# Supplementary material for: Comprehensive view of microscopic interactions between DNA-coated colloids
Source: Nat Commun. 2022 Apr 28;13:2304. doi: 10.1038/s41467-022-29853-w (PMC9051097; doi:10.1038/s41467-022-29853-w)
Supplement: Supplementary file 2 — Source data files [file 41467_2022_29853_MOESM2_ESM.zip]

Archive with 18 entries (18 files):
- Fig1_60.5C_TT'.txt
- __MACOSX/._Fig1_60.5C_TT'.txt
- Fig1_63.4C_A6B6.txt
- __MACOSX/._Fig1_63.4C_A6B6.txt
- Fig1_65.5C_A6B6.txt
- __MACOSX/._Fig1_65.5C_A6B6.txt
- Fig1_67.0C_A6B6.txt
- __MACOSX/._Fig1_67.0C_A6B6.txt
- Fig1_Fig2_59.1C_A6B6.txt
- __MACOSX/._Fig1_Fig2_59.1C_A6B6.txt
- Fig1_Fig2_59.8C_A6B6.txt
- __MACOSX/._Fig1_Fig2_59.8C_A6B6.txt
- Fig1_Fig2_60.5C_A6B6.txt
- __MACOSX/._Fig1_Fig2_60.5C_A6B6.txt
- Fig1_Fig2_61.3C_A6B6.txt
- __MACOSX/._Fig1_Fig2_61.3C_A6B6.txt
- Figure3potentialwell.xlsx
- __MACOSX/._Figure3potentialwell.xlsx
