# Supplementary material for: Comprehensive view of microscopic interactions between DNA-coated colloids
Source: Nat Commun. 2022 Apr 28;13:2304. doi: 10.1038/s41467-022-29853-w (PMC9051097; doi:10.1038/s41467-022-29853-w)
Supplement: Supplementary file 2 — Source data files [file 41467_2022_29853_MOESM2_ESM.zip › Fig1_60.5C_TT'.txt]

0.000	0.000	0.000	0.000	0.000	0.000	0.000	0.000	0.000	0.000	0.000	0.000	0.000	0.000	0.000	0.000	0.000	0.000	0.000	0.000	0.000	0.000	0.000	0.000	0.000	0.000	0.000	0.000	0.000	0.000	0.000	0.000	0.000	0.000	0.000	0.000	0.000	0.000	0.000	0.000	0.000	0.000	0.000	0.000	0.000	0.000	0.000	0.000	0.000	0.000
803206.400	0.000	0.000	0.000	0.000	0.000	0.000	0.000	0.000	0.000	0.000	0.000	0.000	0.000	0.000	0.000	0.000	0.000	0.000	0.000	0.000	0.000	0.000	0.000	0.000	0.000	0.000	0.000	0.000	0.000	0.000	0.000	0.000	0.000	0.000	0.000	0.000	0.000	0.000	0.000	0.000	0.000	0.000	0.000	0.000	0.000	0.000	0.000	0.000	0.000
887855.031	881026.219	828157.350	905764.284	886752.800	907152.901	880397.940	897118.456	923463.357	849502.192	858553.338	846625.351	850991.405	858221.765	841078.262	850774.205	868553.164	828335.708	813087.456	869580.341	844915.720	812955.255	767118.244	857890.447	859187.724	840717.637	823431.569	806998.289	858324.893	862143.288	789172.553	818317.212	802484.492	813821.952	806471.124	851621.914	802194.805	831829.109	831483.283	798428.692	797117.623	851353.652	835722.106	840625.762	838841.727	875097.355	835003.340	818678.980	833194.468	897078.216
708551.508	736046.400	767029.983	761452.242	750249.458	705616.709	721584.021	722219.815	704260.069	725757.873	695255.576	729463.771	732321.753	751653.638	705691.401	672897.699	686092.225	646044.913	703422.856	682132.893	694237.138	680786.172	701700.220	705586.837	729841.770	759439.837	758449.123	722538.132	783852.636	834585.211	741784.734	785114.234	823953.990	776849.874	720020.161	788705.734	749692.626	754842.313	738061.850	756979.350	729687.329	754375.377	736274.012	716794.495	769657.041	699555.083	769449.766	709546.954	678306.405	711657.664
805431.832	830426.839	784658.360	813318.910	794710.408	837331.592	808466.259	827362.534	794887.285	802742.167	866393.464	790826.414	794142.406	764970.472	799392.462	804434.040	741592.198	761058.175	778901.126	769118.360	771521.595	751580.197	771712.121	786528.343	745951.349	749428.561	798658.254	801680.322	779927.779	856553.059	816606.510	866063.309	880816.693	791433.524	813272.609	841892.575	796241.739	799673.733	794950.475	766418.603	853577.343	853489.920	796647.706	785237.534	774809.397	868002.812	835603.389	854963.921	803864.983	792619.131
798894.330	761637.826	782099.311	770368.544	750288.861	763271.381	751297.867	773838.082	796279.781	808996.036	781311.040	764233.856	813570.353	832778.148	850296.754	785120.398	836337.178	764508.459	795374.104	811569.738	792436.981	804336.985	816186.613	810504.134	787314.784	817380.785	813027.960	771616.846	820910.225	809166.235	822909.809	809369.259	851158.000	859808.263	778743.420	848745.130	837899.888	839595.315	806347.568	864259.416	823140.115	818913.629	850665.646	854094.958	858420.678	867219.953	805353.993	756258.035	813874.940	786590.210
842410.304	804602.325	813722.618	823356.991	845187.082	826514.588	841821.702	849588.799	868855.023	852129.899	863133.000	861311.605	842630.355	890464.021	835687.186	851433.388	797460.885	879809.257	851034.858	862604.375	860985.312	882363.322	850542.646	838012.235	847651.581	829841.085	821456.442	777846.920	819645.258	840314.950	860429.699	835386.993	862574.613	865680.945	807845.798	790420.108	859291.085	852347.792	876985.275	826466.772	822503.701	800864.934	871824.380	870693.333	844252.330	813788.838	854708.160	883275.184	874584.572	867054.529
782288.978	785021.784	790801.398	756206.565	708360.782	711900.846	721563.195	691008.596	750165.036	675798.963	656551.398	645590.295	701203.265	676274.270	629909.356	704111.306	634175.730	619106.876	626291.727	620093.510	646115.874	634743.310	622870.561	637767.304	628914.996	605392.839	620736.317	685011.268	661021.543	662980.495	665278.452	720087.563	655862.426	664911.301	672286.986	677144.347	685006.576	696291.551	686412.465	724832.020	698455.714	705024.711	658132.877	717875.090	741652.699	736577.713	727637.869	732118.017	743682.418	760069.014
867731.663	829600.133	840406.757	836379.147	866063.309	885339.661	822442.820	832681.066	821787.223	848918.054	833736.306	802729.280	808531.626	844359.258	826214.122	833722.404	859630.875	902698.165	827547.398	843896.100	805464.270	794723.039	817360.742	898472.597	794085.650	827335.153	835198.610	843739.453	744773.552	825866.127	815660.685	846826.096	859993.120	862500.216	801468.290	802027.526	782221.666	784836.950	814703.774	803916.682	793814.597	817614.691	812591.924	844245.203	848269.953	819954.411	836897.120	808910.963	763149.058	847314.015
862872.329	881841.992	847515.086	909049.589	878371.850	931601.796	899086.528	876316.666	853621.061	885684.679	874232.861	882028.666	848730.723	878371.850	866115.817	894838.571	872577.507	863692.111	910788.287	847730.625	856824.608	849610.454	817835.353	846582.347	851259.438	833847.539	813749.105	837471.840	882425.612	834348.457	855468.583	757438.042	800967.569	801025.312	787079.306	821206.846	846919.331	904044.696	894382.384	866551.127	849451.679	883524.911	858229.130	823546.852	848737.927	822084.477	830364.779	816906.701	852333.262	831034.139
862596.934	891392.712	852129.899	870109.982	864393.887	849091.048	830254.473	842211.648	847062.810	821517.178	887933.867	810142.990	885237.775	857529.971	866393.464	845866.252	889426.498	847773.746	869663.527	834954.537	793675.990	845859.097	794508.358	807030.853	815620.769	831656.160	796781.005	776252.872	828342.569	819249.076	753573.824	806939.681	790045.428	757633.154	798224.748	776120.330	821368.729	815713.913	878032.505	870215.988	863446.013	821206.846	886171.297	870094.840	822395.474	833680.700	822084.477	874875.330	876140.077	883727.918
900600.701	891670.902	838539.265	903905.777	824415.901	832729.604	844573.195	857618.223	852565.797	815208.530	876631.631	841538.332	825545.686	830509.601	885802.360	867874.748	874967.189	822260.229	933053.417	901128.213	840922.660	836372.152	856553.059	863244.764	847895.946	857280.022	839214.831	831490.197	812479.688	796971.508	867746.722	870178.125	847723.439	841899.662	814836.544	796051.584	870185.698	889141.800	884893.105	902844.864	905075.664	888525.581	886760.663	837724.405	906018.682	915885.111	859882.196	825497.982	854949.302	861281.932
770849.553	804142.944	805581.066	789122.732	799603.397	820445.502	820479.160	753170.849	784399.856	777623.117	837745.459	851063.830	862738.331	816966.766	813934.560	835045.176	841708.331	864939.670	900430.406	900171.032	894910.643	913008.546	851585.652	871497.669	823214.653	815115.502	787327.182	823526.505	825552.501	767536.285	878194.432	849957.077	838047.350	866911.714	872257.839	835303.257	859187.724	893710.956	835575.461	837787.571	830654.473	786757.301	879538.418	840929.732	890781.304	820162.884	829345.563	862314.279	821024.803	814020.692
868802.182	854043.898	852224.305	866686.312	860814.847	919785.506	850716.303	807617.448	837436.774	821658.929	845580.153	806679.305	826945.182	864513.452	849105.467	880436.697	877747.349	849639.328	869043.791	877947.709	895704.203	882122.033	815900.264	844223.821	929437.133	883415.638	887760.447	879298.671	845987.902	901583.180	885371.015	939364.051	873713.457	897432.446	892148.204	883759.158	874378.099	823940.413	850962.439	892028.830	885896.527	829834.199	840618.695	863938.349	864842.426	914377.675	888557.161	848874.816	858045.030	843177.430
841375.481	864924.708	903065.003	846460.525	862738.331	839095.120	869981.295	798352.201	827150.384	845229.945	824293.580	883056.789	824667.453	907811.720	888265.129	924214.418	856318.345	859823.048	886014.265	912508.669	884728.698	882363.322	842815.002	913709.294	861185.508	841410.878	868349.528	867197.391	843767.930	842580.656	828651.453	805756.323	846188.345	826350.670	836365.157	827937.938	824449.886	848126.065	873148.924	770327.004	780944.943	773850.059	764379.897	795893.191	836638.054	872912.648	847744.998	825327.655	817167.045	847148.920
847213.515	840661.096	828075.057	871095.315	855263.721	808943.681	831338.122	853133.131	826091.267	842474.178	880304.938	882347.751	858678.665	834299.731	849812.616	863528.030	861178.092	869482.050	855636.936	853883.462	848867.611	868387.231	809297.206	834251.009	869489.610	843547.285	867505.834	897416.338	871581.223	852769.369	892657.889	830675.173	863781.636	911635.200	836183.325	905977.640	863766.714	842034.355	826541.914	902160.675	860222.454	904265.420	842431.595	900909.017	874798.796	879414.662	879159.523	903636.232	841085.337	913475.592
834306.691	830282.047	839813.897	837738.441	822280.513	812195.934	830157.979	797715.343	827889.957	810983.967	831089.392	841460.439	850051.003	816466.496	845959.276	790857.685	764198.814	807793.593	795924.865	774131.618	825136.973	811484.123	795639.893	848565.076	828123.059	808296.354	825750.194	852493.116	789689.810	796336.850	834376.304	740291.082	777592.883	816173.290	796946.103	877216.067	819658.694	782191.074	713505.954	737566.473	759503.285	810878.749	829125.521	791295.747	798619.985	770992.190	816179.951	775608.659	754984.787	830220.008
624777.423	659891.778	607120.307	641885.603	654681.628	622599.102	712291.299	673409.743	654420.282	641683.778	685471.433	648092.340	681877.071	671032.854	657691.372	681403.145	675237.684	650482.658	607928.605	625578.660	611284.308	608087.565	599362.279	614764.176	587406.015	557109.271	546779.741	604247.862	573082.323	578215.165	575672.097	585188.870	549495.838	583382.921	549686.129	557833.375	562758.869	606645.191	572905.030	574904.278	545146.290	562028.248	576209.464	545756.200	565428.567	539974.297	510722.621	468572.821	493296.106	497923.658
615426.275	575155.580	605781.579	597475.070	606119.381	610016.470	618651.093	643430.255	679869.737	644807.686	639034.802	661253.207	668498.352	639844.390	635243.298	659965.814	640221.260	731293.512	670965.318	722882.857	733014.228	734996.876	682198.042	730140.187	714709.435	676155.381	692075.049	682682.396	693851.779	687772.100	643803.074	635675.373	684654.831	661393.159	709119.274	701016.474	700707.013	685250.665	688311.778	680753.731	670821.287	668377.714	691142.320	645777.904	696306.096	739754.402	720772.668	749035.617	738481.534	726554.099
848572.277	808786.658	796558.866	861103.935	808087.338	839243.003	765943.106	811596.085	827581.641	831400.328	851766.991	790945.259	798364.949	815760.493	846682.697	803154.792	824076.211	830695.874	841977.637	755509.553	870208.415	882308.826	852340.527	908975.221	854985.850	886855.035	907712.836	884321.858	896209.928	879461.066	841899.662	834968.480	867965.143	857971.412	891710.658	875480.420	848982.918	844394.907	849365.100	880653.797	834285.810	880343.686	894814.550	925728.780	904723.562	852674.841	876508.691	844394.907	853577.343	871239.512
864543.348	890789.239	838574.423	877940.002	870412.924	837780.552	830226.901	879167.253	818015.984	859232.018	824504.267	884744.353	888012.716	858922.053	838300.262	871315.425	874898.293	932592.233	886996.629	844830.062	838152.711	882059.786	908009.552	890590.907	903073.158	853686.646	909893.270	834334.535	853679.358	901453.142	819497.484	879283.208	861690.119	872539.439	890464.021	857030.219	893822.791	840449.136	883236.177	857412.330	873675.290	848817.173	795880.522	853584.629	880026.049	862076.397	808845.535	885222.102	838567.391	888083.693
781921.964	795848.852	784375.245	825675.196	789403.053	757185.692	778731.291	741757.223	835575.461	724501.181	713862.496	791164.277	792543.748	790195.257	779635.910	771289.519	773742.282	786986.393	748603.854	776777.461	771343.063	700015.400	716840.739	722120.724	693462.040	695004.309	706314.451	749305.020	784836.950	796172.005	807539.186	788189.765	776379.432	801905.327	839947.923	846403.210	833347.222	838989.521	840046.707	860629.637	833652.900	906848.520	884071.681	897674.126	907185.819	866040.808	880258.444	897649.952	867423.060	857500.557
882651.485	853621.061	861950.076	906527.907	830944.368	879538.418	865051.903	838539.265	873820.343	885849.441	921056.267	906947.216	896925.340	838180.812	905575.629	903358.688	859483.107	859335.390	866708.846	933968.432	831628.495	899458.526	890020.203	850716.303	864207.133	863796.559	820061.997	872044.858	865598.518	889299.943	921574.048	923685.134	895207.061	859431.400	882838.502	839412.076	888415.068	846833.267	876047.972	850947.956	873042.203	939416.998	887957.520	906667.634	899288.663	866753.920	877169.899	873492.134	897054.074	835917.712
777465.928	763020.953	735781.032	708305.591	753727.181	729075.532	736160.188	711040.323	738339.769	709214.828	713175.199	654523.082	659256.622	651610.129	655059.021	625985.928	616336.618	610247.272	568369.122	548516.264	554560.428	566075.118	620813.390	622018.200	605502.810	630024.445	589417.596	620039.683	597735.777	552840.494	548251.626	527707.270	508670.285	531386.334	532779.243	512108.813	525017.063	471604.682	487210.719	481340.823	489509.805	486355.302	481412.657	494276.281	500603.227	522122.323	528387.625	529736.774	517459.069	509619.060
452640.251	429164.288	426466.512	462982.254	432780.528	398411.136	440480.123	458089.401	424239.339	433134.813	426546.551	406899.386	419614.458	424727.643	419598.612	430722.580	441397.819	467586.878	456906.832	437736.378	399755.350	404597.850	390347.487	408331.598	389517.310	367705.189	402848.948	418586.934	388299.752	404597.850	405014.074	386911.556	346182.473	356824.264	366980.557	378161.906	381905.326	363987.115	368472.057	389688.833	0.000	0.000	0.000	0.000	0.000	0.000	0.000	0.000	0.000	0.000
382946.621	340937.373	331968.941	317302.170	322573.361	350049.357	320844.977	325040.468	261638.327	234571.637	248771.071	267954.994	291529.891	309085.570	322287.468	319773.856	333613.569	369860.784	343352.355	388593.989	440823.812	401570.946	384612.426	347461.102	369202.596	378888.342	380814.562	398862.444	365066.095	375674.335	391207.226	408508.413	442997.320	377093.813	389141.398	0.000	0.000	0.000	0.000	0.000	0.000	0.000	0.000	0.000	0.000	0.000	0.000	0.000	0.000	0.000
345782.662	331613.365	311001.362	311418.793	328406.146	356858.645	393374.008	371131.878	383376.783	385099.722	383154.975	402612.148	415589.597	423678.547	479170.460	452457.978	442237.189	399297.237	420740.840	416198.443	386459.988	427162.403	455164.064	403606.629	407682.367	452644.348	456439.679	478892.800	479818.820	503824.024	481426.563	473832.595	494831.485	486348.206	472616.595	502502.462	530115.883	531152.069	503862.103	515068.324	524029.367	549188.026	555108.385	0.000	0.000	0.000	0.000	0.000	0.000	0.000
507037.683	505535.615	518892.890	499602.816	526887.046	543079.806	586589.393	545286.003	555592.595	534845.162	547192.628	528345.749	512786.327	516272.923	556077.651	584494.529	581611.763	583192.395	582109.448	538758.270	521270.440	483372.003	485111.915	486341.110	494193.230	517394.814	534176.620	505732.478	506850.079	510660.028	541867.383	547273.484	540683.749	563189.908	550530.436	548335.801	594632.844	596704.995	587962.065	550797.279	592132.922	576987.433	592283.728	579183.004	629671.375	615096.939	615358.108	598444.045	640964.010	613918.766
599901.616	647224.056	594558.600	584330.591	583808.651	574461.729	571850.107	551651.092	541518.200	508068.122	517103.188	540783.162	511200.401	518669.509	534971.058	533999.765	583989.348	583818.876	551669.351	570203.449	554572.729	594145.292	583321.667	597978.832	545211.678	557438.459	541958.421	514009.324	528834.713	518193.784	453268.063	477892.684	475373.287	512725.856	476776.230	459755.318	458766.103	493771.078	497257.624	449662.528	449101.124	476174.604	466422.261	434574.769	385303.002	405485.407	416744.806	449282.720	441994.811	464640.833
466393.982	420804.578	483764.852	481125.449	465857.317	450846.464	458526.296	413033.691	460808.258	434220.011	431387.774	458101.992	445339.081	395018.033	389751.105	420762.084	425141.147	482762.949	448412.396	436532.535	495849.738	507343.802	562002.979	557873.831	552687.720	563519.971	563812.273	558269.365	547357.359	528599.897	529447.892	533575.221	536204.530	523927.782	465192.008	488856.516	474419.311	456412.597	457130.319	476976.352	477878.982	493556.618	512994.142	481820.898	484031.791	480736.873	473992.056	440065.306	0.000	0.000
448887.432	450954.219	442139.424	473543.145	438212.095	508898.083	558958.995	496216.350	518629.159	548609.549	566062.301	557680.940	525640.756	578258.632	547804.127	549565.294	561693.619	589956.579	588442.980	557643.621	580541.413	545809.818	578402.452	541140.182	550263.852	550448.616	495199.045	496825.286	527974.742	507652.867	485705.682	511088.055	500050.005	495736.665	509748.949	498880.014	496066.195	501585.009	511854.551	463321.179	505236.779	509606.075	516643.676	475581.279	477710.049	508530.601	466583.304	478670.445	407328.657	414619.483
451351.120	448980.142	413409.346	410635.458	396727.789	379328.134	335199.276	317786.174	319556.200	298269.737	301919.605	300211.950	306442.963	312691.524	251751.561	261589.049	246679.691	293432.396	302383.386	302740.406	339340.797	321465.884	336138.973	346313.150	350649.578	357058.693	379295.042	347514.231	375798.572	376856.489	378747.709	383069.845	407955.125	0.000	0.000	0.000	0.000	0.000	0.000	0.000	0.000	0.000	0.000	0.000	0.000	0.000	0.000	0.000	0.000	0.000
404421.132	428985.706	391061.889	351882.218	317106.970	353406.842	322641.010	294787.856	329600.063	302401.674	280551.339	306283.404	265728.468	304683.906	304135.328	271018.868	307880.825	338501.117	378234.854	383188.743	393900.839	376423.823	450858.660	469761.455	442907.065	514041.031	528787.174	514827.018	545339.528	535799.440	552767.152	574217.628	586142.421	608490.882	667793.011	621307.106	603890.261	611164.758	622990.854	590454.709	589862.621	603318.250	652694.650	0.000	0.000	0.000	0.000	0.000	0.000	0.000
647559.349	675201.210	668780.012	662831.084	656935.266	697209.072	687228.545	662853.052	700687.374	685927.511	682509.999	677061.823	641058.516	620855.788	642211.262	661060.870	609730.072	624208.036	657341.186	658696.440	596858.139	614035.626	671871.431	620278.133	686115.761	638720.515	634159.643	636197.068	622820.130	672703.055	601916.502	621222.193	629976.817	617814.050	633641.283	669263.409	652060.511	640114.709	629603.979	650359.974	657717.326	664359.126	656491.055	604975.317	571092.443	605085.135	598408.234	617733.905	591547.963	607599.859
589459.289	571778.173	578472.716	582485.816	620081.975	620778.705	659182.745	684308.130	645098.861	671267.084	710131.445	724789.992	720320.975	767035.867	733331.378	727346.784	708436.057	696524.344	727892.097	695724.771	740345.890	656142.147	711267.906	714010.310	689750.310	692041.522	647102.598	645815.439	621357.293	576249.309	599674.976	573601.702	604320.894	540207.656	532413.323	509056.108	491666.257	508078.447	531671.682	532265.963	541899.684	511035.819	539945.142	462316.576	504489.961	530239.562	468329.235	498750.630	469333.734	451222.814
484759.172	525240.429	512557.663	478819.423	476131.527	438879.453	448205.386	450276.019	440660.638	431805.031	434839.327	470734.440	440053.687	428904.749	420868.336	377515.195	400478.973	415247.903	433600.576	451593.674	459048.301	479678.424	471624.700	517984.419	573545.775	519977.537	518354.949	573674.096	568553.316	522471.499	549335.853	551693.700	503511.996	514816.416	539269.613	528882.260	528471.396	516344.898	558999.614	547252.519	557989.008	513249.537	569998.689	565889.323	559901.010	565310.299	521145.478	590416.362	574920.805	0.000
578385.725	588519.168	586118.372	609782.125	573680.678	570746.937	589091.209	589521.839	608713.120	605216.970	654977.502	620474.415	659508.798	631249.369	637771.372	639668.396	626021.197	622568.093	621681.774	605700.856	606130.403	630234.889	632007.382	694984.988	635384.567	649388.601	658440.549	622948.164	643757.484	658184.858	644392.177	660375.490	644878.376	620840.370	605682.513	635396.678	628733.103	637620.909	629592.087	624847.693	583870.007	620905.902	602442.301	641132.496	670677.317	632719.174	646203.554	727098.224	650402.274	622727.046
646684.127	593866.546	656628.998	601630.418	637616.843	683938.391	684153.634	637633.106	644188.773	674568.108	641601.437	636435.959	666377.903	677860.401	702577.758	680925.241	690860.605	684790.796	679920.585	688235.982	676800.628	669491.923	663873.970	649173.602	684739.217	673618.409	661205.112	707463.742	743853.907	790807.652	771938.492	746708.881	773993.808	764058.680	761794.483	763137.411	751501.123	734484.025	756836.122	752026.712	821875.026	805925.162	788245.680	774317.439	797054.088	779313.892	738978.141	768822.702	824987.213	736675.384
723500.004	763737.732	733821.080	739551.979	711313.440	719134.737	702607.376	730124.194	696810.697	724280.789	696383.680	707138.564	678743.781	708451.113	711789.367	735315.745	806451.613	749456.644	756876.220	757765.199	751512.419	765438.903	730508.215	759007.522	756773.119	777974.000	751896.659	744601.638	777387.357	762980.201	746391.199	744357.768	772833.362	726939.657	776427.656	747920.780	754062.512	745556.483	729958.976	728040.479	720528.580	789889.415	756492.598	765966.573	734894.249	688302.302	742511.769	756292.352	720611.655	764362.369
720653.200	680971.610	711738.706	706514.060	769000.069	753136.815	754574.609	700510.672	717133.760	676027.393	708104.969	706279.531	698094.899	699403.409	717051.484	791452.315	775578.582	788301.604	775085.647	750474.675	819853.574	777320.886	787444.977	824742.268	813219.699	800973.984	857846.291	847163.274	845301.392	849278.538	851085.560	843326.755	825668.379	805496.710	800224.063	812453.284	809506.848	750238.201	811629.021	830047.728	794224.400	841488.762	790595.081	840173.748	844994.254	820634.022	834536.457	889893.480	808610.080	854321.156
722710.453	673364.398	712073.201	740461.011	735104.936	704160.887	756761.665	747764.185	775259.906	775169.762	800935.493	792330.243	822693.168	813047.791	771331.163	783637.646	775115.686	828857.503	781891.395	785064.925	754034.082	753029.059	770101.576	860030.101	862589.494	816046.743	840244.343	842154.906	841828.789	803600.129	846646.855	811899.195	862671.348	813610.069	805762.816	813285.837	890884.470	839081.038	832632.534	814418.464	877139.123	827136.701	853519.059	890281.685	856868.659	840738.841	890115.270	833409.729	842637.455	879762.816
798785.846	803038.698	779982.528	855197.893	751235.783	781659.150	758454.876	805146.496	786287.152	808564.313	782999.515	823038.494	851071.073	802471.613	838328.373	859438.786	827574.792	838672.884	780025.117	874967.189	825354.903	821530.676	821584.673	806881.082	830075.288	812598.528	814863.103	791665.347	825763.832	825245.923	800185.643	843156.102	787228.013	792148.227	797855.365	836358.162	830909.846	817467.649	844067.053	812202.531	857052.254	800429.030	785786.690	827499.462	795975.548	810694.684	821712.943	810425.311	860688.895	823526.505
918366.410	863721.951	814982.641	888730.892	853657.496	831683.827	836568.063	847867.190	833437.513	913709.294	852166.206	882339.966	889125.989	852246.095	893415.528	867618.734	896394.701	823709.659	835526.591	837794.590	874714.624	793386.332	846295.763	855776.061	895399.438	868613.519	866911.714	880902.044	869814.816	876270.592	951628.713	933192.732	863669.733	882020.886	889260.402	844637.397	882090.908	899191.627	896370.595	925943.073	934745.422	972214.120	855966.515	843312.532	879105.422	963678.941	922032.898	883267.383	876009.601	910282.552
880537.480	889521.437	866836.567	922696.488	802961.321	846983.890	935086.308	913375.470	896667.982	859143.434	878811.846	838026.281	931488.985	888517.686	935453.695	893192.090	905583.830	890368.880	908108.501	870132.695	864408.831	859623.485	877608.692	855937.208	858258.593	824606.251	872882.170	858722.907	909165.295	855549.091	943707.828	850998.647	847572.552	880731.359	859350.159	861697.544	839820.950	850123.268	856164.384	805114.085	874278.720	851854.060	849552.710	880545.234	883470.271	902665.571	892817.285	843796.409	874408.681	843070.801
923847.270	918543.557	866168.331	896097.495	834877.857	837366.649	849632.109	835373.036	874699.322	847134.567	897021.887	903750.565	919117.647	852733.009	871163.613	834292.770	893551.241	834759.381	887618.608	934797.850	943734.546	916842.395	864296.765	925326.177	894654.440	918931.834	888675.607	813471.081	881569.900	890868.597	887925.982	853205.921	884470.468	896314.355	911959.436	858295.425	891416.550	834480.744	860481.525	874714.624	817654.802	857257.975	837401.710	887555.583	788164.916	832826.697	801712.458	796787.353	793254.167	798135.555
699755.785	758046.665	754136.438	758575.698	751190.637	735288.711	699276.249	720346.919	694174.488	678407.642	728093.487	745628.751	729676.680	749265.720	763020.953	761550.822	758466.381	726786.441	683032.116	741724.212	809251.362	805931.657	749462.261	746898.504	795791.853	767306.600	812948.646	759238.029	771182.454	708009.714	734058.093	754990.487	725568.301	725121.095	739491.821	717978.173	679647.942	794653.571	739038.216	743046.938	776023.964	778222.229	778828.331	728852.349	726100.405	720980.534	706025.219	697963.343	683349.506	692209.186
565153.750	545806.839	555879.819	532495.540	534273.655	533726.156	503433.416	551620.662	508949.884	483493.531	534596.406	498375.297	498479.637	522201.392	511519.417	564365.935	553955.240	590929.236	539566.404	518000.518	554966.674	542419.952	495024.999	518129.346	468156.027	463329.766	465040.575	464274.107	470059.557	465458.337	479763.573	527242.627	495552.417	442413.276	449478.605	409765.532	424386.973	442793.317	480443.545	478178.332	465768.355	448675.957	450667.664	528521.672	505763.171	507071.107	555083.734	575774.849	570603.642	552632.742
531654.722	540672.055	586468.988	562958.459	578395.762	592231.112	612291.132	589601.783	585709.851	578318.827	524791.133	500560.628	474486.842	443321.364	497705.577	464671.059	461067.463	478970.788	472275.091	469613.649	446739.694	478615.461	503709.823	561879.825	580335.898	572613.062	554637.323	529770.450	534045.394	528211.792	535773.604	526812.102	494129.739	520177.693	512536.646	579636.220	572455.721	544893.800	560739.279	560613.535	547564.161	578683.611	574801.837	562135.666	563326.329	551076.528	614284.573	598970.968	602558.463	586658.219
603351.012	631376.907	646922.589	659791.638	667975.899	699839.037	684106.830	622347.245	622796.856	635833.005	679735.719	713617.972	696369.131	687857.256	707488.769	694222.679	726527.706	697938.986	685260.056	709094.132	727881.501	722397.203	736838.227	709713.134	705960.424	679860.493	659078.476	719667.801	725341.999	760786.044	733008.855	735310.338	741581.199	706918.612	695831.275	693385.106	711743.772	653680.220	655527.077	654223.339	714520.485	668400.051	658197.854	649038.774	705412.631	712987.059	726184.770	724390.968	703121.155	729729.927
799980.800	882620.323	853781.398	873080.315	813246.153	823194.323	862842.548	852863.917	771569.217	858265.959	874814.102	850072.681	879685.424	873598.966	874913.602	857000.840	867957.609	881733.135	892100.451	870049.419	861794.083	863729.411	808734.331	794470.485	824327.555	845916.339	837023.211	799910.410	892323.342	876447.233	869414.015	898730.992	831690.744	852878.465	809421.668	814929.509	837871.806	805373.452	847256.583	814776.792	790813.906	802980.664	820243.612	771075.419	834905.739	858332.260	769112.444	734252.127	756235.159	782050.380
824959.989	801821.739	809238.264	831884.468	821348.490	846940.850	761869.934	778058.743	813272.609	804835.451	846045.162	810412.176	814776.792	802297.781	832632.534	830350.989	823750.371	806471.124	854452.552	823621.464	847163.274	858501.743	866896.683	835359.079	791740.562	822185.863	863647.356	816813.285	848457.081	819725.884	842566.457	882643.694	806035.595	764298.107	811543.393	791164.277	835275.349	790888.959	736773.081	782423.635	804971.504	779156.018	791671.615	797982.700	808583.927	787364.376	788512.943	801294.893	852442.247	839637.612
894398.383	863938.349	819779.643	853082.186	827951.648	820331.086	804362.864	802297.781	862210.190	866303.397	861103.935	789178.781	811161.583	814358.774	798294.842	814922.868	834306.691	852594.872	839933.813	861556.488	896330.423	860104.073	869618.151	908001.308	880475.457	819477.337	840463.263	818022.676	812988.301	826350.670	850441.379	856413.682	790726.361	803374.172	841453.358	788345.106	848198.003	821902.046	876762.292	886187.003	844908.581	871907.996	875365.465	839771.582	910779.992	894126.483	824966.795	873026.959	823173.994	797435.448
886022.115	847141.744	910564.368	872470.925	835205.586	832584.008	840060.820	883938.831	812228.919	846539.347	854773.912	851846.804	865081.837	930362.376	889466.054	844010.061	892857.143	858796.654	822409.000	837703.352	889996.440	845930.651	821193.358	869807.251	874011.275	869398.898	908950.435	836624.055	845851.942	856714.500	860141.063	873209.920	884626.953	888202.013	832840.569	850332.905	803503.274	837731.423	833375.002	849300.177	888075.806	883891.953	857463.794	914503.105	846439.031	882744.984	803309.636	857809.498	855461.265	870882.901
767518.612	833659.850	852834.823	823356.991	834836.038	837591.088	824225.640	842843.417	853708.510	809015.671	831967.520	795114.815	845237.089	788065.536	832916.875	791370.892	764672.147	772839.334	824191.674	855673.543	762078.951	782852.401	777883.224	775307.991	817748.412	831711.496	805626.495	801802.452	784153.820	757260.232	784055.448	786695.407	733401.295	772857.253	797314.644	828205.362	825716.102	787376.776	832882.189	748004.697	764444.173	835435.847	804796.588	755452.478	779137.806	771378.762	737006.574	711192.029	697141.025	696078.295
659404.426	710469.478	661686.374	699956.603	696640.798	643194.360	669630.899	676507.597	685631.226	760456.274	685142.681	670596.361	680013.056	693620.770	703863.507	688804.855	737735.153	673269.193	692890.253	703318.962	645327.827	661673.239	677511.365	616914.564	603638.734	580588.601	609458.801	645656.988	641317.523	644417.093	636788.548	624332.744	649548.888	627636.072	638614.462	620929.034	659291.394	644109.937	659347.905	666577.790	672011.397	689507.760	684983.115	703482.237	687890.378	706773.719	681918.920	708707.176	648925.056	657760.588
634071.181	585017.697	549387.159	591488.481	625919.319	570776.256	611396.429	630143.547	664456.242	592905.295	623037.432	625089.857	674718.305	640504.205	617413.531	641202.383	700005.600	746485.918	782460.368	721792.355	782539.968	738579.711	753170.849	796254.419	803464.539	752185.098	803458.084	770184.613	846059.478	738579.711	802117.590	784886.231	777725.929	720097.933	793757.888	789540.172	746012.563	775927.621	769864.427	727352.075	759382.167	743422.569	763568.614	703398.116	710252.495	687049.124	694516.790	717226.342	680110.178	697107.006
775662.804	810234.887	871877.588	833930.984	834292.770	911635.200	930422.970	858899.921	871383.757	894310.397	880010.560	821476.686	828500.414	841524.169	846697.035	817955.765	852842.096	830047.728	826425.791	824517.863	796146.650	798932.626	838426.776	830233.794	843853.372	840046.707	800499.512	858118.661	850774.205	840187.866	819296.061	843903.221	847105.863	815853.668	871034.615	837485.867	866783.971	833937.938	831379.591	767630.555	810031.429	859800.870	832854.442	840830.741	861237.426	824796.688	847364.273	858663.919	879608.047	816699.879
786546.902	824837.507	838279.180	845680.265	878634.251	837086.270	857978.774	841602.074	873858.522	840682.298	826883.641	905846.332	878819.570	866265.874	842268.397	865336.356	833861.446	831704.579	904952.807	863170.252	902812.260	920047.842	898722.915	843291.197	882355.536	829476.269	890963.845	838461.925	816046.743	872006.837	832611.736	845222.801	834557.351	857441.737	817454.284	820822.628	894318.395	849855.949	821962.847	795728.529	832972.379	813782.216	822916.581	783613.083	796527.142	827129.859	802201.240	801680.322	794022.598	843597.098
855300.296	856479.697	831296.657	863229.861	889735.126	860518.548	836589.059	870435.653	863542.944	863289.478	930561.501	828919.338	831925.992	879646.734	829813.541	815893.607	872356.759	880320.437	853300.567	840470.327	878572.495	917187.170	834982.424	896001.147	888162.569	858184.939	843668.270	803470.995	886084.922	866258.370	886509.104	879971.841	850369.060	886996.629	844822.925	883376.619	828843.763	834125.753	848010.990	873728.725	870178.125	886406.949	886108.477	858892.544	860318.662	799936.005	824626.650	821550.924	833250.008	788208.402
832570.144	872821.220	855680.865	885967.166	908545.782	861370.958	843511.708	863326.743	820243.612	841658.741	827287.242	869807.251	831718.413	887248.465	862864.884	881795.335	868176.136	879229.092	870564.474	863460.924	837023.211	871634.402	861690.119	846517.849	854591.292	864939.670	899571.804	847838.436	897948.188	922058.403	850325.675	882301.041	848233.977	797549.927	820425.308	851542.143	823323.097	827136.701	818947.162	860881.543	834801.192	853082.186	796127.635	833402.784	880157.724	875741.096	888328.255	860229.853	811141.844	843241.420
807806.643	824531.460	787110.282	828939.952	895030.789	868870.121	867701.545	836757.064	852166.206	890559.182	828164.208	827088.813	822097.994	819376.618	801757.452	871064.964	831068.671	887256.337	838855.801	859904.379	847551.001	815321.522	797174.812	855388.090	842935.777	802851.729	822591.657	813133.736	839665.813	803264.467	794237.016	826104.915	836078.458	821935.823	865643.476	831718.413	799507.503	775819.265	755207.153	796704.829	756212.284	739316.871	732815.477	686987.765	688198.091	617772.067	600042.003	602616.561	543006.082	548871.520
662111.341	650740.868	623526.918	636950.789	613353.942	647689.368	607880.564	612126.220	571177.253	582075.565	636488.620	634236.063	634207.906	644105.788	616306.230	610183.970	599822.453	624208.036	586307.378	569239.439	537507.256	564978.135	601453.111	557478.858	523705.531	537674.879	553909.214	577607.319	556108.575	597657.184	583277.436	607341.545	604931.401	602947.206	623740.823	626794.198	611295.519	622006.593	627990.806	617367.791	599060.673	604613.199	613425.429	600078.010	607175.601	651198.531	674317.927	648516.842	681031.900	636188.974
608102.356	588010.467	619026.395	629714.991	659600.150	627336.830	640606.783	608831.713	574445.230	625551.267	597492.920	606361.950	610634.816	623966.555	656551.398	652132.800	677860.401	693317.803	671208.511	650783.218	697909.760	722251.112	716691.751	713816.635	718426.932	753710.138	762241.600	764473.393	814212.900	794060.428	761376.874	772982.708	713297.288	744840.120	713022.646	727976.879	704567.712	689455.468	690493.288	653774.239	700309.537	714275.510	712306.520	729602.148	706618.899	692837.446	686120.469	694290.158	678426.052	722480.710
691625.112	677644.508	677984.488	717020.636	692847.047	689935.905	689907.345	729405.243	774287.462	743947.983	758150.114	758282.339	750058.130	727457.898	719963.138	741553.703	778500.919	746825.990	781134.050	739322.337	786287.152	750902.961	707593.898	738574.256	787941.346	732402.206	729889.714	730406.837	720606.462	717010.354	694661.526	676374.901	678347.816	660558.701	683074.107	708556.529	717818.406	710207.096	705228.565	668507.290	699359.387	688145.997	716306.723	714081.691	710903.843	698236.255	705407.655	682212.004	643885.981	671226.532
662875.022	636395.456	656340.247	623892.591	591180.765	584573.115	606167.145	586283.316	560327.680	575155.580	551757.624	536167.155	575599.199	525684.968	545217.624	496679.696	488627.202	433489.679	421144.840	438773.540	448484.794	427386.956	437548.677	452333.134	460725.458	518013.935	512344.952	492445.880	509421.755	520164.164	495805.486	504872.015	499520.460	499987.500	514196.979	538560.965	587509.547	543960.139	542761.462	557242.763	587330.115	572223.144	587844.550	585182.021	543433.959	508323.802	493936.924	488992.773	467978.567	460479.359
451267.611	474572.410	493520.081	499121.546	493751.574	482511.375	498663.582	487167.995	516982.888	569599.344	516900.047	488245.490	514824.368	477283.683	518354.949	505701.788	524901.319	480526.657	475612.946	447673.664	388213.828	398824.266	379201.553	364294.744	398282.605	385610.556	365874.183	390472.472	358795.881	375548.771	389605.330	414433.904	433314.990	441456.276	440711.131	417055.919	477593.692	465454.004	493905.210	507954.569	480847.831	501736.007	497480.262	483133.799	531499.306	0.000	0.000	0.000	0.000	0.000
557960.987	562094.589	554031.968	591579.458	566132.803	622339.499	621067.864	592810.396	618257.133	620505.215	603059.926	631153.749	632883.353	682915.503	651550.691	710676.493	717973.019	705641.605	672970.154	653248.934	661235.717	632759.210	596068.333	631189.603	646512.710	647060.727	601322.910	627380.123	637344.568	639553.847	676745.665	673709.173	702232.397	675310.643	707108.562	693341.838	661283.816	688387.590	667000.167	648584.141	679989.936	712240.566	703754.530	656572.952	662036.822	663314.716	640557.541	651084.055	673877.152	706329.418
769473.449	760884.452	752252.998	786689.218	843234.310	813881.564	807174.164	874959.533	847903.136	873843.250	865298.918	897649.952	879229.092	857125.715	853220.481	840745.910	816399.840	825886.589	859099.149	794918.879	810674.968	823662.167	872265.448	810707.829	794079.344	838398.659	821105.701	873713.457	847299.656	833520.876	842779.487	846410.374	885441.570	856369.678	865486.144	829373.077	815162.013	902380.480	853715.798	882324.395	851150.756	831137.744	847141.744	830682.073	842389.015	827424.146	829001.799	815294.933	757065.312	817040.190
721917.413	721084.511	769047.381	710333.217	776084.190	717607.211	735808.101	689146.630	723097.170	730951.406	657522.717	693322.610	697223.655	689322.396	691175.759	741460.232	641597.321	699398.517	637828.322	635893.653	659400.078	635473.396	644201.223	698650.905	677185.617	680855.699	667204.879	659387.034	645869.664	618054.611	582574.045	559653.463	551140.309	580608.826	565355.043	634807.780	606431.816	622746.436	596167.833	643935.735	629104.910	630203.114	632139.222	654351.766	654330.358	657691.372	689108.638	638732.754	635586.487	613184.697
693457.231	742583.448	719719.597	723311.610	727489.651	777339.013	783355.267	813682.892	758915.358	813292.452	768102.250	840795.392	801853.886	843597.098	863021.265	867302.689	845108.512	856032.461	900430.406	816753.243	850361.829	805392.911	818538.254	828136.775	789147.642	787798.576	788662.192	832292.967	779569.054	762718.328	819484.053	819369.905	807845.798	803542.013	827663.836	842005.995	810832.725	833083.408	858398.572	864947.152	866108.316	877647.203	822517.232	844416.297	891662.951	903375.009	877039.116	855688.187	887461.063	852325.998
854898.139	849689.863	839073.998	827787.159	795108.493	772278.298	754460.749	776512.063	797073.147	780025.117	816713.219	774029.754	819349.764	785644.700	772284.262	773383.242	769337.293	780798.601	800211.256	737229.345	785280.699	795690.540	763452.025	774077.686	714030.703	766624.247	800313.723	770689.150	755235.671	780335.544	760600.875	803554.927	738165.364	711526.010	732187.704	699540.402	729399.923	734791.650	719553.877	681858.473	767795.582	744346.687	773114.181	708135.056	733772.619	767730.741	742975.170	778816.199	701646.062	707628.948
722632.115	762636.893	778694.907	707008.576	707153.565	703353.590	743317.575	740658.445	753812.406	738667.002	765005.585	752394.495	732198.426	720845.407	695589.268	724464.440	721204.122	711576.640	716876.712	635905.784	664478.318	666533.360	648474.787	650478.427	691209.201	713332.905	702819.713	713918.556	676237.684	703749.578	753999.970	716116.928	673573.036	665088.191	678849.757	630906.866	673087.925	642244.258	650093.613	702553.078	722694.784	683008.790	721152.113	716163.085	722647.781	728698.326	723693.733	700810.137	732021.551	751224.496
854270.069	868726.707	819544.497	843191.649	812242.113	834320.613	801282.051	835219.537	857228.580	801976.069	848471.479	813874.940	823601.114	879677.686	859786.085	844494.739	857986.135	870625.109	817621.376	833889.260	822294.036	851165.245	829524.434	810142.990	865501.125	877200.677	839172.576	844929.998	865261.482	849646.547	864767.637	819611.668	849682.644	842275.491	833041.769	797041.382	802387.906	810254.582	773921.927	763271.381	770208.341	744590.550	765116.795	766072.195	713139.597	789334.512	777943.739	771218.139	780542.633	763143.234
696461.280	671934.634	667949.129	666764.459	698080.279	711976.875	702405.035	648289.811	671957.210	675771.562	715527.666	711434.893	692142.111	698699.720	735770.204	692727.059	723243.603	733207.710	700240.883	679177.109	687970.830	707018.573	696107.368	682980.801	690412.245	693529.371	688686.262	713404.151	660772.575	778191.949	749215.197	753278.645	758414.610	786503.598	728247.255	744114.058	809729.712	805996.615	766189.586	755657.989	747473.539	680563.779	750762.023	779234.947	815767.147	705263.381	760739.743	718117.383	769621.500	739426.205
675219.446	636261.834	692741.455	638744.994	622401.474	645086.377	659661.066	652154.065	658405.868	649591.082	618773.591	611362.789	572318.117	639006.218	647953.762	602819.992	615729.424	607050.282	591978.689	575254.838	586252.382	562398.065	598519.263	667828.689	665362.556	681877.071	622045.285	612261.142	592813.910	557649.841	562961.629	551788.069	542146.466	587685.635	573881.505	588533.023	556854.884	604924.082	589441.916	562458.167	577860.990	562455.004	518400.630	531428.693	504979.094	505883.424	511634.570	451080.337	505742.708	501972.753
431012.189	366269.508	361746.076	407439.852	411519.247	383610.620	454322.424	418058.453	388630.234	394876.088	387676.538	357905.964	325766.855	352876.828	377933.234	356721.162	378601.446	369397.623	365046.105	362032.887	326718.375	303462.507	339780.094	299056.477	316076.604	308451.573	325708.497	381645.886	373640.416	329569.648	350859.958	348212.451	342560.779	346286.767	358901.474	0.000	0.000	0.000	0.000	0.000	0.000	0.000	0.000	0.000	0.000	0.000	0.000	0.000	0.000	0.000
357882.908	357168.369	345020.322	330745.799	365840.720	350006.475	353963.506	334649.622	303888.558	316710.267	280138.725	299408.369	319901.726	326302.600	344404.800	326133.395	306555.694	336389.997	313884.032	312545.905	284834.554	298700.950	332341.847	344315.862	337647.341	330728.297	299939.112	360690.506	365557.201	325781.713	292326.716	297988.873	285034.275	0.000	0.000	0.000	0.000	0.000	0.000	0.000	0.000	0.000	0.000	0.000	0.000	0.000	0.000	0.000	0.000	0.000
299223.813	321965.794	361570.808	358443.495	346323.944	316041.642	343844.665	366688.546	348925.658	352894.262	337821.860	341638.567	357054.869	365159.410	360673.594	349685.807	402607.285	428241.682	449547.306	465057.876	457113.602	454398.808	457232.736	487422.073	482222.854	494550.058	478661.280	478963.905	450296.295	476238.100	443433.416	481586.539	494261.623	497349.129	523735.702	540824.108	527646.013	514625.661	521482.470	528331.792	556507.802	520619.120	0.000	0.000	0.000	0.000	0.000	0.000	0.000	0.000
488827.840	513650.256	528423.923	525455.701	503732.659	511535.117	507812.698	517960.272	528342.958	523283.499	591873.576	545934.968	575987.098	604583.956	567453.157	607297.284	630393.807	631396.839	624360.031	652060.511	706010.265	692650.288	676773.146	757248.764	713185.371	723384.862	720300.221	633641.283	665167.822	648781.912	584918.462	606722.485	633135.795	611826.608	634900.479	651605.883	642772.664	666884.516	599808.061	594841.534	613421.666	646897.480	658592.325	587516.450	602036.086	667958.052	655286.524	606722.485	570291.248	575960.558
558624.889	561567.447	523872.887	490925.247	455952.690	481584.219	491521.258	511566.519	525726.422	529936.090	536699.513	547519.191	579585.828	619003.405	578439.255	653577.684	610161.632	644296.686	638651.169	572731.126	583308.057	605257.265	582506.175	601001.268	541236.834	580659.397	549979.376	592950.999	558247.549	544911.615	544244.344	516440.896	600571.744	580379.684	549013.149	602783.655	570909.859	590908.285	568210.874	542020.109	575778.164	535983.234	601109.648	573861.745	559090.248	547891.167	591642.459	553964.447	499605.312	462203.323
479927.051	499880.029	515344.379	519094.906	505747.824	477347.476	478075.459	503737.734	492710.350	502194.590	439788.550	432714.984	383439.994	361325.196	372079.178	326732.253	377221.837	336103.950	342828.541	348468.481	358584.881	392153.787	382772.189	393829.480	368628.261	375417.652	382508.645	337230.595	341619.893	310574.438	319946.761	291557.090	286043.645	289876.078	275744.165	306359.409	278895.685	0.000	0.000	0.000	0.000	0.000	0.000	0.000	0.000	0.000	0.000	0.000	0.000	0.000
327033.577	367897.283	366957.664	335576.100	346309.552	328835.954	318870.433	310526.218	261090.470	250061.890	244413.920	244641.734	236318.349	246544.676	249760.854	239597.285	234838.807	210650.932	212102.123	169985.636	168651.128	180134.416	219334.320	221681.811	207207.506	0.000	0.000	0.000	0.000	0.000	0.000	0.000	0.000	0.000	0.000	0.000	0.000	0.000	0.000	0.000	0.000	0.000	0.000	0.000	0.000	0.000	0.000	0.000	0.000	0.000
191389.758	209899.269	230188.801	217557.783	194776.864	185424.520	177872.960	170225.515	196858.144	227875.042	224279.614	225530.504	246273.876	234905.556	215873.619	200385.140	211662.610	212860.159	224356.098	206978.058	193250.905	0.000	0.000	0.000	0.000	0.000	0.000	0.000	0.000	0.000	0.000	0.000	0.000	0.000	0.000	0.000	0.000	0.000	0.000	0.000	0.000	0.000	0.000	0.000	0.000	0.000	0.000	0.000	0.000	0.000
195745.281	208360.681	197772.684	193502.196	174314.725	184216.004	173422.033	167703.072	154051.872	148646.057	168080.221	164000.833	157156.350	159290.964	182317.068	189274.926	176460.520	0.000	0.000	0.000	0.000	0.000	0.000	0.000	0.000	0.000	0.000	0.000	0.000	0.000	0.000	0.000	0.000	0.000	0.000	0.000	0.000	0.000	0.000	0.000	0.000	0.000	0.000	0.000	0.000	0.000	0.000	0.000	0.000	0.000
159061.157	147603.655	138131.086	151496.788	143194.058	133069.324	139071.807	149930.207	154505.775	148848.065	135537.351	131756.819	120935.947	115212.550	0.000	0.000	0.000	0.000	0.000	0.000	0.000	0.000	0.000	0.000	0.000	0.000	0.000	0.000	0.000	0.000	0.000	0.000	0.000	0.000	0.000	0.000	0.000	0.000	0.000	0.000	0.000	0.000	0.000	0.000	0.000	0.000	0.000	0.000	0.000	0.000
139970.158	156456.327	125628.141	103021.518	96922.610	114527.072	132288.256	136777.388	152131.283	168250.464	145857.430	156801.009	131583.449	0.000	0.000	0.000	0.000	0.000	0.000	0.000	0.000	0.000	0.000	0.000	0.000	0.000	0.000	0.000	0.000	0.000	0.000	0.000	0.000	0.000	0.000	0.000	0.000	0.000	0.000	0.000	0.000	0.000	0.000	0.000	0.000	0.000	0.000	0.000	0.000	0.000
104176.976	124929.727	136396.061	139189.693	137099.737	149723.909	140472.324	145732.656	158203.817	174784.229	173294.007	174526.771	170585.586	184706.999	236062.849	229434.101	0.000	0.000	0.000	0.000	0.000	0.000	0.000	0.000	0.000	0.000	0.000	0.000	0.000	0.000	0.000	0.000	0.000	0.000	0.000	0.000	0.000	0.000	0.000	0.000	0.000	0.000	0.000	0.000	0.000	0.000	0.000	0.000	0.000	0.000
289396.233	269469.146	293442.729	270061.520	282662.340	276275.911	258984.161	246156.270	251473.636	247837.003	237968.322	240423.337	210078.296	243878.646	272002.263	247240.793	247080.131	219120.451	195194.316	187990.420	194646.444	183858.679	199865.291	209021.799	0.000	0.000	0.000	0.000	0.000	0.000	0.000	0.000	0.000	0.000	0.000	0.000	0.000	0.000	0.000	0.000	0.000	0.000	0.000	0.000	0.000	0.000	0.000	0.000	0.000	0.000
230605.501	249618.084	290396.304	290603.059	313890.929	304825.076	304417.710	335620.024	353908.387	360455.183	379387.138	365296.804	364798.412	377280.187	364311.997	374607.599	395480.449	380516.056	426885.232	396050.584	434082.415	479676.123	485998.386	487505.241	511943.645	465176.860	481449.741	486568.283	506488.113	514323.921	492945.944	486812.256	466302.640	406838.135	441008.498	431737.918	386134.676	374596.372	381664.822	0.000	0.000	0.000	0.000	0.000	0.000	0.000	0.000	0.000	0.000	0.000
431586.989	415204.800	425155.607	444827.985	451391.867	449050.707	463830.498	424305.942	397472.078	428606.942	416198.443	437895.474	495029.900	496645.162	525201.809	503342.192	550621.376	571850.107	558341.057	503679.378	506711.392	471860.594	490083.167	494119.972	522575.251	502982.687	539045.781	547117.784	551912.930	535836.763	551626.747	517111.210	571686.647	567620.648	588460.294	562689.204	553967.515	503811.333	493754.012	505333.798	598504.935	631795.753	616709.117	651325.774	596498.553	579995.940	549423.380	577760.830	639823.920	638361.709
610851.160	575934.021	602656.510	598673.340	676993.068	652916.250	628097.305	657890.409	669698.167	667877.752	673078.865	667463.173	597285.933	641103.724	581868.963	541623.788	618417.716	597396.546	627573.050	617600.376	580090.146	601474.816	553746.650	617017.338	603482.092	603067.200	643364.022	628397.273	606910.280	639819.827	614877.578	590297.864	607378.433	621480.865	623014.142	569301.012	525654.571	572007.116	550254.768	593901.816	560679.544	570629.690	614919.169	583576.977	604759.457	579821.067	583771.162	567688.316	544979.917	579683.261
692482.411	710242.406	711997.152	712362.336	725979.164	731111.728	761759.665	716193.859	737126.093	771426.367	697092.427	732622.201	725668.341	753801.042	766330.503	741432.745	762718.328	753556.788	750762.023	731748.366	728178.316	745167.588	717710.217	738983.602	726548.820	730182.838	677341.570	726723.060	753085.769	761069.760	771396.614	738879.858	771587.077	727701.410	729990.948	701931.716	674768.386	769911.845	708064.859	740554.231	728178.316	728157.107	772200.772	733358.268	731523.544	752853.314	698772.955	696800.987	763376.261	708606.737
705427.560	672707.581	704647.148	682253.894	703992.341	706060.114	761040.799	739273.147	720549.347	732450.486	751235.783	754170.563	752558.700	732300.302	718612.790	720035.714	718509.524	705477.326	744391.014	749574.616	809140.046	751433.359	795095.849	795266.573	786664.464	801018.896	865680.945	847680.323	845037.097	781549.187	811609.259	820580.150	848925.261	867678.959	881531.043	816206.598	893383.601	799929.606	870882.901	872714.579	803813.290	835400.951	861898.072	873461.616	873843.250	885708.212	895006.757	845494.361	886108.477	854204.394
847400.176	829682.729	822429.292	866198.342	840689.365	834188.376	860985.312	863915.958	856069.102	810674.968	876716.172	914921.454	873385.329	884783.493	823899.682	889940.997	859460.946	817989.219	800800.801	821584.673	832500.833	822449.584	841679.993	864349.059	820822.628	870913.240	818859.983	805736.846	852035.513	863051.058	845430.028	828589.658	796977.860	828582.792	829166.770	828472.959	833632.051	828891.854	881974.211	924718.654	837563.027	861601.027	866093.313	865179.135	843319.643	848111.679	837065.249	818076.212	849689.863	844880.027
874110.592	867543.464	800147.227	854167.912	876892.993	836442.110	889473.965	858774.529	857243.277	878564.777	825947.982	894070.524	864147.389	902926.384	884423.533	853664.783	881220.314	859453.559	826139.039	846797.412	849422.817	895551.794	873248.046	832757.343	828981.182	863550.401	882199.854	864917.227	816880.008	870890.486	910000.910	892379.083	856509.040	834940.594	861511.953	866821.539	851781.501	855849.302	899005.700	860007.912	848644.291	897416.338	883423.443	868357.068	837640.200	834606.108	838595.520	785984.327	804764.204	804149.411
670906.798	677552.680	697904.890	692046.312	724175.888	682640.453	717241.775	747049.156	754637.246	788146.280	724895.071	799961.602	783201.886	806471.124	708059.845	751727.093	787444.977	730118.863	761574.021	757776.683	731571.709	732225.232	739595.737	736859.945	738089.087	785669.390	792323.965	811148.424	828919.338	827992.780	814305.723	790089.122	781976.994	781585.838	806081.076	823295.983	881616.532	880940.845	829462.508	831027.233	819813.247	858855.661	846166.864	806458.117	906412.871	827143.542	810937.931	806451.613	798180.149	818826.458
873927.254	817000.139	867588.624	797600.817	814617.496	825211.873	863923.422	861541.643	831241.376	808989.491	827225.651	836575.062	803955.461	880080.263	837303.548	867287.645	942551.487	849292.964	869459.370	894574.406	847543.818	806087.573	838912.099	824823.900	863647.356	860022.705	850723.540	830550.988	876524.056	837324.581	833903.167	840837.811	816673.200	839031.757	862269.666	846682.697	844095.552	894126.483	813140.348	782760.483	848205.198	820310.898	781983.109	767506.831	783208.020	790482.590	807278.422	761568.221	774641.341	820627.287
803167.693	864296.765	849567.146	811049.742	841750.842	849184.783	837829.686	873957.805	826528.251	834056.182	876562.473	827622.736	875472.755	818665.575	878580.214	852209.780	852151.683	869391.339	834174.459	777369.227	828994.927	851353.652	872082.883	863736.871	815115.502	835666.235	835268.372	755167.232	810944.507	803232.206	760386.885	816799.941	796248.079	840194.925	790888.959	868538.077	854700.855	824925.963	806354.070	864819.988	837808.628	820351.274	819725.884	869398.898	792769.938	834090.966	821814.237	830226.901	822510.466	802922.638
748032.674	685824.018	762009.266	681226.753	676576.254	697817.228	697861.056	707538.826	702380.367	674672.784	690836.741	746446.913	732230.594	749574.616	796685.787	718055.506	700515.579	710797.728	775326.025	764754.017	785761.993	760005.472	697914.631	696495.236	742241.718	710999.879	732429.028	737044.599	793279.337	743627.116	755503.846	751021.389	741751.721	719719.597	739644.970	703853.598	679680.278	674472.562	688638.836	666155.947	698895.047	670016.750	705139.053	653573.413	672106.247	674895.897	707133.563	721761.097	722219.815	731716.240
770653.514	794748.303	746920.819	739721.569	714765.628	708345.729	767194.752	698514.260	700471.417	689479.236	675173.857	694593.975	769331.374	738410.645	730017.593	735678.185	660567.427	690193.047	663570.007	661896.599	712037.710	648348.656	671817.266	679574.043	669855.177	722376.329	669949.419	684659.519	696868.968	693914.371	676352.028	656892.112	696762.146	685673.537	671433.847	689778.857	692679.075	760144.123	702281.713	709743.357	704488.295	653769.965	655402.483	707528.814	716332.378	722835.830	727003.075	778010.316	693240.901	737196.736
729086.163	764087.870	723520.942	756355.275	715184.804	762712.511	784344.484	714112.287	804608.799	766959.390	740110.276	778688.844	774251.492	752088.927	781726.365	781787.479	766218.939	782631.834	813153.572	780445.166	793675.990	785570.639	774245.498	787662.061	759289.912	740877.940	770030.416	725620.950	770315.136	766971.154	762212.551	758029.427	742126.043	747015.672	716599.306	729261.623	683414.888	716040.012	724459.191	714505.169	730177.506	751139.855	738748.855	770125.299	711237.553	782044.264	728544.368	739142.004	755332.648	760641.373
797575.371	783557.823	799692.918	815713.913	829903.067	803180.595	749940.005	719414.109	788245.680	766171.975	776493.974	834153.584	829276.788	823852.168	843533.054	801924.619	855292.981	825062.086	844380.647	865620.997	838229.994	860637.044	793279.337	832355.316	835373.036	809965.819	832937.688	785169.714	829551.959	818598.559	790151.551	829675.846	817313.979	856861.317	801950.343	776409.572	726248.057	756750.212	731127.765	765984.175	736409.562	740839.519	696456.430	628409.119	655759.205	665623.856	625985.928	686879.233	640176.176	665349.275
705576.880	661992.996	673504.987	689089.644	690774.704	656021.622	638390.235	638724.595	674086.108	683751.333	654484.528	742754.431	704676.941	716075.904	730326.821	737952.919	714188.789	708385.872	775915.580	789527.705	764537.684	732654.407	816579.837	799322.175	770718.849	800076.807	772087.493	779617.675	744806.834	766606.616	757753.715	729495.700	759526.359	751947.544	730001.606	765163.630	750013.125	727262.149	701429.513	748178.186	701414.754	733772.619	703754.530	697880.537	738454.268	721917.413	690803.335	744031.011	721105.310	721974.745
630131.634	615441.425	644325.745	595550.050	656103.402	610262.169	611456.244	600560.924	625711.747	613824.557	623616.351	633119.761	593531.692	598444.045	639856.672	623873.129	643765.772	612696.293	601804.209	625813.558	647366.513	620135.810	651962.734	624644.733	626523.235	653321.486	615490.669	620085.820	640467.285	601087.969	661104.574	641453.277	576518.405	582842.289	550955.081	571967.855	613372.753	591415.020	600413.084	592308.285	562714.535	558802.821	493666.262	520050.549	486452.303	541676.597	539194.013	533361.779	531092.830	546648.226
505183.179	516990.906	480981.973	461593.143	469719.530	495255.453	489687.188	569635.035	561882.982	575191.970	549634.768	537758.729	519019.468	541151.896	507194.555	522886.753	538421.778	597807.243	556021.996	551006.689	597578.611	558537.525	550657.761	572416.399	618819.540	581293.960	608165.226	619371.462	626236.818	655737.705	623091.781	635550.132	602961.748	591387.039	555543.210	537195.410	569268.604	572695.046	558288.065	594746.014	583658.723	545348.450	531654.722	527395.562	517839.573	535730.549	580824.655	538917.961	544093.323	567723.768
602594.773	647853.015	596263.811	650376.893	670789.788	657617.845	653261.736	679094.088	688838.068	673119.640	630719.841	640241.755	623970.449	620093.510	615873.524	629496.969	596302.922	575112.578	572616.341	534014.023	508135.245	495576.975	466202.640	469340.342	483280.897	481491.468	468618.933	466866.486	443996.501	477219.908	484676.939	482239.133	479600.205	415694.980	454685.994	465944.143	478262.949	487892.937	494268.952	523911.312	484430.407	526169.016	504945.946	527776.898	535719.069	573230.152	551611.533	534273.655	562363.275	574286.879
592146.947	594866.304	591013.055	617333.490	687724.800	647303.657	642871.837	657600.547	651847.989	606189.192	664920.143	591310.107	631002.410	592189.027	612092.499	595323.141	641255.835	641572.623	624391.219	607799.280	621762.947	591996.211	586971.579	608024.710	628239.359	645777.904	662194.645	681222.112	630695.973	657561.630	694555.380	709335.565	640590.368	613930.073	610556.522	678292.602	631767.813	657220.221	663411.527	738999.985	678048.847	704925.313	716424.754	681393.859	730764.453	713969.528	709400.982	728703.636	717761.732	740077.412
730486.869	682561.243	702414.902	691854.794	731437.934	712809.181	696577.714	691094.556	669393.329	702355.701	697734.456	633569.021	649544.669	661590.066	672911.283	674336.116	640561.644	646755.229	615964.570	610623.630	658219.516	619839.833	614631.928	645502.782	618620.476	634292.383	649561.546	698484.986	647827.833	657293.659	679666.420	647006.302	612182.430	648845.056	601927.371	599660.592	564560.292	571271.880	581679.425	541688.334	558562.484	572134.749	561924.028	593732.559	585641.248	598626.750	599477.256	578111.541	601641.277	587305.969
572845.956	542243.478	562990.153	550160.922	562303.194	537741.379	559531.337	550694.150	605264.591	595745.188	580369.579	560824.187	558996.490	538407.284	582112.837	573690.551	594866.304	549894.695	540777.313	584713.257	580096.876	538819.232	508592.673	477890.401	478583.393	502952.330	517073.776	491460.867	496105.571	470201.011	494975.994	543475.307	546740.878	561097.956	577403.877	588134.965	586923.348	619724.594	579740.392	609700.332	599854.835	575741.699	599150.405	611602.092	658137.208	597610.752	602279.024	591803.521	585219.691	597079.089
616473.402	613643.755	635538.015	641165.382	672011.397	667120.308	673427.883	621048.578	605689.850	611202.112	679957.571	679523.246	680174.941	644060.155	649451.863	662462.240	685875.760	657951.009	648125.944	720030.529	689617.125	690378.880	673124.171	713694.368	716933.246	723133.773	685588.921	704165.845	708943.320	777949.791	692118.158	701454.114	710191.965	753738.543	739431.673	714826.940	722491.149	722120.724	701779.010	721256.140	723840.408	727262.149	732536.334	705786.034	726374.664	736176.447	730833.881	724322.758	712545.068	711298.262
678002.875	672920.340	670245.779	670663.823	676466.410	697281.995	673768.183	675255.922	678435.257	695250.742	664694.739	670277.227	698939.011	712220.275	713429.599	724133.936	714612.394	694830.461	703378.326	805905.677	748508.597	783539.404	735818.930	728475.374	681537.822	694213.040	673473.236	728348.034	729602.148	720757.083	725368.306	783944.810	757472.466	786101.722	838426.776	776656.803	814438.363	837892.867	819712.445	829324.930	773395.205	830909.846	795348.800	849213.628	851194.225	741999.392	818169.918	813663.030	850535.412	848903.641
750643.677	781897.509	751382.544	781873.055	742975.170	767730.741	738394.288	782032.032	791489.901	782233.904	762009.266	758063.905	762276.462	730113.533	753511.363	788805.276	774743.366	761817.697	730374.828	788351.321	717596.911	728623.994	759560.974	758063.905	743726.666	788755.502	780804.697	794312.721	751924.928	780280.745	802883.959	800051.203	803858.521	784080.039	768184.856	756429.652	761869.934	817300.620	767648.233	726411.599	778955.732	719005.472	704086.518	687016.083	687001.924	699726.407	702770.321	732724.195	733514.267	722924.664
640964.010	660838.075	648600.968	662418.357	674577.209	698743.659	686440.736	728825.789	745212.013	689094.392	721105.310	718292.762	708084.914	699383.843	693327.417	672816.207	710449.288	738416.097	687384.433	682244.585	738841.644	721245.736	758535.420	723133.773	752541.710	748727.164	728953.296	767159.439	746926.398	746731.184	762770.688	682556.584	748800.048	699056.274	706249.603	727600.809	727008.361	723196.529	734440.870	736832.798	740674.903	760728.169	744197.123	742759.947	739677.796	707553.845	718473.388	749507.199	729974.962	773921.927
732853.070	747272.456	733304.490	719253.702	665092.614	719346.833	729788.507	737039.166	715450.877	706698.798	707704.066	735553.725	768544.991	704319.592	693303.383	704657.079	685828.721	719921.673	667249.398	676310.860	671379.753	705835.851	696655.358	717020.636	754648.636	691543.802	755481.015	728788.608	737653.524	765011.437	713063.320	761933.788	722710.453	759711.006	781439.255	767506.831	777369.227	717699.915	769971.126	804699.445	809710.043	759826.456	734047.317	767200.638	736290.275	713500.863	753517.041	697559.240	703363.484	773353.337
617272.520	659835.173	638316.886	602983.563	601055.453	605943.090	645948.931	597760.788	593285.198	633641.283	643504.784	601185.538	629683.269	607839.919	651202.772	646659.036	615331.602	606328.861	632879.348	630187.229	633171.875	694434.800	662817.904	669514.334	691209.201	673836.285	720835.015	643210.909	664818.471	627533.667	716686.614	716969.228	637498.964	579622.781	608509.395	682808.254	687223.822	665079.344	663856.341	662923.359	693832.523	660118.293	682486.709	672192.086	676374.901	677814.455	700991.904	735407.673	724422.454	739070.988
729011.752	718525.012	791828.332	785009.459	777859.021	774557.340	733191.583	740603.592	793228.997	754142.126	804369.334	797276.503	796952.454	769059.210	783563.962	759676.378	739404.336	739136.541	760473.623	753931.754	760791.832	754210.379	797346.431	770327.004	778482.737	774557.340	747842.474	763248.079	733944.954	732010.834	740362.333	711561.450	747786.552	710070.936	663209.136	703665.393	747272.456	708692.109	723149.461	741746.219	710348.355	713531.410	717828.712	712926.062	714908.706	740883.429	716522.287	716768.806	726944.941	788761.723
668757.649	659661.066	698675.312	664226.740	647664.199	667864.370	642764.401	682095.671	660523.795	663596.427	745361.985	738405.192	739907.660	721834.036	758978.718	741564.702	773377.261	770208.341	752609.674	758201.848	724322.758	764303.948	724081.503	754791.036	781329.354	749310.634	731373.739	719067.513	705014.770	725205.233	709456.344	676018.252	698875.509	695928.125	655707.607	704945.191	675972.556	668234.791	618494.214	653919.594	619429.010	591498.977	622227.200	570883.785	634662.740	626358.415	609351.102	631939.485	667534.461	639770.706
614084.645	634590.245	624714.974	580049.768	573154.586	573549.064	578881.254	624118.433	620609.190	607747.566	585891.727	597410.821	566671.767	562673.374	530594.053	554167.059	508999.104	576847.643	562091.430	571601.685	522228.663	531016.685	537065.581	562265.254	522324.133	526177.322	549387.159	500833.888	517443.004	537114.620	479368.001	504378.001	487900.078	517103.188	511080.219	472554.060	484151.307	456783.695	457695.230	419072.843	419998.656	429726.780	438690.771	438452.264	447377.251	439744.069	484801.474	457751.798	481623.650	441598.587
433660.747	475167.734	418028.744	435359.934	424016.282	473888.731	467823.125	458171.255	472869.133	435821.000	511904.335	511341.556	534504.968	537900.467	569385.292	559759.975	557062.720	581006.885	585082.731	563850.422	615195.325	578663.519	641712.603	632767.218	617108.722	634791.661	606866.083	573967.146	570753.452	551429.028	551873.334	536636.150	525765.120	483159.476	491074.717	498122.080	470920.650	504077.991	510798.276	521058.583	537091.542	526127.491	529265.750	537553.487	548245.614	554517.376	516107.722	563323.156	530892.643	518314.648
589434.968	559302.885	549019.177	570642.715	531714.087	547063.908	507774.020	532294.295	547603.141	536138.409	516697.066	508993.923	481570.304	520375.295	543357.187	545991.603	533521.133	558980.866	546675.122	538184.167	517592.986	539531.471	559424.911	614280.800	558724.767	542708.441	585932.922	572003.844	597943.076	552309.205	537002.132	594371.304	632703.161	616386.006	668440.261	671984.302	655059.021	636622.337	651898.982	598096.856	610810.117	612947.912	639059.305	630902.885	636926.448	686162.840	634296.407	693000.693	742489.717	678633.233
675005.231	642731.351	641153.050	600983.209	613907.460	624722.779	636626.389	590716.303	595308.965	584463.784	619463.545	584884.251	627813.389	617703.379	649768.358	604521.823	607647.856	553124.879	558484.496	555601.856	546328.671	542843.960	573651.060	601116.875	592076.828	583257.024	588307.967	592645.272	548080.349	581277.066	577710.763	541439.037	560396.761	557541.021	540961.613	578499.488	585682.408	565508.505	572655.691	571337.157	608757.587	583321.667	621349.571	621075.579	623433.623	564467.876	632831.287	600153.639	598257.873	604434.129
724296.527	728448.841	717911.166	693010.298	746831.567	712144.195	712423.236	688226.509	685020.653	706304.474	666964.578	689907.345	625982.009	690097.787	639390.277	640016.384	680281.364	682286.478	624917.980	607958.172	591463.992	609109.847	554323.725	534499.254	582781.148	572216.595	649498.263	659035.041	657613.521	676901.416	664142.924	688169.675	636290.174	619264.067	636975.132	631711.939	632987.511	610586.346	610079.737	639112.401	625660.854	610009.028	577807.567	644778.583	631915.526	620101.201	647987.351	655578.646	661646.972	664690.321
567459.597	575337.579	537351.288	555521.607	569232.959	583559.949	632147.214	623915.946	660249.046	675415.549	652613.718	671280.602	617123.956	654415.999	655643.120	662804.724	641786.734	658388.528	632355.080	688738.438	692597.518	704116.264	676196.530	678435.257	670641.334	645794.586	622843.405	637442.072	648121.743	628867.535	691763.859	642409.292	672694.005	662041.205	667913.438	693495.704	666178.136	685316.411	699892.916	687101.052	706010.265	744529.569	775524.448	744679.267	715896.481	738989.063	750013.125	730572.257	732606.100	730076.220
585778.470	565150.556	614454.426	545176.010	578951.634	564385.046	595046.830	575330.959	584532.111	575536.256	595376.308	570623.178	566983.421	608231.809	590761.669	549909.815	575691.982	517815.440	519313.260	511621.482	517515.306	512802.105	509180.525	488574.681	470940.610	490013.524	491477.775	527142.571	492489.535	445146.787	450828.171	437849.459	462639.544	455224.152	443825.062	421645.598	416548.645	432583.954	412490.203	416474.047	419013.140	453247.518	426661.205	436439.180	463497.272	477046.889	499605.312	519993.760	533287.826	492266.493
490349.914	451581.438	481526.246	515033.838	492218.033	498561.650	466687.823	474171.859	459588.393	444065.509	481762.867	510157.230	488622.427	488823.061	532543.748	510321.247	499615.296	507014.546	529372.217	513302.227	562385.414	537680.661	529503.961	546651.215	554096.435	546069.121	519113.769	484263.846	486260.704	496793.200	519102.990	543253.873	514202.267	529148.124	560651.252	559490.640	546215.274	557295.556	532756.536	519899.140	503023.169	487562.286	520061.367	547903.175	573401.071	532725.316	533560.986	535523.983	505612.296	514125.601
451889.576	453368.757	446584.078	436092.783	473655.293	476065.792	451683.424	467112.915	466050.548	468594.778	448545.144	492501.662	525091.497	505448.737	476633.064	473247.329	509712.573	560622.964	593711.409	590419.848	605447.819	603569.510	542158.223	531171.818	510597.450	562632.219	504930.648	532813.308	543050.314	558999.614	556108.575	582815.114	574851.401	533108.717	572993.663	550703.248	528270.390	556263.246	522993.405	511951.508	540707.137	588391.045	538819.232	538961.529	536532.498	507763.707	535914.297	527217.609	502810.712	517844.937
561775.661	556025.088	573279.445	567237.497	555821.115	560918.560	566411.781	537637.299	543253.873	559487.509	522586.174	504573.963	492462.856	502086.168	491060.248	494559.842	486272.527	466711.782	494868.217	471495.726	502934.624	513217.928	495505.763	482062.456	467700.597	464649.468	494256.737	440067.242	461821.238	430437.066	451308.343	432395.036	454758.364	455684.666	449345.304	478725.441	479991.552	455240.731	490095.176	502421.672	493936.924	502866.338	493788.145	514570.051	507374.691	443344.949	453268.063	403811.985	0.000	0.000
436178.380	445368.832	449737.353	422472.138	445708.275	448684.010	455195.142	450026.777	457745.512	449834.461	455228.297	440652.871	418593.943	413563.219	424469.837	438450.341	396641.242	419331.167	408914.332	409931.828	439423.301	429726.780	383096.261	368991.436	378528.357	373351.652	384597.634	382093.567	389108.086	436976.993	409920.066	427728.803	393803.114	366499.054	378524.059	379443.281	374656.721	352838.231	342610.072	329887.113	324250.010	0.000	0.000	0.000	0.000	0.000	0.000	0.000	0.000	0.000
299974.202	352399.311	338797.000	343106.140	311129.087	276328.588	256253.219	244748.313	302928.409	299047.534	337968.001	333856.375	310607.237	330451.794	336275.746	361193.383	364827.692	407129.655	439400.131	406965.624	421288.553	437883.970	424010.889	458673.516	456566.800	413472.591	481357.042	456940.237	454880.412	437299.935	489512.201	439241.869	428379.270	407753.847	418872.730	427915.495	429166.130	0.000	0.000	0.000	0.000	0.000	0.000	0.000	0.000	0.000	0.000	0.000	0.000	0.000
423768.317	411734.431	433393.864	432122.239	459899.098	420562.123	443009.095	483764.852	447880.183	453701.981	521691.951	520950.004	531332.689	535584.215	555923.082	601916.502	608464.965	589382.857	615558.866	592771.741	652413.604	705104.250	680725.926	714198.990	699188.242	707178.570	695918.438	669998.794	637104.995	631684.006	675904.022	700530.301	649106.181	650571.527	711338.740	682626.474	748413.364	702306.374	764461.704	737713.384	731427.234	750069.381	786540.715	775506.406	766647.756	840887.304	805172.428	804479.341	812889.171	803316.089
759428.302	823418.008	806789.944	804259.358	754950.588	779648.067	841354.244	838722.123	822179.103	848910.847	901144.453	869512.291	830275.153	871778.777	849083.839	857008.184	857544.678	833361.112	864259.416	814743.600	838082.467	864775.115	805230.779	809552.722	848593.880	833562.563	813682.892	856281.682	826418.961	810346.504	801442.597	867927.476	824912.353	811464.369	840138.455	851063.830	846209.826	825661.561	859084.388	838637.717	873751.627	853526.344	833604.255	859320.621	820829.366	819215.519	851563.897	764222.175	757696.300	789533.938
745078.755	710383.678	727235.704	737338.062	716424.754	694367.293	691787.787	696437.028	692861.448	680026.929	727812.632	725436.713	717457.903	698163.133	758150.114	730673.681	715317.816	713200.630	688349.682	760456.274	742092.999	723029.203	737425.059	682277.168	691955.327	713348.171	709375.820	660074.720	662826.691	689023.172	709642.624	670663.823	716034.885	761405.860	714489.854	739967.885	697126.445	684425.220	688458.679	642211.262	639124.655	646120.049	635114.194	641128.386	598393.911	569576.634	573108.598	598286.507	612884.048	627817.330
499542.918	530808.102	553973.653	562262.093	502770.264	514927.756	482139.155	501547.273	522354.146	526285.320	487274.818	538886.015	571647.431	537391.716	570105.926	531092.830	491026.491	541521.133	521463.435	569849.275	502212.245	483143.136	488997.555	468355.557	496672.296	492283.457	484834.381	492897.349	461152.512	427591.633	413382.002	404535.654	399691.438	388745.053	403593.597	376548.556	347239.102	365007.464	333855.260	346190.862	353301.960	318279.762	302207.018	300736.504	0.000	0.000	0.000	0.000	0.000	0.000
332883.940	388956.740	366821.710	362982.994	351414.796	391871.027	399008.862	343150.880	315659.555	304280.620	336254.262	356835.724	375706.798	375154.282	343094.368	336000.054	321191.234	294365.260	295360.768	297032.938	279376.432	306229.004	318258.490	313482.572	316006.687	325058.429	315967.746	298114.130	330494.387	300536.759	286774.532	298506.572	302236.246	0.000	0.000	0.000	0.000	0.000	0.000	0.000	0.000	0.000	0.000	0.000	0.000	0.000	0.000	0.000	0.000	0.000
257487.744	257666.878	244673.459	249631.170	244992.356	236732.897	226059.200	249049.254	262827.976	268008.137	269555.584	286576.471	304957.077	304962.657	327994.673	342001.943	362609.191	395676.052	361184.251	351850.027	281857.668	297182.119	286774.532	291648.925	288122.994	289012.329	318851.116	279970.099	283592.206	0.000	0.000	0.000	0.000	0.000	0.000	0.000	0.000	0.000	0.000	0.000	0.000	0.000	0.000	0.000	0.000	0.000	0.000	0.000	0.000	0.000
283187.445	259286.340	258180.447	271994.125	270414.248	233110.014	210422.212	236348.510	219242.473	215358.971	232371.702	220025.391	220478.969	230659.756	228980.715	208906.957	245590.424	230197.279	247240.181	235056.296	224507.711	250867.374	247000.183	0.000	0.000	0.000	0.000	0.000	0.000	0.000	0.000	0.000	0.000	0.000	0.000	0.000	0.000	0.000	0.000	0.000	0.000	0.000	0.000	0.000	0.000	0.000	0.000	0.000	0.000	0.000
225659.773	221323.158	231456.836	202413.580	205212.816	215197.691	224622.690	260845.295	277234.860	291119.120	266620.452	304234.333	326659.676	309726.976	279336.631	316496.761	296584.533	317328.349	358315.059	338267.529	351201.284	387043.337	385383.187	412588.913	418387.284	362007.986	335712.415	316522.807	327710.907	316879.874	0.000	0.000	0.000	0.000	0.000	0.000	0.000	0.000	0.000	0.000	0.000	0.000	0.000	0.000	0.000	0.000	0.000	0.000	0.000	0.000
370749.359	353043.767	321235.601	321395.628	343797.380	338677.667	297327.914	324720.659	335106.044	360387.633	328134.588	311903.485	292040.722	273845.058	260465.504	248276.341	255438.281	252955.149	282600.832	287122.828	304780.482	289555.446	307180.026	297183.002	304856.672	299735.933	289662.804	307735.864	271856.590	291913.699	0.000	0.000	0.000	0.000	0.000	0.000	0.000	0.000	0.000	0.000	0.000	0.000	0.000	0.000	0.000	0.000	0.000	0.000	0.000	0.000
297277.532	316574.913	303800.852	307731.129	326957.659	317955.925	320239.796	349329.113	335528.810	306521.866	323135.187	326643.671	378164.766	385451.518	400350.707	422201.018	418070.687	451222.814	451593.674	497129.080	436828.104	448002.580	471189.140	440208.659	437518.048	423861.719	423103.123	419252.054	452224.720	449133.397	431933.724	433941.140	426912.568	438864.044	417965.844	431250.108	482220.529	443034.610	509925.704	487357.935	0.000	0.000	0.000	0.000	0.000	0.000	0.000	0.000	0.000	0.000
450278.047	452878.040	485345.007	489536.164	494770.278	542028.923	548047.307	531564.287	523450.586	536930.049	576777.773	572914.876	619367.626	618915.289	621917.621	577113.968	556455.158	565057.947	542802.707	498469.698	529417.059	538134.932	553949.103	597782.228	595213.295	582791.337	626853.135	597721.486	619613.237	623954.876	625723.493	622397.600	597250.260	622227.200	628642.196	619494.245	629314.739	644928.284	608635.318	637202.426	624640.832	615414.913	615195.325	621685.638	659739.403	647077.475	660916.691	652388.067	650216.197	676873.925
575877.638	605194.994	588228.374	569768.104	500650.846	537990.176	538250.793	507495.712	507408.159	500853.956	490160.037	493159.873	519189.234	556560.456	555836.562	519283.596	532115.852	549955.179	490491.816	519450.837	517989.785	505906.458	507621.943	479087.817	498015.409	514363.604	518475.888	569635.035	546245.111	533652.102	573878.212	574105.544	558066.856	529120.126	529565.650	498708.345	475018.763	511106.341	512166.516	518287.784	518672.199	509170.154	473271.966	510704.363	499468.067	512560.290	492737.056	504596.878	515084.242	514686.582
487764.429	502851.166	517751.096	508375.486	487733.502	438233.219	460763.670	448794.762	464470.341	421348.906	409995.695	411145.328	424540.117	378806.532	396948.262	377123.678	345338.449	337057.822	337493.503	362055.170	369017.307	357853.452	359139.932	370068.833	366976.517	379131.107	376975.825	354381.215	379869.933	356433.808	377697.706	404625.681	407787.103	348004.023	288008.479	323113.261	307072.494	322932.746	0.000	0.000	0.000	0.000	0.000	0.000	0.000	0.000	0.000	0.000	0.000	0.000
326310.053	333413.353	333022.512	341821.911	347122.184	322106.836	333385.564	301360.038	301494.508	279607.655	276637.417	287136.844	300350.810	314568.286	292988.779	304214.897	337904.049	287290.278	276679.514	250443.912	243943.493	243313.738	240108.145	258549.589	269535.967	276989.128	285885.817	309366.695	284211.214	0.000	0.000	0.000	0.000	0.000	0.000	0.000	0.000	0.000	0.000	0.000	0.000	0.000	0.000	0.000	0.000	0.000	0.000	0.000	0.000	0.000
287053.596	280357.063	288998.965	275591.419	276926.997	250440.149	243881.025	235717.300	242261.560	304088.161	278542.221	259160.011	255869.650	206927.091	203420.723	234428.662	271635.791	294526.519	316408.635	312927.341	352804.620	322579.605	353127.295	385516.901	375435.975	374481.343	389521.862	368223.762	338431.236	0.000	0.000	0.000	0.000	0.000	0.000	0.000	0.000	0.000	0.000	0.000	0.000	0.000	0.000	0.000	0.000	0.000	0.000	0.000	0.000	0.000
312266.776	361091.652	315387.769	330440.874	303898.717	326106.807	345972.876	333126.795	324867.292	307131.910	309919.917	331792.709	329204.018	315568.908	329896.907	309417.429	328317.733	374578.131	360790.709	366014.794	361317.363	319936.525	325062.656	330635.349	325141.924	310429.821	321342.956	320885.130	309738.488	298556.479	294077.860	286798.384	251640.064	0.000	0.000	0.000	0.000	0.000	0.000	0.000	0.000	0.000	0.000	0.000	0.000	0.000	0.000	0.000	0.000	0.000
243422.718	245518.670	235955.348	246339.397	271883.199	260247.912	249269.019	277151.108	255601.507	279924.644	313485.520	315886.900	283993.286	268336.795	293035.999	316921.049	335190.288	337550.464	365147.410	368233.254	350954.772	322091.274	312539.067	332914.970	311058.439	334326.282	323277.256	314625.690	339537.821	0.000	0.000	0.000	0.000	0.000	0.000	0.000	0.000	0.000	0.000	0.000	0.000	0.000	0.000	0.000	0.000	0.000	0.000	0.000	0.000	0.000
347479.212	311252.074	263921.183	232035.251	201652.339	231314.421	236243.539	207875.142	196669.984	210456.754	222166.927	262000.267	268440.522	265537.248	280833.401	291437.281	274793.973	214543.933	200825.796	194574.485	191579.689	225326.216	250822.698	276314.081	0.000	0.000	0.000	0.000	0.000	0.000	0.000	0.000	0.000	0.000	0.000	0.000	0.000	0.000	0.000	0.000	0.000	0.000	0.000	0.000	0.000	0.000	0.000	0.000	0.000	0.000
298279.524	298421.054	315791.136	304961.727	353136.024	322184.670	359112.848	368764.197	354398.798	377287.304	370241.471	362555.290	397008.147	406433.022	391689.907	415416.954	427281.040	395003.990	395723.026	414688.258	402792.155	433399.499	480852.455	499400.719	493337.477	461231.211	467001.663	495105.878	498084.864	470670.187	471564.652	462900.814	448444.570	490542.344	473408.637	488541.265	491149.486	437918.486	478950.141	440905.443	464692.652	0.000	0.000	0.000	0.000	0.000	0.000	0.000	0.000	0.000
462699.481	446635.938	483516.909	479784.289	430233.359	437171.848	472661.272	500630.795	504009.395	527579.203	531425.869	499972.502	516352.896	516025.161	460942.073	479545.008	464867.629	469971.191	463974.686	462896.529	446963.331	455923.587	448708.169	423989.315	426927.149	397834.191	429022.515	458450.620	462464.101	440932.661	462483.351	416619.797	371228.320	371344.117	363991.089	377083.860	375938.436	413421.309	408296.587	422249.152	410002.419	425323.778	441563.488	416054.720	0.000	0.000	0.000	0.000	0.000	0.000
395305.354	371141.520	380739.167	388455.114	343844.665	341074.590	333124.575	317129.094	327194.082	316468.715	262881.869	291129.291	297240.420	293475.454	299765.583	290924.325	325832.665	347569.792	336221.476	324335.194	312004.693	307568.334	294733.119	281729.821	277738.431	301932.367	301419.990	273826.312	266364.077	272884.057	220753.476	0.000	0.000	0.000	0.000	0.000	0.000	0.000	0.000	0.000	0.000	0.000	0.000	0.000	0.000	0.000	0.000	0.000	0.000	0.000
214320.465	225441.527	212611.249	173349.281	180036.475	199308.003	143086.695	155359.837	140221.578	102359.698	109920.187	124325.998	155291.801	139654.662	156867.174	0.000	0.000	0.000	0.000	0.000	0.000	0.000	0.000	0.000	0.000	0.000	0.000	0.000	0.000	0.000	0.000	0.000	0.000	0.000	0.000	0.000	0.000	0.000	0.000	0.000	0.000	0.000	0.000	0.000	0.000	0.000	0.000	0.000	0.000	0.000
152097.501	170939.587	176352.847	166209.038	162992.277	159636.285	174024.116	160947.401	133814.351	127199.114	127248.157	127158.677	118226.927	134805.590	169416.867	0.000	0.000	0.000	0.000	0.000	0.000	0.000	0.000	0.000	0.000	0.000	0.000	0.000	0.000	0.000	0.000	0.000	0.000	0.000	0.000	0.000	0.000	0.000	0.000	0.000	0.000	0.000	0.000	0.000	0.000	0.000	0.000	0.000	0.000	0.000
189506.638	207633.867	249689.760	240452.243	256593.820	251135.131	245429.489	244058.994	267543.496	242875.254	271252.645	278255.450	317398.853	307506.857	275454.017	241210.879	264656.687	247518.626	232194.189	214774.326	209277.261	206770.921	187059.941	173675.033	0.000	0.000	0.000	0.000	0.000	0.000	0.000	0.000	0.000	0.000	0.000	0.000	0.000	0.000	0.000	0.000	0.000	0.000	0.000	0.000	0.000	0.000	0.000	0.000	0.000	0.000
169836.380	176251.829	166250.210	209304.419	227272.211	221202.234	214960.845	208430.601	191207.514	155192.990	146519.073	160053.778	152435.306	153915.060	147736.892	140233.376	119404.126	0.000	0.000	0.000	0.000	0.000	0.000	0.000	0.000	0.000	0.000	0.000	0.000	0.000	0.000	0.000	0.000	0.000	0.000	0.000	0.000	0.000	0.000	0.000	0.000	0.000	0.000	0.000	0.000	0.000	0.000	0.000	0.000	0.000
112122.581	102723.403	89024.602	95400.094	96779.282	112689.135	101412.267	88395.993	91758.861	0.000	0.000	0.000	0.000	0.000	0.000	0.000	0.000	0.000	0.000	0.000	0.000	0.000	0.000	0.000	0.000	0.000	0.000	0.000	0.000	0.000	0.000	0.000	0.000	0.000	0.000	0.000	0.000	0.000	0.000	0.000	0.000	0.000	0.000	0.000	0.000	0.000	0.000	0.000	0.000	0.000
97227.556	97763.656	127672.179	133528.641	142633.819	131306.659	112819.321	115256.636	130690.083	129812.810	118897.158	117151.165	109686.166	0.000	0.000	0.000	0.000	0.000	0.000	0.000	0.000	0.000	0.000	0.000	0.000	0.000	0.000	0.000	0.000	0.000	0.000	0.000	0.000	0.000	0.000	0.000	0.000	0.000	0.000	0.000	0.000	0.000	0.000	0.000	0.000	0.000	0.000	0.000	0.000	0.000
115792.204	120322.754	101604.332	91001.250	93472.795	69629.979	64696.947	52367.509	0.000	0.000	0.000	0.000	0.000	0.000	0.000	0.000	0.000	0.000	0.000	0.000	0.000	0.000	0.000	0.000	0.000	0.000	0.000	0.000	0.000	0.000	0.000	0.000	0.000	0.000	0.000	0.000	0.000	0.000	0.000	0.000	0.000	0.000	0.000	0.000	0.000	0.000	0.000	0.000	0.000	0.000
62759.826	87329.990	89826.437	75503.609	57638.981	58246.987	70401.266	0.000	0.000	0.000	0.000	0.000	0.000	0.000	0.000	0.000	0.000	0.000	0.000	0.000	0.000	0.000	0.000	0.000	0.000	0.000	0.000	0.000	0.000	0.000	0.000	0.000	0.000	0.000	0.000	0.000	0.000	0.000	0.000	0.000	0.000	0.000	0.000	0.000	0.000	0.000	0.000	0.000	0.000	0.000
96284.942	101787.387	107265.408	124530.675	121251.804	112571.159	100701.487	89154.768	99264.253	119025.231	137339.433	0.000	0.000	0.000	0.000	0.000	0.000	0.000	0.000	0.000	0.000	0.000	0.000	0.000	0.000	0.000	0.000	0.000	0.000	0.000	0.000	0.000	0.000	0.000	0.000	0.000	0.000	0.000	0.000	0.000	0.000	0.000	0.000	0.000	0.000	0.000	0.000	0.000	0.000	0.000
121358.487	94219.093	99040.103	100694.895	107476.495	113176.328	83693.074	75600.590	80277.697	0.000	0.000	0.000	0.000	0.000	0.000	0.000	0.000	0.000	0.000	0.000	0.000	0.000	0.000	0.000	0.000	0.000	0.000	0.000	0.000	0.000	0.000	0.000	0.000	0.000	0.000	0.000	0.000	0.000	0.000	0.000	0.000	0.000	0.000	0.000	0.000	0.000	0.000	0.000	0.000	0.000
86152.086	82505.664	81305.506	94398.043	98576.263	87848.219	63858.795	59441.476	0.000	0.000	0.000	0.000	0.000	0.000	0.000	0.000	0.000	0.000	0.000	0.000	0.000	0.000	0.000	0.000	0.000	0.000	0.000	0.000	0.000	0.000	0.000	0.000	0.000	0.000	0.000	0.000	0.000	0.000	0.000	0.000	0.000	0.000	0.000	0.000	0.000	0.000	0.000	0.000	0.000	0.000
65746.436	68664.341	64691.715	67506.903	58678.903	66401.592	71378.097	0.000	0.000	0.000	0.000	0.000	0.000	0.000	0.000	0.000	0.000	0.000	0.000	0.000	0.000	0.000	0.000	0.000	0.000	0.000	0.000	0.000	0.000	0.000	0.000	0.000	0.000	0.000	0.000	0.000	0.000	0.000	0.000	0.000	0.000	0.000	0.000	0.000	0.000	0.000	0.000	0.000	0.000	0.000
101992.526	105703.329	111952.120	110699.187	111859.576	121729.879	118901.540	99535.270	80220.188	69299.157	0.000	0.000	0.000	0.000	0.000	0.000	0.000	0.000	0.000	0.000	0.000	0.000	0.000	0.000	0.000	0.000	0.000	0.000	0.000	0.000	0.000	0.000	0.000	0.000	0.000	0.000	0.000	0.000	0.000	0.000	0.000	0.000	0.000	0.000	0.000	0.000	0.000	0.000	0.000	0.000
64669.040	79585.772	67136.488	84571.817	82735.569	75697.591	82350.616	0.000	0.000	0.000	0.000	0.000	0.000	0.000	0.000	0.000	0.000	0.000	0.000	0.000	0.000	0.000	0.000	0.000	0.000	0.000	0.000	0.000	0.000	0.000	0.000	0.000	0.000	0.000	0.000	0.000	0.000	0.000	0.000	0.000	0.000	0.000	0.000	0.000	0.000	0.000	0.000	0.000	0.000	0.000
83410.558	110170.378	132540.915	130700.502	133554.678	127967.240	149494.037	156414.724	161491.405	157008.055	148283.471	133824.380	119664.604	137466.682	0.000	0.000	0.000	0.000	0.000	0.000	0.000	0.000	0.000	0.000	0.000	0.000	0.000	0.000	0.000	0.000	0.000	0.000	0.000	0.000	0.000	0.000	0.000	0.000	0.000	0.000	0.000	0.000	0.000	0.000	0.000	0.000	0.000	0.000	0.000	0.000
129440.622	139872.073	139241.247	155970.715	148941.843	128313.207	104864.782	87421.987	88115.431	75154.800	94276.564	0.000	0.000	0.000	0.000	0.000	0.000	0.000	0.000	0.000	0.000	0.000	0.000	0.000	0.000	0.000	0.000	0.000	0.000	0.000	0.000	0.000	0.000	0.000	0.000	0.000	0.000	0.000	0.000	0.000	0.000	0.000	0.000	0.000	0.000	0.000	0.000	0.000	0.000	0.000
106914.366	118196.743	102759.926	78618.886	109784.066	112207.503	95130.009	100419.150	106215.181	98053.443	0.000	0.000	0.000	0.000	0.000	0.000	0.000	0.000	0.000	0.000	0.000	0.000	0.000	0.000	0.000	0.000	0.000	0.000	0.000	0.000	0.000	0.000	0.000	0.000	0.000	0.000	0.000	0.000	0.000	0.000	0.000	0.000	0.000	0.000	0.000	0.000	0.000	0.000	0.000	0.000
98773.334	94317.556	101340.841	113714.154	105231.367	114088.960	121108.482	129125.562	129880.588	113415.976	124931.912	120158.657	0.000	0.000	0.000	0.000	0.000	0.000	0.000	0.000	0.000	0.000	0.000	0.000	0.000	0.000	0.000	0.000	0.000	0.000	0.000	0.000	0.000	0.000	0.000	0.000	0.000	0.000	0.000	0.000	0.000	0.000	0.000	0.000	0.000	0.000	0.000	0.000	0.000	0.000
129591.088	121415.953	128785.157	139896.728	165235.179	170871.530	183411.864	159139.374	155121.972	154846.222	143857.569	158176.541	167938.521	164683.330	160165.291	0.000	0.000	0.000	0.000	0.000	0.000	0.000	0.000	0.000	0.000	0.000	0.000	0.000	0.000	0.000	0.000	0.000	0.000	0.000	0.000	0.000	0.000	0.000	0.000	0.000	0.000	0.000	0.000	0.000	0.000	0.000	0.000	0.000	0.000	0.000
158918.843	185348.223	201608.026	204421.640	184068.164	174723.762	173541.815	165952.518	146264.264	152846.537	156341.118	171015.301	171659.380	190666.494	213867.146	233443.052	227593.945	234306.173	0.000	0.000	0.000	0.000	0.000	0.000	0.000	0.000	0.000	0.000	0.000	0.000	0.000	0.000	0.000	0.000	0.000	0.000	0.000	0.000	0.000	0.000	0.000	0.000	0.000	0.000	0.000	0.000	0.000	0.000	0.000	0.000
228923.054	231528.645	234172.295	255478.089	216405.717	185910.235	189782.130	196492.221	192094.172	230081.288	258680.008	240670.411	240625.820	220183.809	193978.143	203986.716	206319.143	195368.974	188126.933	177742.703	167827.192	0.000	0.000	0.000	0.000	0.000	0.000	0.000	0.000	0.000	0.000	0.000	0.000	0.000	0.000	0.000	0.000	0.000	0.000	0.000	0.000	0.000	0.000	0.000	0.000	0.000	0.000	0.000	0.000	0.000
147594.069	144877.564	119372.625	99810.061	93354.643	99455.382	119740.976	146744.187	128241.299	115033.233	111882.729	130189.686	0.000	0.000	0.000	0.000	0.000	0.000	0.000	0.000	0.000	0.000	0.000	0.000	0.000	0.000	0.000	0.000	0.000	0.000	0.000	0.000	0.000	0.000	0.000	0.000	0.000	0.000	0.000	0.000	0.000	0.000	0.000	0.000	0.000	0.000	0.000	0.000	0.000	0.000
105250.639	83627.213	88889.442	73229.333	58730.355	49919.380	56887.999	0.000	0.000	0.000	0.000	0.000	0.000	0.000	0.000	0.000	0.000	0.000	0.000	0.000	0.000	0.000	0.000	0.000	0.000	0.000	0.000	0.000	0.000	0.000	0.000	0.000	0.000	0.000	0.000	0.000	0.000	0.000	0.000	0.000	0.000	0.000	0.000	0.000	0.000	0.000	0.000	0.000	0.000	0.000
54763.883	62619.368	62567.612	64216.548	59560.290	62574.190	0.000	0.000	0.000	0.000	0.000	0.000	0.000	0.000	0.000	0.000	0.000	0.000	0.000	0.000	0.000	0.000	0.000	0.000	0.000	0.000	0.000	0.000	0.000	0.000	0.000	0.000	0.000	0.000	0.000	0.000	0.000	0.000	0.000	0.000	0.000	0.000	0.000	0.000	0.000	0.000	0.000	0.000	0.000	0.000
74091.417	84367.040	74426.913	58985.323	57627.156	66904.132	82131.071	0.000	0.000	0.000	0.000	0.000	0.000	0.000	0.000	0.000	0.000	0.000	0.000	0.000	0.000	0.000	0.000	0.000	0.000	0.000	0.000	0.000	0.000	0.000	0.000	0.000	0.000	0.000	0.000	0.000	0.000	0.000	0.000	0.000	0.000	0.000	0.000	0.000	0.000	0.000	0.000	0.000	0.000	0.000
117437.605	98310.920	110663.049	112022.100	124260.649	123167.271	121672.116	98057.001	86437.670	89019.292	0.000	0.000	0.000	0.000	0.000	0.000	0.000	0.000	0.000	0.000	0.000	0.000	0.000	0.000	0.000	0.000	0.000	0.000	0.000	0.000	0.000	0.000	0.000	0.000	0.000	0.000	0.000	0.000	0.000	0.000	0.000	0.000	0.000	0.000	0.000	0.000	0.000	0.000	0.000	0.000
78591.205	82872.493	87053.719	77017.750	91850.053	97724.963	98606.201	115151.522	148813.510	150452.637	0.000	0.000	0.000	0.000	0.000	0.000	0.000	0.000	0.000	0.000	0.000	0.000	0.000	0.000	0.000	0.000	0.000	0.000	0.000	0.000	0.000	0.000	0.000	0.000	0.000	0.000	0.000	0.000	0.000	0.000	0.000	0.000	0.000	0.000	0.000	0.000	0.000	0.000	0.000	0.000
126759.903	120227.567	112668.693	111227.406	106185.068	109491.728	112414.116	122923.515	133944.477	108272.683	101300.496	152828.551	0.000	0.000	0.000	0.000	0.000	0.000	0.000	0.000	0.000	0.000	0.000	0.000	0.000	0.000	0.000	0.000	0.000	0.000	0.000	0.000	0.000	0.000	0.000	0.000	0.000	0.000	0.000	0.000	0.000	0.000	0.000	0.000	0.000	0.000	0.000	0.000	0.000	0.000
154930.188	160566.994	160029.958	176651.916	154828.241	163079.994	166676.112	162642.617	175725.615	157648.390	181430.251	233531.368	266711.474	256185.601	270773.763	256334.671	297304.931	293248.252	278143.227	307958.573	274279.194	0.000	0.000	0.000	0.000	0.000	0.000	0.000	0.000	0.000	0.000	0.000	0.000	0.000	0.000	0.000	0.000	0.000	0.000	0.000	0.000	0.000	0.000	0.000	0.000	0.000	0.000	0.000	0.000	0.000
271988.946	291578.343	322096.461	341280.621	325714.863	355348.348	367264.941	351102.638	326808.066	320641.283	345698.986	319683.897	352920.416	374505.185	396182.387	399560.483	426764.993	439958.820	464444.455	484092.713	414010.102	403914.742	417696.986	463329.766	433741.629	447655.627	448191.324	415909.365	424131.379	429378.046	461167.399	438558.021	422938.492	430346.300	412394.942	413194.114	392098.432	409287.553	427284.691	0.000	0.000	0.000	0.000	0.000	0.000	0.000	0.000	0.000	0.000	0.000
454913.521	416468.844	436801.391	429774.798	435877.989	449411.944	451237.066	490778.276	481549.433	494652.803	454766.637	482674.402	475088.723	469208.211	430520.456	443464.880	391892.527	410337.215	401790.378	401166.592	403453.562	401140.845	382277.610	386917.544	435361.829	447155.199	503334.592	481741.979	453072.967	462002.596	458707.180	444004.387	484411.634	500568.145	501290.824	497057.420	520624.541	500497.996	551848.970	546445.101	547609.139	531163.354	550521.344	528418.338	524939.894	545783.008	0.000	0.000	0.000	0.000
580036.310	539476.169	530884.188	551353.020	490241.738	522985.200	504398.354	509175.340	569534.463	579491.786	541128.469	502618.643	535240.216	565729.253	568530.689	580777.429	621952.433	570854.455	584146.270	558802.821	589643.502	608224.410	611804.149	597996.711	577173.926	596623.113	636282.077	596359.820	557335.934	565297.516	583631.472	563615.254	543250.922	515913.347	529240.540	494770.278	542175.860	582173.837	544398.413	499096.635	565927.754	546591.456	556352.995	574676.314	577760.830	585836.809	569699.939	535980.362	568252.850	552535.031
506793.568	492773.477	529823.781	538036.490	561485.466	535128.511	493817.406	501637.848	487512.371	498603.909	504362.738	521240.553	471780.452	491340.130	506037.022	520944.577	504629.980	516590.297	520931.008	500215.092	473352.615	459185.313	406074.880	423434.562	425705.820	433108.550	440518.931	440965.715	431097.661	456639.771	442286.088	426012.312	371453.087	348519.489	372935.337	332998.115	340418.579	327655.071	328572.320	345114.388	329452.384	308487.731	332143.154	0.000	0.000	0.000	0.000	0.000	0.000	0.000
286144.320	294197.253	291896.657	299717.965	302553.552	349783.659	332800.852	324623.680	319357.198	346761.078	375048.756	394830.874	402621.874	404239.666	394586.276	397979.854	385046.340	366234.632	342680.516	384099.804	388165.607	393955.152	439436.818	382076.048	371580.070	395135.097	382230.852	345415.984	364402.271	318628.622	281732.996	283164.190	269594.826	256436.558	0.000	0.000	0.000	0.000	0.000	0.000	0.000	0.000	0.000	0.000	0.000	0.000	0.000	0.000	0.000	0.000
303256.367	329246.289	318049.972	292298.519	271601.116	273865.308	222989.803	213085.586	193948.045	176060.988	182720.155	198522.595	194753.345	186766.475	199167.083	201362.824	163024.961	172642.097	196484.113	192680.084	200173.751	0.000	0.000	0.000	0.000	0.000	0.000	0.000	0.000	0.000	0.000	0.000	0.000	0.000	0.000	0.000	0.000	0.000	0.000	0.000	0.000	0.000	0.000	0.000	0.000	0.000	0.000	0.000	0.000	0.000
201328.770	191967.688	181657.663	172772.146	187398.219	167016.845	156824.861	161131.790	152220.903	126080.669	114022.225	132560.418	136680.922	128897.373	116028.664	0.000	0.000	0.000	0.000	0.000	0.000	0.000	0.000	0.000	0.000	0.000	0.000	0.000	0.000	0.000	0.000	0.000	0.000	0.000	0.000	0.000	0.000	0.000	0.000	0.000	0.000	0.000	0.000	0.000	0.000	0.000	0.000	0.000	0.000	0.000
131856.019	124510.983	135340.157	156382.436	181565.970	165293.081	152379.327	165178.955	156031.799	123019.539	89136.808	73017.911	90574.624	0.000	0.000	0.000	0.000	0.000	0.000	0.000	0.000	0.000	0.000	0.000	0.000	0.000	0.000	0.000	0.000	0.000	0.000	0.000	0.000	0.000	0.000	0.000	0.000	0.000	0.000	0.000	0.000	0.000	0.000	0.000	0.000	0.000	0.000	0.000	0.000	0.000
83867.429	100046.021	103165.531	114901.059	96731.912	85394.690	71496.851	63230.990	0.000	0.000	0.000	0.000	0.000	0.000	0.000	0.000	0.000	0.000	0.000	0.000	0.000	0.000	0.000	0.000	0.000	0.000	0.000	0.000	0.000	0.000	0.000	0.000	0.000	0.000	0.000	0.000	0.000	0.000	0.000	0.000	0.000	0.000	0.000	0.000	0.000	0.000	0.000	0.000	0.000	0.000
69463.209	75194.132	70994.188	92929.721	96301.447	83061.859	104904.055	97515.595	75772.845	0.000	0.000	0.000	0.000	0.000	0.000	0.000	0.000	0.000	0.000	0.000	0.000	0.000	0.000	0.000	0.000	0.000	0.000	0.000	0.000	0.000	0.000	0.000	0.000	0.000	0.000	0.000	0.000	0.000	0.000	0.000	0.000	0.000	0.000	0.000	0.000	0.000	0.000	0.000	0.000	0.000
86718.611	94143.963	118091.360	125648.503	137010.888	151059.912	164628.565	146626.276	149630.040	126260.076	136211.018	122617.541	0.000	0.000	0.000	0.000	0.000	0.000	0.000	0.000	0.000	0.000	0.000	0.000	0.000	0.000	0.000	0.000	0.000	0.000	0.000	0.000	0.000	0.000	0.000	0.000	0.000	0.000	0.000	0.000	0.000	0.000	0.000	0.000	0.000	0.000	0.000	0.000	0.000	0.000
133741.512	138066.244	109040.790	110877.406	104055.999	104922.326	101004.898	96167.532	100234.850	87057.205	0.000	0.000	0.000	0.000	0.000	0.000	0.000	0.000	0.000	0.000	0.000	0.000	0.000	0.000	0.000	0.000	0.000	0.000	0.000	0.000	0.000	0.000	0.000	0.000	0.000	0.000	0.000	0.000	0.000	0.000	0.000	0.000	0.000	0.000	0.000	0.000	0.000	0.000	0.000	0.000
71972.789	41508.450	35808.706	43171.909	0.000	0.000	0.000	0.000	0.000	0.000	0.000	0.000	0.000	0.000	0.000	0.000	0.000	0.000	0.000	0.000	0.000	0.000	0.000	0.000	0.000	0.000	0.000	0.000	0.000	0.000	0.000	0.000	0.000	0.000	0.000	0.000	0.000	0.000	0.000	0.000	0.000	0.000	0.000	0.000	0.000	0.000	0.000	0.000	0.000	0.000
33900.695	26825.617	29249.174	50271.719	0.000	0.000	0.000	0.000	0.000	0.000	0.000	0.000	0.000	0.000	0.000	0.000	0.000	0.000	0.000	0.000	0.000	0.000	0.000	0.000	0.000	0.000	0.000	0.000	0.000	0.000	0.000	0.000	0.000	0.000	0.000	0.000	0.000	0.000	0.000	0.000	0.000	0.000	0.000	0.000	0.000	0.000	0.000	0.000	0.000	0.000
72875.621	75270.315	81933.365	88062.200	104824.330	111946.355	90864.567	90925.457	98135.620	0.000	0.000	0.000	0.000	0.000	0.000	0.000	0.000	0.000	0.000	0.000	0.000	0.000	0.000	0.000	0.000	0.000	0.000	0.000	0.000	0.000	0.000	0.000	0.000	0.000	0.000	0.000	0.000	0.000	0.000	0.000	0.000	0.000	0.000	0.000	0.000	0.000	0.000	0.000	0.000	0.000
119611.502	112335.569	119346.126	139762.990	123611.533	134874.317	146062.804	125041.264	148426.751	164011.054	157428.748	172574.168	164016.703	154064.689	0.000	0.000	0.000	0.000	0.000	0.000	0.000	0.000	0.000	0.000	0.000	0.000	0.000	0.000	0.000	0.000	0.000	0.000	0.000	0.000	0.000	0.000	0.000	0.000	0.000	0.000	0.000	0.000	0.000	0.000	0.000	0.000	0.000	0.000	0.000	0.000
147379.156	150671.392	145185.504	147049.525	152822.011	128668.003	125880.851	128108.390	111149.643	109181.987	125142.663	113913.640	0.000	0.000	0.000	0.000	0.000	0.000	0.000	0.000	0.000	0.000	0.000	0.000	0.000	0.000	0.000	0.000	0.000	0.000	0.000	0.000	0.000	0.000	0.000	0.000	0.000	0.000	0.000	0.000	0.000	0.000	0.000	0.000	0.000	0.000	0.000	0.000	0.000	0.000
94120.836	58387.853	56025.705	52980.610	56700.271	67055.005	69820.067	0.000	0.000	0.000	0.000	0.000	0.000	0.000	0.000	0.000	0.000	0.000	0.000	0.000	0.000	0.000	0.000	0.000	0.000	0.000	0.000	0.000	0.000	0.000	0.000	0.000	0.000	0.000	0.000	0.000	0.000	0.000	0.000	0.000	0.000	0.000	0.000	0.000	0.000	0.000	0.000	0.000	0.000	0.000
78707.187	89344.267	124237.338	147716.597	143385.621	135271.320	149046.623	201310.126	182137.751	187238.218	203239.227	183437.098	203358.672	199835.336	0.000	0.000	0.000	0.000	0.000	0.000	0.000	0.000	0.000	0.000	0.000	0.000	0.000	0.000	0.000	0.000	0.000	0.000	0.000	0.000	0.000	0.000	0.000	0.000	0.000	0.000	0.000	0.000	0.000	0.000	0.000	0.000	0.000	0.000	0.000	0.000
226629.922	220996.429	234024.329	211699.353	196537.404	203489.023	230323.997	213676.127	209769.380	200459.855	192705.704	185222.573	193606.344	188321.435	202318.980	195583.720	183629.099	150174.503	153144.047	191933.054	0.000	0.000	0.000	0.000	0.000	0.000	0.000	0.000	0.000	0.000	0.000	0.000	0.000	0.000	0.000	0.000	0.000	0.000	0.000	0.000	0.000	0.000	0.000	0.000	0.000	0.000	0.000	0.000	0.000	0.000
172801.405	170719.257	175407.208	180023.187	169961.368	201164.744	181957.793	180651.175	189765.204	198761.319	200086.838	188175.432	181124.967	179641.902	200435.346	239060.588	239465.895	265175.321	238525.151	0.000	0.000	0.000	0.000	0.000	0.000	0.000	0.000	0.000	0.000	0.000	0.000	0.000	0.000	0.000	0.000	0.000	0.000	0.000	0.000	0.000	0.000	0.000	0.000	0.000	0.000	0.000	0.000	0.000	0.000	0.000
223955.137	223888.951	217412.573	230130.000	270644.052	260223.532	258821.946	242125.474	239963.526	222659.129	221588.479	209212.899	226057.156	214033.308	196330.196	216191.442	201597.052	195937.049	202727.496	201136.825	205050.812	180302.656	0.000	0.000	0.000	0.000	0.000	0.000	0.000	0.000	0.000	0.000	0.000	0.000	0.000	0.000	0.000	0.000	0.000	0.000	0.000	0.000	0.000	0.000	0.000	0.000	0.000	0.000	0.000	0.000
196841.482	216524.735	223713.146	220386.161	202432.838	224181.569	238999.453	227532.839	217782.366	212981.658	176512.847	187038.949	212263.300	212571.025	208320.313	222023.388	224749.910	239392.518	240416.979	236834.377	236373.650	277181.069	292407.066	0.000	0.000	0.000	0.000	0.000	0.000	0.000	0.000	0.000	0.000	0.000	0.000	0.000	0.000	0.000	0.000	0.000	0.000	0.000	0.000	0.000	0.000	0.000	0.000	0.000	0.000	0.000
261604.104	262022.922	250573.814	261365.478	266984.200	289120.121	285242.413	283452.336	266074.916	256657.042	230785.918	224145.390	199878.873	209793.584	215401.649	209894.423	207658.012	198584.490	219227.093	219824.185	203714.946	203138.490	208824.942	0.000	0.000	0.000	0.000	0.000	0.000	0.000	0.000	0.000	0.000	0.000	0.000	0.000	0.000	0.000	0.000	0.000	0.000	0.000	0.000	0.000	0.000	0.000	0.000	0.000	0.000	0.000
205407.137	237416.904	257276.420	255954.133	265917.842	258989.526	254568.875	229542.590	209160.388	191616.399	196099.195	201867.272	173695.245	178376.807	172571.786	181629.947	194108.044	202412.350	220594.723	225897.831	188239.900	0.000	0.000	0.000	0.000	0.000	0.000	0.000	0.000	0.000	0.000	0.000	0.000	0.000	0.000	0.000	0.000	0.000	0.000	0.000	0.000	0.000	0.000	0.000	0.000	0.000	0.000	0.000	0.000	0.000
171665.863	144779.609	135184.276	116130.666	108857.282	117363.040	108026.008	120943.407	119268.265	137687.565	141238.948	162931.463	167456.784	0.000	0.000	0.000	0.000	0.000	0.000	0.000	0.000	0.000	0.000	0.000	0.000	0.000	0.000	0.000	0.000	0.000	0.000	0.000	0.000	0.000	0.000	0.000	0.000	0.000	0.000	0.000	0.000	0.000	0.000	0.000	0.000	0.000	0.000	0.000	0.000	0.000
184725.765	198348.943	183116.645	165233.814	147241.576	136893.851	138428.230	143571.720	117982.824	103101.074	86014.106	79213.568	0.000	0.000	0.000	0.000	0.000	0.000	0.000	0.000	0.000	0.000	0.000	0.000	0.000	0.000	0.000	0.000	0.000	0.000	0.000	0.000	0.000	0.000	0.000	0.000	0.000	0.000	0.000	0.000	0.000	0.000	0.000	0.000	0.000	0.000	0.000	0.000	0.000	0.000
83179.175	71120.012	58286.879	36493.061	40101.650	0.000	0.000	0.000	0.000	0.000	0.000	0.000	0.000	0.000	0.000	0.000	0.000	0.000	0.000	0.000	0.000	0.000	0.000	0.000	0.000	0.000	0.000	0.000	0.000	0.000	0.000	0.000	0.000	0.000	0.000	0.000	0.000	0.000	0.000	0.000	0.000	0.000	0.000	0.000	0.000	0.000	0.000	0.000	0.000	0.000
38221.989	47538.707	45426.216	44914.187	49399.915	0.000	0.000	0.000	0.000	0.000	0.000	0.000	0.000	0.000	0.000	0.000	0.000	0.000	0.000	0.000	0.000	0.000	0.000	0.000	0.000	0.000	0.000	0.000	0.000	0.000	0.000	0.000	0.000	0.000	0.000	0.000	0.000	0.000	0.000	0.000	0.000	0.000	0.000	0.000	0.000	0.000	0.000	0.000	0.000	0.000
54771.592	69493.911	58893.821	35630.135	40080.899	0.000	0.000	0.000	0.000	0.000	0.000	0.000	0.000	0.000	0.000	0.000	0.000	0.000	0.000	0.000	0.000	0.000	0.000	0.000	0.000	0.000	0.000	0.000	0.000	0.000	0.000	0.000	0.000	0.000	0.000	0.000	0.000	0.000	0.000	0.000	0.000	0.000	0.000	0.000	0.000	0.000	0.000	0.000	0.000	0.000
43384.814	51525.888	42861.190	31815.946	0.000	0.000	0.000	0.000	0.000	0.000	0.000	0.000	0.000	0.000	0.000	0.000	0.000	0.000	0.000	0.000	0.000	0.000	0.000	0.000	0.000	0.000	0.000	0.000	0.000	0.000	0.000	0.000	0.000	0.000	0.000	0.000	0.000	0.000	0.000	0.000	0.000	0.000	0.000	0.000	0.000	0.000	0.000	0.000	0.000	0.000
25882.871	30439.603	34546.992	0.000	0.000	0.000	0.000	0.000	0.000	0.000	0.000	0.000	0.000	0.000	0.000	0.000	0.000	0.000	0.000	0.000	0.000	0.000	0.000	0.000	0.000	0.000	0.000	0.000	0.000	0.000	0.000	0.000	0.000	0.000	0.000	0.000	0.000	0.000	0.000	0.000	0.000	0.000	0.000	0.000	0.000	0.000	0.000	0.000	0.000	0.000
39020.644	34091.738	48386.457	53257.324	0.000	0.000	0.000	0.000	0.000	0.000	0.000	0.000	0.000	0.000	0.000	0.000	0.000	0.000	0.000	0.000	0.000	0.000	0.000	0.000	0.000	0.000	0.000	0.000	0.000	0.000	0.000	0.000	0.000	0.000	0.000	0.000	0.000	0.000	0.000	0.000	0.000	0.000	0.000	0.000	0.000	0.000	0.000	0.000	0.000	0.000
56470.790	60121.012	79732.927	52364.986	50633.014	50038.630	0.000	0.000	0.000	0.000	0.000	0.000	0.000	0.000	0.000	0.000	0.000	0.000	0.000	0.000	0.000	0.000	0.000	0.000	0.000	0.000	0.000	0.000	0.000	0.000	0.000	0.000	0.000	0.000	0.000	0.000	0.000	0.000	0.000	0.000	0.000	0.000	0.000	0.000	0.000	0.000	0.000	0.000	0.000	0.000
48282.588	43376.910	55959.114	75314.702	82950.173	86633.492	0.000	0.000	0.000	0.000	0.000	0.000	0.000	0.000	0.000	0.000	0.000	0.000	0.000	0.000	0.000	0.000	0.000	0.000	0.000	0.000	0.000	0.000	0.000	0.000	0.000	0.000	0.000	0.000	0.000	0.000	0.000	0.000	0.000	0.000	0.000	0.000	0.000	0.000	0.000	0.000	0.000	0.000	0.000	0.000
82337.394	82754.877	92826.033	101227.382	94512.599	79692.260	72181.684	58436.849	0.000	0.000	0.000	0.000	0.000	0.000	0.000	0.000	0.000	0.000	0.000	0.000	0.000	0.000	0.000	0.000	0.000	0.000	0.000	0.000	0.000	0.000	0.000	0.000	0.000	0.000	0.000	0.000	0.000	0.000	0.000	0.000	0.000	0.000	0.000	0.000	0.000	0.000	0.000	0.000	0.000	0.000
52887.331	45481.235	43616.563	0.000	0.000	0.000	0.000	0.000	0.000	0.000	0.000	0.000	0.000	0.000	0.000	0.000	0.000	0.000	0.000	0.000	0.000	0.000	0.000	0.000	0.000	0.000	0.000	0.000	0.000	0.000	0.000	0.000	0.000	0.000	0.000	0.000	0.000	0.000	0.000	0.000	0.000	0.000	0.000	0.000	0.000	0.000	0.000	0.000	0.000	0.000
21036.338	26517.856	32390.227	0.000	0.000	0.000	0.000	0.000	0.000	0.000	0.000	0.000	0.000	0.000	0.000	0.000	0.000	0.000	0.000	0.000	0.000	0.000	0.000	0.000	0.000	0.000	0.000	0.000	0.000	0.000	0.000	0.000	0.000	0.000	0.000	0.000	0.000	0.000	0.000	0.000	0.000	0.000	0.000	0.000	0.000	0.000	0.000	0.000	0.000	0.000
26183.741	40575.243	25950.987	0.000	0.000	0.000	0.000	0.000	0.000	0.000	0.000	0.000	0.000	0.000	0.000	0.000	0.000	0.000	0.000	0.000	0.000	0.000	0.000	0.000	0.000	0.000	0.000	0.000	0.000	0.000	0.000	0.000	0.000	0.000	0.000	0.000	0.000	0.000	0.000	0.000	0.000	0.000	0.000	0.000	0.000	0.000	0.000	0.000	0.000	0.000
20102.652	14710.912	0.000	0.000	0.000	0.000	0.000	0.000	0.000	0.000	0.000	0.000	0.000	0.000	0.000	0.000	0.000	0.000	0.000	0.000	0.000	0.000	0.000	0.000	0.000	0.000	0.000	0.000	0.000	0.000	0.000	0.000	0.000	0.000	0.000	0.000	0.000	0.000	0.000	0.000	0.000	0.000	0.000	0.000	0.000	0.000	0.000	0.000	0.000	0.000
16007.240	0.000	0.000	0.000	0.000	0.000	0.000	0.000	0.000	0.000	0.000	0.000	0.000	0.000	0.000	0.000	0.000	0.000	0.000	0.000	0.000	0.000	0.000	0.000	0.000	0.000	0.000	0.000	0.000	0.000	0.000	0.000	0.000	0.000	0.000	0.000	0.000	0.000	0.000	0.000	0.000	0.000	0.000	0.000	0.000	0.000	0.000	0.000	0.000	0.000
17155.016	23873.374	27187.751	0.000	0.000	0.000	0.000	0.000	0.000	0.000	0.000	0.000	0.000	0.000	0.000	0.000	0.000	0.000	0.000	0.000	0.000	0.000	0.000	0.000	0.000	0.000	0.000	0.000	0.000	0.000	0.000	0.000	0.000	0.000	0.000	0.000	0.000	0.000	0.000	0.000	0.000	0.000	0.000	0.000	0.000	0.000	0.000	0.000	0.000	0.000
43327.143	52122.561	56866.130	52036.771	42609.018	0.000	0.000	0.000	0.000	0.000	0.000	0.000	0.000	0.000	0.000	0.000	0.000	0.000	0.000	0.000	0.000	0.000	0.000	0.000	0.000	0.000	0.000	0.000	0.000	0.000	0.000	0.000	0.000	0.000	0.000	0.000	0.000	0.000	0.000	0.000	0.000	0.000	0.000	0.000	0.000	0.000	0.000	0.000	0.000	0.000
34736.877	41803.189	57881.692	58715.631	76465.051	112020.217	0.000	0.000	0.000	0.000	0.000	0.000	0.000	0.000	0.000	0.000	0.000	0.000	0.000	0.000	0.000	0.000	0.000	0.000	0.000	0.000	0.000	0.000	0.000	0.000	0.000	0.000	0.000	0.000	0.000	0.000	0.000	0.000	0.000	0.000	0.000	0.000	0.000	0.000	0.000	0.000	0.000	0.000	0.000	0.000
127482.564	133701.816	159738.795	162610.880	131624.323	113741.575	110747.122	117627.270	105215.091	71365.820	0.000	0.000	0.000	0.000	0.000	0.000	0.000	0.000	0.000	0.000	0.000	0.000	0.000	0.000	0.000	0.000	0.000	0.000	0.000	0.000	0.000	0.000	0.000	0.000	0.000	0.000	0.000	0.000	0.000	0.000	0.000	0.000	0.000	0.000	0.000	0.000	0.000	0.000	0.000	0.000
65246.724	59745.972	44881.108	42602.284	36736.370	0.000	0.000	0.000	0.000	0.000	0.000	0.000	0.000	0.000	0.000	0.000	0.000	0.000	0.000	0.000	0.000	0.000	0.000	0.000	0.000	0.000	0.000	0.000	0.000	0.000	0.000	0.000	0.000	0.000	0.000	0.000	0.000	0.000	0.000	0.000	0.000	0.000	0.000	0.000	0.000	0.000	0.000	0.000	0.000	0.000
38386.876	45408.703	51064.934	76801.553	93783.733	123827.662	131552.291	0.000	0.000	0.000	0.000	0.000	0.000	0.000	0.000	0.000	0.000	0.000	0.000	0.000	0.000	0.000	0.000	0.000	0.000	0.000	0.000	0.000	0.000	0.000	0.000	0.000	0.000	0.000	0.000	0.000	0.000	0.000	0.000	0.000	0.000	0.000	0.000	0.000	0.000	0.000	0.000	0.000	0.000	0.000
154032.177	115317.376	101105.590	94626.627	68671.744	55423.033	62835.897	76611.034	0.000	0.000	0.000	0.000	0.000	0.000	0.000	0.000	0.000	0.000	0.000	0.000	0.000	0.000	0.000	0.000	0.000	0.000	0.000	0.000	0.000	0.000	0.000	0.000	0.000	0.000	0.000	0.000	0.000	0.000	0.000	0.000	0.000	0.000	0.000	0.000	0.000	0.000	0.000	0.000	0.000	0.000
72308.724	80432.728	105706.569	121393.991	79992.001	76326.206	84739.874	98618.357	96587.002	0.000	0.000	0.000	0.000	0.000	0.000	0.000	0.000	0.000	0.000	0.000	0.000	0.000	0.000	0.000	0.000	0.000	0.000	0.000	0.000	0.000	0.000	0.000	0.000	0.000	0.000	0.000	0.000	0.000	0.000	0.000	0.000	0.000	0.000	0.000	0.000	0.000	0.000	0.000	0.000	0.000
101352.447	122616.489	131431.260	117665.332	118197.442	106289.354	105454.530	108203.093	93279.753	90111.603	83493.711	0.000	0.000	0.000	0.000	0.000	0.000	0.000	0.000	0.000	0.000	0.000	0.000	0.000	0.000	0.000	0.000	0.000	0.000	0.000	0.000	0.000	0.000	0.000	0.000	0.000	0.000	0.000	0.000	0.000	0.000	0.000	0.000	0.000	0.000	0.000	0.000	0.000	0.000	0.000
108233.191	103511.954	101070.131	77585.598	67603.151	69264.789	72292.571	0.000	0.000	0.000	0.000	0.000	0.000	0.000	0.000	0.000	0.000	0.000	0.000	0.000	0.000	0.000	0.000	0.000	0.000	0.000	0.000	0.000	0.000	0.000	0.000	0.000	0.000	0.000	0.000	0.000	0.000	0.000	0.000	0.000	0.000	0.000	0.000	0.000	0.000	0.000	0.000	0.000	0.000	0.000
52627.812	39307.867	38520.030	48955.366	76025.739	103061.121	0.000	0.000	0.000	0.000	0.000	0.000	0.000	0.000	0.000	0.000	0.000	0.000	0.000	0.000	0.000	0.000	0.000	0.000	0.000	0.000	0.000	0.000	0.000	0.000	0.000	0.000	0.000	0.000	0.000	0.000	0.000	0.000	0.000	0.000	0.000	0.000	0.000	0.000	0.000	0.000	0.000	0.000	0.000	0.000
98410.668	84748.205	73334.697	57719.458	65024.960	76547.347	59783.941	0.000	0.000	0.000	0.000	0.000	0.000	0.000	0.000	0.000	0.000	0.000	0.000	0.000	0.000	0.000	0.000	0.000	0.000	0.000	0.000	0.000	0.000	0.000	0.000	0.000	0.000	0.000	0.000	0.000	0.000	0.000	0.000	0.000	0.000	0.000	0.000	0.000	0.000	0.000	0.000	0.000	0.000	0.000
58715.424	52178.559	38574.636	32860.072	0.000	0.000	0.000	0.000	0.000	0.000	0.000	0.000	0.000	0.000	0.000	0.000	0.000	0.000	0.000	0.000	0.000	0.000	0.000	0.000	0.000	0.000	0.000	0.000	0.000	0.000	0.000	0.000	0.000	0.000	0.000	0.000	0.000	0.000	0.000	0.000	0.000	0.000	0.000	0.000	0.000	0.000	0.000	0.000	0.000	0.000
24192.081	28359.213	31929.785	0.000	0.000	0.000	0.000	0.000	0.000	0.000	0.000	0.000	0.000	0.000	0.000	0.000	0.000	0.000	0.000	0.000	0.000	0.000	0.000	0.000	0.000	0.000	0.000	0.000	0.000	0.000	0.000	0.000	0.000	0.000	0.000	0.000	0.000	0.000	0.000	0.000	0.000	0.000	0.000	0.000	0.000	0.000	0.000	0.000	0.000	0.000
35260.918	20034.082	0.000	0.000	0.000	0.000	0.000	0.000	0.000	0.000	0.000	0.000	0.000	0.000	0.000	0.000	0.000	0.000	0.000	0.000	0.000	0.000	0.000	0.000	0.000	0.000	0.000	0.000	0.000	0.000	0.000	0.000	0.000	0.000	0.000	0.000	0.000	0.000	0.000	0.000	0.000	0.000	0.000	0.000	0.000	0.000	0.000	0.000	0.000	0.000
29393.083	23167.996	26754.865	0.000	0.000	0.000	0.000	0.000	0.000	0.000	0.000	0.000	0.000	0.000	0.000	0.000	0.000	0.000	0.000	0.000	0.000	0.000	0.000	0.000	0.000	0.000	0.000	0.000	0.000	0.000	0.000	0.000	0.000	0.000	0.000	0.000	0.000	0.000	0.000	0.000	0.000	0.000	0.000	0.000	0.000	0.000	0.000	0.000	0.000	0.000
28932.849	38881.050	32926.667	0.000	0.000	0.000	0.000	0.000	0.000	0.000	0.000	0.000	0.000	0.000	0.000	0.000	0.000	0.000	0.000	0.000	0.000	0.000	0.000	0.000	0.000	0.000	0.000	0.000	0.000	0.000	0.000	0.000	0.000	0.000	0.000	0.000	0.000	0.000	0.000	0.000	0.000	0.000	0.000	0.000	0.000	0.000	0.000	0.000	0.000	0.000
20932.878	39465.526	60754.190	47492.537	0.000	0.000	0.000	0.000	0.000	0.000	0.000	0.000	0.000	0.000	0.000	0.000	0.000	0.000	0.000	0.000	0.000	0.000	0.000	0.000	0.000	0.000	0.000	0.000	0.000	0.000	0.000	0.000	0.000	0.000	0.000	0.000	0.000	0.000	0.000	0.000	0.000	0.000	0.000	0.000	0.000	0.000	0.000	0.000	0.000	0.000
48296.230	43143.672	48217.891	44527.979	0.000	0.000	0.000	0.000	0.000	0.000	0.000	0.000	0.000	0.000	0.000	0.000	0.000	0.000	0.000	0.000	0.000	0.000	0.000	0.000	0.000	0.000	0.000	0.000	0.000	0.000	0.000	0.000	0.000	0.000	0.000	0.000	0.000	0.000	0.000	0.000	0.000	0.000	0.000	0.000	0.000	0.000	0.000	0.000	0.000	0.000
32375.011	43275.506	39163.836	39957.437	0.000	0.000	0.000	0.000	0.000	0.000	0.000	0.000	0.000	0.000	0.000	0.000	0.000	0.000	0.000	0.000	0.000	0.000	0.000	0.000	0.000	0.000	0.000	0.000	0.000	0.000	0.000	0.000	0.000	0.000	0.000	0.000	0.000	0.000	0.000	0.000	0.000	0.000	0.000	0.000	0.000	0.000	0.000	0.000	0.000	0.000
40137.447	54299.488	48710.653	47777.304	37979.967	0.000	0.000	0.000	0.000	0.000	0.000	0.000	0.000	0.000	0.000	0.000	0.000	0.000	0.000	0.000	0.000	0.000	0.000	0.000	0.000	0.000	0.000	0.000	0.000	0.000	0.000	0.000	0.000	0.000	0.000	0.000	0.000	0.000	0.000	0.000	0.000	0.000	0.000	0.000	0.000	0.000	0.000	0.000	0.000	0.000
37709.339	50853.086	81352.535	75243.752	74419.878	87256.456	82860.133	0.000	0.000	0.000	0.000	0.000	0.000	0.000	0.000	0.000	0.000	0.000	0.000	0.000	0.000	0.000	0.000	0.000	0.000	0.000	0.000	0.000	0.000	0.000	0.000	0.000	0.000	0.000	0.000	0.000	0.000	0.000	0.000	0.000	0.000	0.000	0.000	0.000	0.000	0.000	0.000	0.000	0.000	0.000
72522.154	80012.162	85736.234	71778.079	83903.528	87137.161	82473.343	119568.025	0.000	0.000	0.000	0.000	0.000	0.000	0.000	0.000	0.000	0.000	0.000	0.000	0.000	0.000	0.000	0.000	0.000	0.000	0.000	0.000	0.000	0.000	0.000	0.000	0.000	0.000	0.000	0.000	0.000	0.000	0.000	0.000	0.000	0.000	0.000	0.000	0.000	0.000	0.000	0.000	0.000	0.000
138711.839	131485.351	139305.451	142653.963	166940.170	156439.194	143540.807	137008.823	119569.454	132925.871	159930.910	141289.236	167088.007	179247.448	154909.068	0.000	0.000	0.000	0.000	0.000	0.000	0.000	0.000	0.000	0.000	0.000	0.000	0.000	0.000	0.000	0.000	0.000	0.000	0.000	0.000	0.000	0.000	0.000	0.000	0.000	0.000	0.000	0.000	0.000	0.000	0.000	0.000	0.000	0.000	0.000
125429.282	109765.990	104997.459	100183.938	105079.324	123175.463	156846.015	178295.071	186185.068	168297.469	182143.722	184593.461	159434.454	160469.856	0.000	0.000	0.000	0.000	0.000	0.000	0.000	0.000	0.000	0.000	0.000	0.000	0.000	0.000	0.000	0.000	0.000	0.000	0.000	0.000	0.000	0.000	0.000	0.000	0.000	0.000	0.000	0.000	0.000	0.000	0.000	0.000	0.000	0.000	0.000	0.000
140688.530	157565.673	180214.600	170906.282	145620.606	128712.221	141993.216	150975.756	160751.546	176332.012	160330.152	171496.288	175413.977	176944.487	148583.332	163729.898	0.000	0.000	0.000	0.000	0.000	0.000	0.000	0.000	0.000	0.000	0.000	0.000	0.000	0.000	0.000	0.000	0.000	0.000	0.000	0.000	0.000	0.000	0.000	0.000	0.000	0.000	0.000	0.000	0.000	0.000	0.000	0.000	0.000	0.000
167570.430	206065.327	201530.422	249893.171	298270.627	286283.581	295896.507	321592.009	336239.564	330774.243	279491.214	265083.939	241579.738	237931.519	221653.803	217938.995	215474.518	231190.353	229546.806	237070.754	229419.889	227384.869	218492.793	208110.915	0.000	0.000	0.000	0.000	0.000	0.000	0.000	0.000	0.000	0.000	0.000	0.000	0.000	0.000	0.000	0.000	0.000	0.000	0.000	0.000	0.000	0.000	0.000	0.000	0.000	0.000
222217.778	211113.433	209541.690	199038.643	186929.864	196504.190	215216.680	215024.169	199263.125	198137.900	166874.704	164530.241	167999.462	196453.233	187905.641	172181.052	178071.556	192589.169	224275.590	0.000	0.000	0.000	0.000	0.000	0.000	0.000	0.000	0.000	0.000	0.000	0.000	0.000	0.000	0.000	0.000	0.000	0.000	0.000	0.000	0.000	0.000	0.000	0.000	0.000	0.000	0.000	0.000	0.000	0.000	0.000
229525.204	264852.252	268510.438	255842.156	226266.868	206774.769	206710.655	218417.868	197592.533	188036.374	196984.948	176648.796	167166.494	161558.196	165363.328	167472.769	169738.365	173929.075	143477.787	0.000	0.000	0.000	0.000	0.000	0.000	0.000	0.000	0.000	0.000	0.000	0.000	0.000	0.000	0.000	0.000	0.000	0.000	0.000	0.000	0.000	0.000	0.000	0.000	0.000	0.000	0.000	0.000	0.000	0.000	0.000
165354.578	194231.707	185556.298	164332.056	143789.929	164087.216	180675.002	190683.582	200707.292	205235.559	190731.225	166648.058	168605.063	160683.871	163059.518	160542.247	153874.088	0.000	0.000	0.000	0.000	0.000	0.000	0.000	0.000	0.000	0.000	0.000	0.000	0.000	0.000	0.000	0.000	0.000	0.000	0.000	0.000	0.000	0.000	0.000	0.000	0.000	0.000	0.000	0.000	0.000	0.000	0.000	0.000	0.000
138121.929	161366.321	177377.929	157478.579	149147.547	170435.856	153553.222	141626.209	146510.916	126535.829	140705.950	122340.321	101846.062	100955.850	0.000	0.000	0.000	0.000	0.000	0.000	0.000	0.000	0.000	0.000	0.000	0.000	0.000	0.000	0.000	0.000	0.000	0.000	0.000	0.000	0.000	0.000	0.000	0.000	0.000	0.000	0.000	0.000	0.000	0.000	0.000	0.000	0.000	0.000	0.000	0.000
132900.786	142509.826	121407.845	104944.789	115458.242	135786.728	146281.595	167838.459	203154.172	196708.284	191481.743	224328.417	193691.469	201806.572	177552.720	212258.794	0.000	0.000	0.000	0.000	0.000	0.000	0.000	0.000	0.000	0.000	0.000	0.000	0.000	0.000	0.000	0.000	0.000	0.000	0.000	0.000	0.000	0.000	0.000	0.000	0.000	0.000	0.000	0.000	0.000	0.000	0.000	0.000	0.000	0.000
215820.506	193153.855	199011.312	198722.611	182573.038	155986.529	147126.112	126793.655	121170.556	140337.287	127717.346	114898.022	113810.312	125857.720	127681.144	0.000	0.000	0.000	0.000	0.000	0.000	0.000	0.000	0.000	0.000	0.000	0.000	0.000	0.000	0.000	0.000	0.000	0.000	0.000	0.000	0.000	0.000	0.000	0.000	0.000	0.000	0.000	0.000	0.000	0.000	0.000	0.000	0.000	0.000	0.000
97133.588	117031.062	114413.072	122575.307	136907.158	130120.231	122276.744	150339.316	138834.898	135008.337	137771.789	194962.938	215708.311	236647.743	0.000	0.000	0.000	0.000	0.000	0.000	0.000	0.000	0.000	0.000	0.000	0.000	0.000	0.000	0.000	0.000	0.000	0.000	0.000	0.000	0.000	0.000	0.000	0.000	0.000	0.000	0.000	0.000	0.000	0.000	0.000	0.000	0.000	0.000	0.000	0.000
265910.064	248815.018	290805.036	303325.356	315656.566	309824.856	310032.336	264806.665	300161.487	312732.595	296847.773	293862.678	296725.339	307786.064	295184.653	268028.969	297346.480	300562.051	281020.441	229101.898	264576.862	275600.534	289039.061	279869.805	286753.974	339196.917	332151.979	338165.721	339578.176	0.000	0.000	0.000	0.000	0.000	0.000	0.000	0.000	0.000	0.000	0.000	0.000	0.000	0.000	0.000	0.000	0.000	0.000	0.000	0.000	0.000
347418.852	343188.565	383259.237	377953.232	413849.044	434235.095	414984.251	402810.003	417064.616	454010.960	403950.637	408419.986	403704.391	390776.120	407458.113	369650.237	376487.597	382841.064	434618.210	470885.170	471322.389	453056.546	421412.829	439413.646	426550.190	402116.743	378297.811	389024.831	366269.508	415650.056	419325.892	445428.346	442368.263	433660.747	413771.987	441388.077	394848.023	423020.791	422766.840	399771.331	385509.470	0.000	0.000	0.000	0.000	0.000	0.000	0.000	0.000	0.000
369412.634	362502.719	371133.255	342076.817	326961.935	301761.078	266020.414	272730.000	265533.018	237314.924	243914.337	246554.402	244274.809	236706.560	286336.044	331478.161	317778.096	281544.214	242371.949	227662.340	228770.655	215012.610	216645.291	180143.178	180011.197	151732.405	0.000	0.000	0.000	0.000	0.000	0.000	0.000	0.000	0.000	0.000	0.000	0.000	0.000	0.000	0.000	0.000	0.000	0.000	0.000	0.000	0.000	0.000	0.000	0.000
129321.939	132659.599	153598.506	133003.838	119236.694	111605.274	128195.924	85703.756	92312.833	86205.930	106912.194	0.000	0.000	0.000	0.000	0.000	0.000	0.000	0.000	0.000	0.000	0.000	0.000	0.000	0.000	0.000	0.000	0.000	0.000	0.000	0.000	0.000	0.000	0.000	0.000	0.000	0.000	0.000	0.000	0.000	0.000	0.000	0.000	0.000	0.000	0.000	0.000	0.000	0.000	0.000
96552.497	100133.177	98220.249	98664.770	98065.559	99071.404	93436.200	86022.837	92388.909	0.000	0.000	0.000	0.000	0.000	0.000	0.000	0.000	0.000	0.000	0.000	0.000	0.000	0.000	0.000	0.000	0.000	0.000	0.000	0.000	0.000	0.000	0.000	0.000	0.000	0.000	0.000	0.000	0.000	0.000	0.000	0.000	0.000	0.000	0.000	0.000	0.000	0.000	0.000	0.000	0.000
69208.607	76243.803	80214.590	73140.049	67231.637	56282.918	52141.721	0.000	0.000	0.000	0.000	0.000	0.000	0.000	0.000	0.000	0.000	0.000	0.000	0.000	0.000	0.000	0.000	0.000	0.000	0.000	0.000	0.000	0.000	0.000	0.000	0.000	0.000	0.000	0.000	0.000	0.000	0.000	0.000	0.000	0.000	0.000	0.000	0.000	0.000	0.000	0.000	0.000	0.000	0.000
41466.728	49454.810	63226.912	81258.862	77430.245	60465.817	0.000	0.000	0.000	0.000	0.000	0.000	0.000	0.000	0.000	0.000	0.000	0.000	0.000	0.000	0.000	0.000	0.000	0.000	0.000	0.000	0.000	0.000	0.000	0.000	0.000	0.000	0.000	0.000	0.000	0.000	0.000	0.000	0.000	0.000	0.000	0.000	0.000	0.000	0.000	0.000	0.000	0.000	0.000	0.000
71484.278	73811.524	84183.588	81520.919	80660.773	98514.209	125756.899	133960.088	108504.119	0.000	0.000	0.000	0.000	0.000	0.000	0.000	0.000	0.000	0.000	0.000	0.000	0.000	0.000	0.000	0.000	0.000	0.000	0.000	0.000	0.000	0.000	0.000	0.000	0.000	0.000	0.000	0.000	0.000	0.000	0.000	0.000	0.000	0.000	0.000	0.000	0.000	0.000	0.000	0.000	0.000
104044.306	113314.704	111742.206	93171.377	120180.174	125169.918	134204.590	148001.024	170510.252	143733.300	132882.242	122888.469	0.000	0.000	0.000	0.000	0.000	0.000	0.000	0.000	0.000	0.000	0.000	0.000	0.000	0.000	0.000	0.000	0.000	0.000	0.000	0.000	0.000	0.000	0.000	0.000	0.000	0.000	0.000	0.000	0.000	0.000	0.000	0.000	0.000	0.000	0.000	0.000	0.000	0.000
113297.116	121348.178	134305.166	147867.091	128906.678	124889.317	125832.381	153628.710	169192.141	205960.921	226308.857	235052.981	238579.782	213976.060	194378.572	214147.895	235244.301	0.000	0.000	0.000	0.000	0.000	0.000	0.000	0.000	0.000	0.000	0.000	0.000	0.000	0.000	0.000	0.000	0.000	0.000	0.000	0.000	0.000	0.000	0.000	0.000	0.000	0.000	0.000	0.000	0.000	0.000	0.000	0.000	0.000
222736.496	219114.689	233552.094	259775.346	241860.195	224519.808	205083.613	224246.923	220097.547	220131.947	252632.430	264600.665	265176.727	263009.087	275590.660	272819.287	285830.251	302895.377	286913.584	307116.818	320251.077	318877.551	323335.791	355860.488	342017.149	326426.156	331994.290	0.000	0.000	0.000	0.000	0.000	0.000	0.000	0.000	0.000	0.000	0.000	0.000	0.000	0.000	0.000	0.000	0.000	0.000	0.000	0.000	0.000	0.000	0.000
304290.805	352003.605	346015.972	369758.215	402579.731	387810.345	347231.868	319852.612	331266.232	392078.447	366409.081	385352.000	403025.919	361557.735	303756.557	327974.234	262708.525	242317.329	241197.497	224358.111	219685.586	222811.435	212922.251	209580.776	214310.819	249583.196	208715.108	231685.279	0.000	0.000	0.000	0.000	0.000	0.000	0.000	0.000	0.000	0.000	0.000	0.000	0.000	0.000	0.000	0.000	0.000	0.000	0.000	0.000	0.000	0.000
265912.892	276864.893	266069.253	279710.891	298041.273	303318.916	341820.742	358985.221	345233.533	344036.303	349548.907	331618.864	309415.514	312671.970	344660.010	387362.680	409096.674	414686.538	439045.165	427598.946	400032.003	408800.661	404257.641	398284.192	348444.197	361172.510	391691.441	346453.528	356011.250	368305.133	358376.697	351406.152	353977.289	389167.143	413843.906	0.000	0.000	0.000	0.000	0.000	0.000	0.000	0.000	0.000	0.000	0.000	0.000	0.000	0.000	0.000
405710.785	393725.589	389000.619	395705.801	397052.284	366743.683	381033.668	403895.165	414365.213	442661.992	430151.930	394026.557	408919.349	378902.698	384594.676	412466.384	390149.505	376906.203	402638.085	382996.488	412451.073	445255.799	456794.127	399737.772	380216.571	362552.661	370003.108	363636.364	374164.677	383869.791	354145.270	355189.316	376469.171	352132.515	376931.775	363886.453	358568.166	378632.983	357146.684	0.000	0.000	0.000	0.000	0.000	0.000	0.000	0.000	0.000	0.000	0.000
338392.298	334524.240	310337.337	330426.680	336909.062	327092.410	337201.029	335679.735	351767.102	344314.676	379165.608	377927.521	368261.731	393595.415	394620.533	403455.190	372167.803	370533.680	391390.964	355719.977	332867.319	335336.409	339620.847	293773.759	282013.463	291373.593	314792.080	347158.335	309497.871	354348.566	349048.668	353247.047	366855.353	335285.814	344573.315	0.000	0.000	0.000	0.000	0.000	0.000	0.000	0.000	0.000	0.000	0.000	0.000	0.000	0.000	0.000
346703.371	364746.519	356089.849	405901.812	411902.330	446048.236	464982.191	471255.755	450393.644	428480.223	436700.293	479922.445	474664.768	483304.255	494902.504	567739.884	545625.177	489773.529	474567.906	456479.267	448621.610	442221.544	447071.236	493040.730	472547.361	470070.605	477491.071	492695.785	463473.642	476335.645	487735.881	494161.482	441540.092	445020.004	459761.660	463931.635	421682.937	417165.527	401632.233	392982.897	396001.964	389558.280	401601.587	456506.357	0.000	0.000	0.000	0.000	0.000	0.000
470838.611	487471.970	485809.504	484435.100	488842.177	507032.541	484683.986	494721.323	450511.330	476908.109	482574.244	456595.986	455350.597	458894.523	486769.602	478677.319	451571.242	462013.269	467394.556	481858.045	464785.525	473828.105	515017.923	463209.579	437832.205	444349.650	424437.408	418249.042	414241.627	394695.295	398617.594	407850.303	413284.621	442393.704	429669.541	404630.593	399908.821	418215.808	375579.801	374805.570	403316.878	404737.042	433666.389	403613.145	0.000	0.000	0.000	0.000	0.000	0.000
387469.245	396176.108	403841.339	374388.810	382187.027	415653.511	427324.861	426130.311	472076.665	445682.451	458049.533	421578.051	417398.854	449113.226	424439.210	451807.909	433835.715	450596.590	438581.102	467206.758	540309.814	531129.500	539679.970	537781.865	584860.306	583621.253	563129.649	526881.494	511399.086	525417.050	562885.577	542222.897	555768.600	585651.537	586486.185	618658.748	573085.608	550757.843	539353.962	502391.383	526653.957	506367.572	477812.764	512999.405	531923.382	549353.960	576844.315	562293.708	557457.104	553137.117
592266.188	551602.405	500467.938	466380.931	444608.456	426257.460	437661.661	417000.267	420756.773	433835.715	427078.484	441809.297	491190.498	496790.732	529078.134	546089.996	461284.400	504128.815	480279.715	471460.159	458745.057	452061.173	477427.240	448810.876	470152.376	441783.923	440981.272	465248.280	452390.431	472819.945	464170.666	442810.964	457450.264	438433.040	438212.095	431782.658	397314.156	404108.980	409136.844	385908.177	414813.832	434061.689	444555.089	413891.867	392046.167	0.000	0.000	0.000	0.000	0.000
417355.303	434325.623	404558.566	437929.993	427522.167	445018.023	420337.615	429328.273	420613.423	450016.651	461356.758	455182.710	474617.458	468856.225	440053.687	465926.775	504548.505	532345.300	558718.523	558157.188	564506.114	549010.135	566877.356	545387.116	545083.888	558955.870	554480.480	547699.116	551903.792	568627.674	547924.189	558085.543	557534.804	561630.526	581980.713	585435.535	574329.757	600114.022	527531.889	538048.069	530233.939	522313.221	489373.260	518704.484	511009.704	484730.974	553293.201	553590.310	558194.575	572196.950
560390.480	552242.103	543862.512	583049.583	605638.494	581388.589	598086.124	585733.866	594565.670	624110.642	634811.810	635033.530	609213.749	658522.933	673183.079	694627.749	624629.126	661130.798	649106.181	655136.268	639828.014	664010.624	631062.141	676379.476	673405.208	705253.433	747216.618	694005.871	700535.209	661900.980	722653.004	703244.771	665561.834	643732.619	716322.116	715097.861	679407.828	731903.681	716029.758	715548.146	660645.980	671109.411	733734.931	756715.853	700667.736	695753.814	721870.511	677681.246	717401.286	766083.932
638296.514	645865.492	613798.183	619832.149	621299.386	634767.485	648659.869	636342.811	650923.009	677277.345	662672.958	637637.172	654099.240	649481.389	678030.457	660816.240	700064.406	709879.391	700172.242	698704.602	683237.452	677754.734	640069.640	640697.078	692271.481	661743.297	701542.692	653108.142	638027.729	641597.321	644570.780	684556.407	641572.623	603602.299	570320.520	575943.972	580723.465	563126.478	626912.082	557339.040	537186.753	545173.038	591215.717	546388.373	521580.389	561763.037	534550.683	516918.751	498909.882	510230.114
475746.446	472201.498	463018.697	424468.035	441022.113	459865.259	474944.313	441434.840	455589.168	466250.460	473260.767	441210.859	456456.347	464915.176	480492.024	492225.301	464792.006	511189.948	523922.292	543336.521	550055.006	613083.195	642442.309	636800.713	646408.233	598293.666	642025.720	576086.643	594431.367	579747.114	553480.006	560635.536	559008.989	537784.757	529268.551	532203.642	485526.456	503547.492	600615.030	587889.477	585641.248	567572.323	601677.477	611388.953	609744.944	623095.664	603988.742	614767.956	635784.494	643711.900
661318.802	639202.276	647962.159	687379.709	653594.771	562227.320	557292.450	563164.534	547066.901	551937.300	565300.712	507779.177	512962.564	503048.474	500365.267	487253.450	490297.022	474552.141	517713.570	517823.484	508489.228	562277.900	554668.087	577500.578	537319.528	571141.369	596883.077	570558.063	621589.030	607947.084	630684.040	619218.051	587471.581	562676.540	620747.877	586658.219	572586.833	569648.014	562170.428	545815.776	599355.094	566845.223	533486.978	596523.461	598386.749	560956.318	527587.553	531417.396	519359.111	512384.329
534707.889	533934.187	530349.235	503276.329	504451.787	524989.500	452312.675	461895.898	479292.181	497631.275	462152.057	470355.824	417801.695	499537.927	489699.178	420120.407	448058.785	411212.955	434129.527	412590.615	445325.199	449531.139	497532.240	488400.488	473785.451	464280.574	431849.785	441969.416	417806.931	433037.280	444097.062	414372.081	416909.864	374052.712	371792.822	411283.987	390799.028	388755.632	386740.972	414944.646	411008.450	420321.714	424507.677	469785.731	478098.316	485896.844	0.000	0.000	0.000	0.000
451679.344	464207.296	497700.623	526440.473	494760.486	486019.645	467855.957	501238.058	460999.447	424419.394	415091.050	407255.667	403071.404	407483.018	411580.221	386589.967	341073.426	314022.026	292810.335	286418.876	297266.928	308533.417	279421.709	245291.627	245447.561	271045.313	248014.028	260327.179	293767.718	302246.294	259705.857	241672.568	238341.524	0.000	0.000	0.000	0.000	0.000	0.000	0.000	0.000	0.000	0.000	0.000	0.000	0.000	0.000	0.000	0.000	0.000
231695.478	231888.360	245641.702	255426.537	274200.226	327900.030	365745.719	351908.222	373353.046	406325.678	403390.090	404432.581	391058.831	441928.399	425265.898	397745.578	380939.320	380462.490	400584.854	409632.928	412146.790	402665.647	388331.418	387535.314	393615.556	382961.286	390239.334	409019.702	410824.401	394846.464	353614.292	372047.339	379318.062	371613.210	397142.165	400610.530	0.000	0.000	0.000	0.000	0.000	0.000	0.000	0.000	0.000	0.000	0.000	0.000	0.000	0.000
394195.860	379717.035	413293.161	395102.312	429894.891	434159.684	426743.139	474124.647	442895.295	464984.353	467687.473	490073.560	480374.308	488758.553	461816.973	437263.604	475147.414	466476.655	473301.086	443374.434	442135.515	412396.643	437885.887	433033.530	415762.383	456067.060	459960.443	457515.144	495346.222	496733.974	516838.602	503829.101	483685.295	484482.040	446919.385	457448.171	501542.242	474248.316	473706.899	486769.602	428928.665	421269.031	428177.505	437836.039	372264.784	0.000	0.000	0.000	0.000	0.000
354914.501	382860.118	352909.207	325054.203	322614.988	343554.067	328453.608	301313.728	269627.537	258199.113	278711.461	271209.976	235757.311	243654.031	228495.176	206153.263	189328.678	165572.508	177447.174	144499.691	129130.731	149576.996	0.000	0.000	0.000	0.000	0.000	0.000	0.000	0.000	0.000	0.000	0.000	0.000	0.000	0.000	0.000	0.000	0.000	0.000	0.000	0.000	0.000	0.000	0.000	0.000	0.000	0.000	0.000	0.000
129857.650	138383.022	115231.535	91140.920	109136.230	106691.021	102060.187	102967.842	136277.472	127566.315	124996.875	110949.987	0.000	0.000	0.000	0.000	0.000	0.000	0.000	0.000	0.000	0.000	0.000	0.000	0.000	0.000	0.000	0.000	0.000	0.000	0.000	0.000	0.000	0.000	0.000	0.000	0.000	0.000	0.000	0.000	0.000	0.000	0.000	0.000	0.000	0.000	0.000	0.000	0.000	0.000
94348.167	118562.501	130345.298	147441.956	182528.050	197879.131	201694.638	205491.979	164013.744	153925.248	126846.408	134504.238	115400.416	112358.414	0.000	0.000	0.000	0.000	0.000	0.000	0.000	0.000	0.000	0.000	0.000	0.000	0.000	0.000	0.000	0.000	0.000	0.000	0.000	0.000	0.000	0.000	0.000	0.000	0.000	0.000	0.000	0.000	0.000	0.000	0.000	0.000	0.000	0.000	0.000	0.000
119978.884	83086.152	79679.434	86929.914	91539.884	108982.917	89695.269	81803.137	100232.740	0.000	0.000	0.000	0.000	0.000	0.000	0.000	0.000	0.000	0.000	0.000	0.000	0.000	0.000	0.000	0.000	0.000	0.000	0.000	0.000	0.000	0.000	0.000	0.000	0.000	0.000	0.000	0.000	0.000	0.000	0.000	0.000	0.000	0.000	0.000	0.000	0.000	0.000	0.000	0.000	0.000
116786.957	128033.104	114710.471	110625.832	116717.847	125261.797	126295.954	138919.181	150616.473	147192.596	176126.727	194735.520	244182.952	257011.928	270206.735	292448.968	0.000	0.000	0.000	0.000	0.000	0.000	0.000	0.000	0.000	0.000	0.000	0.000	0.000	0.000	0.000	0.000	0.000	0.000	0.000	0.000	0.000	0.000	0.000	0.000	0.000	0.000	0.000	0.000	0.000	0.000	0.000	0.000	0.000	0.000
276031.114	271973.412	248150.041	235576.810	238187.678	227798.216	176570.506	174184.772	158421.363	170090.590	172006.908	167416.413	160209.939	134530.294	94383.074	91411.021	0.000	0.000	0.000	0.000	0.000	0.000	0.000	0.000	0.000	0.000	0.000	0.000	0.000	0.000	0.000	0.000	0.000	0.000	0.000	0.000	0.000	0.000	0.000	0.000	0.000	0.000	0.000	0.000	0.000	0.000	0.000	0.000	0.000	0.000
102178.862	112982.095	118576.841	114055.908	103645.739	96124.824	100331.898	104182.185	120637.739	117484.239	122486.876	125995.363	0.000	0.000	0.000	0.000	0.000	0.000	0.000	0.000	0.000	0.000	0.000	0.000	0.000	0.000	0.000	0.000	0.000	0.000	0.000	0.000	0.000	0.000	0.000	0.000	0.000	0.000	0.000	0.000	0.000	0.000	0.000	0.000	0.000	0.000	0.000	0.000	0.000	0.000
126159.882	105957.346	108667.777	119278.650	114683.239	108271.862	88755.322	84858.164	70694.810	0.000	0.000	0.000	0.000	0.000	0.000	0.000	0.000	0.000	0.000	0.000	0.000	0.000	0.000	0.000	0.000	0.000	0.000	0.000	0.000	0.000	0.000	0.000	0.000	0.000	0.000	0.000	0.000	0.000	0.000	0.000	0.000	0.000	0.000	0.000	0.000	0.000	0.000	0.000	0.000	0.000
63752.538	62398.252	80204.682	50392.558	36557.644	0.000	0.000	0.000	0.000	0.000	0.000	0.000	0.000	0.000	0.000	0.000	0.000	0.000	0.000	0.000	0.000	0.000	0.000	0.000	0.000	0.000	0.000	0.000	0.000	0.000	0.000	0.000	0.000	0.000	0.000	0.000	0.000	0.000	0.000	0.000	0.000	0.000	0.000	0.000	0.000	0.000	0.000	0.000	0.000	0.000
48570.545	52240.572	61914.866	58904.783	47632.612	51556.118	0.000	0.000	0.000	0.000	0.000	0.000	0.000	0.000	0.000	0.000	0.000	0.000	0.000	0.000	0.000	0.000	0.000	0.000	0.000	0.000	0.000	0.000	0.000	0.000	0.000	0.000	0.000	0.000	0.000	0.000	0.000	0.000	0.000	0.000	0.000	0.000	0.000	0.000	0.000	0.000	0.000	0.000	0.000	0.000
55707.172	47892.743	37471.470	33383.977	0.000	0.000	0.000	0.000	0.000	0.000	0.000	0.000	0.000	0.000	0.000	0.000	0.000	0.000	0.000	0.000	0.000	0.000	0.000	0.000	0.000	0.000	0.000	0.000	0.000	0.000	0.000	0.000	0.000	0.000	0.000	0.000	0.000	0.000	0.000	0.000	0.000	0.000	0.000	0.000	0.000	0.000	0.000	0.000	0.000	0.000
38853.163	42200.752	28075.787	0.000	0.000	0.000	0.000	0.000	0.000	0.000	0.000	0.000	0.000	0.000	0.000	0.000	0.000	0.000	0.000	0.000	0.000	0.000	0.000	0.000	0.000	0.000	0.000	0.000	0.000	0.000	0.000	0.000	0.000	0.000	0.000	0.000	0.000	0.000	0.000	0.000	0.000	0.000	0.000	0.000	0.000	0.000	0.000	0.000	0.000	0.000
30827.024	32330.098	42990.543	31997.072	0.000	0.000	0.000	0.000	0.000	0.000	0.000	0.000	0.000	0.000	0.000	0.000	0.000	0.000	0.000	0.000	0.000	0.000	0.000	0.000	0.000	0.000	0.000	0.000	0.000	0.000	0.000	0.000	0.000	0.000	0.000	0.000	0.000	0.000	0.000	0.000	0.000	0.000	0.000	0.000	0.000	0.000	0.000	0.000	0.000	0.000
32266.829	22594.841	0.000	0.000	0.000	0.000	0.000	0.000	0.000	0.000	0.000	0.000	0.000	0.000	0.000	0.000	0.000	0.000	0.000	0.000	0.000	0.000	0.000	0.000	0.000	0.000	0.000	0.000	0.000	0.000	0.000	0.000	0.000	0.000	0.000	0.000	0.000	0.000	0.000	0.000	0.000	0.000	0.000	0.000	0.000	0.000	0.000	0.000	0.000	0.000
26725.027	25125.698	28460.757	0.000	0.000	0.000	0.000	0.000	0.000	0.000	0.000	0.000	0.000	0.000	0.000	0.000	0.000	0.000	0.000	0.000	0.000	0.000	0.000	0.000	0.000	0.000	0.000	0.000	0.000	0.000	0.000	0.000	0.000	0.000	0.000	0.000	0.000	0.000	0.000	0.000	0.000	0.000	0.000	0.000	0.000	0.000	0.000	0.000	0.000	0.000
41049.825	48454.871	44952.993	65763.471	70573.075	75096.161	106797.672	0.000	0.000	0.000	0.000	0.000	0.000	0.000	0.000	0.000	0.000	0.000	0.000	0.000	0.000	0.000	0.000	0.000	0.000	0.000	0.000	0.000	0.000	0.000	0.000	0.000	0.000	0.000	0.000	0.000	0.000	0.000	0.000	0.000	0.000	0.000	0.000	0.000	0.000	0.000	0.000	0.000	0.000	0.000
120546.267	116082.405	105662.451	101492.240	98850.468	76760.699	100935.470	95082.613	118505.737	134798.867	0.000	0.000	0.000	0.000	0.000	0.000	0.000	0.000	0.000	0.000	0.000	0.000	0.000	0.000	0.000	0.000	0.000	0.000	0.000	0.000	0.000	0.000	0.000	0.000	0.000	0.000	0.000	0.000	0.000	0.000	0.000	0.000	0.000	0.000	0.000	0.000	0.000	0.000	0.000	0.000
127755.527	165936.821	190756.694	200107.257	222033.247	199226.205	179876.820	203881.912	201203.195	185497.783	205415.576	200707.695	192835.022	186463.844	193170.645	182495.739	208320.313	208285.601	231512.028	205849.417	0.000	0.000	0.000	0.000	0.000	0.000	0.000	0.000	0.000	0.000	0.000	0.000	0.000	0.000	0.000	0.000	0.000	0.000	0.000	0.000	0.000	0.000	0.000	0.000	0.000	0.000	0.000	0.000	0.000	0.000
213033.382	221029.644	221767.353	225521.349	259067.358	251559.670	252753.113	289721.549	260380.051	270179.724	274234.064	287788.004	290183.948	303751.944	305540.363	291366.802	287012.402	272020.021	278525.929	303863.626	311620.645	321750.322	316288.544	340170.766	327596.035	309325.547	286666.839	299416.437	0.000	0.000	0.000	0.000	0.000	0.000	0.000	0.000	0.000	0.000	0.000	0.000	0.000	0.000	0.000	0.000	0.000	0.000	0.000	0.000	0.000	0.000
301987.987	334394.478	342364.920	343529.282	393759.696	385384.672	403890.271	398682.752	422547.114	386224.157	405834.274	352210.650	353023.826	327181.236	310425.967	357916.212	326972.626	376650.672	362320.153	370500.732	356069.562	371472.405	341834.764	343993.698	364956.844	323408.989	329150.922	337901.765	353814.474	404015.918	423775.501	391051.185	396058.427	351388.864	407433.212	445176.512	0.000	0.000	0.000	0.000	0.000	0.000	0.000	0.000	0.000	0.000	0.000	0.000	0.000	0.000
449648.375	414301.694	388246.987	386743.964	409146.888	413340.994	479476.029	481086.100	479230.165	487222.588	481007.422	517874.436	501084.849	504973.994	508398.747	493488.420	533609.387	509564.526	514136.174	536924.283	561132.590	572721.285	578225.196	539968.466	574059.404	565125.006	572196.950	545744.286	561561.140	565128.199	644404.635	603875.674	565358.239	575509.758	558316.119	557162.039	550942.939	548826.335	572102.017	593214.809	657410.329	601120.489	628397.273	656918.003	651648.344	641017.423	644300.837	650453.041	669249.972	689165.627
680443.377	688558.228	633464.672	626558.564	682193.388	665344.848	604397.597	612583.694	616693.904	622874.441	670187.384	686742.437	658596.662	661380.036	624176.867	640180.275	647249.191	669263.409	652439.144	659682.824	684303.448	749119.784	712575.533	666617.781	657955.338	692803.846	659617.554	651954.233	651181.569	692027.155	688800.110	707253.593	677355.334	667690.459	661397.533	707198.574	719196.801	688046.567	716563.362	669837.230	701513.164	678619.417	715491.829	738863.480	674363.401	717190.335	691170.982	725794.745	762974.379	769325.455
703888.279	702715.997	654116.354	698275.260	694502.320	644670.509	696029.846	727494.944	702844.411	721698.590	734230.563	705915.572	734440.870	693948.079	735992.228	716732.845	696742.728	745790.015	637568.060	632639.117	607463.294	673977.071	683200.109	666266.907	675744.163	637999.234	669402.291	663239.927	673246.529	722037.300	638137.659	676146.237	680906.695	652043.504	694733.917	688359.158	699613.813	667423.079	673577.573	753312.693	735613.244	716281.069	783883.358	703665.393	685955.742	655905.445	634638.573	651508.242	663997.397	715906.732
742087.492	721662.132	638337.259	657310.941	646709.220	655733.405	672336.706	672838.842	694719.438	703269.500	721646.509	768167.153	718710.920	710191.965	667445.353	700687.374	680721.292	728788.608	680767.634	767500.940	688581.934	702099.277	732520.236	692506.388	674504.408	677295.694	635428.978	635562.250	647890.792	646964.443	631209.524	620051.216	615130.992	622316.261	632071.298	564490.181	627136.183	651754.523	657518.394	639226.791	628282.778	654180.541	644637.263	655806.511	668963.441	604518.169	666360.141	682249.239	679135.596	648100.741
615585.391	593827.754	605429.492	571422.041	589782.606	606748.254	569927.220	540371.127	518271.668	490578.441	470650.250	539098.089	529649.796	522971.524	562053.519	586231.761	558094.887	574686.221	548865.495	553568.858	543767.876	535813.794	582791.337	561390.902	560849.350	575990.416	572105.290	571510.216	573868.332	512350.202	520083.005	519000.612	546932.257	551070.454	562980.645	530748.940	518003.201	464466.027	477632.471	496998.131	530267.679	533578.068	534596.406	537605.505	524218.914	567195.671	582740.395	546230.192	552214.657	501572.430
469098.159	458395.981	475583.541	460267.415	492528.345	475066.153	508403.917	510793.057	472284.013	477465.992	497356.550	512812.623	543596.434	563037.701	554299.144	507694.104	541902.620	524581.908	500708.503	519351.019	496073.578	532195.145	537958.341	508277.296	507173.976	542994.288	539752.793	511956.750	498005.488	468432.344	497265.042	472324.166	433367.569	417644.651	416543.439	427503.890	477096.960	482734.983	480321.239	444487.905	447103.218	415296.189	428674.923	433223.006	422482.847	421782.537	434342.601	433920.428	0.000	0.000
428836.695	421226.443	464800.647	444014.244	486828.846	486904.698	434788.280	416732.649	421876.846	453928.524	488603.327	477684.948	490018.327	495687.519	487702.579	491702.520	493447.024	465965.854	475224.187	484615.869	514829.669	471666.965	439452.267	447255.195	404287.060	394023.452	425564.511	437259.780	413224.848	444258.843	427456.378	417655.117	418527.370	387050.828	442143.334	442106.194	449339.247	423739.587	433984.455	430598.316	446452.489	466433.139	447597.520	444282.528	0.000	0.000	0.000	0.000	0.000	0.000
414492.309	409500.410	430954.608	414325.726	403885.377	405404.858	365825.999	337347.772	371660.169	405363.773	436973.174	457705.704	443677.376	445146.787	443616.361	482539.315	440121.474	443230.977	407154.519	438240.901	432996.029	443584.876	458635.651	529922.048	494608.764	458383.374	452529.641	469150.977	456564.716	435541.967	401467.766	356618.119	386782.856	372239.842	372838.006	373230.421	338498.825	349047.450	350997.887	392033.872	383715.130	0.000	0.000	0.000	0.000	0.000	0.000	0.000	0.000	0.000
375272.542	374058.308	398492.106	358955.583	318593.093	333416.688	303466.191	290346.558	290404.737	268552.983	251733.817	256473.388	280140.294	267567.835	273526.717	275682.590	260673.267	304028.068	315409.654	272231.811	301767.452	287474.451	298044.826	300863.176	263962.982	274788.687	269966.740	252919.321	225118.243	0.000	0.000	0.000	0.000	0.000	0.000	0.000	0.000	0.000	0.000	0.000	0.000	0.000	0.000	0.000	0.000	0.000	0.000	0.000	0.000	0.000
231590.844	215092.619	251119.995	260416.667	235364.450	267414.715	299371.619	323053.763	318443.955	335567.092	363025.161	369878.569	352950.312	362643.380	366745.028	379841.074	367204.254	370620.196	368311.916	361013.437	421610.044	396348.835	409925.107	386283.834	371530.371	419785.322	415582.688	377626.392	414231.332	410025.955	409898.222	427244.529	415503.258	454700.466	461146.133	458559.938	0.000	0.000	0.000	0.000	0.000	0.000	0.000	0.000	0.000	0.000	0.000	0.000	0.000	0.000
454417.391	475411.707	451391.867	495545.050	453194.112	433510.350	439363.450	470663.541	446203.478	460396.678	482667.413	424066.629	428945.224	386040.766	411175.757	409745.384	350846.417	359837.785	341923.594	371261.398	377642.078	362035.508	353922.165	349270.548	305399.462	319027.095	348224.577	369834.795	361130.773	384051.125	404059.995	438621.500	446703.773	444402.967	426510.166	490621.765	463860.619	469060.753	460542.980	454874.205	0.000	0.000	0.000	0.000	0.000	0.000	0.000	0.000	0.000	0.000
414805.228	437062.937	423978.530	417812.168	438285.078	410323.745	414454.516	403022.670	421205.152	425180.914	398782.915	377692.000	369844.369	393829.480	400120.036	368960.123	373605.517	335049.906	327214.424	364387.665	353057.478	356110.138	383542.940	361562.964	373722.802	372016.890	352652.831	335321.792	326886.051	301745.598	301095.083	304401.030	292809.478	318213.929	297598.676	311917.105	318319.274	0.000	0.000	0.000	0.000	0.000	0.000	0.000	0.000	0.000	0.000	0.000	0.000	0.000
322212.699	311177.496	313066.455	342299.293	336864.799	311771.235	289227.993	299451.405	292043.281	306735.294	320747.213	327071.014	370393.691	413724.054	393463.780	379764.622	388711.809	391230.184	396078.820	390962.511	424680.746	437855.210	423292.965	400716.481	433444.584	398403.200	391378.710	381744.956	428021.726	423242.802	456731.538	429088.787	422877.683	413231.678	416579.879	431696.914	419551.080	0.000	0.000	0.000	0.000	0.000	0.000	0.000	0.000	0.000	0.000	0.000	0.000	0.000
426455.600	411556.507	356457.949	328659.791	333561.267	309791.263	331579.279	356961.827	329035.039	334980.320	299738.628	259925.245	262099.152	280148.142	274783.402	269213.788	266506.052	269999.541	258515.501	249681.656	267346.082	265218.222	268044.056	252551.401	247898.441	257893.475	271978.590	298495.879	272976.426	0.000	0.000	0.000	0.000	0.000	0.000	0.000	0.000	0.000	0.000	0.000	0.000	0.000	0.000	0.000	0.000	0.000	0.000	0.000	0.000	0.000
282460.343	330284.805	289103.404	273572.363	257218.185	270497.634	249563.887	241644.536	209480.676	238845.897	254664.823	249188.890	262789.298	276534.907	288387.223	281390.519	305206.518	305326.730	334436.975	387641.974	401525.798	401251.906	386307.710	377894.673	403263.206	387317.670	368188.513	402651.055	448764.551	443341.018	488042.948	0.000	0.000	0.000	0.000	0.000	0.000	0.000	0.000	0.000	0.000	0.000	0.000	0.000	0.000	0.000	0.000	0.000	0.000	0.000
495299.607	538207.339	524073.307	528044.440	506480.417	474937.546	464481.128	481366.310	493624.835	495670.320	512221.608	545699.614	517418.908	518317.335	514713.073	509881.504	518217.952	536641.910	539572.227	552001.281	539913.074	552699.939	542767.354	555244.002	589108.561	550542.560	572445.890	525582.740	544105.165	540645.747	528516.085	498055.095	502366.145	469357.965	438981.563	408578.514	403857.648	413861.034	379875.705	359588.056	392711.279	384890.730	408101.634	434638.989	427871.553	457932.070	469836.497	477821.897	484651.100	507902.970
518137.400	505983.252	530720.772	536431.763	577894.384	578971.746	561709.394	533543.905	546591.456	547423.279	553023.935	538158.100	563999.887	529425.467	542938.273	531804.572	521809.007	558940.249	513228.464	522875.817	554551.202	517065.755	482693.041	535094.150	523760.390	509671.007	528549.607	488952.127	465129.259	475653.667	443947.224	428392.116	452008.046	460814.628	486423.909	478018.327	504273.720	499632.770	464287.041	492268.917	476133.794	481039.816	508872.187	516809.220	497012.952	502722.241	508060.378	524818.675	473825.860	515974.573
504108.484	559888.470	554578.881	605946.762	618857.836	598519.263	642950.371	632047.328	636002.849	605209.645	558949.622	524367.351	543162.400	529265.750	551082.602	539170.755	562315.842	533917.083	505642.976	504365.282	479163.572	485326.163	436730.808	454549.587	418331.277	407277.230	413335.868	401911.491	384647.932	385628.401	431708.096	413662.443	378767.793	394113.520	418551.894	446123.853	426061.319	448704.142	463239.620	458263.639	435982.508	436961.718	456948.589	398371.457	388010.476	411240.012	412580.402	0.000	0.000	0.000
422999.319	421073.907	408411.646	432621.383	428864.282	392006.209	451918.167	442646.317	434792.061	469131.169	460878.342	420546.205	413599.140	409277.502	410529.254	455373.406	446213.433	513136.289	505556.061	503798.642	438396.521	434512.455	425021.889	388299.752	362063.035	323634.022	360288.952	372262.013	397636.449	364592.258	369933.301	331197.112	309666.551	283164.992	292040.722	301496.326	306452.354	334891.696	331179.562	0.000	0.000	0.000	0.000	0.000	0.000	0.000	0.000	0.000	0.000	0.000
348387.142	374881.444	402886.277	410783.899	450103.749	438540.712	462890.101	465085.994	456094.101	513044.147	525955.925	535469.500	536118.289	523557.468	508440.106	483729.750	483551.979	511401.701	462009.000	458966.133	456456.347	522668.116	542614.207	553134.058	558250.666	559794.443	554191.628	579250.103	623503.591	588921.214	578767.341	584378.397	591523.469	657946.680	609180.348	645161.290	623363.670	578898.010	580649.282	612272.388	621021.580	612538.667	625653.025	616777.584	626774.555	659356.600	604642.445	581774.179	547027.997	553955.240
505144.901	526889.822	570805.578	587309.418	571271.880	632051.323	644870.059	665132.428	648478.993	599847.639	625840.974	622111.072	667476.538	647668.394	625254.009	630302.419	670465.974	671537.552	651771.515	677249.824	663037.641	696325.490	707699.058	693572.662	746173.993	703511.932	655703.307	651296.079	724023.835	719015.811	711283.084	724071.017	685715.853	735213.028	718199.904	702523.464	719895.759	708165.144	743970.122	725473.553	757989.206	717643.260	665517.540	697870.796	734343.790	706354.364	660720.185	650304.993	649460.298	628144.649
669953.907	629611.907	637633.106	647291.087	647542.576	647571.929	633500.789	600770.187	635958.357	597425.098	578255.288	556848.682	524471.857	576405.421	544763.191	603554.939	558347.292	552898.571	505275.072	522438.744	536385.726	536190.154	544867.080	534853.744	524763.594	535506.777	532762.212	537155.012	500803.790	494672.378	524587.412	525309.407	512114.058	538114.661	506090.803	553832.521	541767.571	551669.351	589876.539	565850.898	608805.767	603831.917	653266.003	636557.497	659117.573	711987.013	694068.491	697530.046	652026.498	687181.320
685368.077	667503.271	655587.242	644412.940	669433.659	662475.406	672549.231	679357.056	683251.457	690112.074	662593.923	623593.018	680864.971	696044.380	688819.089	668007.134	674158.818	625719.578	642392.785	599340.725	620308.914	619828.308	617146.807	568417.582	586369.260	574620.176	626566.416	573056.051	582092.506	622471.211	579854.688	572341.047	576890.904	584973.208	603063.563	600279.730	607315.725	591495.478	582451.889	528750.826	511440.934	542008.358	541377.481	559960.579	546313.748	526531.945	489169.781	501082.338	489418.766	488868.465
536829.165	499980.001	464783.364	434856.345	453942.948	429531.124	468777.101	456475.099	448728.304	426304.706	373598.538	398552.457	383335.633	364048.069	361668.885	368894.791	386228.632	390475.521	409004.646	416155.143	396287.578	367251.453	396696.313	385445.575	368242.746	330843.187	350911.669	299136.095	279360.822	309362.867	342006.621	361377.426	384727.844	395867.147	371462.746	372278.643	366438.620	366637.458	407151.204	0.000	0.000	0.000	0.000	0.000	0.000	0.000	0.000	0.000	0.000	0.000
396196.513	404465.297	395280.353	420556.817	442665.911	454157.356	444454.321	435195.098	451760.964	470787.628	488794.389	497529.765	503524.673	519893.734	522075.983	558054.399	514707.775	559062.117	551407.744	605814.609	620555.273	643653.894	677887.972	690417.012	669707.137	631094.001	674095.196	686172.257	672277.947	645207.079	612786.401	606163.470	639676.580	666466.727	680193.447	709965.070	746185.129	752343.550	735797.273	756990.810	752479.420	792744.800	775777.135	796781.005	789346.973	829785.998	822192.623	759076.659	766636.001	781237.793
714893.374	692602.315	721443.464	676869.344	688463.418	663904.823	633107.736	698943.896	677043.487	719828.393	609849.062	651105.251	631090.019	659674.121	643297.802	652073.267	612118.727	616625.456	619248.727	633870.221	631233.430	664761.018	661966.703	607013.433	698963.437	733401.295	753880.600	665504.253	710101.189	716106.671	729048.956	677483.825	697568.972	720616.848	726833.984	754261.578	690274.039	735115.744	756109.364	767648.233	759878.419	732107.298	695386.113	709234.948	658744.170	679117.148	699295.809	680313.761	712164.482	676736.506
635602.647	695768.337	681732.965	659234.892	697817.228	663728.562	638553.294	634864.203	618035.512	650698.525	600204.069	608905.857	576987.433	566597.919	533299.202	553372.807	582221.291	598358.105	619191.212	633994.801	622571.969	569437.168	556049.822	604847.246	527877.195	549317.747	552406.837	579152.815	543218.461	562663.876	528404.377	577323.873	556325.139	543126.999	523656.167	524813.167	548104.381	526812.102	512675.912	530231.128	489790.321	519761.326	501461.761	568388.505	549782.836	531861.142	537822.357	529204.130	541406.791	570636.202
502686.861	483818.684	474944.313	430858.054	444687.540	465070.854	474671.527	478592.555	517373.399	471720.364	491968.612	510034.937	510534.887	497542.142	523373.877	505428.300	570005.187	547729.115	569139.007	632287.109	661205.112	669017.147	653441.020	657635.144	650541.901	637616.843	625246.191	607094.506	661931.649	629837.943	551992.140	527275.987	515349.691	533393.073	509761.941	506129.225	532359.470	565690.850	525770.648	511012.315	512660.142	501082.338	518387.194	565802.874	574092.360	553786.515	539496.542	540923.573	536811.874	546489.895
466855.588	461938.571	499468.067	507688.949	556278.718	503190.226	478576.522	466376.580	496529.260	517984.419	508261.795	532955.290	569239.439	554649.628	514994.052	520147.930	516435.562	543307.001	545553.737	569515.001	589984.424	576811.042	555743.891	538033.595	538964.434	541958.421	550345.617	596737.042	591866.570	587924.040	585675.547	563488.217	539037.064	541236.834	585229.966	533902.830	545419.837	502535.291	497559.471	466609.429	486914.181	474108.912	458416.994	480810.839	448267.670	488918.659	489855.101	553409.556	505058.157	575152.272
521809.007	491098.834	532282.962	552803.821	502916.918	500528.057	519151.499	500165.054	472956.356	489497.824	486584.856	444922.984	489071.693	457289.190	482483.439	539543.115	485521.742	469402.029	494029.652	477126.553	480219.749	495441.934	499742.633	471537.968	499717.660	491823.435	533145.666	478824.008	465391.185	457358.208	457779.039	450779.398	447059.244	476971.801	445920.938	454128.482	475585.803	526526.400	478173.759	515413.439	507477.684	512573.426	579159.524	581994.262	568847.628	564882.391	577227.231	598630.334	572082.380	604836.271
593433.070	585963.823	580457.168	549061.380	555342.674	558593.685	515990.547	569174.640	564391.417	573614.864	554834.271	540257.271	521332.944	549779.813	508929.162	551283.111	544769.127	575330.959	557680.940	590329.227	594328.914	621577.439	613809.486	606372.980	579387.703	591670.463	573082.323	574366.043	566116.779	547456.245	587226.646	557513.046	566020.648	554763.477	571363.273	532677.075	557034.792	518287.784	523031.701	603828.271	564003.068	582957.811	554185.486	534148.087	544944.279	560183.292	578526.262	600712.445	595433.029	587689.089
611045.254	601796.966	603067.200	633167.865	619306.253	622657.252	641033.859	632419.066	641428.590	682044.497	635857.263	643380.579	692784.648	695884.539	700996.817	684102.150	662831.084	702247.191	672938.453	666662.222	670492.946	677052.654	685767.580	692981.484	720912.964	700952.595	723751.348	702321.171	732128.738	680674.957	730150.849	664906.880	712326.816	701385.236	721620.471	735369.817	748374.157	776530.153	747680.322	764093.708	787829.608	760924.980	785286.865	783625.364	785175.879	829256.157	820270.525	830682.073	777556.606	797747.162
771527.547	809854.307	778204.061	816839.973	806842.020	781506.432	783220.289	763848.575	769882.208	813583.592	767135.898	801506.833	803058.045	844808.651	855497.857	819396.760	842871.833	860081.880	866228.355	840025.537	835959.640	784418.315	821773.716	818886.805	799047.535	787928.929	783379.814	769757.757	782497.105	791320.794	792550.030	866536.109	827883.103	803658.252	802606.867	834877.857	787854.436	770439.767	826972.536	825797.927	809952.699	820230.157	853941.795	802078.989	811767.380	838553.328	825157.399	823641.815	819564.647	850434.147
838300.262	823011.399	820849.579	862403.519	852769.369	843767.930	814252.679	853322.411	811912.378	806146.058	788848.833	836015.550	808897.877	773616.580	795753.857	797403.654	820539.751	785249.867	784203.014	828027.060	837394.698	819114.864	850861.071	834759.381	841340.086	809664.151	826555.578	814458.263	849430.032	794502.046	832590.940	835547.534	856399.013	798939.009	845365.705	832639.467	783631.505	833180.584	784775.358	821193.358	809755.940	855366.139	781274.415	850166.633	776481.916	784479.851	844872.889	835491.687	797111.269	844723.015
824585.852	858545.967	816799.941	844751.559	844530.399	915189.398	834996.368	805295.624	792543.748	847895.946	807904.538	834815.130	833611.204	810839.300	806705.335	858346.995	825797.927	856582.408	807421.821	809179.330	858067.118	810359.638	896523.283	875771.774	848363.507	836204.301	870314.445	840760.047	852144.421	833180.584	799603.397	839701.066	813656.409	848737.927	806302.057	827848.835	854920.065	829263.034	843291.197	846704.204	839200.745	850195.545	824212.053	875656.743	814790.069	797416.371	836981.176	799923.207	848068.524	823418.008
761336.297	718628.282	677635.324	666937.888	647869.804	677171.859	647760.691	657345.507	730999.496	708125.027	704398.972	705432.536	685819.314	711860.305	716086.159	717998.794	723311.610	674486.210	672128.834	698036.424	709275.192	658848.333	647685.173	694015.504	715763.254	728677.087	783729.770	755709.384	735461.760	705522.122	708024.753	670007.772	741465.729	763498.656	730865.930	765761.282	717437.314	692276.274	761643.627	695458.655	666960.129	710691.645	682892.185	646947.701	696645.651	658323.513	644969.880	641568.507	649675.487	623138.374
669048.479	591470.988	601482.052	647517.418	665092.614	656478.126	650220.425	645923.897	665229.770	639398.454	653483.722	629132.615	686784.885	661178.882	662277.971	641206.494	641153.050	659874.360	636930.505	675073.583	677685.838	635550.132	637690.032	697126.445	625970.254	636152.549	678449.065	707959.590	676228.538	681171.069	663107.987	679103.312	722037.300	666133.760	657012.956	659126.262	636845.323	622211.714	617810.233	599164.764	588685.465	576681.314	554821.958	597332.314	645427.790	577453.890	622723.168	612058.782	585308.750	555916.902
520917.440	486873.880	462725.174	484644.053	498800.385	517349.309	552871.059	511825.734	510217.097	493722.321	502648.960	494205.441	512247.846	505369.551	571373.067	560865.078	528142.049	549233.270	550888.307	520172.281	502083.647	492972.675	480145.964	498206.457	519181.147	526548.579	522755.549	489370.865	500675.912	524389.349	541641.390	504288.978	480323.546	465727.140	504011.935	497265.042	499965.002	556167.340	615611.918	584525.278	610791.464	604412.209	667824.229	618433.014	663292.718	662321.835	675110.043	626715.634	665194.370	686125.177
636496.722	673818.123	692434.461	680841.793	633946.571	638830.684	650550.366	626138.790	619578.686	664898.038	637267.397	668065.150	642017.476	641284.621	677437.930	704528.001	664495.980	669931.466	640701.183	696068.605	720928.556	708571.591	727283.306	736615.693	706793.701	699002.523	698543.537	723426.728	724705.951	734516.394	720040.898	753380.796	702962.989	761359.483	715435.521	743345.202	684219.169	718210.220	744695.903	727881.501	702276.781	732439.757	769674.812	726374.664	730540.235	734888.848	779635.910	724658.686	766818.241	718261.806
787023.556	770398.219	779806.140	802555.336	755503.846	750390.203	762555.476	772552.746	758644.757	753341.068	767071.169	792518.624	770344.806	730433.512	758150.114	695719.931	718736.748	727775.554	697705.247	690703.136	690736.532	669294.764	674754.727	674249.729	662466.628	676306.286	634686.909	651393.657	659774.225	676594.564	654403.152	635130.329	621334.129	620097.355	619241.058	639198.190	624765.713	631995.399	591124.851	597136.135	571827.217	579518.652	567118.471	612895.317	565937.362	520844.184	525348.043	480512.803	500052.506	499900.020
586809.692	608046.893	594452.569	577744.140	592118.897	544114.046	531550.160	565838.091	550594.091	492960.524	493717.446	495989.921	540587.294	554219.271	544561.465	584860.306	608013.620	525624.179	582194.173	596331.369	552550.296	626342.722	595411.757	621967.906	596310.034	594282.998	607655.241	557472.642	526923.138	511365.089	555852.010	558553.124	599581.492	576661.361	582139.946	575172.120	597900.175	586875.125	576252.629	529447.892	561542.220	563415.198	543572.795	577850.972	557040.998	585175.172	575884.270	559052.741	552687.720	584057.565
569686.957	540558.072	526279.781	515977.235	505868.070	535117.057	505914.136	484824.978	468096.859	472676.911	496815.413	461654.941	459930.826	484966.052	490751.783	516246.270	484252.121	482067.104	484132.555	485899.205	473648.562	458757.684	485715.118	487369.811	471974.174	444487.905	444954.659	497898.867	522774.679	467516.924	492705.495	486404.981	480443.545	468583.799	434913.083	465991.910	454988.034	520185.810	556207.554	551992.140	470090.492	507918.449	513281.150	494904.954	494569.626	433112.302	440243.543	437632.931	448203.377	0.000
461684.780	438865.970	453947.070	427856.908	424873.812	455363.038	443435.383	440821.868	391060.360	444517.543	438621.500	468812.264	464640.833	458049.533	445156.695	425582.623	419871.687	415211.696	416104.925	424803.422	421730.953	376517.365	427186.125	475133.869	483832.729	503750.422	499395.731	511051.488	466361.355	450363.218	462881.530	471144.740	460606.619	445696.356	483881.894	458179.652	445614.926	435974.905	426599.321	448223.466	462960.820	485064.853	488238.338	441316.004	434012.708	0.000	0.000	0.000	0.000	0.000
428974.665	482481.111	430893.328	450998.963	443172.048	447824.023	438052.768	437227.279	422489.987	442993.395	465384.687	460123.405	447701.723	399207.971	421700.719	425074.282	485700.964	466115.718	468410.402	431079.077	439197.498	420944.515	419723.654	440983.216	433057.909	438937.245	433149.822	434854.454	386427.133	366497.711	308525.802	309020.621	293018.826	286943.223	291432.185	240887.816	246821.555	249443.118	0.000	0.000	0.000	0.000	0.000	0.000	0.000	0.000	0.000	0.000	0.000	0.000
236578.880	265999.186	272759.756	306936.771	322850.381	361548.585	376696.074	328725.695	303685.528	301512.689	291754.436	277247.926	270679.948	287446.355	314648.459	322906.677	330815.825	330034.093	369606.517	371040.993	364423.518	370893.743	435528.688	449413.964	432165.191	414973.919	411299.212	452543.976	450267.909	429444.428	432056.893	421843.032	416793.441	431793.844	458982.986	0.000	0.000	0.000	0.000	0.000	0.000	0.000	0.000	0.000	0.000	0.000	0.000	0.000	0.000	0.000
424862.982	386754.434	426817.817	413578.613	379528.246	423565.490	422666.774	438240.901	451395.942	485627.844	471093.691	444231.213	428208.675	423486.565	428280.198	424742.075	428463.701	444229.240	462772.284	431778.929	493398.330	543448.726	491530.922	449361.457	478686.484	474768.432	446723.728	421419.932	446416.614	487056.474	464632.197	460222.932	469340.342	485166.048	483264.549	478952.435	483767.192	547405.299	542599.486	545247.351	532645.865	578784.090	572891.901	606314.156	568902.644	559155.898	521713.725	555533.951	0.000	0.000
539557.671	528262.018	557805.371	574164.877	548107.385	538827.941	518271.668	514170.540	531999.787	556223.023	583835.919	529489.942	560962.612	557584.544	552687.720	527916.209	537013.667	535288.922	530754.574	493927.166	528544.020	534196.595	495712.090	474772.940	494288.496	525444.658	495051.956	511451.397	529332.988	550381.965	530706.689	559105.878	577207.240	565118.618	572105.290	618834.858	634932.729	585579.519	556907.603	593771.339	590510.496	573151.300	580076.686	566370.078	575208.513	579827.791	629687.234	651253.663	615142.344	661450.031
647207.300	602910.854	627939.542	620728.611	580285.384	624141.805	623441.397	621561.985	631205.539	596662.271	578589.861	595635.185	618417.716	636516.979	657899.065	680758.365	633476.710	659026.354	637624.974	665637.148	727346.784	669841.716	687039.683	694343.186	651045.905	667133.660	655668.913	634075.201	634666.768	670722.301	663283.919	701926.789	685579.520	656792.880	671609.714	647794.261	674522.607	722282.412	718390.805	762166.076	726100.405	709089.104	705019.741	717942.091	680832.522	732176.982	684219.169	655531.374	673740.947	630572.686
632323.092	684055.354	669523.299	630926.768	654565.925	654544.502	598293.666	616317.625	568162.449	601030.166	586995.697	621674.044	584956.099	605143.722	653236.132	659291.394	636334.712	672354.788	672997.328	674036.128	737164.130	762706.694	729964.305	716917.827	800749.502	729687.329	785786.690	752451.109	744795.740	784344.484	745879.018	762456.635	697919.502	741592.198	723646.600	710040.685	717674.162	777290.676	699261.580	691137.543	686068.689	656572.952	660231.609	681644.672	665801.125	674927.783	636768.274	651890.482	649481.389	654052.180
666800.027	623165.556	617577.491	582832.098	600615.030	625641.282	589744.346	575397.168	543939.427	605587.147	606413.428	570672.023	535489.571	552467.874	553639.348	532453.011	526598.490	531346.805	524438.850	529078.134	511482.789	514734.268	525936.562	521836.237	475407.186	441653.196	497534.715	502015.593	455429.402	465334.878	505213.806	501240.570	481981.135	443348.880	441208.912	457019.592	454971.473	478649.825	449897.198	453360.535	449862.792	407356.865	393724.039	380119.738	364524.478	383887.475	342129.482	339412.206	350072.640	0.000
384307.938	380636.272	382933.423	385433.690	387391.191	387409.201	341293.434	339961.448	362035.508	384770.773	386895.090	373877.899	418124.877	406142.499	416894.221	372621.279	398679.573	387990.905	353141.013	331783.903	337127.137	299749.409	322074.676	343096.722	379819.434	378935.721	376160.455	385307.456	394732.687	410399.524	395041.440	421453.678	422686.426	426699.437	429981.769	420946.287	417709.199	414683.099	0.000	0.000	0.000	0.000	0.000	0.000	0.000	0.000	0.000	0.000	0.000	0.000
385030.032	354886.791	354445.275	332185.080	306789.873	316988.357	353022.579	373609.705	387866.000	395166.326	382070.209	402238.053	395007.110	406910.976	399005.678	373964.586	387272.671	384686.404	359052.246	362346.410	374296.323	376971.561	385574.873	373733.976	384222.296	386355.470	370812.599	398555.634	410694.484	394374.640	448374.195	462547.527	490978.274	491197.737	475864.169	469485.772	502547.918	503598.209	489759.136	0.000	0.000	0.000	0.000	0.000	0.000	0.000	0.000	0.000	0.000	0.000
490422.057	479193.422	499338.377	480374.308	456533.450	494034.533	480958.840	475563.186	512218.984	491390.833	515384.219	488402.874	527473.455	530985.669	562126.186	586527.464	548212.553	551176.762	555065.248	596082.546	538691.518	513354.928	562439.186	605216.970	600395.060	560481.566	640377.054	619793.733	660886.116	627144.049	625868.392	615604.339	617112.530	658622.688	650956.907	663486.355	612219.909	621782.277	612985.485	612253.644	609525.667	658683.424	653402.594	669249.972	658991.611	645727.864	662120.109	677483.825	644010.381	694642.225
712210.130	688890.267	668458.134	670456.983	645882.178	637568.060	637429.883	626330.953	603263.656	628409.119	657086.348	640241.755	656137.841	627458.854	694179.307	686954.730	696767.001	677887.972	689232.126	715113.202	718617.954	696068.605	724343.745	698358.160	686836.773	659917.906	672979.212	684818.934	647165.415	676883.089	682156.159	706883.633	699535.508	682864.206	680110.178	663592.024	679352.441	721948.684	665654.871	706419.232	674040.672	684434.589	667833.149	694555.380	620355.091	622064.633	605162.032	602228.245	573236.724	584002.990
572478.661	591128.346	613440.481	601945.488	569930.468	588917.746	582092.506	622676.638	599369.463	623912.053	587412.916	617276.330	582828.701	600535.678	569019.182	586730.503	576000.369	613982.845	616473.402	605847.641	610802.656	570538.531	607481.745	603864.734	628918.951	630234.889	645286.184	635049.661	619870.571	610403.721	626609.603	619812.940	574884.448	594700.033	606082.645	662905.781	656292.864	671091.396	686624.554	677819.049	661681.996	690254.980	702972.872	653765.690	695187.909	651491.264	634997.238	633874.239	586135.550	577000.750
580117.068	547492.212	596064.780	610813.848	633862.186	637182.126	633540.924	649591.082	661528.793	675808.098	633492.762	639247.222	657211.583	641683.778	647978.954	637149.647	653842.633	653594.771	681398.502	720445.524	674586.310	701764.235	717596.911	702222.534	677139.762	645569.457	664262.038	668923.167	681821.281	684509.549	669891.076	673750.025	673006.387	693394.722	691984.057	684387.747	700864.166	656930.950	702469.179	683060.109	689004.182	743317.575	743207.087	753341.068	732767.149	723861.366	730433.512	710838.149	715793.994	704384.087
716609.577	734802.448	710010.437	753369.445	704165.845	755349.765	749451.027	753539.753	768379.641	767177.095	713780.969	735532.084	776210.695	781530.863	751422.066	744618.271	753006.378	795570.265	719264.049	762764.870	774077.686	765978.307	828775.070	782870.787	761440.646	787407.775	747451.191	780640.125	767718.953	771789.548	772630.343	763347.124	790032.944	842701.363	790857.685	822043.930	922832.727	851158.000	835659.252	817287.260	839771.582	807089.474	859800.870	856047.117	785971.972	817220.470	811477.538	759122.758	806601.224	806341.066
796355.876	797282.860	789583.810	801892.466	810530.411	765274.887	800441.844	794457.862	748486.187	799552.251	814365.406	838426.776	802400.783	853861.589	791420.996	773472.971	831213.738	763347.124	766453.848	767406.703	771396.614	729474.414	726823.418	770220.206	764935.363	765990.042	778822.265	780902.254	750846.580	747194.285	779496.134	748906.596	762142.841	752060.646	713786.064	704146.012	692285.859	651903.231	677194.788	695608.623	693101.560	681282.446	692132.530	657047.491	667414.171	641531.464	643128.175	677080.160	612929.127	645094.700
509198.674	513492.002	486485.435	521419.931	512093.078	528172.734	533367.469	526027.858	507908.130	518535.035	577790.874	596388.273	566495.207	568550.084	547957.216	583801.834	572069.289	571872.998	567836.599	523253.380	506886.047	497502.537	486159.052	529324.582	541450.763	463297.567	482299.605	468891.400	467877.846	458490.557	443309.572	483980.254	483416.400	493176.898	552477.031	574491.431	563497.743	576897.560	565713.251	527893.914	544445.836	573861.745	519262.025	527827.042	545705.570	535051.204	568262.537	538201.546	555401.277	545857.488
550897.412	536748.485	560377.919	537700.898	490174.453	513383.919	477219.908	440687.826	406985.499	395660.397	378899.826	362809.159	362602.617	369666.635	408762.227	414047.814	431320.791	407697.326	399225.503	399846.459	456427.179	416001.065	453048.336	442129.650	462626.702	473321.248	484928.425	496034.207	465601.371	493339.911	443895.986	421661.600	414519.800	419813.519	403486.120	417332.660	418685.078	394586.276	403777.745	386206.257	369446.753	352512.356	0.000	0.000	0.000	0.000	0.000	0.000	0.000	0.000
337320.461	275357.690	243844.154	262629.181	264082.880	266700.804	255904.353	288561.980	286092.746	302717.495	309046.406	278347.617	292602.140	290643.601	277672.108	275779.145	234615.664	227333.177	179894.294	197515.258	175860.044	184507.973	196036.533	221379.994	189242.330	0.000	0.000	0.000	0.000	0.000	0.000	0.000	0.000	0.000	0.000	0.000	0.000	0.000	0.000	0.000	0.000	0.000	0.000	0.000	0.000	0.000	0.000	0.000	0.000	0.000
144451.474	130749.719	107707.552	127114.389	128991.647	142337.408	148374.777	145698.471	119207.272	124543.393	116702.728	118379.900	0.000	0.000	0.000	0.000	0.000	0.000	0.000	0.000	0.000	0.000	0.000	0.000	0.000	0.000	0.000	0.000	0.000	0.000	0.000	0.000	0.000	0.000	0.000	0.000	0.000	0.000	0.000	0.000	0.000	0.000	0.000	0.000	0.000	0.000	0.000	0.000	0.000	0.000
120878.204	89091.701	65669.713	53530.067	52391.680	48404.163	0.000	0.000	0.000	0.000	0.000	0.000	0.000	0.000	0.000	0.000	0.000	0.000	0.000	0.000	0.000	0.000	0.000	0.000	0.000	0.000	0.000	0.000	0.000	0.000	0.000	0.000	0.000	0.000	0.000	0.000	0.000	0.000	0.000	0.000	0.000	0.000	0.000	0.000	0.000	0.000	0.000	0.000	0.000	0.000
67143.249	96834.575	109394.588	100178.518	114672.192	124724.670	131487.598	109316.379	103107.665	99685.989	82065.961	0.000	0.000	0.000	0.000	0.000	0.000	0.000	0.000	0.000	0.000	0.000	0.000	0.000	0.000	0.000	0.000	0.000	0.000	0.000	0.000	0.000	0.000	0.000	0.000	0.000	0.000	0.000	0.000	0.000	0.000	0.000	0.000	0.000	0.000	0.000	0.000	0.000	0.000	0.000
91610.998	92006.562	90946.131	67117.427	51430.355	54793.680	0.000	0.000	0.000	0.000	0.000	0.000	0.000	0.000	0.000	0.000	0.000	0.000	0.000	0.000	0.000	0.000	0.000	0.000	0.000	0.000	0.000	0.000	0.000	0.000	0.000	0.000	0.000	0.000	0.000	0.000	0.000	0.000	0.000	0.000	0.000	0.000	0.000	0.000	0.000	0.000	0.000	0.000	0.000	0.000
44488.676	40389.859	45070.057	49703.494	68966.136	64857.825	0.000	0.000	0.000	0.000	0.000	0.000	0.000	0.000	0.000	0.000	0.000	0.000	0.000	0.000	0.000	0.000	0.000	0.000	0.000	0.000	0.000	0.000	0.000	0.000	0.000	0.000	0.000	0.000	0.000	0.000	0.000	0.000	0.000	0.000	0.000	0.000	0.000	0.000	0.000	0.000	0.000	0.000	0.000	0.000
65114.892	84967.398	96794.739	101261.106	111283.972	96138.224	113911.174	116942.651	106242.829	0.000	0.000	0.000	0.000	0.000	0.000	0.000	0.000	0.000	0.000	0.000	0.000	0.000	0.000	0.000	0.000	0.000	0.000	0.000	0.000	0.000	0.000	0.000	0.000	0.000	0.000	0.000	0.000	0.000	0.000	0.000	0.000	0.000	0.000	0.000	0.000	0.000	0.000	0.000	0.000	0.000
104618.378	95453.001	93465.543	121654.945	110498.092	92336.530	84055.440	91291.103	111794.423	111873.592	0.000	0.000	0.000	0.000	0.000	0.000	0.000	0.000	0.000	0.000	0.000	0.000	0.000	0.000	0.000	0.000	0.000	0.000	0.000	0.000	0.000	0.000	0.000	0.000	0.000	0.000	0.000	0.000	0.000	0.000	0.000	0.000	0.000	0.000	0.000	0.000	0.000	0.000	0.000	0.000
99232.339	94652.870	107107.091	111257.229	119773.102	122570.800	100442.247	93987.877	91617.880	103817.041	123805.739	0.000	0.000	0.000	0.000	0.000	0.000	0.000	0.000	0.000	0.000	0.000	0.000	0.000	0.000	0.000	0.000	0.000	0.000	0.000	0.000	0.000	0.000	0.000	0.000	0.000	0.000	0.000	0.000	0.000	0.000	0.000	0.000	0.000	0.000	0.000	0.000	0.000	0.000	0.000
161612.766	158590.448	172803.196	151245.202	151232.850	159792.398	166837.119	191947.053	194061.712	198376.093	209759.699	207068.919	183439.453	180908.377	195257.965	169171.819	180356.637	220874.885	0.000	0.000	0.000	0.000	0.000	0.000	0.000	0.000	0.000	0.000	0.000	0.000	0.000	0.000	0.000	0.000	0.000	0.000	0.000	0.000	0.000	0.000	0.000	0.000	0.000	0.000	0.000	0.000	0.000	0.000	0.000	0.000
185891.228	158514.277	179831.857	216274.201	203714.531	244091.759	262392.813	235734.525	231499.701	210859.696	242913.013	240853.585	250976.298	258795.153	266511.024	272634.081	276368.299	300993.580	279501.370	301681.876	300269.642	324577.319	313393.171	311942.403	334090.605	0.000	0.000	0.000	0.000	0.000	0.000	0.000	0.000	0.000	0.000	0.000	0.000	0.000	0.000	0.000	0.000	0.000	0.000	0.000	0.000	0.000	0.000	0.000	0.000	0.000
320652.592	311670.178	319848.520	322199.203	285000.969	274040.925	256163.945	242405.438	211284.270	223220.265	235992.099	245614.552	269607.182	287068.429	316235.532	299273.961	282093.813	281169.779	263821.614	234614.013	219145.901	219788.915	225714.273	255540.110	265012.986	274117.547	276151.552	0.000	0.000	0.000	0.000	0.000	0.000	0.000	0.000	0.000	0.000	0.000	0.000	0.000	0.000	0.000	0.000	0.000	0.000	0.000	0.000	0.000	0.000	0.000
307070.608	256942.589	257967.321	253843.830	298673.293	293456.507	293060.904	270690.939	240306.631	218804.017	193263.977	176192.205	192511.681	179678.699	144070.629	152546.225	153113.330	159320.403	155028.905	148411.771	0.000	0.000	0.000	0.000	0.000	0.000	0.000	0.000	0.000	0.000	0.000	0.000	0.000	0.000	0.000	0.000	0.000	0.000	0.000	0.000	0.000	0.000	0.000	0.000	0.000	0.000	0.000	0.000	0.000	0.000
143967.544	156616.826	185760.009	205867.216	193581.983	179852.880	183916.840	179134.422	177785.363	209006.945	205326.582	198819.806	206807.696	213056.076	211237.408	188487.202	198894.149	215740.887	230912.752	0.000	0.000	0.000	0.000	0.000	0.000	0.000	0.000	0.000	0.000	0.000	0.000	0.000	0.000	0.000	0.000	0.000	0.000	0.000	0.000	0.000	0.000	0.000	0.000	0.000	0.000	0.000	0.000	0.000	0.000	0.000
239569.733	261408.521	263318.658	250205.168	258045.204	224088.632	195686.291	185253.111	188885.951	175950.706	158408.062	155523.656	122712.938	131284.076	128682.905	131986.543	129027.929	0.000	0.000	0.000	0.000	0.000	0.000	0.000	0.000	0.000	0.000	0.000	0.000	0.000	0.000	0.000	0.000	0.000	0.000	0.000	0.000	0.000	0.000	0.000	0.000	0.000	0.000	0.000	0.000	0.000	0.000	0.000	0.000	0.000
114562.497	117401.758	124039.008	106524.407	98235.880	95321.797	93889.308	81492.752	66845.947	79498.334	0.000	0.000	0.000	0.000	0.000	0.000	0.000	0.000	0.000	0.000	0.000	0.000	0.000	0.000	0.000	0.000	0.000	0.000	0.000	0.000	0.000	0.000	0.000	0.000	0.000	0.000	0.000	0.000	0.000	0.000	0.000	0.000	0.000	0.000	0.000	0.000	0.000	0.000	0.000	0.000
104748.128	112836.252	116501.099	138891.782	129707.238	107681.573	96907.300	88743.586	96542.523	112393.395	0.000	0.000	0.000	0.000	0.000	0.000	0.000	0.000	0.000	0.000	0.000	0.000	0.000	0.000	0.000	0.000	0.000	0.000	0.000	0.000	0.000	0.000	0.000	0.000	0.000	0.000	0.000	0.000	0.000	0.000	0.000	0.000	0.000	0.000	0.000	0.000	0.000	0.000	0.000	0.000
113459.213	134636.072	160045.837	177704.485	189257.373	191003.360	176943.861	212291.238	197788.331	197785.201	182392.553	173075.059	133771.211	135842.803	112154.774	106417.055	0.000	0.000	0.000	0.000	0.000	0.000	0.000	0.000	0.000	0.000	0.000	0.000	0.000	0.000	0.000	0.000	0.000	0.000	0.000	0.000	0.000	0.000	0.000	0.000	0.000	0.000	0.000	0.000	0.000	0.000	0.000	0.000	0.000	0.000
117982.128	133784.633	137910.491	124421.750	119327.328	126167.045	114677.979	110110.088	94251.684	119361.796	122916.564	152939.341	0.000	0.000	0.000	0.000	0.000	0.000	0.000	0.000	0.000	0.000	0.000	0.000	0.000	0.000	0.000	0.000	0.000	0.000	0.000	0.000	0.000	0.000	0.000	0.000	0.000	0.000	0.000	0.000	0.000	0.000	0.000	0.000	0.000	0.000	0.000	0.000	0.000	0.000
124860.157	117919.105	105999.464	89907.925	114254.768	136014.450	118820.869	137264.214	179323.949	160508.233	150012.976	133259.241	142744.782	0.000	0.000	0.000	0.000	0.000	0.000	0.000	0.000	0.000	0.000	0.000	0.000	0.000	0.000	0.000	0.000	0.000	0.000	0.000	0.000	0.000	0.000	0.000	0.000	0.000	0.000	0.000	0.000	0.000	0.000	0.000	0.000	0.000	0.000	0.000	0.000	0.000
144437.495	146292.295	137001.503	118276.429	116651.813	104663.382	113798.138	119163.946	147184.147	131671.291	114597.157	141759.519	166614.738	0.000	0.000	0.000	0.000	0.000	0.000	0.000	0.000	0.000	0.000	0.000	0.000	0.000	0.000	0.000	0.000	0.000	0.000	0.000	0.000	0.000	0.000	0.000	0.000	0.000	0.000	0.000	0.000	0.000	0.000	0.000	0.000	0.000	0.000	0.000	0.000	0.000
166478.546	179857.409	189883.393	171332.625	199860.098	168553.624	181158.108	211602.593	206772.203	211999.152	212428.783	178338.951	209829.241	208162.900	184614.930	190032.781	188928.060	191119.444	199469.411	0.000	0.000	0.000	0.000	0.000	0.000	0.000	0.000	0.000	0.000	0.000	0.000	0.000	0.000	0.000	0.000	0.000	0.000	0.000	0.000	0.000	0.000	0.000	0.000	0.000	0.000	0.000	0.000	0.000	0.000	0.000
222455.059	215570.669	204004.194	202819.187	225910.589	217671.438	273047.980	270407.667	277094.279	283611.509	293842.818	290311.155	339560.880	328276.777	313240.030	292479.760	310074.635	350505.780	357893.155	371024.473	393590.768	415001.473	421686.493	445174.531	509030.196	469122.366	476068.059	497092.012	538227.616	513175.788	555170.021	550949.010	597271.663	572619.620	581571.173	0.000	0.000	0.000	0.000	0.000	0.000	0.000	0.000	0.000	0.000	0.000	0.000	0.000	0.000	0.000
601978.100	612036.306	623153.907	618911.459	602747.322	589848.704	562933.107	579585.828	599125.277	582821.907	526665.052	508504.742	554778.865	543513.707	508797.102	554148.634	567411.299	528100.212	532606.148	516334.233	502790.487	489608.069	488231.187	470444.335	477456.874	441928.399	397083.816	409768.890	445608.969	434037.197	394675.044	393240.974	403686.465	458114.584	429107.200	449527.097	457050.925	426695.796	418877.993	435908.389	442160.929	424278.938	467669.975	450089.568	393652.743	400402.004	422952.803	406399.987	0.000	0.000
432943.540	434913.083	450284.129	442779.593	350257.790	385080.443	364785.105	387091.280	396000.396	384542.913	430774.533	393310.574	390242.380	400230.533	422725.736	444055.649	448386.258	485670.298	471095.910	486625.109	446424.585	498266.034	462513.297	494868.217	504502.686	481306.072	554655.781	540841.658	545155.206	513681.918	500733.575	534182.327	512636.489	521909.772	520917.440	491927.470	501715.868	504324.583	462568.923	476161.000	487334.185	449620.071	434820.419	420385.325	419647.915	0.000	0.000	0.000	0.000	0.000
453786.394	480452.779	501366.223	520632.673	538505.862	542111.198	516787.853	499156.426	507544.651	469880.650	507449.357	453405.757	446791.590	432012.096	467820.937	450813.945	476474.092	443341.018	440020.769	446667.858	441253.690	421574.496	406970.592	452361.781	478587.974	499485.530	464640.833	480552.058	490013.524	483909.993	464975.705	454923.868	494740.904	506860.355	571944.956	594710.644	631596.233	610228.653	583777.978	592431.100	602318.928	597221.725	614514.841	613132.063	686633.983	660388.573	739240.357	728671.777	696752.437	716840.739
701055.790	672698.530	712534.914	635025.465	629607.943	656000.105	646249.491	620836.515	663891.600	632703.161	571010.918	558740.376	553360.559	574663.104	550930.798	546911.318	553777.315	553470.815	523856.421	531883.773	506072.874	513149.455	499872.533	495076.465	486627.477	477664.412	485337.941	482136.830	514853.524	538375.398	557506.829	555099.141	512066.855	544330.256	523442.366	547474.228	513626.511	536881.043	518395.256	559493.770	534845.162	583178.791	605000.938	601048.228	672567.324	635873.436	667547.830	653846.908	665863.192	646216.082
648004.147	606884.498	569038.609	543682.142	614378.924	596601.756	562698.703	611347.839	545634.109	570161.185	505699.230	490840.909	501145.117	513679.279	501363.709	532455.846	546558.594	480993.540	498176.673	508416.841	500698.474	543865.469	514519.747	527885.554	527977.529	531310.104	522225.936	533834.426	497797.247	459313.969	490544.750	438686.922	440637.338	434986.863	403587.082	438425.352	470220.910	463550.986	418634.248	400679.553	437661.661	425126.688	412471.488	434597.432	420567.430	421144.840	399388.137	377540.850	429636.313	0.000
407655.775	385964.777	375502.234	406629.690	387182.704	387829.898	395291.290	424257.338	420641.731	432803.005	453218.760	448251.595	438100.746	442440.680	430294.450	393858.951	390788.337	446859.472	408646.970	386343.529	403419.383	415454.923	412852.938	388819.117	420157.475	388440.025	372141.488	381039.476	394066.928	368417.756	372526.887	370974.922	353789.439	315989.711	345739.623	341000.153	374444.885	389053.588	382986.220	0.000	0.000	0.000	0.000	0.000	0.000	0.000	0.000	0.000	0.000	0.000
400746.992	414492.309	439718.932	443775.822	479335.832	464067.271	436275.429	420510.837	411145.328	425170.068	400041.604	417813.914	432079.295	404001.228	403196.542	414406.425	407161.150	418413.543	430381.490	431948.650	431547.876	437537.191	461588.881	448125.045	402777.554	358611.885	372550.481	340459.143	345147.740	327903.255	309694.363	298381.875	336426.212	337545.906	332590.548	303222.344	291044.559	313739.270	0.000	0.000	0.000	0.000	0.000	0.000	0.000	0.000	0.000	0.000	0.000	0.000
320987.100	341777.517	332889.481	381295.183	358018.724	365031.447	334694.424	351845.076	342984.929	332229.225	316237.532	325539.908	324537.291	326054.705	354731.947	341499.730	299083.310	309330.331	296342.833	332346.265	320279.796	334136.374	344517.520	346717.796	352529.754	362967.184	365262.112	398703.416	416006.257	357119.899	410268.192	404620.769	417869.783	442997.320	420560.355	460765.793	0.000	0.000	0.000	0.000	0.000	0.000	0.000	0.000	0.000	0.000	0.000	0.000	0.000	0.000
445811.600	419621.501	403821.769	403834.815	411659.854	420834.684	414968.753	422297.297	406182.091	411168.995	437320.972	411495.539	438742.739	403931.057	398228.679	431838.596	416642.363	434216.240	406386.775	405284.915	408824.058	437215.810	432585.825	431398.940	427855.077	383019.959	347440.579	357736.956	363505.502	374999.531	388509.445	411939.659	407541.141	400046.405	468191.097	417094.188	440421.924	495221.116	462817.261	469111.362	488150.155	453502.399	0.000	0.000	0.000	0.000	0.000	0.000	0.000	0.000
444523.471	412488.502	433728.460	454574.382	448313.891	441263.425	423266.090	385905.199	333570.168	334111.814	348959.751	348701.783	292476.339	283846.575	251409.780	323839.440	355859.222	360945.678	328524.825	341649.072	331388.085	320400.886	290414.014	324166.972	288147.901	278563.171	237389.851	247998.651	279825.948	309928.561	347542.009	378983.113	349381.595	0.000	0.000	0.000	0.000	0.000	0.000	0.000	0.000	0.000	0.000	0.000	0.000	0.000	0.000	0.000	0.000	0.000
341733.134	329635.917	313321.490	288837.027	281602.091	297098.241	321728.583	321586.838	298011.962	277013.682	285668.579	263114.273	255731.584	240500.819	248288.054	242030.539	240953.985	240301.434	227811.190	174478.353	193306.567	214418.807	215298.231	185170.440	174627.650	0.000	0.000	0.000	0.000	0.000	0.000	0.000	0.000	0.000	0.000	0.000	0.000	0.000	0.000	0.000	0.000	0.000	0.000	0.000	0.000	0.000	0.000	0.000	0.000	0.000
156953.840	156764.629	176899.100	193733.872	166842.407	168865.578	177829.941	170966.766	157561.205	129008.454	141838.137	144461.491	157182.535	148052.298	148132.786	175077.691	0.000	0.000	0.000	0.000	0.000	0.000	0.000	0.000	0.000	0.000	0.000	0.000	0.000	0.000	0.000	0.000	0.000	0.000	0.000	0.000	0.000	0.000	0.000	0.000	0.000	0.000	0.000	0.000	0.000	0.000	0.000	0.000	0.000	0.000
194176.265	226359.572	223776.725	198963.797	212837.960	240047.625	256660.994	275527.635	303386.092	324954.913	318508.869	328969.011	329728.304	353370.626	344434.456	366870.157	381698.329	392190.699	368564.405	351540.803	323802.739	292105.555	275469.193	305575.842	333760.547	382368.236	359387.747	371074.037	384257.729	374350.969	0.000	0.000	0.000	0.000	0.000	0.000	0.000	0.000	0.000	0.000	0.000	0.000	0.000	0.000	0.000	0.000	0.000	0.000	0.000	0.000
354415.126	368751.959	347766.815	362597.357	361237.745	372575.465	393824.827	382742.889	381007.536	427778.206	398692.289	383270.988	380206.452	357508.026	335648.187	338802.739	337867.515	362175.807	349629.567	376428.074	401832.356	385046.340	370142.801	362006.675	362682.837	388391.747	388658.932	392796.119	394682.833	361076.006	370130.471	417695.241	454725.278	451563.086	441932.305	476773.957	471769.324	422757.903	0.000	0.000	0.000	0.000	0.000	0.000	0.000	0.000	0.000	0.000	0.000	0.000
451663.023	458955.601	450962.354	467442.621	469993.279	407943.475	442072.969	428113.347	425903.448	441776.117	487483.852	470856.346	476303.882	452785.764	521525.985	504859.270	514917.150	541838.023	563389.804	542534.722	544849.267	575834.528	598687.677	588377.197	594618.701	596217.596	639909.901	589939.177	644475.236	630457.397	637751.035	622358.865	595833.929	566819.519	545619.223	542796.815	515846.814	471375.710	487099.178	423836.569	459419.478	475111.295	486831.216	479450.741	516830.588	477901.820	530335.172	531731.050	528281.553	539621.725
513615.959	551009.725	600470.769	545931.988	569959.704	524774.609	477808.198	517681.409	495849.738	513017.827	509694.387	514223.420	563866.319	558073.085	547480.222	555808.757	514834.970	520722.137	536820.519	575947.289	550009.625	526853.735	521670.179	532679.913	539257.981	535357.699	510863.513	544300.628	538163.892	527971.954	495643.295	461118.489	501069.784	513331.212	505410.419	494046.737	475913.993	481507.697	504324.583	470953.917	500485.471	464233.156	456033.783	439415.577	435864.690	446173.615	419253.812	412512.324	416193.247	415415.228
420673.583	393114.211	367544.363	365178.079	355148.949	344718.227	308928.974	289473.303	296815.173	296094.513	309786.464	321730.654	318157.233	294719.221	322162.873	345726.475	317893.258	331871.990	315819.061	286995.928	242543.015	230811.487	208335.503	196931.027	187759.225	169617.445	204148.293	201053.116	0.000	0.000	0.000	0.000	0.000	0.000	0.000	0.000	0.000	0.000	0.000	0.000	0.000	0.000	0.000	0.000	0.000	0.000	0.000	0.000	0.000	0.000
210669.571	190225.093	179394.722	203595.911	229932.630	258746.940	246125.977	234314.408	217397.921	245202.010	263867.560	238182.004	245057.797	212292.590	217447.557	232228.160	239459.588	218210.543	198315.115	208999.956	186143.133	0.000	0.000	0.000	0.000	0.000	0.000	0.000	0.000	0.000	0.000	0.000	0.000	0.000	0.000	0.000	0.000	0.000	0.000	0.000	0.000	0.000	0.000	0.000	0.000	0.000	0.000	0.000	0.000	0.000
155776.828	156016.950	176614.165	171411.920	162705.599	165387.395	187391.898	175945.443	149079.064	131650.662	108619.382	113862.536	115008.890	111415.151	110024.557	0.000	0.000	0.000	0.000	0.000	0.000	0.000	0.000	0.000	0.000	0.000	0.000	0.000	0.000	0.000	0.000	0.000	0.000	0.000	0.000	0.000	0.000	0.000	0.000	0.000	0.000	0.000	0.000	0.000	0.000	0.000	0.000	0.000	0.000	0.000
115974.973	127845.522	140696.843	141604.951	123895.625	114077.116	122894.661	90754.396	105889.915	102329.637	91844.148	0.000	0.000	0.000	0.000	0.000	0.000	0.000	0.000	0.000	0.000	0.000	0.000	0.000	0.000	0.000	0.000	0.000	0.000	0.000	0.000	0.000	0.000	0.000	0.000	0.000	0.000	0.000	0.000	0.000	0.000	0.000	0.000	0.000	0.000	0.000	0.000	0.000	0.000	0.000
84638.100	115083.804	129232.026	128611.905	140885.352	133528.106	173284.998	191664.143	177520.570	172332.084	171439.837	180252.281	195887.537	176766.829	162449.478	0.000	0.000	0.000	0.000	0.000	0.000	0.000	0.000	0.000	0.000	0.000	0.000	0.000	0.000	0.000	0.000	0.000	0.000	0.000	0.000	0.000	0.000	0.000	0.000	0.000	0.000	0.000	0.000	0.000	0.000	0.000	0.000	0.000	0.000	0.000
207976.740	218228.162	215854.514	228632.571	274340.143	280411.307	310490.544	352827.027	377900.385	365761.772	374450.494	343903.789	307808.801	294541.267	324544.664	290242.904	276442.407	294185.137	307127.194	309115.189	342780.360	361471.478	325424.435	325637.435	343011.988	339892.118	292731.477	292713.483	273642.732	314589.068	0.000	0.000	0.000	0.000	0.000	0.000	0.000	0.000	0.000	0.000	0.000	0.000	0.000	0.000	0.000	0.000	0.000	0.000	0.000	0.000
307873.242	286985.220	350907.974	368720.687	358384.403	376876.373	324683.758	324613.142	353729.369	333264.459	302594.750	288364.770	310810.937	269452.446	281514.095	290289.244	314759.382	330211.732	313645.787	339392.623	372647.662	352649.100	387019.370	384009.831	384553.264	394233.157	403807.093	427120.439	397914.926	415147.917	372926.992	365765.786	326530.612	330798.316	0.000	0.000	0.000	0.000	0.000	0.000	0.000	0.000	0.000	0.000	0.000	0.000	0.000	0.000	0.000	0.000
302769.738	319423.504	304552.141	261570.574	252680.306	257111.710	238501.827	232405.184	253162.634	245151.516	236479.855	258370.560	290349.087	287701.067	312270.676	311257.886	369628.376	362638.120	361283.423	345595.046	307832.490	297642.079	322275.004	367618.676	349220.540	378645.887	376161.870	375982.254	366333.913	346361.130	331727.771	0.000	0.000	0.000	0.000	0.000	0.000	0.000	0.000	0.000	0.000	0.000	0.000	0.000	0.000	0.000	0.000	0.000	0.000	0.000
323605.745	338548.103	380184.770	406347.142	456445.929	433707.768	431480.842	423579.843	417188.152	420939.200	471435.710	436294.464	430978.753	428195.840	372594.900	390600.587	418657.032	432241.779	449931.610	411130.114	391032.835	404256.007	384486.729	399795.305	334838.993	307075.323	323421.541	316955.202	326692.759	301150.395	284338.089	272311.873	256752.593	256300.507	255446.111	0.000	0.000	0.000	0.000	0.000	0.000	0.000	0.000	0.000	0.000	0.000	0.000	0.000	0.000	0.000
262063.435	260506.894	231737.895	257005.983	251695.167	227996.097	213579.833	179010.644	154735.765	151268.767	138979.805	141288.837	114410.062	94890.885	80628.125	93388.470	0.000	0.000	0.000	0.000	0.000	0.000	0.000	0.000	0.000	0.000	0.000	0.000	0.000	0.000	0.000	0.000	0.000	0.000	0.000	0.000	0.000	0.000	0.000	0.000	0.000	0.000	0.000	0.000	0.000	0.000	0.000	0.000	0.000	0.000
121114.642	135060.122	136753.633	112618.446	102154.124	134406.434	154893.952	175382.597	186185.068	179237.488	192262.954	153242.144	175312.187	167588.122	197158.940	0.000	0.000	0.000	0.000	0.000	0.000	0.000	0.000	0.000	0.000	0.000	0.000	0.000	0.000	0.000	0.000	0.000	0.000	0.000	0.000	0.000	0.000	0.000	0.000	0.000	0.000	0.000	0.000	0.000	0.000	0.000	0.000	0.000	0.000	0.000
194365.726	164228.152	195736.851	193895.773	182426.158	176652.228	152544.131	132057.656	139523.722	131395.167	112048.961	137884.059	119181.698	125939.985	0.000	0.000	0.000	0.000	0.000	0.000	0.000	0.000	0.000	0.000	0.000	0.000	0.000	0.000	0.000	0.000	0.000	0.000	0.000	0.000	0.000	0.000	0.000	0.000	0.000	0.000	0.000	0.000	0.000	0.000	0.000	0.000	0.000	0.000	0.000	0.000
112882.488	141353.945	158604.785	159384.902	173383.846	171354.351	180169.467	193250.905	184753.751	184424.604	206820.100	209474.094	210958.448	213680.693	223371.344	215160.187	193550.510	216208.269	216527.079	0.000	0.000	0.000	0.000	0.000	0.000	0.000	0.000	0.000	0.000	0.000	0.000	0.000	0.000	0.000	0.000	0.000	0.000	0.000	0.000	0.000	0.000	0.000	0.000	0.000	0.000	0.000	0.000	0.000	0.000	0.000
250265.281	272025.200	293376.440	283496.533	277848.012	251238.606	244962.949	248040.480	246025.459	270196.514	257413.509	253256.884	288611.117	269031.272	272841.618	265643.055	278326.700	276053.212	272544.173	261875.394	241065.510	226234.107	217311.938	238372.204	246094.481	206567.611	0.000	0.000	0.000	0.000	0.000	0.000	0.000	0.000	0.000	0.000	0.000	0.000	0.000	0.000	0.000	0.000	0.000	0.000	0.000	0.000	0.000	0.000	0.000	0.000
180774.619	162449.742	158636.488	159247.587	143899.178	163596.506	167853.954	174157.166	168788.336	149252.395	169567.400	172561.065	163693.448	170662.735	159040.414	156228.763	0.000	0.000	0.000	0.000	0.000	0.000	0.000	0.000	0.000	0.000	0.000	0.000	0.000	0.000	0.000	0.000	0.000	0.000	0.000	0.000	0.000	0.000	0.000	0.000	0.000	0.000	0.000	0.000	0.000	0.000	0.000	0.000	0.000	0.000
156350.651	144514.936	172889.836	177924.546	177231.746	160624.766	150110.031	169946.637	154234.826	130640.399	134911.619	155713.761	182031.324	164800.303	130655.420	0.000	0.000	0.000	0.000	0.000	0.000	0.000	0.000	0.000	0.000	0.000	0.000	0.000	0.000	0.000	0.000	0.000	0.000	0.000	0.000	0.000	0.000	0.000	0.000	0.000	0.000	0.000	0.000	0.000	0.000	0.000	0.000	0.000	0.000	0.000
125871.344	124293.856	119562.449	123882.272	123795.470	135676.926	159507.187	169255.142	206376.625	246290.253	247945.769	257162.622	252255.797	272785.798	281410.316	321307.851	354969.934	406459.454	382341.921	381702.699	391274.577	0.000	0.000	0.000	0.000	0.000	0.000	0.000	0.000	0.000	0.000	0.000	0.000	0.000	0.000	0.000	0.000	0.000	0.000	0.000	0.000	0.000	0.000	0.000	0.000	0.000	0.000	0.000	0.000	0.000
371707.139	358175.169	346718.998	354966.154	381225.411	370052.399	363303.446	340883.912	365646.756	402341.628	389029.372	362074.834	352973.982	331917.153	332991.462	356296.653	307846.705	284880.806	270330.912	247117.376	231393.638	241991.884	271084.256	297145.914	300922.931	248891.190	235794.001	234642.089	242145.995	240714.440	275317.510	0.000	0.000	0.000	0.000	0.000	0.000	0.000	0.000	0.000	0.000	0.000	0.000	0.000	0.000	0.000	0.000	0.000	0.000	0.000
262916.427	268687.916	283506.981	296681.323	314019.067	324286.812	275929.814	283266.860	299829.397	272730.000	291080.140	278815.591	260261.459	272207.357	259902.277	293272.333	277864.224	283977.157	276395.799	264812.976	282946.263	297100.007	273746.855	266039.523	269976.944	257155.348	267416.145	249735.281	0.000	0.000	0.000	0.000	0.000	0.000	0.000	0.000	0.000	0.000	0.000	0.000	0.000	0.000	0.000	0.000	0.000	0.000	0.000	0.000	0.000	0.000
259921.192	288807.830	325156.726	330531.528	337791.049	327733.461	339093.400	353917.155	357082.918	350666.793	406808.344	411010.140	405362.130	444871.521	442266.528	458917.689	465540.679	442569.915	490848.136	480127.522	453504.456	431001.043	419480.683	440592.685	440030.450	437632.931	393033.868	386932.515	359199.273	344114.439	343084.951	339900.205	349464.620	384318.277	386337.559	416772.596	402213.785	373093.956	0.000	0.000	0.000	0.000	0.000	0.000	0.000	0.000	0.000	0.000	0.000	0.000
411631.047	390396.252	388906.822	390435.883	392403.076	371082.299	363612.564	377834.705	376235.463	384918.878	363208.438	382093.567	373835.968	407200.941	411272.147	404704.283	412100.932	408218.250	427463.687	422554.256	452638.202	448929.751	398514.339	411978.692	414231.332	410431.528	414770.818	371357.907	356772.069	351904.507	321423.520	324618.411	320876.892	377627.818	396278.156	426570.205	423683.932	387079.293	408952.795	0.000	0.000	0.000	0.000	0.000	0.000	0.000	0.000	0.000	0.000	0.000
431969.175	450499.153	452847.277	425830.903	441602.487	474414.809	463226.745	463273.957	422423.953	420832.913	387238.179	352398.069	336934.035	344301.636	320539.532	333991.296	324906.346	337259.028	383325.347	380529.088	399488.655	381746.413	401255.126	347930.163	343042.582	350681.550	311089.404	336719.610	327765.687	326091.919	339611.620	296240.120	313492.399	296889.195	250334.196	279175.205	0.000	0.000	0.000	0.000	0.000	0.000	0.000	0.000	0.000	0.000	0.000	0.000	0.000	0.000
280524.581	302306.599	271586.363	326297.276	351971.392	394463.313	379887.249	403728.840	398636.663	418004.280	403378.700	385006.314	365988.003	367645.707	365721.642	370574.873	352206.929	321573.394	329734.827	347839.396	345307.444	379880.034	390818.883	384596.155	420339.382	395319.418	396784.459	370904.748	388637.786	401078.098	399592.416	404344.275	438006.719	478464.321	452765.264	502396.431	472397.797	470391.224	0.000	0.000	0.000	0.000	0.000	0.000	0.000	0.000	0.000	0.000	0.000	0.000
480342.004	485630.202	485634.919	482136.830	450937.951	462746.586	450038.928	419457.809	409079.938	407845.312	404833.715	397238.399	443978.760	424363.561	425043.567	450079.439	405018.995	401132.799	387422.709	402952.838	360520.158	408040.021	359200.563	353471.800	363277.050	367858.036	366226.584	403712.541	409373.004	418634.248	415617.233	402126.445	421944.489	428316.886	500470.442	457603.075	476985.452	411283.987	469421.860	467941.339	482064.780	528560.782	0.000	0.000	0.000	0.000	0.000	0.000	0.000	0.000
486509.103	521498.788	501766.217	539924.734	539278.338	536259.163	554160.917	525886.777	523870.143	522253.209	505750.382	511794.300	524029.367	514294.825	518373.758	514244.575	459309.749	437678.901	488522.172	478936.378	515280.648	482036.895	508336.722	511977.719	475821.148	469128.968	452906.756	440955.993	438119.940	430915.609	393863.605	374262.702	373009.064	396978.202	400060.809	394980.587	427845.924	427867.892	407742.209	429483.160	414459.669	403864.172	384209.010	420312.881	420632.884	452355.642	434012.708	0.000	0.000	0.000
398840.173	412774.547	432994.155	441557.639	407366.822	439363.450	420298.748	445708.275	422856.225	425640.589	399984.001	390269.794	434756.145	480215.136	457013.327	471598.010	478787.327	490759.008	497638.704	487935.788	466883.923	504182.191	509227.197	494630.783	442391.747	419013.140	405156.836	422045.995	442554.246	424899.086	416668.403	426963.606	436176.477	456385.518	421951.611	398350.828	364054.696	408276.583	438673.451	400804.816	410259.776	430057.585	451188.204	0.000	0.000	0.000	0.000	0.000	0.000	0.000
474570.158	389568.903	413289.745	394656.353	433790.549	444891.313	389509.724	382262.997	384981.117	417806.931	379826.647	380907.398	354820.053	346067.462	395780.975	382830.804	391815.753	378614.347	417137.685	428346.241	467954.477	419257.328	419651.438	429839.455	456894.307	463031.560	446370.782	413910.711	382248.385	374167.477	355302.896	350944.919	335561.461	352003.605	372996.542	357944.397	364056.021	363822.906	399792.108	389435.397	0.000	0.000	0.000	0.000	0.000	0.000	0.000	0.000	0.000	0.000
383153.507	404409.683	441243.955	431456.641	388692.167	405526.515	395277.228	379138.294	365440.978	363127.984	346172.886	353981.048	325024.621	298488.751	306944.308	309507.450	322506.781	302175.056	288495.381	276750.725	296233.100	319115.667	311725.557	322569.199	333796.197	341460.083	315450.447	330961.443	291491.650	272340.796	265136.651	225701.027	0.000	0.000	0.000	0.000	0.000	0.000	0.000	0.000	0.000	0.000	0.000	0.000	0.000	0.000	0.000	0.000	0.000	0.000
245663.426	280467.146	252302.258	263552.530	265540.069	287643.966	284060.243	293256.852	286956.397	306076.225	298211.032	300729.268	274031.914	264216.150	260862.306	269977.673	267625.838	254647.313	238832.206	233778.682	238443.820	215565.093	224378.751	224108.720	245656.788	231723.933	0.000	0.000	0.000	0.000	0.000	0.000	0.000	0.000	0.000	0.000	0.000	0.000	0.000	0.000	0.000	0.000	0.000	0.000	0.000	0.000	0.000	0.000	0.000	0.000
232787.679	233779.228	223583.098	180675.328	155918.187	148193.375	143936.668	164521.850	141643.862	114796.592	81417.313	72957.553	72785.077	0.000	0.000	0.000	0.000	0.000	0.000	0.000	0.000	0.000	0.000	0.000	0.000	0.000	0.000	0.000	0.000	0.000	0.000	0.000	0.000	0.000	0.000	0.000	0.000	0.000	0.000	0.000	0.000	0.000	0.000	0.000	0.000	0.000	0.000	0.000	0.000	0.000
73017.697	93706.046	100400.598	98062.674	87869.061	75120.474	81706.623	106260.101	111797.923	0.000	0.000	0.000	0.000	0.000	0.000	0.000	0.000	0.000	0.000	0.000	0.000	0.000	0.000	0.000	0.000	0.000	0.000	0.000	0.000	0.000	0.000	0.000	0.000	0.000	0.000	0.000	0.000	0.000	0.000	0.000	0.000	0.000	0.000	0.000	0.000	0.000	0.000	0.000	0.000	0.000
122578.312	127945.465	181358.191	210731.280	259434.329	297451.731	265839.375	278085.216	292843.777	273915.568	272820.776	305573.975	280632.433	328579.878	298833.057	323041.239	296553.749	288561.980	310936.572	303269.242	306705.189	308887.942	309502.660	329053.445	309727.935	294921.743	0.000	0.000	0.000	0.000	0.000	0.000	0.000	0.000	0.000	0.000	0.000	0.000	0.000	0.000	0.000	0.000	0.000	0.000	0.000	0.000	0.000	0.000	0.000	0.000
279807.940	311565.304	310549.362	328573.400	345167.993	309507.450	311737.218	282212.433	316896.945	298354.278	292200.297	275978.551	251487.549	242895.312	246969.682	258025.895	253815.481	233101.863	269660.255	273033.070	314904.096	286432.002	328613.350	344467.677	311511.923	308033.514	329701.126	338490.805	298359.619	320424.498	0.000	0.000	0.000	0.000	0.000	0.000	0.000	0.000	0.000	0.000	0.000	0.000	0.000	0.000	0.000	0.000	0.000	0.000	0.000	0.000
312800.093	303703.974	293160.564	276165.279	304790.700	303482.768	304409.370	288695.271	299436.162	315453.433	304411.223	304893.851	341900.213	307130.023	296375.330	284224.947	279977.938	299485.484	337548.185	332428.021	340274.942	339622.001	354627.535	356327.123	363019.890	364118.324	397146.897	423509.880	406135.901	435745.037	449244.371	427122.264	410170.590	0.000	0.000	0.000	0.000	0.000	0.000	0.000	0.000	0.000	0.000	0.000	0.000	0.000	0.000	0.000	0.000	0.000
411475.221	424014.484	394348.202	383429.702	404617.495	432464.224	441725.379	473269.726	492727.344	498924.817	489703.974	440266.802	448627.648	426954.491	436517.290	403047.036	443667.533	437376.441	421494.535	413936.411	411443.054	424415.792	453352.314	434027.778	455093.636	500718.531	474120.152	478720.858	417587.098	433615.617	409091.653	423594.197	424590.589	393098.758	415639.690	381839.704	408986.246	453594.967	450154.403	479473.730	429099.834	499600.320	532492.705	545161.150	0.000	0.000	0.000	0.000	0.000	0.000
532992.218	525248.705	533037.675	530138.366	529731.161	525243.188	561548.526	562496.133	568330.359	527178.698	523686.333	551255.761	591261.160	621461.553	551185.876	510047.945	573312.312	600182.455	587975.893	582743.791	580892.134	563151.848	560531.833	547270.488	549997.525	544262.117	606855.034	526887.046	549982.401	501569.914	549257.404	533885.727	514292.180	499582.848	476499.066	481090.729	457186.747	444531.375	472773.003	479655.416	506950.288	502838.523	501569.914	582017.973	597200.325	638655.248	597739.350	609458.801	568155.993	553826.387
500658.366	494711.534	491393.247	525452.940	529352.602	577867.668	576831.006	558188.344	590252.569	535842.505	591842.049	546268.983	564490.181	521917.944	541682.466	553811.051	577407.211	572174.032	579471.638	599840.442	552135.384	531849.827	553703.724	565588.467	540683.749	541967.233	562170.428	532379.310	548597.510	590409.390	531166.175	526063.833	517491.203	520521.563	509761.941	514345.084	516673.039	483771.873	465005.975	492761.336	510014.127	556167.340	537871.535	537180.982	574894.363	561838.786	556318.949	579737.031	580919.130	562309.518
369916.880	380684.089	392006.209	403209.548	370427.993	381087.395	370801.599	363691.909	342471.618	376079.819	355633.953	364948.852	373302.872	388875.062	405732.184	412798.402	392507.811	381794.511	430626.130	419120.267	394415.082	449802.087	400129.642	411805.644	365248.771	394938.469	400020.801	397758.235	430733.712	488708.393	477824.180	508522.843	475219.670	470280.616	452935.475	444450.370	443073.869	422654.269	433202.362	446600.034	0.000	0.000	0.000	0.000	0.000	0.000	0.000	0.000	0.000	0.000
425593.490	442168.749	445533.526	465623.050	438383.068	450468.713	444731.049	440229.976	448833.034	464026.357	495125.490	443301.711	447465.333	403658.763	411441.361	444865.584	475520.219	473686.704	485559.462	483054.450	494625.890	552648.013	515477.203	531617.979	534856.605	531519.082	519094.906	574597.064	563091.598	592859.599	562322.166	569310.735	565812.478	563177.221	574603.667	592659.322	570040.929	546561.581	602918.124	623585.241	601539.942	616899.341	561848.256	629120.741	610534.156	668690.570	609685.463	662787.153	672061.077	677901.758
731544.950	692919.060	751184.994	753182.195	779004.277	714311.225	740482.943	726960.795	736214.386	758305.339	749687.006	746697.729	719362.357	689260.630	667663.711	707428.709	704180.721	719367.532	730289.487	694772.531	712372.485	715911.857	674372.496	738198.059	697316.031	693183.236	712875.240	671862.403	675547.869	673146.827	652298.701	710045.727	692132.530	691032.472	653176.397	703843.690	655209.241	685903.987	632719.174	688496.599	675803.530	664677.067	647425.190	670699.808	685278.840	644379.720	633420.534	640939.361	640922.929	659095.852
603926.732	620493.665	636516.979	687332.463	713358.348	672721.157	661441.281	639194.104	638007.375	648967.169	688008.696	703908.098	700397.826	738868.939	712463.842	764210.494	755013.288	773999.799	738007.380	740658.445	697953.600	680985.522	702449.441	733638.038	693688.132	670861.789	684340.911	679352.441	642372.152	646399.876	617489.781	604737.514	609265.713	629496.969	673160.421	675693.938	627809.447	624629.126	662932.149	679574.043	686021.623	643508.925	668909.744	626162.314	666737.785	604488.935	621326.408	588533.023	661135.169	588824.118
565866.908	548931.779	538836.652	567202.105	522867.615	564279.951	557531.696	549689.151	544214.725	568201.189	554942.036	608779.823	598272.190	622544.839	576478.523	587440.522	649510.918	623025.787	610280.790	634477.508	627967.145	638174.311	640877.746	619313.924	597910.899	621353.432	644275.930	634719.137	624558.905	645957.276	637702.231	693087.149	720829.819	705880.692	691056.349	722423.297	721094.911	719150.252	707473.753	681417.075	677607.774	748912.205	746530.500	757323.316	705596.794	790989.053	729532.953	791759.368	771099.202	777980.053
756137.950	821814.237	813424.762	773993.808	819873.739	809081.127	815654.032	739650.441	807571.793	808041.630	801616.058	812757.034	797028.677	779417.152	779836.546	772684.073	770998.134	750345.159	788239.467	745339.763	758132.870	751427.713	758679.291	756818.939	775013.563	798696.527	765937.239	796717.524	836246.258	800627.692	755258.487	777992.158	774281.467	817721.664	889371.126	810149.554	898488.742	797874.462	880320.437	790057.911	815328.170	804330.515	782748.229	788929.738	775181.780	789396.822	824830.703	788121.434	793285.630	817220.470
789340.743	804569.957	798977.309	821105.701	812228.919	793883.918	801153.661	769751.832	802226.982	822003.387	768485.929	812057.429	785083.415	767860.434	772952.834	808263.688	753471.620	831732.249	813160.184	784596.796	816226.584	848233.977	823058.816	811293.201	763172.355	782748.229	845137.081	813398.297	788749.280	811299.783	886910.094	822388.710	841502.924	841885.487	776934.372	749147.844	755932.178	770327.004	797041.382	787457.379	761260.953	751275.290	755766.498	786707.785	791427.260	792914.516	769360.969	813868.316	766242.424	754062.512
676301.712	647546.769	683256.125	720170.536	669442.622	661021.543	700495.951	682207.350	738497.895	765532.658	728432.922	704041.905	692890.253	658080.904	654013.682	573197.295	645348.650	599107.330	592287.236	593074.081	575238.292	545152.234	566508.044	559769.375	564238.560	556836.279	598282.928	551040.088	542031.861	549937.032	567140.986	557839.599	535736.289	573851.866	592160.973	526789.900	533236.640	565048.368	564474.249	575814.634	629520.746	667708.292	606336.213	608916.980	594530.321	586727.060	602318.928	597632.181	578794.140	572468.829
492715.206	489062.126	477181.195	457802.092	426639.362	454237.812	462643.824	485689.169	479966.210	468893.599	493189.059	443736.438	394608.075	347476.797	391559.543	380556.602	390957.925	403168.908	389896.989	388209.307	403193.291	401044.319	348245.192	356658.820	341528.888	358072.567	355354.662	368577.989	350835.339	377179.153	356638.468	350942.456	300974.556	293023.120	276553.261	262112.892	255220.536	0.000	0.000	0.000	0.000	0.000	0.000	0.000	0.000	0.000	0.000	0.000	0.000	0.000
230179.264	253065.253	240252.361	245937.724	241828.611	249190.753	234682.838	267273.913	271574.562	238404.028	268173.444	259652.585	270376.229	272466.201	282225.973	299837.488	315433.532	325802.941	300125.452	300800.732	315831.030	344113.255	353912.145	331965.635	307693.254	301371.845	286640.544	295163.742	0.000	0.000	0.000	0.000	0.000	0.000	0.000	0.000	0.000	0.000	0.000	0.000	0.000	0.000	0.000	0.000	0.000	0.000	0.000	0.000	0.000	0.000
251856.814	268140.366	250547.446	269627.537	240475.950	236723.370	265184.462	269034.167	254553.323	237331.821	214047.968	202392.686	175038.771	164515.625	144152.248	129745.103	127386.425	132455.594	151931.121	0.000	0.000	0.000	0.000	0.000	0.000	0.000	0.000	0.000	0.000	0.000	0.000	0.000	0.000	0.000	0.000	0.000	0.000	0.000	0.000	0.000	0.000	0.000	0.000	0.000	0.000	0.000	0.000	0.000	0.000	0.000
153600.393	162215.737	185459.253	170022.919	164544.861	153539.076	158038.552	157894.820	186045.819	205952.437	194002.227	205093.707	218222.447	231674.007	298620.671	276036.448	279273.442	253313.338	246035.144	210683.774	0.000	0.000	0.000	0.000	0.000	0.000	0.000	0.000	0.000	0.000	0.000	0.000	0.000	0.000	0.000	0.000	0.000	0.000	0.000	0.000	0.000	0.000	0.000	0.000	0.000	0.000	0.000	0.000	0.000	0.000
226514.932	233938.376	228646.163	229708.156	218713.571	182411.849	210629.192	171352.295	142026.087	160717.443	194010.884	183012.756	174550.532	150464.182	153487.701	146924.647	172580.720	191010.292	209827.480	0.000	0.000	0.000	0.000	0.000	0.000	0.000	0.000	0.000	0.000	0.000	0.000	0.000	0.000	0.000	0.000	0.000	0.000	0.000	0.000	0.000	0.000	0.000	0.000	0.000	0.000	0.000	0.000	0.000	0.000	0.000
214850.464	187684.870	204432.924	196161.127	181545.863	197146.890	178583.866	139328.354	141612.370	161337.943	146014.391	165494.415	185475.076	184156.636	177132.543	162197.320	159992.832	0.000	0.000	0.000	0.000	0.000	0.000	0.000	0.000	0.000	0.000	0.000	0.000	0.000	0.000	0.000	0.000	0.000	0.000	0.000	0.000	0.000	0.000	0.000	0.000	0.000	0.000	0.000	0.000	0.000	0.000	0.000	0.000	0.000
176856.864	195796.638	184903.721	147852.006	151483.019	157191.182	135403.747	120288.886	120134.262	122056.903	136834.471	124412.927	139118.821	143217.847	0.000	0.000	0.000	0.000	0.000	0.000	0.000	0.000	0.000	0.000	0.000	0.000	0.000	0.000	0.000	0.000	0.000	0.000	0.000	0.000	0.000	0.000	0.000	0.000	0.000	0.000	0.000	0.000	0.000	0.000	0.000	0.000	0.000	0.000	0.000	0.000
165018.680	182157.657	156401.269	144453.352	134842.309	125662.556	123115.411	120996.088	130960.675	142377.737	197984.910	214922.037	181079.706	172026.141	179132.176	158032.308	0.000	0.000	0.000	0.000	0.000	0.000	0.000	0.000	0.000	0.000	0.000	0.000	0.000	0.000	0.000	0.000	0.000	0.000	0.000	0.000	0.000	0.000	0.000	0.000	0.000	0.000	0.000	0.000	0.000	0.000	0.000	0.000	0.000	0.000
164362.577	187628.526	192688.623	213514.621	228421.062	202197.891	200481.155	171723.052	164416.084	159489.379	157007.315	159434.962	172203.883	183354.694	213033.382	224090.138	200688.361	207531.311	221087.307	0.000	0.000	0.000	0.000	0.000	0.000	0.000	0.000	0.000	0.000	0.000	0.000	0.000	0.000	0.000	0.000	0.000	0.000	0.000	0.000	0.000	0.000	0.000	0.000	0.000	0.000	0.000	0.000	0.000	0.000	0.000
191992.013	176041.151	156307.150	159343.759	148227.862	166378.001	197021.430	201289.865	177266.620	177661.548	172562.852	156995.730	159751.299	180353.384	220464.872	257271.125	249866.322	268586.884	272723.306	0.000	0.000	0.000	0.000	0.000	0.000	0.000	0.000	0.000	0.000	0.000	0.000	0.000	0.000	0.000	0.000	0.000	0.000	0.000	0.000	0.000	0.000	0.000	0.000	0.000	0.000	0.000	0.000	0.000	0.000	0.000
271060.742	280029.683	339280.928	376435.159	394592.504	413970.683	408600.217	422682.853	408491.726	415404.874	369793.766	352128.795	359515.661	376574.080	354403.822	331359.535	337245.380	320605.303	327041.063	330504.217	318014.571	342417.674	336228.259	340470.735	361402.241	365491.733	427147.806	435287.921	428091.355	423838.365	413614.536	389502.138	427800.166	407260.643	441824.914	431127.398	436664.061	0.000	0.000	0.000	0.000	0.000	0.000	0.000	0.000	0.000	0.000	0.000	0.000	0.000
470581.592	490184.064	509385.426	500643.327	485408.617	463366.263	456708.593	472558.526	481746.621	478606.298	498768.043	466163.521	495896.457	516440.896	510923.545	528921.423	490217.706	475979.685	418436.304	412138.297	408311.591	413250.463	366288.291	374474.332	388524.539	393276.544	444511.615	435087.170	432791.767	429798.811	445972.644	481007.422	488402.874	528801.155	444507.663	466226.549	415339.311	421675.824	433551.699	431836.731	418343.527	412094.139	383859.477	388007.465	0.000	0.000	0.000	0.000	0.000	0.000
393894.633	414512.927	419836.432	380639.169	394809.051	415527.429	402578.110	414843.086	465005.975	479749.763	434048.501	410229.482	375757.621	369926.459	380040.284	404107.347	354386.238	388222.871	399894.428	383606.205	360209.786	322942.132	354852.789	391299.074	358822.917	369729.506	367733.584	373295.904	393010.698	374826.643	363870.564	361261.235	380503.025	405774.990	414965.309	399109.188	356539.287	352331.022	363584.801	0.000	0.000	0.000	0.000	0.000	0.000	0.000	0.000	0.000	0.000	0.000
326492.233	295972.699	305510.493	282732.668	292241.286	273547.667	302979.806	289380.321	311348.012	307782.275	345611.767	356363.947	360487.668	319465.343	345811.360	367552.468	408126.617	383484.107	392894.889	385453.004	387832.906	352035.823	371730.629	371265.533	427855.077	423445.321	424341.952	413816.505	461893.764	444909.127	447257.195	432329.608	403390.090	399801.698	383635.638	400649.051	0.000	0.000	0.000	0.000	0.000	0.000	0.000	0.000	0.000	0.000	0.000	0.000	0.000	0.000
347163.156	379201.553	355939.021	307461.475	294392.991	276972.250	276888.658	299983.201	301736.494	326480.507	344414.289	358965.891	379202.991	380743.516	399693.036	366571.602	372651.828	414610.888	433675.793	436782.312	434844.999	484458.569	494334.922	472775.238	485517.027	491506.763	478521.560	469109.162	488536.491	452591.084	496312.399	433001.654	441218.646	442952.188	499635.266	490701.212	485708.041	487037.497	514101.813	509663.215	0.000	0.000	0.000	0.000	0.000	0.000	0.000	0.000	0.000	0.000
480452.779	484472.652	456358.442	470289.463	445235.975	452001.916	489727.956	516235.610	475100.009	511001.870	455730.353	494618.550	463370.557	463022.984	491526.090	486869.139	487690.687	491896.013	470267.347	472764.062	493500.597	515498.461	464446.612	450247.636	411377.044	434739.135	485236.674	478038.893	494679.720	516272.923	512439.468	480321.239	491634.833	494677.273	500553.111	487194.103	469999.906	470081.653	459162.121	423131.767	450144.271	399166.540	423463.252	431935.590	455410.735	474435.066	443152.409	0.000	0.000	0.000
446209.451	451273.720	418355.778	427589.805	427025.596	421332.929	422539.972	440383.133	407403.333	387364.180	400865.870	422349.021	400592.877	379534.008	361645.342	365148.743	330659.401	277845.696	283994.899	292870.364	318497.710	302184.187	284419.769	318857.216	309921.838	284342.940	277181.837	276372.118	283804.686	306775.756	305496.493	333907.654	317810.413	283536.724	0.000	0.000	0.000	0.000	0.000	0.000	0.000	0.000	0.000	0.000	0.000	0.000	0.000	0.000	0.000	0.000
304049.329	281199.033	259705.857	265261.840	302727.575	278643.119	261360.013	264724.647	262337.744	248795.828	242496.550	286703.823	267759.124	231780.328	255393.267	294556.016	297276.649	263717.948	275113.760	263151.662	286703.001	256871.307	235532.421	214274.082	238709.061	232458.669	224596.961	0.000	0.000	0.000	0.000	0.000	0.000	0.000	0.000	0.000	0.000	0.000	0.000	0.000	0.000	0.000	0.000	0.000	0.000	0.000	0.000	0.000	0.000	0.000
225786.641	238469.977	239595.563	261537.737	231411.308	224227.815	196497.626	211960.508	213241.440	240719.655	259965.789	283590.597	280984.119	319480.652	344878.723	349152.258	348501.270	343465.568	350695.078	335089.201	332310.923	298354.278	308513.428	297169.755	333015.858	328550.730	317972.101	0.000	0.000	0.000	0.000	0.000	0.000	0.000	0.000	0.000	0.000	0.000	0.000	0.000	0.000	0.000	0.000	0.000	0.000	0.000	0.000	0.000	0.000	0.000
324695.355	324052.471	311897.648	280708.058	311809.148	317065.747	346407.923	325954.803	340402.356	386067.593	376673.371	367193.467	350477.526	318112.701	338179.445	329425.252	342546.698	363382.656	328530.221	329604.409	334064.936	320773.963	326212.123	316084.597	306703.307	304000.340	296741.188	276192.738	275884.901	274874.795	271460.294	283645.296	0.000	0.000	0.000	0.000	0.000	0.000	0.000	0.000	0.000	0.000	0.000	0.000	0.000	0.000	0.000	0.000	0.000	0.000
291414.350	289076.660	307695.148	306553.814	306657.222	306753.171	291516.293	321796.914	311376.127	337438.839	346610.839	356702.075	355609.924	336685.600	368132.940	364614.857	326123.823	299462.166	328272.466	319320.486	319485.756	327264.754	321749.287	344016.183	363306.085	384327.139	410573.078	354278.264	386842.706	325833.727	354930.877	365942.467	356952.907	386533.184	0.000	0.000	0.000	0.000	0.000	0.000	0.000	0.000	0.000	0.000	0.000	0.000	0.000	0.000	0.000	0.000
425928.844	453599.082	490390.792	462130.700	455722.046	401467.766	419968.670	462782.992	469183.995	447940.370	430209.297	443457.013	421144.840	430159.331	448452.614	450793.622	451074.233	419050.014	448557.216	456393.850	454258.446	434244.523	431999.032	405117.444	411988.876	427672.095	422891.989	441325.743	455873.705	463510.162	464412.101	425374.436	460441.195	431173.871	423624.702	378575.647	441725.379	459364.607	456012.987	506811.547	493568.799	494679.720	549284.557	501987.872	518742.154	0.000	0.000	0.000	0.000	0.000
518365.697	512741.629	530960.295	550800.313	546492.882	556179.713	605308.556	601290.369	588730.520	569054.800	604785.059	544950.219	562768.370	561412.964	598870.530	595145.989	561564.293	628796.358	581899.436	628986.200	591975.184	616720.527	577163.932	622428.592	627982.919	612411.124	606619.431	600186.058	582570.651	626963.178	621817.074	619501.920	658622.688	661717.023	609804.436	575311.099	596313.589	609533.098	573213.723	563532.674	561331.028	552159.773	520998.859	524854.484	558855.910	547753.117	576109.876	558035.714	574306.668	546036.322
557618.745	534633.562	506011.416	543883.217	510154.628	515201.006	554437.440	569956.455	564464.690	583223.007	560252.338	534016.875	526426.616	517842.255	503735.196	486554.078	455969.322	501416.502	578098.173	535111.330	529487.139	574065.995	535991.853	556192.086	546179.475	590116.725	613922.535	586383.014	606288.424	601804.209	590095.832	618831.028	578315.483	617261.089	589845.225	576831.006	583505.467	569888.245	607906.431	624824.268	627840.980	654039.347	623631.908	649692.371	638141.731	644491.850	600441.925	652528.548	693293.769	678030.457
645057.249	630477.271	635986.670	621646.992	641247.611	596455.859	592782.283	611329.152	647563.542	630064.141	651864.986	623756.386	647874.001	609336.250	602409.639	587924.040	611396.429	635477.434	648958.746	620840.370	604708.259	556201.367	578292.072	553645.479	578017.976	543625.985	572043.109	541755.831	525944.860	566928.777	587085.298	510401.993	519996.464	521017.860	518914.431	485027.210	501197.863	455906.959	393831.031	382609.627	421793.212	420770.937	404216.790	393826.378	385735.501	373397.657	341506.728	336244.086	329745.700	308861.229
298619.779	340180.023	329101.093	357592.402	377193.380	394180.322	379177.110	384064.400	371856.419	353260.774	364563.017	338057.118	338966.964	336318.723	345017.941	358801.030	365753.745	367794.447	341114.147	337706.634	306713.655	315182.995	363277.050	342601.856	361933.303	341625.729	322686.820	347014.977	367867.509	333498.971	370569.380	376737.230	411432.897	385830.751	382108.167	0.000	0.000	0.000	0.000	0.000	0.000	0.000	0.000	0.000	0.000	0.000	0.000	0.000	0.000	0.000
396688.445	412177.368	396888.395	360841.482	359346.421	364483.290	357091.844	385778.656	374373.393	425329.205	425074.282	403624.548	408997.955	431663.372	465235.293	431696.914	420334.082	439353.798	447203.191	457046.747	438908.347	475631.043	503494.250	483715.711	475303.243	491649.336	491120.541	445674.506	492593.851	465553.683	516782.512	505188.284	532682.750	520459.253	466337.432	494596.533	463381.293	459907.559	483381.349	455526.908	438373.459	432997.904	430739.278	422063.808	0.000	0.000	0.000	0.000	0.000	0.000
445692.383	433773.614	442080.786	412607.639	430969.466	403274.590	412672.342	406050.147	394516.224	402518.154	424514.886	460982.446	408134.946	402192.755	399979.201	411939.659	423640.854	368715.249	394385.528	422529.260	413093.409	414667.623	416800.390	413129.247	405010.794	419711.323	417555.712	422092.312	389436.913	394307.773	426633.901	470909.562	465798.728	466435.315	495108.330	464513.492	462757.293	430878.475	441762.455	388230.407	405723.954	394625.205	0.000	0.000	0.000	0.000	0.000	0.000	0.000	0.000
399558.887	429414.922	363064.702	342063.945	361658.421	318613.395	330060.236	344562.629	351367.875	310208.336	290589.548	306692.020	325580.184	330431.047	347154.720	330894.640	325260.371	366603.855	406795.105	361713.364	387325.171	374972.814	387199.195	367117.977	396623.937	403240.440	424559.944	418187.825	423119.235	424459.027	409695.023	423061.953	430420.392	393213.141	385089.341	391978.551	391627.014	0.000	0.000	0.000	0.000	0.000	0.000	0.000	0.000	0.000	0.000	0.000	0.000	0.000
377348.523	413407.636	397770.892	425696.759	416080.686	410025.955	441629.791	474084.188	483474.830	477751.130	497242.789	469748.215	502300.536	460857.102	516142.352	490311.446	484550.119	451926.336	490718.068	507972.630	538694.420	525157.679	552007.375	551666.308	569330.183	542929.430	526141.332	476658.055	501572.430	477424.961	547909.179	545318.712	551815.473	512284.584	499872.533	538601.575	576880.920	556771.173	584873.989	544697.911	558266.248	524276.629	530222.694	582167.059	573115.167	535056.930	602761.855	618899.967	628511.810	557158.935
529302.168	479232.461	510139.013	513832.367	550933.833	509082.023	549513.955	539793.583	571618.022	570229.460	559568.908	519124.548	496884.534	430616.859	422632.833	443126.881	421615.377	442366.306	443496.348	412146.790	439730.533	454853.514	446534.225	447723.772	446825.528	492244.685	477840.162	535627.246	522261.392	485222.547	510089.572	560208.398	567913.995	545274.109	560670.113	552690.775	562442.350	606821.892	627600.620	656788.567	632687.149	638308.737	614639.483	684870.525	652562.613	651805.501	670111.037	701542.692	658883.061	637673.766
623262.655	634405.055	665925.270	687734.259	645190.428	626248.583	668958.966	663020.056	649709.255	666466.727	656370.403	617550.794	666995.718	658436.214	635509.742	664226.740	601366.304	629287.018	664924.564	665013.001	647312.037	647966.358	622254.303	619336.938	610742.969	602889.044	613331.371	614160.075	634791.661	640869.532	636197.068	611856.556	621534.943	591663.462	598974.556	551806.338	574950.554	523357.443	547681.118	566764.906	574085.768	541307.149	520993.430	515129.349	478872.160	489375.655	470324.853	421357.783	399896.027	430218.551
498288.379	469379.996	464330.157	450207.095	453765.802	442029.978	433076.663	386794.825	348810.035	372876.932	365195.416	376481.927	374684.796	325910.186	346899.413	369830.692	354958.594	361866.507	350370.692	363476.434	353588.035	365783.178	366977.864	355072.026	323347.291	372059.797	341437.932	341659.577	333412.241	317816.474	393180.674	419190.543	427818.468	471018.247	493853.987	490621.765	458730.326	448794.762	446633.943	0.000	0.000	0.000	0.000	0.000	0.000	0.000	0.000	0.000	0.000	0.000
449282.720	453912.041	462892.243	436214.530	465051.388	466934.064	481820.898	506639.511	521988.777	481565.666	470291.675	508006.177	502810.712	529372.217	546597.431	500035.002	507663.176	514522.395	516897.375	514207.555	522689.972	485135.450	495375.668	531538.858	492598.704	523404.010	495368.306	516892.032	526254.855	476408.263	508566.808	513879.896	539968.466	519718.105	561823.003	575784.795	609332.537	586042.805	561589.523	558353.527	549272.489	557824.040	600524.859	566777.755	558593.685	542269.942	522793.810	555259.417	571147.893	574023.156
561576.908	539156.221	555444.467	535825.278	543457.586	478851.523	578666.867	538920.865	517151.324	520183.104	509681.398	493395.896	486246.517	481725.734	523321.838	477094.684	468156.027	484294.335	498882.503	522966.054	527517.975	501995.432	473884.240	525085.983	509263.503	519022.162	549212.155	578750.593	595539.410	560758.145	598011.015	601724.543	557366.998	548501.220	575145.656	564627.233	541066.984	495967.782	510527.068	512878.376	514255.153	539977.213	553924.555	520077.596	533691.974	538578.369	510631.345	526875.942	483638.509	488737.055
449369.535	498700.884	510905.273	505860.393	494266.509	496874.658	518424.818	485088.383	474673.780	516707.745	473516.237	467998.278	501328.521	499887.525	525113.556	490701.212	545997.565	541447.832	529268.551	494466.915	485656.146	472507.170	478626.915	506293.225	496613.099	471729.265	481245.849	501162.697	512854.703	559803.845	575794.741	610340.387	570122.177	553363.621	577877.686	533088.823	538158.100	551718.050	527726.764	588425.667	527273.207	529209.731	556192.086	604459.704	572865.646	558069.971	556418.003	563310.463	540067.616	505586.733
528426.715	496339.496	474365.299	470161.218	456981.999	458940.856	512169.139	500929.224	461195.049	473644.075	498641.203	425513.808	476685.321	457659.620	464515.650	443350.846	463600.414	435382.680	455994.273	434112.565	471071.499	440429.683	466559.358	478654.407	465594.867	444889.334	466357.006	476939.953	457121.960	473155.521	460528.134	470692.341	414905.049	423743.178	403136.401	445835.451	424704.194	429451.805	455164.064	445678.479	460388.199	452670.985	460362.766	508773.804	498574.078	513162.621	516900.047	0.000	0.000	0.000
503768.186	540207.656	551654.135	522979.729	539089.370	520863.174	524158.464	513028.355	496201.577	542366.998	530980.030	515081.589	488262.177	446476.408	467449.177	449151.553	485323.808	440206.721	449214.100	459265.451	415065.207	421725.617	419190.543	427650.148	442037.794	413235.094	420296.982	419850.533	411656.464	406985.499	417280.417	414679.660	454078.992	439844.647	441840.531	393092.577	429839.455	408748.861	404417.861	367407.973	374792.927	367973.094	345302.675	324132.298	0.000	0.000	0.000	0.000	0.000	0.000
350427.171	299806.924	331713.466	323205.161	348563.222	352241.666	332774.273	327406.190	320099.359	351222.253	333213.377	321136.567	322530.705	350111.861	369055.440	353653.059	399106.003	398452.411	379682.434	394706.200	368621.466	357955.928	364559.029	347414.024	343750.107	335079.095	350081.219	346006.394	368572.555	344579.252	353111.085	354022.403	349500.040	354750.823	390824.992	0.000	0.000	0.000	0.000	0.000	0.000	0.000	0.000	0.000	0.000	0.000	0.000	0.000	0.000	0.000
371322.055	349214.442	357706.244	343095.545	326441.074	326398.454	334219.014	314823.793	321855.950	315847.989	302489.488	292203.713	304049.329	313729.427	270093.614	230264.597	235004.371	252686.053	231538.294	242436.585	251820.663	242351.977	292708.342	289033.213	257215.539	272594.693	270254.201	273777.583	275603.572	0.000	0.000	0.000	0.000	0.000	0.000	0.000	0.000	0.000	0.000	0.000	0.000	0.000	0.000	0.000	0.000	0.000	0.000	0.000	0.000	0.000
271085.725	281751.253	261638.327	254236.211	224584.351	238861.300	249686.643	225939.683	224769.106	237895.293	222468.421	247453.701	240560.988	208781.343	185327.956	150915.377	163496.470	153072.080	176078.658	179342.923	163095.687	0.000	0.000	0.000	0.000	0.000	0.000	0.000	0.000	0.000	0.000	0.000	0.000	0.000	0.000	0.000	0.000	0.000	0.000	0.000	0.000	0.000	0.000	0.000	0.000	0.000	0.000	0.000	0.000	0.000
173385.950	150891.239	149433.498	176790.892	190654.861	196290.117	165666.867	174468.612	210861.030	227255.683	182596.041	166707.788	159639.343	182033.975	173957.213	162390.123	170448.928	186463.496	0.000	0.000	0.000	0.000	0.000	0.000	0.000	0.000	0.000	0.000	0.000	0.000	0.000	0.000	0.000	0.000	0.000	0.000	0.000	0.000	0.000	0.000	0.000	0.000	0.000	0.000	0.000	0.000	0.000	0.000	0.000	0.000
199060.831	213903.286	200349.409	164264.571	131255.816	125623.880	150883.954	149249.499	124955.485	114274.222	120490.057	123275.226	102097.908	0.000	0.000	0.000	0.000	0.000	0.000	0.000	0.000	0.000	0.000	0.000	0.000	0.000	0.000	0.000	0.000	0.000	0.000	0.000	0.000	0.000	0.000	0.000	0.000	0.000	0.000	0.000	0.000	0.000	0.000	0.000	0.000	0.000	0.000	0.000	0.000	0.000
122760.541	122461.376	129858.662	116663.789	109510.314	112878.538	151152.157	179611.249	188910.928	213503.681	221952.427	207732.640	221945.038	201040.586	205329.955	220464.872	227824.684	0.000	0.000	0.000	0.000	0.000	0.000	0.000	0.000	0.000	0.000	0.000	0.000	0.000	0.000	0.000	0.000	0.000	0.000	0.000	0.000	0.000	0.000	0.000	0.000	0.000	0.000	0.000	0.000	0.000	0.000	0.000	0.000	0.000
228808.343	217527.969	191921.635	173957.516	182148.035	199803.793	202711.880	224239.883	197532.815	194434.885	233782.507	252021.210	265193.605	244132.281	246622.505	233472.483	243558.487	265660.698	257067.426	261714.334	295173.326	274641.524	267136.827	0.000	0.000	0.000	0.000	0.000	0.000	0.000	0.000	0.000	0.000	0.000	0.000	0.000	0.000	0.000	0.000	0.000	0.000	0.000	0.000	0.000	0.000	0.000	0.000	0.000	0.000	0.000
282380.581	302628.632	345891.501	328356.543	320388.567	330915.444	337279.504	334651.862	328066.768	296430.678	312263.850	299677.547	325400.079	341471.743	322137.965	327103.109	321527.901	340730.595	358968.468	384875.916	393995.508	385975.205	376945.984	396099.215	362747.303	338892.297	332176.253	314953.686	302371.500	336320.985	324535.184	310873.742	300797.112	293474.592	0.000	0.000	0.000	0.000	0.000	0.000	0.000	0.000	0.000	0.000	0.000	0.000	0.000	0.000	0.000	0.000
289666.160	307969.006	303352.960	310592.766	299918.422	295841.358	317696.320	296002.486	307347.133	274392.084	278731.659	289770.241	330274.987	368050.290	374180.078	388663.464	401737.111	396724.641	375154.282	372034.882	390283.502	408956.139	454093.425	397255.757	419603.894	414569.635	418728.907	406712.381	408149.938	402312.492	394371.530	424592.391	416009.718	456048.341	445910.996	441053.235	0.000	0.000	0.000	0.000	0.000	0.000	0.000	0.000	0.000	0.000	0.000	0.000	0.000	0.000
462954.390	475991.013	442074.923	419737.748	447277.200	417404.081	459856.801	399857.651	416623.268	406568.521	373995.355	355043.031	361603.495	369730.873	382115.468	401806.522	387911.137	423493.739	422095.875	390785.283	333463.384	333643.622	345454.169	323491.639	305013.817	292116.648	291828.510	287993.549	250622.170	268757.240	232230.856	227077.647	271732.485	239937.616	0.000	0.000	0.000	0.000	0.000	0.000	0.000	0.000	0.000	0.000	0.000	0.000	0.000	0.000	0.000	0.000
251039.933	296713.013	311791.648	311897.648	310331.558	311006.198	293567.639	231202.647	249842.599	219200.182	215062.551	209586.047	243197.759	262636.768	315759.227	302196.972	333320.001	328260.613	347989.491	324781.828	293234.494	286053.463	322597.295	319459.219	319850.566	305073.370	331797.113	325153.554	332620.417	326442.140	0.000	0.000	0.000	0.000	0.000	0.000	0.000	0.000	0.000	0.000	0.000	0.000	0.000	0.000	0.000	0.000	0.000	0.000	0.000	0.000
329645.697	336564.351	331047.999	360522.758	371450.328	378604.313	380170.316	380943.674	400008.000	434144.605	436868.179	429105.358	461912.966	467422.957	476733.044	440303.633	415802.145	394796.581	403373.819	367663.279	363878.508	332377.195	377908.954	352355.851	342176.310	340579.735	384144.069	405153.553	379590.194	363889.101	356643.556	349869.324	362322.779	327468.375	336823.952	363360.210	352331.022	0.000	0.000	0.000	0.000	0.000	0.000	0.000	0.000	0.000	0.000	0.000	0.000	0.000
356050.545	389132.313	370583.113	368839.005	317890.226	340869.968	355781.991	329953.510	359250.890	354703.007	375366.921	388106.854	374196.880	376862.170	383484.107	391831.105	371341.359	399597.206	421316.953	443346.915	472188.120	513930.075	513405.005	507209.990	500846.430	489251.152	482895.830	492368.291	427752.588	440216.410	475834.733	514226.064	479372.597	488045.330	454109.922	447355.236	462107.209	463624.057	466050.548	435849.492	463164.525	448394.300	0.000	0.000	0.000	0.000	0.000	0.000	0.000	0.000
468814.462	433200.485	450310.489	478203.485	463022.984	448585.386	461107.858	416182.854	420857.708	437943.418	376798.270	401617.716	384402.485	415596.506	387487.261	406781.867	422527.475	398182.694	394276.680	380833.416	450322.656	452972.405	425671.390	415001.473	427445.415	468055.231	458001.282	437797.702	470154.587	437843.707	420990.591	391084.830	430728.146	407401.674	411175.757	396328.414	379144.044	343740.655	316751.398	320510.766	321058.208	0.000	0.000	0.000	0.000	0.000	0.000	0.000	0.000	0.000
315922.826	292873.795	387905.118	376391.236	357528.477	342695.782	311042.958	306824.702	276747.661	261962.518	285804.110	312580.099	324925.348	322997.416	328994.986	348617.904	341051.325	330286.986	321302.690	332611.566	302944.928	323817.419	327684.060	331303.547	317115.014	358928.527	355965.628	327983.916	345269.293	357121.175	377737.654	356936.344	399319.559	389887.868	0.000	0.000	0.000	0.000	0.000	0.000	0.000	0.000	0.000	0.000	0.000	0.000	0.000	0.000	0.000	0.000
397743.996	417374.464	439492.825	469283.076	483519.246	481343.140	491555.084	492673.939	550254.768	550824.584	534447.835	526939.797	525803.823	513236.366	528504.912	550154.869	546448.087	534439.266	532311.296	514895.940	501507.029	514165.253	475762.290	457686.851	461458.949	509380.237	492853.622	438898.715	460064.133	477493.351	468959.566	472723.835	489509.805	484883.749	482707.021	466007.111	436031.935	453767.861	441885.437	452968.301	438319.658	458068.417	451045.750	438991.198	406127.654	430274.085	441670.752	0.000	0.000	0.000
441752.698	415624.143	394804.374	386468.949	396872.644	391245.491	369781.459	390388.632	379680.992	356437.620	334917.493	372163.648	371017.590	337864.091	298388.107	300489.798	329085.931	327465.158	317958.958	277289.440	265126.107	299532.131	277356.350	323853.074	320581.663	314861.461	323887.689	328191.664	323042.283	327616.427	358898.898	353525.533	356526.575	364207.176	0.000	0.000	0.000	0.000	0.000	0.000	0.000	0.000	0.000	0.000	0.000	0.000	0.000	0.000	0.000	0.000
372583.794	365922.381	353224.587	344904.892	352712.536	344466.490	313943.157	303761.171	299233.663	279963.045	278345.293	305418.117	292662.084	259086.151	250700.708	248704.869	292272.035	279581.857	303679.994	315128.368	301243.836	304579.969	288549.491	294694.902	328870.560	290209.212	291481.454	263274.290	232220.070	0.000	0.000	0.000	0.000	0.000	0.000	0.000	0.000	0.000	0.000	0.000	0.000	0.000	0.000	0.000	0.000	0.000	0.000	0.000	0.000	0.000
258576.999	257640.324	275092.569	261472.772	270764.232	270279.767	259776.021	248368.221	277973.131	297965.788	292836.916	298841.094	289294.093	257906.777	256201.354	248785.306	226631.977	220830.012	214612.539	201760.970	205796.887	220071.391	227559.245	219838.199	234293.546	256472.073	0.000	0.000	0.000	0.000	0.000	0.000	0.000	0.000	0.000	0.000	0.000	0.000	0.000	0.000	0.000	0.000	0.000	0.000	0.000	0.000	0.000	0.000	0.000	0.000
257290.321	284335.664	273071.840	278419.690	255954.133	300821.544	267646.610	237809.301	207150.418	169765.740	153426.003	149933.130	142993.804	164335.297	171998.624	189192.564	190048.671	200967.457	204123.290	239568.011	0.000	0.000	0.000	0.000	0.000	0.000	0.000	0.000	0.000	0.000	0.000	0.000	0.000	0.000	0.000	0.000	0.000	0.000	0.000	0.000	0.000	0.000	0.000	0.000	0.000	0.000	0.000	0.000	0.000	0.000
240632.768	225353.128	233863.971	220703.780	195543.562	203318.566	198179.523	178558.356	182689.111	205971.102	208100.521	218964.037	209835.405	191041.674	175631.483	156036.912	157489.492	167441.362	171118.309	0.000	0.000	0.000	0.000	0.000	0.000	0.000	0.000	0.000	0.000	0.000	0.000	0.000	0.000	0.000	0.000	0.000	0.000	0.000	0.000	0.000	0.000	0.000	0.000	0.000	0.000	0.000	0.000	0.000	0.000	0.000
177885.932	167380.825	157809.603	131248.753	125444.229	119414.820	116613.180	136026.106	171410.745	126744.640	103859.092	82782.690	0.000	0.000	0.000	0.000	0.000	0.000	0.000	0.000	0.000	0.000	0.000	0.000	0.000	0.000	0.000	0.000	0.000	0.000	0.000	0.000	0.000	0.000	0.000	0.000	0.000	0.000	0.000	0.000	0.000	0.000	0.000	0.000	0.000	0.000	0.000	0.000	0.000	0.000
87983.093	102069.354	118164.341	102314.141	122803.204	111080.132	128272.060	154848.140	183059.324	200574.043	183471.763	188824.605	212207.446	220091.734	235602.896	256662.312	0.000	0.000	0.000	0.000	0.000	0.000	0.000	0.000	0.000	0.000	0.000	0.000	0.000	0.000	0.000	0.000	0.000	0.000	0.000	0.000	0.000	0.000	0.000	0.000	0.000	0.000	0.000	0.000	0.000	0.000	0.000	0.000	0.000	0.000
229273.135	244954.549	245715.339	244905.956	209796.665	197364.006	190376.469	182915.341	157687.419	191214.460	213732.757	254183.220	245235.082	267531.328	298685.783	275840.763	288712.774	287210.241	275988.453	285585.364	296860.111	327597.108	360240.929	338640.966	378743.405	0.000	0.000	0.000	0.000	0.000	0.000	0.000	0.000	0.000	0.000	0.000	0.000	0.000	0.000	0.000	0.000	0.000	0.000	0.000	0.000	0.000	0.000	0.000	0.000	0.000
327248.689	321143.786	362981.677	346737.031	316072.608	332053.819	319503.109	300576.506	327090.270	371603.544	321854.914	287453.792	272795.472	274380.038	279797.762	320849.095	338857.846	316790.532	313115.468	307588.201	350500.866	332649.185	347451.444	364109.043	343984.232	345320.561	353030.057	374915.175	336745.690	341661.912	341400.630	344255.410	318695.642	0.000	0.000	0.000	0.000	0.000	0.000	0.000	0.000	0.000	0.000	0.000	0.000	0.000	0.000	0.000	0.000	0.000
279254.725	290387.028	251416.101	238340.388	205993.589	227110.137	238801.408	263584.485	278904.241	314785.143	283246.801	300836.023	295277.044	268659.764	215932.819	205267.155	209448.647	221939.127	225037.187	203028.371	186642.727	168462.477	188315.051	0.000	0.000	0.000	0.000	0.000	0.000	0.000	0.000	0.000	0.000	0.000	0.000	0.000	0.000	0.000	0.000	0.000	0.000	0.000	0.000	0.000	0.000	0.000	0.000	0.000	0.000	0.000
162776.048	189997.036	168078.809	185026.884	195452.982	213165.075	191803.470	191031.090	200072.426	198804.390	240377.104	233080.131	234292.449	209163.013	200852.418	218814.071	216154.992	192465.736	209166.513	223588.597	264787.733	0.000	0.000	0.000	0.000	0.000	0.000	0.000	0.000	0.000	0.000	0.000	0.000	0.000	0.000	0.000	0.000	0.000	0.000	0.000	0.000	0.000	0.000	0.000	0.000	0.000	0.000	0.000	0.000	0.000
288686.103	274325.092	262426.553	274237.825	241599.583	220234.726	229962.240	216356.088	188365.776	182688.109	168221.312	172360.005	151369.057	145166.957	152377.934	144566.748	143217.232	150355.139	0.000	0.000	0.000	0.000	0.000	0.000	0.000	0.000	0.000	0.000	0.000	0.000	0.000	0.000	0.000	0.000	0.000	0.000	0.000	0.000	0.000	0.000	0.000	0.000	0.000	0.000	0.000	0.000	0.000	0.000	0.000	0.000
180356.963	202999.109	236006.023	250292.216	283657.365	290792.351	285177.338	272045.921	323973.732	340721.307	313585.791	323834.197	267363.237	258905.709	296879.500	266211.622	253354.412	256010.486	260205.927	259455.196	270421.560	285063.526	264538.367	242401.324	217126.504	221981.496	0.000	0.000	0.000	0.000	0.000	0.000	0.000	0.000	0.000	0.000	0.000	0.000	0.000	0.000	0.000	0.000	0.000	0.000	0.000	0.000	0.000	0.000	0.000	0.000
191052.259	188034.959	208674.168	224170.513	233429.973	252937.234	250413.809	234360.536	215802.808	210346.967	203890.641	215438.309	221417.738	197202.874	194208.319	181611.475	178585.141	207216.093	185686.884	158101.767	162184.956	0.000	0.000	0.000	0.000	0.000	0.000	0.000	0.000	0.000	0.000	0.000	0.000	0.000	0.000	0.000	0.000	0.000	0.000	0.000	0.000	0.000	0.000	0.000	0.000	0.000	0.000	0.000	0.000	0.000
159237.951	179453.313	181377.599	204525.746	179244.877	171373.732	150599.688	176558.972	175090.259	164501.823	165171.316	164914.179	134934.739	164410.678	198626.301	206363.848	203061.765	0.000	0.000	0.000	0.000	0.000	0.000	0.000	0.000	0.000	0.000	0.000	0.000	0.000	0.000	0.000	0.000	0.000	0.000	0.000	0.000	0.000	0.000	0.000	0.000	0.000	0.000	0.000	0.000	0.000	0.000	0.000	0.000	0.000
207414.659	193747.009	195757.543	205302.554	200475.930	183247.848	219244.396	253540.696	281430.115	280735.640	276680.279	287325.773	278989.834	309565.896	301587.254	305331.391	314576.203	337901.765	339542.433	315612.731	333897.620	346000.408	339195.767	353666.818	386312.187	377288.728	356597.772	324556.250	0.000	0.000	0.000	0.000	0.000	0.000	0.000	0.000	0.000	0.000	0.000	0.000	0.000	0.000	0.000	0.000	0.000	0.000	0.000	0.000	0.000	0.000
313235.124	330924.205	336092.654	314556.413	350994.191	339328.130	324432.001	323841.538	332211.566	335977.476	337202.166	326493.299	316512.789	332007.517	362615.765	376734.391	399077.333	359280.577	403188.414	353733.123	380733.369	377871.826	379515.283	395857.745	398049.557	395507.040	391657.691	402239.670	449401.846	427827.620	427021.949	424924.363	439363.450	444950.699	416286.805	456135.709	439707.331	423144.301	0.000	0.000	0.000	0.000	0.000	0.000	0.000	0.000	0.000	0.000	0.000	0.000
428252.686	420733.760	426337.420	434744.805	412859.756	460449.675	463319.032	438856.340	388657.422	430283.342	407091.535	416515.680	435485.065	413551.247	432178.265	445319.249	437278.901	414865.459	430461.153	441471.867	390018.643	433472.767	429307.998	454981.823	479436.949	438131.457	441076.580	408263.248	453103.761	424605.011	414197.017	421010.087	420191.019	452320.858	410589.936	426661.205	435997.715	427116.791	440125.348	456967.382	467440.436	475314.539	509102.757	529170.525	0.000	0.000	0.000	0.000	0.000	0.000
519059.879	526981.450	524232.654	520315.728	479729.049	493539.567	477518.432	497998.048	531555.811	493412.937	496058.813	468739.746	506880.908	489711.168	524658.972	513708.306	526235.469	494706.639	457358.208	457917.392	426564.746	422017.497	468316.076	470247.444	434637.100	416840.350	470311.581	432262.331	484212.259	493600.470	485840.188	507807.541	466233.070	462496.184	427357.733	443533.722	425968.759	427944.795	431704.369	398390.502	433632.540	438513.789	443856.581	470838.611	459911.789	458068.417	458055.828	0.000	0.000	0.000
454559.918	446985.308	420312.881	401189.125	407063.363	407539.480	413977.538	450411.902	421020.723	427895.354	390143.417	448889.448	416047.796	386706.575	399415.256	399546.116	390747.108	406637.958	361189.469	331388.085	306096.837	314398.179	297871.707	278397.212	292264.347	321330.566	325575.944	319381.677	332524.191	345127.490	312304.809	293157.986	260737.156	251858.717	244049.464	0.000	0.000	0.000	0.000	0.000	0.000	0.000	0.000	0.000	0.000	0.000	0.000	0.000	0.000	0.000
206888.990	189465.348	199121.476	200787.085	229735.597	238920.081	229235.819	226875.180	230336.199	207996.206	223516.132	221210.063	214791.395	227093.633	238760.926	243092.526	240231.006	246831.303	258046.536	262685.752	281036.237	270189.214	271600.378	0.000	0.000	0.000	0.000	0.000	0.000	0.000	0.000	0.000	0.000	0.000	0.000	0.000	0.000	0.000	0.000	0.000	0.000	0.000	0.000	0.000	0.000	0.000	0.000	0.000	0.000	0.000
313021.376	276415.663	249046.153	256646.503	258611.103	251524.870	247955.606	229765.157	212920.891	217214.228	204158.713	211226.253	190076.125	154182.984	137930.083	146924.431	157533.901	175475.539	161893.244	137838.065	0.000	0.000	0.000	0.000	0.000	0.000	0.000	0.000	0.000	0.000	0.000	0.000	0.000	0.000	0.000	0.000	0.000	0.000	0.000	0.000	0.000	0.000	0.000	0.000	0.000	0.000	0.000	0.000	0.000	0.000
128624.642	116770.047	102436.556	113406.715	103634.675	94035.427	116331.960	124460.929	138532.552	148008.910	127236.985	0.000	0.000	0.000	0.000	0.000	0.000	0.000	0.000	0.000	0.000	0.000	0.000	0.000	0.000	0.000	0.000	0.000	0.000	0.000	0.000	0.000	0.000	0.000	0.000	0.000	0.000	0.000	0.000	0.000	0.000	0.000	0.000	0.000	0.000	0.000	0.000	0.000	0.000	0.000
102533.605	86175.918	70504.956	79055.821	67862.356	103019.820	133076.584	148292.046	142682.255	175623.772	187872.104	0.000	0.000	0.000	0.000	0.000	0.000	0.000	0.000	0.000	0.000	0.000	0.000	0.000	0.000	0.000	0.000	0.000	0.000	0.000	0.000	0.000	0.000	0.000	0.000	0.000	0.000	0.000	0.000	0.000	0.000	0.000	0.000	0.000	0.000	0.000	0.000	0.000	0.000	0.000
198142.611	199558.576	219027.823	236484.889	235295.779	226539.050	216343.450	207807.753	228643.549	236454.134	223475.173	238361.408	237840.975	214805.698	219244.396	227748.411	233804.371	209468.829	181102.990	185839.063	218653.314	181196.841	0.000	0.000	0.000	0.000	0.000	0.000	0.000	0.000	0.000	0.000	0.000	0.000	0.000	0.000	0.000	0.000	0.000	0.000	0.000	0.000	0.000	0.000	0.000	0.000	0.000	0.000	0.000	0.000
186194.775	175338.008	138645.681	146509.413	135220.287	89052.746	102654.228	116671.003	117048.185	107949.044	102512.583	104803.347	0.000	0.000	0.000	0.000	0.000	0.000	0.000	0.000	0.000	0.000	0.000	0.000	0.000	0.000	0.000	0.000	0.000	0.000	0.000	0.000	0.000	0.000	0.000	0.000	0.000	0.000	0.000	0.000	0.000	0.000	0.000	0.000	0.000	0.000	0.000	0.000	0.000	0.000
93612.623	98024.896	93696.300	91495.829	96295.326	97695.366	102300.848	144542.926	166897.820	163305.566	162932.790	0.000	0.000	0.000	0.000	0.000	0.000	0.000	0.000	0.000	0.000	0.000	0.000	0.000	0.000	0.000	0.000	0.000	0.000	0.000	0.000	0.000	0.000	0.000	0.000	0.000	0.000	0.000	0.000	0.000	0.000	0.000	0.000	0.000	0.000	0.000	0.000	0.000	0.000	0.000
184015.663	203189.259	185123.820	158048.793	191417.967	203442.657	197668.695	214771.558	233043.195	233783.601	243162.277	249095.782	218155.322	212798.104	220274.506	229770.964	235059.611	231618.737	264972.960	302052.750	281062.303	280228.218	275477.540	0.000	0.000	0.000	0.000	0.000	0.000	0.000	0.000	0.000	0.000	0.000	0.000	0.000	0.000	0.000	0.000	0.000	0.000	0.000	0.000	0.000	0.000	0.000	0.000	0.000	0.000	0.000
307130.967	302806.410	275060.032	260697.731	260252.653	242984.432	233740.431	252887.981	225424.757	200653.327	202326.758	184542.022	173292.205	197050.547	211089.814	234529.276	260627.748	273908.816	254068.914	231777.105	202135.767	211407.105	206677.758	0.000	0.000	0.000	0.000	0.000	0.000	0.000	0.000	0.000	0.000	0.000	0.000	0.000	0.000	0.000	0.000	0.000	0.000	0.000	0.000	0.000	0.000	0.000	0.000	0.000	0.000	0.000
214559.124	207521.836	225944.788	262178.864	285403.604	238741.546	217471.674	179559.003	188385.293	209065.061	237460.314	229221.632	257424.774	284473.170	278949.365	283802.269	266242.099	220817.821	234153.103	210152.024	211838.825	210515.679	239084.021	0.000	0.000	0.000	0.000	0.000	0.000	0.000	0.000	0.000	0.000	0.000	0.000	0.000	0.000	0.000	0.000	0.000	0.000	0.000	0.000	0.000	0.000	0.000	0.000	0.000	0.000	0.000
223343.905	243093.708	226862.313	221045.279	251850.471	247136.919	275931.337	294503.967	340375.707	333314.446	339585.095	348218.514	402218.638	445922.927	423214.142	452412.944	465036.250	475355.209	480986.600	451926.336	473626.129	472956.356	461593.143	471067.061	449878.983	488825.450	450083.490	420648.809	391107.774	431343.116	380206.452	379505.201	401240.636	369243.494	364123.627	371031.356	0.000	0.000	0.000	0.000	0.000	0.000	0.000	0.000	0.000	0.000	0.000	0.000	0.000	0.000
371873.013	396307.995	379241.820	378170.487	406862.964	394099.542	413895.293	398666.858	406366.957	385534.737	395831.107	405002.592	423565.490	416489.659	435912.190	458473.741	423836.569	409423.286	383606.205	391817.288	392010.819	391475.235	383403.241	344481.916	347815.199	321818.662	303545.410	299263.214	314608.863	301299.202	317373.669	299052.005	275620.283	287112.112	282658.345	278717.676	0.000	0.000	0.000	0.000	0.000	0.000	0.000	0.000	0.000	0.000	0.000	0.000	0.000	0.000
314869.392	285862.117	307380.199	319680.831	322991.157	324003.123	333766.117	326267.468	305069.647	329273.392	345635.659	325298.461	331654.058	352891.772	302135.798	309522.778	302742.239	305545.031	275447.189	264996.833	236861.865	268046.211	283461.174	272751.572	261566.469	287876.651	331449.595	358045.644	358271.412	389415.682	402694.834	403479.608	0.000	0.000	0.000	0.000	0.000	0.000	0.000	0.000	0.000	0.000	0.000	0.000	0.000	0.000	0.000	0.000	0.000	0.000
402991.811	371148.407	394138.374	407823.690	383962.648	428245.350	477520.712	437145.093	439662.867	459679.236	440007.216	451123.071	468348.976	470499.671	453426.316	439340.287	434627.654	416207.105	429841.303	483423.411	435784.914	462406.363	457190.928	484116.149	466013.626	444644.040	397813.616	412713.218	424715.016	376433.742	348824.635	358723.804	338377.413	350503.323	373024.370	338563.003	330980.065	330883.691	301994.371	302867.856	0.000	0.000	0.000	0.000	0.000	0.000	0.000	0.000	0.000	0.000
333082.411	346799.560	327409.406	320426.552	330113.625	379660.811	365983.985	373371.168	417690.007	446745.681	472125.699	444768.631	445426.362	450986.759	453971.799	444037.903	461182.287	446751.669	440061.433	422834.769	375420.471	408064.997	419921.055	410797.399	419774.749	436568.744	488112.031	474194.344	469701.880	465226.635	413113.887	442254.792	432803.005	409130.148	382432.577	417301.312	459421.588	489054.950	460846.483	429077.740	452496.878	478549.039	0.000	0.000	0.000	0.000	0.000	0.000	0.000	0.000
449759.603	437156.559	422541.758	412167.175	416531.294	420825.829	460369.124	420873.650	436404.896	457816.763	437408.964	443376.400	480614.417	491799.248	496364.133	483842.093	479927.051	542994.288	491929.890	488787.221	451709.948	440819.925	438602.262	413481.139	428713.516	425126.688	488684.510	469073.954	480734.562	496159.724	472547.361	499762.613	496260.676	444081.285	436751.790	431144.127	400474.161	405954.541	443724.624	414605.731	426619.340	430281.490	452396.571	424052.243	412360.931	0.000	0.000	0.000	0.000	0.000
395619.699	363987.115	375637.645	372325.770	377767.620	325692.585	321594.078	295252.633	281150.016	275435.808	265024.926	295829.105	284842.667	288565.311	260854.141	331058.958	323295.023	372957.591	403520.311	426537.454	411919.297	424278.938	365342.179	391112.363	385960.308	382945.155	387774.253	380636.272	400951.056	351359.233	386231.615	384856.660	393100.303	401421.030	417789.476	0.000	0.000	0.000	0.000	0.000	0.000	0.000	0.000	0.000	0.000	0.000	0.000	0.000	0.000	0.000
393657.392	419586.288	427747.099	403898.428	373530.159	387697.580	395837.374	400438.881	413986.107	415132.406	417571.405	453613.485	426355.598	446092.011	454120.233	442436.765	456069.140	457741.321	444869.542	480482.789	457929.973	488119.179	448512.955	466502.769	482364.745	417073.313	429429.674	436523.007	451383.717	435583.704	446448.502	435119.353	425278.557	434812.857	419512.359	427999.743	426030.461	405789.809	424585.180	461831.902	489409.185	454120.233	445612.941	473505.026	0.000	0.000	0.000	0.000	0.000	0.000
490619.358	489296.636	538906.343	496815.413	504367.825	519164.975	476530.855	466107.027	473511.753	500430.370	478107.459	515190.389	464874.112	515578.195	514358.312	580356.107	546654.203	588844.922	598333.044	553394.244	564225.826	528323.418	596804.708	570541.786	595699.053	619083.880	625825.307	609421.659	592972.095	591002.577	569450.139	570473.436	550578.934	572868.928	551593.277	580110.337	551879.425	531259.297	496475.027	509671.007	505476.842	501970.233	527595.904	545378.193	547885.163	519167.670	570141.680	565371.025	583066.580	583199.198
668833.688	673804.502	683022.786	689308.141	667583.481	682356.313	686393.619	711708.313	638536.984	673241.997	708114.998	747077.061	716753.394	705870.727	691175.759	683172.105	732429.028	708255.425	678035.054	677327.806	707208.577	743052.460	730983.465	729634.089	722308.498	713460.139	718065.818	729139.324	740247.243	732053.703	726596.332	680725.926	708998.610	667431.989	689037.415	716337.510	741317.321	704031.991	753971.545	762805.599	712128.981	732595.366	710338.263	741146.999	709224.888	744335.606	748396.560	685316.411	694613.274	711992.083
626334.876	696364.282	614412.898	610176.524	596075.439	598125.475	555219.339	512938.883	527042.553	549680.086	522269.575	557050.307	525718.131	505645.532	498549.222	502429.245	490417.247	482881.839	469351.356	495383.030	441123.276	423831.180	417106.366	426786.850	412832.485	444829.964	432900.433	437299.935	460528.134	461178.033	472965.303	519977.537	507225.426	520705.869	514289.535	477486.511	502242.513	534930.994	506531.727	484151.307	495375.668	516240.940	512896.790	499186.326	534136.675	535842.505	534853.744	514442.987	473857.293	447355.236
452771.414	457023.770	461695.438	478391.075	472061.066	459233.814	462712.327	441131.060	452006.003	439083.720	383893.370	430015.051	426908.923	438202.493	443972.847	418576.422	472344.244	433656.986	382460.368	358739.247	374079.297	364872.951	360151.408	359505.321	370038.706	364109.043	362488.264	379781.929	324215.318	335496.165	305917.983	291291.265	302160.447	331069.919	320545.697	318609.334	298875.928	282306.444	0.000	0.000	0.000	0.000	0.000	0.000	0.000	0.000	0.000	0.000	0.000	0.000
287880.794	265309.696	272717.356	302344.988	291174.218	285925.871	287865.878	300451.880	352893.017	340853.702	343712.299	313845.613	324942.242	347029.428	344280.299	337486.669	350397.701	362337.220	344780.030	359274.123	369461.768	385882.861	379450.480	327680.839	365648.093	351598.896	366547.417	384594.676	384807.789	352293.785	364987.481	370699.881	387478.253	0.000	0.000	0.000	0.000	0.000	0.000	0.000	0.000	0.000	0.000	0.000	0.000	0.000	0.000	0.000	0.000	0.000
374858.959	373753.532	385684.919	364964.836	378521.193	364412.894	405140.422	434699.449	414774.259	419443.734	407439.852	435726.050	418082.923	458707.180	439776.945	456139.871	486809.886	486833.586	459622.191	438652.285	436786.128	444555.089	434289.784	485102.502	501587.525	443285.990	425459.496	407007.033	415479.089	408551.806	446891.423	437981.780	464006.979	447421.287	469889.482	472679.145	465153.059	451116.966	485809.504	447133.205	447569.474	474477.837	443704.936	484723.925	439047.092	0.000	0.000	0.000	0.000	0.000
477963.493	477687.230	517745.735	525665.624	509546.351	539167.848	537270.451	531194.391	530740.489	557267.605	578985.155	604624.166	606766.662	591719.478	611194.641	636695.297	583206.000	593197.214	585534.945	541805.730	516998.925	548720.932	587730.537	566909.493	499271.064	515060.365	510141.615	533771.738	487850.093	516595.635	487208.345	497487.687	425716.694	412257.232	396531.146	429852.389	382061.451	381781.392	343524.562	357912.369	382451.591	396516.995	377944.661	363657.522	396452.543	403068.155	439153.137	430353.708	0.000	0.000
475285.171	474178.604	531948.848	522796.543	528342.958	525323.205	511014.927	507598.753	536558.407	530028.781	558091.773	558381.587	545803.860	497651.087	498069.979	503968.754	516932.111	527687.778	546021.415	543141.749	514848.223	546935.248	537100.196	546316.733	594866.304	576781.100	610035.077	604036.170	654082.127	615032.627	650855.224	659321.822	604302.635	637669.700	609555.390	564955.792	581736.950	597403.684	613282.472	650431.887	626248.583	605979.809	616230.273	608865.075	584809.001	604971.657	572498.325	527045.331	522171.398	529849.046
528222.952	525635.230	488622.427	491344.959	498947.221	516073.097	490790.320	498870.059	504227.951	524898.563	495284.888	528027.711	548447.072	543889.134	519102.990	557995.235	567272.892	497030.244	520418.625	521332.944	532699.776	486251.246	520762.813	517769.862	510560.953	567437.057	578780.740	574039.632	579320.573	588470.682	578268.664	574102.248	585360.143	646968.628	617955.309	617493.594	573697.134	553522.896	589799.999	581341.271	575327.649	557724.484	591701.972	569820.051	631568.310	607551.870	601634.038	590318.772	602725.525	599035.553
576043.503	522908.627	578292.072	635114.194	615509.611	647203.112	649219.962	594908.771	588217.994	645282.021	568896.171	552202.460	609919.735	579119.275	593482.377	605099.781	553054.520	559093.374	602351.581	610854.891	644957.401	608283.606	612726.326	606229.616	627766.094	657920.707	625653.025	614571.490	633348.323	625340.029	631660.066	662528.075	660305.722	671289.614	640643.719	662023.674	667418.625	649650.163	653065.489	628460.460	638186.529	676237.684	684397.115	650414.965	663816.680	703220.045	625289.196	672128.834	659065.445	696558.305
633027.581	645531.951	673251.062	648807.168	679514.012	690407.478	650152.786	625246.191	682603.175	678513.513	676347.453	650080.935	665411.257	651325.774	694241.957	692578.331	726849.833	740510.360	734991.474	755115.910	752643.661	682715.021	705437.512	720601.270	732573.898	727775.554	734381.541	714086.790	680031.553	750745.115	682948.151	758155.862	744285.746	747389.741	725694.671	709793.734	693308.189	715573.747	701719.916	690245.451	670722.301	697987.701	771485.882	719093.367	707694.050	649641.723	631544.379	630314.338	617184.896	645190.428
609002.272	602834.528	646057.435	649886.595	641737.311	669639.868	640701.183	656633.310	652673.350	694352.828	721625.678	665172.246	657155.437	654206.219	640200.767	621388.181	683770.034	599552.734	602416.897	594353.640	555345.758	584057.565	581199.363	532257.464	598512.099	588083.084	528876.666	522771.946	485972.406	469307.302	450651.417	448092.917	450974.556	473511.753	464362.500	450332.796	451245.211	455568.413	434824.201	428438.001	428853.246	453553.821	430741.133	388435.498	380994.472	400244.950	393734.890	382226.469	404537.290	429771.104
441662.949	461071.715	472136.844	435722.253	464039.276	424385.172	390568.551	374425.257	361129.469	345041.750	359704.467	350444.363	350448.048	349286.408	351383.926	311492.516	305399.462	328535.618	309480.630	366252.069	358978.777	368679.905	372209.360	366996.719	384225.248	379542.651	387864.496	399144.235	442858.029	411763.253	486473.602	505952.532	501675.596	495783.363	526501.451	520616.410	553786.515	542149.406	502232.423	483477.168	488328.938	559152.772	0.000	0.000	0.000	0.000	0.000	0.000	0.000	0.000
591334.583	560962.612	570014.934	545300.870	499488.025	570975.054	586647.894	559581.433	539019.631	523642.457	563672.439	590524.445	551955.579	549988.450	519618.185	553853.993	556520.191	579263.524	567617.426	538647.994	560465.859	536592.957	517702.849	510292.602	534025.430	495540.139	521053.153	509216.825	467492.882	476068.059	469874.027	484165.372	525723.659	492222.879	509455.494	522632.605	566289.895	528047.229	557640.511	543753.093	535607.164	549459.606	523453.326	547564.161	546301.810	596729.920	611374.002	603500.302	595812.629	569956.455
579602.624	525110.798	516435.562	530737.672	525290.091	489229.610	546585.481	559403.005	541274.919	547558.164	543020.825	520879.453	574597.064	555102.222	571618.022	548501.220	536264.915	563685.148	572973.964	571618.022	579948.849	599797.269	655393.892	608205.914	606247.992	631217.492	603635.091	619870.571	537530.370	524909.584	542381.707	514075.384	494334.922	527757.400	537903.360	543877.301	575175.429	616036.667	562107.228	547300.441	559706.714	540859.209	537851.284	559669.124	502010.552	487700.201	435486.962	443341.018	420115.112	387194.697
431570.225	475192.572	498827.755	528429.508	537539.039	520502.597	543292.242	592968.579	533805.930	544979.917	479742.858	525088.740	537409.044	530211.448	520838.759	549426.399	514559.460	542169.981	525262.500	501610.169	543348.330	572636.015	529257.346	559456.209	579454.849	567208.540	539156.221	566613.972	580332.531	592820.938	623313.159	611635.759	577187.251	564831.341	551654.135	529621.744	500879.043	481391.800	505351.674	490824.044	497487.687	501037.147	495559.784	531561.462	521400.900	558244.433	592266.188	584918.462	590005.310	599110.919
615596.759	636484.568	637698.165	598831.082	564416.901	569145.485	536797.466	485599.545	502664.120	521648.409	525094.254	538769.881	531262.119	555814.936	584187.220	581067.654	568747.334	565793.270	599671.380	573651.060	582743.791	569288.048	570079.925	566161.650	543277.484	548059.322	560795.882	531428.693	560001.344	521653.851	511404.316	532557.929	472306.319	480755.363	483075.452	480353.540	461061.086	492392.535	490424.462	494824.140	487479.099	487023.265	466435.315	467418.587	440387.012	420272.252	382134.450	377639.226	402941.473	415278.943
519057.185	553522.896	560484.707	585661.827	602144.840	597371.565	601626.799	573167.726	629790.343	533023.469	522187.758	502734.878	494672.378	545824.714	517909.304	494427.799	558715.402	547969.226	534253.674	598601.667	554581.956	555882.909	525676.677	550769.976	552519.766	579673.180	567086.311	546821.599	544386.558	553823.319	576206.144	543738.310	547228.561	570099.425	559255.966	587416.367	603737.133	631305.160	614224.204	634594.272	633669.389	648744.032	621052.435	655668.913	641502.656	658579.313	725110.579	681208.191	612223.658	653628.948
636756.110	668199.070	646299.612	686902.824	637816.118	619356.117	627273.868	637523.349	646278.727	636967.018	641251.723	629049.506	647006.302	647576.123	680864.971	680563.779	719424.460	688923.488	706354.364	743179.470	773730.309	708697.131	778895.059	756807.483	766048.721	757042.387	746123.886	726437.984	746720.032	738067.297	728804.542	675255.922	656155.063	669783.392	667365.176	638643.011	679024.920	667806.390	712134.052	640012.288	668569.862	676818.951	663151.961	676970.152	705248.459	716004.124	690116.837	736854.515	690116.837	744313.445
766213.069	708888.038	760069.014	799744.082	792022.747	770362.610	767889.915	766753.565	772785.583	779004.277	784073.891	747680.322	731352.344	741273.359	761655.229	692703.066	793046.568	772624.373	770475.383	715031.390	807447.899	789895.655	754199.003	771241.931	773006.609	808610.080	739295.008	754329.853	748626.271	784498.313	728321.510	747730.638	768627.692	790538.831	787426.376	710060.852	719533.167	726728.342	731357.692	694010.688	748615.062	667026.861	709204.769	721375.808	653590.499	667151.463	662668.566	708380.854	646049.087	658926.477
732182.343	663209.136	683055.444	677158.103	670542.402	687261.606	717993.639	746352.204	693380.298	717710.217	697763.667	676759.405	757036.656	704220.393	723029.203	726469.648	706244.615	707799.240	757162.760	710353.401	698265.508	681602.857	656241.182	625801.809	660803.140	646629.766	664116.459	699628.497	684186.400	649536.231	634646.629	644072.600	648626.210	615422.488	685405.657	666084.952	656775.626	669962.884	649283.191	721526.751	649523.574	670546.898	702094.347	657695.697	683372.855	702143.645	709612.410	730033.582	730534.898	711860.305
808413.973	807800.118	775187.789	795918.530	818317.212	779544.746	777423.618	806718.350	774233.509	770730.730	796032.574	798396.819	745879.018	792543.748	772534.841	760173.015	762601.998	774797.390	773640.520	786355.165	766547.852	754956.288	746508.208	746413.483	811431.446	803309.636	781262.207	788767.944	783435.049	782729.849	829304.297	795760.190	799635.366	797645.351	768651.324	740866.963	723725.158	791784.445	800550.779	868145.987	802465.173	791960.022	743472.313	781146.254	756235.159	721110.510	760184.573	765257.318	715215.494	710297.899
660903.587	676622.032	642880.103	731336.298	638769.474	625711.747	614326.084	627714.867	609596.264	579854.688	586520.584	574947.249	566691.034	538326.129	574405.634	558521.928	534082.473	542034.799	555570.988	539764.447	523001.611	536207.405	512481.487	548047.307	556910.705	543280.436	566055.892	567962.378	608731.647	587571.684	596381.159	606259.018	581818.182	570792.545	544496.232	537328.189	562094.589	573634.606	559243.455	542690.769	547660.122	506326.550	453990.348	438792.793	437173.759	419426.141	404966.509	425445.015	427397.916	415648.328
361047.326	346527.963	351362.937	336813.742	313421.656	326032.382	312067.981	301437.253	315377.823	289651.896	257960.001	284848.347	306934.887	324522.546	305117.119	312977.290	323676.970	319459.219	336337.952	347884.168	366121.999	374063.905	400936.588	396617.645	406705.765	413532.435	398538.162	368553.538	367575.436	370432.109	370540.545	406132.602	412153.585	416106.656	0.000	0.000	0.000	0.000	0.000	0.000	0.000	0.000	0.000	0.000	0.000	0.000	0.000	0.000	0.000	0.000
388441.534	390759.324	398288.951	392316.866	393902.391	397527.380	417153.346	405771.697	416188.050	418292.780	421072.134	453862.598	405480.474	429501.606	402915.497	368054.354	421332.929	416581.615	440763.579	433026.029	421898.204	405506.782	439145.423	439023.962	422152.895	422484.632	443474.713	397304.685	440344.349	434580.434	468276.602	451620.187	445545.437	496731.507	481215.743	484430.407	486745.909	514228.708	518809.436	491055.425	474926.268	472295.166	444245.028	416096.268	0.000	0.000	0.000	0.000	0.000	0.000
436809.023	463374.852	512954.670	500801.282	503945.896	535188.654	522403.264	520803.496	518424.818	504492.506	474178.604	488791.999	449452.342	482651.106	494102.882	526762.151	598709.183	644745.326	606321.508	649603.742	617322.057	597339.450	601840.428	592553.967	601800.587	653932.423	608846.540	604477.973	612730.080	631588.255	622211.714	583907.509	552168.920	559368.585	569106.616	551413.825	585452.672	551690.656	540818.258	556969.640	557842.711	554154.775	554745.011	581459.580	573164.441	594396.034	576491.817	588003.552	573322.173	597825.112
526620.675	578874.552	532297.128	538508.762	534510.682	498099.749	508936.933	533393.073	507081.392	502123.984	519113.769	490453.326	505446.183	483255.207	499375.780	500884.060	472576.392	466061.408	506893.755	497304.609	474939.801	469214.816	411324.589	438771.615	426444.688	394488.211	351702.769	338732.733	339792.794	329627.225	333981.257	287650.585	327553.113	319536.799	327396.543	340971.086	335108.290	326028.130	342694.608	322261.502	303280.280	0.000	0.000	0.000	0.000	0.000	0.000	0.000	0.000	0.000
279118.321	278719.229	287995.208	289186.172	264910.487	237403.940	231761.527	258269.132	289445.654	279938.749	288153.713	326355.845	311953.107	305769.254	278038.052	304208.419	318436.857	335303.802	335167.819	343282.814	340787.492	314195.675	296047.178	322797.232	353119.814	352235.462	369394.894	369326.681	393823.276	381266.108	391548.810	380329.365	0.000	0.000	0.000	0.000	0.000	0.000	0.000	0.000	0.000	0.000	0.000	0.000	0.000	0.000	0.000	0.000	0.000	0.000
402257.469	390286.548	375548.771	420576.274	376214.231	405575.857	387808.841	408359.945	405383.493	386841.209	418383.783	409215.534	406527.201	401461.319	397296.793	356759.341	334617.148	328155.047	330935.157	371214.540	381055.447	401308.265	392053.853	418275.284	444543.232	479616.307	476567.191	457971.917	430016.900	449274.646	436262.106	409396.468	450901.352	465073.016	448092.917	429590.171	442072.969	471918.490	464910.853	494398.465	493873.499	0.000	0.000	0.000	0.000	0.000	0.000	0.000	0.000	0.000
491719.445	478036.608	488515.012	471713.689	526648.410	491468.114	508414.256	496130.185	533168.407	572331.220	587509.547	628136.758	591715.976	623441.397	574531.039	579814.343	556476.834	540394.488	571082.659	581764.025	560783.302	560858.787	578348.929	562455.004	534376.436	564563.480	601909.256	600542.891	587447.423	624843.789	617226.800	622889.960	635485.511	620478.265	638545.139	624410.712	612887.805	640159.784	659178.400	635291.726	630524.975	650262.706	696257.615	678090.227	706025.219	658310.512	683018.120	656120.621	669057.432	642326.764
656241.182	669312.683	706873.639	695323.256	680902.059	660157.514	659530.546	680392.450	630823.287	701631.293	668887.373	617711.010	653411.133	622444.089	636411.657	610504.338	632411.067	617524.099	618765.933	623414.190	656797.194	629976.817	681877.071	647953.762	658809.268	652405.091	665796.692	605689.850	636326.614	649249.468	639206.361	649097.754	675447.484	636059.484	671763.109	727950.383	745684.352	767530.394	749159.069	720575.307	734085.036	723144.231	709149.446	723913.767	719160.596	680466.528	694613.274	705407.655	671104.907	686600.982
724086.746	729229.715	743837.308	776457.800	746519.354	719989.056	745606.514	757403.620	734349.183	768651.324	754386.759	758702.316	780469.530	766718.292	809100.765	787835.815	784781.517	803199.949	785416.388	770048.205	769828.867	791283.224	757415.094	788886.172	754882.201	777441.750	783349.131	810523.842	821024.803	829792.884	770332.938	786318.066	731143.801	739655.912	755509.553	746485.918	760959.722	757076.775	753602.219	736311.961	740537.779	775650.771	737452.250	787959.972	751021.389	732059.063	760317.509	736897.954	731127.765	729548.920
738029.167	768592.246	760479.406	776481.916	784535.241	835254.418	781677.480	808028.572	751100.362	826173.166	816113.342	783803.485	822097.994	812657.960	820809.154	809992.062	792681.960	822693.168	793650.794	815294.933	814883.024	804084.751	779204.588	817233.827	842587.756	810136.427	812572.116	803128.991	804149.411	785071.088	801192.174	776892.121	779119.595	763213.127	794470.485	828466.095	786522.156	803864.983	814491.432	745361.985	779605.520	801873.176	760357.977	795639.893	800954.738	747484.714	773030.512	790257.703	772367.771	743881.574
759659.065	747663.551	739885.762	834682.737	761771.271	778482.737	774293.457	773598.626	724569.425	760924.980	769899.990	755127.314	770362.610	766765.324	769550.429	777768.272	756383.880	856934.744	810937.931	778597.901	775825.284	759030.566	730305.487	753863.551	732933.640	726485.481	766935.861	779714.936	808446.651	798403.194	773945.886	791765.637	746664.277	785737.297	756910.594	728788.608	757851.340	706583.949	735083.322	721011.724	718716.086	676475.562	681523.887	677286.519	670344.624	711156.625	676384.051	706095.012	661030.282	692688.671
788413.476	717869.936	711571.577	721407.032	750790.207	733008.855	732091.219	704081.561	707628.948	722611.228	710838.149	688487.118	736404.139	703284.338	710257.539	758104.133	760647.159	783662.210	728417.004	738536.074	712900.650	690617.274	716450.418	703863.507	701897.228	674167.908	687389.158	674918.672	732214.510	681393.859	665544.116	681120.034	727288.595	710146.574	686563.270	690712.677	680869.607	679869.737	685358.682	684809.554	681612.149	689422.195	679172.496	731068.969	679130.984	666502.263	666111.574	663684.511	712514.607	660707.089
593584.538	624180.763	608035.801	589932.217	614896.482	594834.458	623733.042	599685.765	570828.386	583297.849	573595.122	515929.318	539665.407	518008.568	502573.175	515812.224	497391.183	525392.205	490378.769	460436.955	488851.736	439010.470	456173.163	420093.933	438531.096	430822.785	424361.760	407612.572	421274.355	426990.952	442258.704	397846.853	467853.768	452851.379	490626.579	474138.135	496090.804	505162.763	503633.717	501150.140	499732.643	485217.839	494349.584	509320.566	527206.491	492220.456	516528.926	528742.439	505221.464	473209.258
507508.590	488331.323	517826.166	496526.795	509336.131	514387.416	542899.954	525657.334	512888.898	518806.744	512142.908	489826.308	502313.152	458519.989	525163.194	482018.307	464694.812	492540.475	460498.444	465842.126	501557.336	504721.671	506367.572	498795.409	479515.114	478192.051	474032.500	501595.072	452687.379	457519.330	445767.880	441518.648	441508.901	413469.172	394264.244	371920.037	366183.670	351111.267	332420.286	321964.758	302206.105	297417.229	270148.338	279746.885	0.000	0.000	0.000	0.000	0.000	0.000
313520.902	322482.860	325262.487	324134.399	308450.622	336042.960	300523.211	320176.225	339886.342	345321.754	384349.297	375182.432	354849.012	338753.388	322180.518	329745.700	351181.550	351323.435	348447.839	352033.345	350837.801	382496.940	398309.574	398757.472	401208.440	401664.498	381269.016	352264.001	342695.782	315084.679	324973.921	337376.225	340164.980	374543.057	0.000	0.000	0.000	0.000	0.000	0.000	0.000	0.000	0.000	0.000	0.000	0.000	0.000	0.000	0.000	0.000
407388.396	383367.964	365598.631	383841.796	361304.309	343526.922	321083.980	321359.479	313696.950	325243.445	324777.609	328625.229	320734.868	327353.673	333354.446	369670.734	404210.254	410839.592	410664.126	410696.171	405997.393	401230.977	358007.189	351103.871	319095.301	294328.871	295216.896	257841.608	253939.232	229652.238	249575.721	264244.775	255861.139	0.000	0.000	0.000	0.000	0.000	0.000	0.000	0.000	0.000	0.000	0.000	0.000	0.000	0.000	0.000	0.000	0.000
262901.911	246848.364	231187.146	271480.191	258451.359	314922.938	310335.411	309945.852	335525.433	339693.528	301801.149	311243.355	307675.267	331061.150	332676.851	331047.999	330174.662	327482.316	300349.006	326790.978	299731.441	333773.915	355215.811	362251.903	371473.785	344776.464	351319.733	352814.578	355237.263	397908.592	420026.882	382200.174	434795.842	0.000	0.000	0.000	0.000	0.000	0.000	0.000	0.000	0.000	0.000	0.000	0.000	0.000	0.000	0.000	0.000	0.000
441858.102	440189.281	444683.585	425684.074	423664.187	441975.276	423228.471	385668.556	363329.845	339070.405	339089.950	348146.988	393149.759	389998.869	431371.027	395853.044	419670.810	438646.512	468491.598	455522.758	437386.006	463048.713	425211.649	406145.798	409572.529	455699.202	420816.974	408485.051	453755.507	455904.880	444750.828	437433.838	470344.763	463714.352	469247.843	472813.239	466159.175	480072.203	524997.769	497252.679	499602.816	480365.077	462733.738	0.000	0.000	0.000	0.000	0.000	0.000	0.000
464854.663	491896.013	519550.693	483374.340	456262.661	468158.219	485833.107	491113.305	513592.218	490224.915	488782.443	545458.512	551356.060	520879.453	554053.455	579357.493	573332.034	570952.234	580170.918	603452.958	607769.728	615577.812	562309.518	602863.602	565950.174	580959.629	606409.751	559747.442	570877.267	574669.709	578265.320	552929.142	603762.649	589560.070	596640.912	611172.228	604583.956	558150.958	617055.412	560522.407	541283.708	543100.452	573565.513	569907.732	536656.309	532339.633	526482.047	455510.308	461838.301	451066.095
483949.805	469510.019	420056.876	439189.783	449230.244	426315.610	476462.741	446161.671	450958.286	435452.827	433408.891	407802.069	433760.443	416272.942	405132.215	405009.153	393874.464	410279.975	430255.572	420187.488	392058.464	356176.093	320699.895	330675.802	319834.198	369636.573	355899.750	360812.839	370341.566	374621.632	362657.847	313573.991	303623.749	290185.632	318722.052	342469.272	321012.860	274771.322	0.000	0.000	0.000	0.000	0.000	0.000	0.000	0.000	0.000	0.000	0.000	0.000
291808.072	281517.265	289552.930	296601.246	300377.875	330267.351	366124.680	383223.987	352936.609	350722.137	325946.304	298326.686	307031.010	324173.277	331897.324	294740.937	275932.099	282148.732	310901.771	296140.987	294874.781	285477.747	234710.379	231891.586	244253.926	226314.491	200182.166	214083.711	201847.307	0.000	0.000	0.000	0.000	0.000	0.000	0.000	0.000	0.000	0.000	0.000	0.000	0.000	0.000	0.000	0.000	0.000	0.000	0.000	0.000	0.000
196871.709	217523.710	207952.088	223205.318	205184.184	236466.435	223879.929	224683.253	221056.518	214500.215	218856.214	188504.967	156078.801	168715.719	177512.692	191852.412	221520.249	200775.798	215079.203	237990.409	0.000	0.000	0.000	0.000	0.000	0.000	0.000	0.000	0.000	0.000	0.000	0.000	0.000	0.000	0.000	0.000	0.000	0.000	0.000	0.000	0.000	0.000	0.000	0.000	0.000	0.000	0.000	0.000	0.000	0.000
248341.082	234385.804	208551.878	216937.622	208145.569	256606.330	220898.793	208862.888	205017.601	193548.262	188351.939	211059.073	192221.932	231801.819	270815.561	244840.597	275760.133	286458.259	269836.344	219712.133	252634.983	245772.105	273464.633	0.000	0.000	0.000	0.000	0.000	0.000	0.000	0.000	0.000	0.000	0.000	0.000	0.000	0.000	0.000	0.000	0.000	0.000	0.000	0.000	0.000	0.000	0.000	0.000	0.000	0.000	0.000
252059.960	220540.235	181235.920	159013.101	178653.737	161894.293	179452.025	167226.877	182785.282	165803.109	156078.070	139204.225	173140.086	143212.925	121368.797	144927.956	142298.722	0.000	0.000	0.000	0.000	0.000	0.000	0.000	0.000	0.000	0.000	0.000	0.000	0.000	0.000	0.000	0.000	0.000	0.000	0.000	0.000	0.000	0.000	0.000	0.000	0.000	0.000	0.000	0.000	0.000	0.000	0.000	0.000	0.000
126749.138	127126.024	136919.717	150827.515	162869.633	178280.449	195524.445	215199.081	198274.614	211391.016	216052.250	212017.131	246959.313	240877.952	231080.834	238824.221	245635.065	238469.977	222903.813	0.000	0.000	0.000	0.000	0.000	0.000	0.000	0.000	0.000	0.000	0.000	0.000	0.000	0.000	0.000	0.000	0.000	0.000	0.000	0.000	0.000	0.000	0.000	0.000	0.000	0.000	0.000	0.000	0.000	0.000	0.000
192204.567	221582.587	262624.353	266863.790	251387.660	218959.243	212028.369	186417.265	178673.528	171914.057	177027.809	221363.823	225488.295	259369.732	252228.438	213095.575	236919.665	254045.677	244392.416	238012.500	253255.601	236870.841	0.000	0.000	0.000	0.000	0.000	0.000	0.000	0.000	0.000	0.000	0.000	0.000	0.000	0.000	0.000	0.000	0.000	0.000	0.000	0.000	0.000	0.000	0.000	0.000	0.000	0.000	0.000	0.000
237837.581	224315.837	258037.880	261368.893	238153.075	226567.279	222692.846	224179.056	272808.867	239774.804	234035.283	270954.247	288097.262	308494.393	323199.938	330951.585	336744.556	355258.717	364272.184	375886.152	359659.187	363674.715	329842.500	306392.262	324383.590	337053.278	347440.579	369139.904	356262.380	0.000	0.000	0.000	0.000	0.000	0.000	0.000	0.000	0.000	0.000	0.000	0.000	0.000	0.000	0.000	0.000	0.000	0.000	0.000	0.000	0.000
321159.256	320671.100	278207.454	261172.980	238273.376	214257.555	207543.802	198548.215	172592.933	160576.792	158720.333	164639.407	164363.658	201390.399	205315.621	221292.303	240349.950	276602.983	282861.426	311205.579	296308.588	318924.332	332289.943	0.000	0.000	0.000	0.000	0.000	0.000	0.000	0.000	0.000	0.000	0.000	0.000	0.000	0.000	0.000	0.000	0.000	0.000	0.000	0.000	0.000	0.000	0.000	0.000	0.000	0.000	0.000
315801.108	320567.276	309954.499	296940.327	287267.995	294015.606	302982.560	284590.560	302541.652	297439.345	311501.249	280854.697	278415.814	279817.335	294635.860	290346.558	307988.925	294125.433	292260.931	286473.030	305049.174	301742.867	308804.956	348957.316	388174.648	390750.162	354940.956	379228.876	394925.991	419785.322	415698.436	395013.351	0.000	0.000	0.000	0.000	0.000	0.000	0.000	0.000	0.000	0.000	0.000	0.000	0.000	0.000	0.000	0.000	0.000	0.000
398209.649	388066.189	382870.379	387133.240	398036.882	357966.179	382032.259	386210.732	333280.009	335839.818	368485.635	392672.727	365032.780	385461.918	359824.837	316445.682	355302.896	365458.340	352158.556	365323.494	391058.831	424637.466	448279.727	440759.693	416536.499	427401.569	420111.582	416420.285	443519.952	430908.182	438381.146	458078.909	446733.707	431454.779	424552.734	430750.410	434977.403	424769.138	407406.653	0.000	0.000	0.000	0.000	0.000	0.000	0.000	0.000	0.000	0.000	0.000
499438.132	525375.644	511563.902	511349.400	537134.815	521735.501	557037.895	570027.931	546188.424	562910.925	602210.111	576159.665	551839.834	523349.226	581953.618	563412.023	559910.414	560299.424	555713.008	594021.765	559083.997	559581.433	513974.980	508171.396	518038.086	508112.008	504044.961	542882.271	576535.025	601460.346	613485.641	612936.641	625566.920	658574.975	720912.964	685274.144	662286.744	662028.057	668100.857	735304.931	718442.417	702982.756	728613.376	712915.897	707914.484	722809.706	725573.566	729479.735	779386.778	759751.409
715891.356	701409.834	669388.848	706963.591	704022.078	702316.239	730625.635	746524.926	667989.285	690722.219	701345.883	711774.168	699124.696	707969.614	721349.790	725126.353	726116.222	722125.939	747467.952	735873.077	752128.524	723955.694	710368.539	723400.561	736181.866	719823.211	726923.804	741229.403	718117.383	728671.777	673786.342	701385.236	711080.772	678794.461	737055.463	758173.106	753108.455	708551.508	721797.565	705751.166	704746.467	744928.897	716517.153	713903.266	722741.793	671465.406	728873.599	718674.764	749159.069	693015.101
706209.702	731411.185	761945.399	759578.282	781836.377	707238.587	682500.683	659504.448	710368.539	639631.572	656348.863	675556.997	662199.031	672043.011	701596.834	709451.310	684551.721	727473.775	778488.798	756498.321	768060.953	738116.327	735537.494	711348.860	740115.754	741487.721	753097.112	792757.369	787947.554	770920.865	761533.424	705795.997	723782.778	728470.067	757438.042	782368.543	818665.575	802201.240	747758.594	706040.174	728677.087	729261.623	743400.462	767347.816	758207.597	746736.760	761864.129	773640.520	804285.232	742986.210
822077.719	846417.538	870367.469	762642.710	815102.214	829043.036	814325.616	826582.906	786348.982	813530.642	739825.549	761846.716	824334.350	813994.188	799916.809	775542.492	782784.992	791640.279	837135.323	834251.009	830082.178	824076.211	827561.095	811965.118	799744.082	829283.665	805951.143	804816.019	802632.635	825021.244	827321.464	787209.421	806737.875	836568.063	823953.990	835254.418	828809.415	797575.371	798932.626	804738.299	773526.818	784233.764	783496.431	806009.608	766148.495	793720.087	793008.834	770908.979	797321.001	807917.592
716522.287	644234.424	688947.220	681928.220	663940.086	679731.098	636091.852	656624.686	675255.922	641243.499	697617.636	684251.942	669281.326	686021.623	767937.091	747155.207	683512.983	714295.919	684350.278	677814.455	685058.196	724889.817	727982.179	694439.622	695226.574	699066.048	680434.117	722282.412	736214.386	723788.017	727727.888	770042.275	760676.089	723798.494	747764.185	742704.782	757025.194	713811.539	694145.576	718555.990	697637.103	702084.489	705940.489	718995.132	700427.261	719217.491	697593.303	718664.434	675904.022	724343.745
633858.168	632955.459	698021.806	659887.423	655441.145	649325.351	693462.040	639627.481	686506.711	651257.905	646475.095	695168.578	678241.997	703660.442	689170.377	684987.807	683316.820	671645.801	754170.563	742815.121	725947.543	763248.079	710636.090	725547.244	752564.363	758483.640	749788.185	760705.021	769372.807	788326.462	776060.098	720269.093	765608.850	773173.956	746207.401	718003.949	770071.925	779483.982	825457.097	778458.496	790488.838	781323.249	807154.619	860207.654	777671.496	825668.379	814962.715	851999.216	766812.361	792217.258
682999.460	687559.302	726074.045	740241.763	758092.639	705805.960	688449.199	706050.144	731732.303	772934.911	742329.877	718829.745	728263.165	708591.674	707518.802	678582.577	657332.545	691644.246	738579.711	776421.628	733977.276	749872.522	773897.969	743577.351	761081.344	732579.265	771575.171	687294.671	729357.363	719605.656	720279.468	751653.638	741482.223	741256.875	725821.085	781952.535	747032.414	822341.370	749378.016	803148.341	761371.077	787104.087	772457.264	782925.951	811451.199	796590.592	807167.649	854160.616	766083.932	771105.148
793052.857	796013.564	830440.632	845515.807	858052.393	829132.396	818256.949	759451.372	784892.391	756423.930	814385.302	828150.492	770505.066	843682.505	819094.736	811391.943	830875.327	815022.495	852682.112	855007.781	806386.582	828328.847	820452.233	847306.835	794388.440	826350.670	837121.307	819517.632	801828.168	804246.421	815261.699	808498.941	843056.586	782068.728	829304.297	790701.352	829180.521	866123.319	831400.328	824871.526	832195.999	800441.844	772206.735	825055.279	751168.066	775692.888	764637.065	717205.766	793398.921	815773.802
774989.538	791865.953	789908.134	799980.800	843960.199	788537.814	861511.953	840696.433	802967.769	814060.452	760595.090	789303.361	809290.657	823635.031	781940.307	789147.642	829634.546	786534.529	801770.309	802072.555	851803.268	774407.385	831234.466	784596.796	775338.047	827609.037	799098.617	801976.069	781170.662	845258.522	785052.599	815933.550	792210.982	767801.477	841878.399	827513.157	858671.292	745612.073	828418.053	804343.455	792217.258	801654.615	856149.723	851745.226	830482.012	837724.405	840484.455	801571.079	842538.062	853504.489
789434.212	789720.992	748430.168	755024.689	798237.492	824381.920	846811.754	806679.305	852260.621	849444.463	824633.450	783643.787	759065.135	790445.100	838117.588	846532.181	794527.296	803813.290	855739.444	829896.180	835812.912	809290.657	809009.126	823065.590	862046.671	872569.893	819759.483	835428.867	807135.074	795481.664	824701.458	770036.346	783680.634	815820.389	811984.897	772141.147	806529.664	750063.755	779301.746	787135.065	751879.699	791452.315	790176.525	816213.260	824436.292	812024.458	829008.671	850817.636	836995.187	810129.864
762497.331	803251.562	755937.892	800922.663	750773.296	796501.764	738050.955	742533.822	783361.404	808459.723	761463.838	808224.492	748088.634	789702.282	798460.568	742219.682	753465.943	768787.238	766230.681	839933.813	827636.436	782570.588	792173.328	794969.433	793751.588	832535.487	834766.349	806035.595	779490.058	832438.462	773311.474	758512.405	785490.421	748895.379	748850.514	741916.816	765567.822	811339.278	824483.873	783508.709	798900.713	770036.346	742986.210	836071.467	830571.682	863147.900	819591.516	808335.556	805029.826	802639.077
690750.846	673536.741	669402.291	712768.536	710969.549	678568.763	693818.081	710484.622	760537.244	741075.597	730865.930	720232.779	785120.398	743494.424	748105.423	787761.340	744407.638	740949.304	776849.874	786769.681	787389.175	827992.780	837745.459	830199.331	812743.823	822354.895	852238.831	801436.174	861103.935	817554.531	862180.454	787110.282	816419.836	807532.665	817354.061	778355.491	841538.332	781353.774	840166.689	786262.423	831220.648	806120.064	817621.376	839045.837	844002.937	803703.466	810931.355	817969.146	813127.124	815022.495
783539.404	866070.810	803290.277	807493.540	769686.661	794666.200	858759.779	786559.275	805418.858	825484.353	831130.837	775163.753	804828.974	807102.502	789758.413	777532.423	812638.148	782399.149	793084.305	785391.714	819732.603	763825.237	794552.548	768680.867	819175.254	812776.852	779453.603	769923.701	786813.014	764122.902	809474.085	814418.464	745767.768	780256.392	795323.498	775927.621	734484.025	751010.109	801339.840	753545.431	794016.293	746452.485	761620.424	761620.424	739240.357	758150.114	746419.055	727135.233	763329.644	734074.259
758788.670	765497.497	805386.424	757667.596	828974.310	784424.468	839609.414	838869.875	803058.045	795013.674	770813.902	775464.309	818685.682	816513.162	828630.853	826186.817	854963.921	810215.193	800300.913	804544.065	821166.385	825463.911	855124.763	801731.741	839870.324	789714.755	809696.930	780201.604	818933.748	845930.651	779623.754	783355.267	828054.486	806373.577	826234.601	820344.545	775031.583	837044.229	837934.993	821051.767	881904.208	805620.005	795810.852	787395.375	762474.076	793701.187	760450.491	794426.305	763149.058	769514.898
854759.300	801686.749	801783.166	833361.112	807291.456	884024.788	805328.050	783852.636	834836.038	835170.709	843433.449	835442.826	834306.691	861000.138	845744.636	829194.272	818056.135	818477.958	856780.561	826200.469	809434.772	815640.727	806900.614	744169.432	768480.023	762770.688	819920.796	794073.039	825348.091	805678.422	791214.356	776192.620	817701.604	771890.824	772463.231	810490.995	791170.537	777218.181	815142.079	813663.030	804634.696	820176.338	818136.449	815394.651	802143.327	802929.085	788761.723	783662.210	811286.619	838672.884
746792.526	768078.651	742258.246	784855.430	771473.978	758535.420	792688.244	706199.727	795443.698	784529.086	809094.219	811721.255	801506.833	814876.383	792845.363	837268.495	843518.823	786843.969	740548.747	738650.633	774653.343	769615.577	771396.614	786472.670	832334.532	813821.952	789552.639	799136.932	795380.430	758201.848	776500.004	800025.601	816286.549	805094.639	785521.272	784627.577	817561.215	831718.413	821274.289	744967.743	802993.560	769207.101	782846.272	834320.613	732230.594	796013.564	821564.423	751913.620	788003.436	769911.845
687237.991	707729.110	715722.271	682421.504	696669.918	710489.669	726416.876	735386.041	732498.773	743422.569	713582.326	753386.472	770374.479	776554.273	783404.362	787922.721	769408.325	807826.220	798824.131	842140.722	804841.929	737969.256	771503.738	778761.613	768787.238	769941.484	796489.076	791302.008	770125.299	810307.106	816153.306	820364.734	805464.270	775025.576	740850.496	732316.390	713628.157	715952.862	742335.387	780743.736	778694.907	710116.317	718643.775	705337.998	751128.571	736680.811	735948.896	768858.169	788357.536	769248.521
750592.968	714153.086	747842.474	730737.753	751501.123	769201.185	711111.111	734667.489	748772.014	752564.363	665965.183	712661.863	770736.670	766353.994	722261.545	795209.657	780274.657	802606.867	761991.847	799494.719	802877.513	761788.680	756063.630	760323.289	815461.143	787246.605	756006.471	777877.173	810346.504	823350.212	791264.441	727013.646	782974.992	756652.870	761452.242	720341.730	702641.934	710787.624	729165.907	763807.734	805886.193	764047.004	778840.462	801956.775	775590.612	753943.123	749333.094	746006.998	744285.746	766618.370
741553.703	807943.702	832736.539	832445.392	790701.352	819557.930	811668.547	771872.950	800486.696	796736.567	842445.789	813967.685	771503.738	796787.353	751478.534	803658.252	777974.000	751213.209	733100.207	714525.591	783692.918	787420.175	788307.818	810116.738	808701.630	802432.977	806224.050	804557.011	801834.598	774611.339	745311.988	786627.335	779842.628	797073.147	785780.516	777901.378	768344.218	806939.681	800230.466	759578.282	768964.589	750626.773	742274.775	762921.991	838454.895	782889.174	757225.827	806178.552	809906.780	830426.839
705233.538	689926.385	728072.283	762049.914	736463.795	722230.247	762567.106	724931.856	747557.356	798377.697	796907.997	759024.805	806685.812	806354.070	761417.455	811892.603	752756.972	793323.390	818149.836	796457.358	840675.230	796305.144	833069.528	800544.370	817768.473	835156.759	868553.164	821658.929	809972.380	805178.911	812657.960	827191.437	777877.173	795665.216	787569.011	760294.386	803212.851	804854.885	776192.620	767253.616	797950.862	823797.873	789409.285	848169.227	839969.089	837977.123	802085.422	808904.420	776560.304	827876.249
789440.445	797696.253	814790.069	792700.811	802181.935	803374.172	795671.547	771069.473	806256.551	757237.295	781848.603	779471.830	792204.706	866153.326	796996.916	864393.887	810051.114	863483.292	852565.797	816253.234	795007.354	788867.502	805535.641	850947.956	790595.081	796927.049	759855.324	802452.294	769360.969	773598.626	773012.585	773245.699	837878.826	823899.682	773066.368	790432.604	790701.352	818069.520	803600.129	788643.533	811984.897	774431.374	743207.087	742131.550	710812.886	727251.571	723992.384	693394.722	706553.995	667463.173
605612.820	583808.651	573253.154	560029.570	562281.062	526751.052	509582.703	521645.688	512618.094	521153.626	515463.918	503821.486	513769.009	503321.925	501215.447	496603.234	470216.488	490215.303	458907.158	490961.401	480699.899	492295.574	445537.496	522946.910	495157.361	474410.308	484559.511	492894.920	528630.635	539610.078	562410.717	551781.980	535415.027	525773.413	538221.823	524026.621	537903.360	525538.546	506796.136	490814.408	455890.331	428038.215	430540.845	462120.022	509824.315	537906.254	522266.847	525944.860	537596.835	578579.818
554766.554	568922.063	591219.212	618024.053	583645.097	586789.032	613162.138	614926.731	625758.732	622293.025	650499.584	654082.127	655217.827	643033.058	675940.571	672920.340	651465.798	709466.410	733347.511	764812.506	679384.749	731218.649	745050.999	720668.781	729879.059	763836.906	756652.870	769977.055	752366.192	783969.394	758144.366	766283.525	772839.334	748318.155	738874.399	715225.725	805165.945	702671.557	694651.875	700520.487	719408.934	697680.909	714081.691	693139.993	701646.062	690254.980	698051.041	648008.346	641893.844	617367.791
514136.174	507351.524	513481.456	501756.147	519094.906	496901.817	473039.135	489548.147	487099.178	464964.895	494572.072	460121.288	467895.360	458356.060	465456.170	451526.385	487890.556	498611.367	496497.212	470703.419	479554.206	440144.720	481104.616	468821.056	507828.171	529795.711	525568.928	502911.860	539377.235	537284.885	505487.062	544223.611	565003.673	515442.662	489354.102	508383.240	520150.636	524051.336	553486.132	568960.907	535658.807	567891.419	609789.562	584228.176	583063.181	602007.092	609629.711	581398.729	592318.810	625672.598
654733.065	636841.267	630461.372	640590.368	595908.492	604671.694	561718.860	603912.143	578024.659	603165.412	599847.639	617829.318	612197.421	613218.539	588100.377	577137.284	557118.583	612692.539	602315.300	621334.129	600078.010	715312.699	664028.261	653223.331	676873.925	670030.218	706075.070	715102.975	726865.682	698914.586	714377.563	684233.214	683494.296	748150.199	723782.778	811470.953	756481.152	769082.869	705382.776	719408.934	705955.440	796368.559	743776.451	761388.468	769971.126	758466.381	768084.551	746458.057	767018.217	819813.247
796965.157	775073.632	768361.929	798154.666	828534.736	780445.166	833243.065	812492.891	793071.725	801686.749	788568.905	789565.108	788413.476	796685.787	806503.645	815162.013	780189.430	816813.285	782178.837	789802.076	807930.647	816499.829	821422.704	812611.734	749501.581	748469.380	802671.290	808512.014	809100.765	834348.457	817821.977	803322.542	807030.853	789477.839	776668.867	798524.327	837415.735	832182.148	776910.228	763848.575	804790.111	837675.284	814683.862	838975.443	774431.374	804977.984	785243.700	819101.446	791014.080	742737.880
749383.632	817681.546	774251.492	738410.645	742710.298	811523.636	773706.363	779550.823	752292.612	733041.094	794647.256	763382.088	802690.619	796520.797	765626.436	782276.738	778191.949	769840.720	751602.793	763936.104	812961.864	787773.751	738776.143	802111.157	793254.167	811227.387	755595.182	790207.746	799622.578	821058.509	826220.948	795829.852	778603.963	783920.228	806055.086	760178.794	790207.746	744435.346	769005.983	766500.847	767931.193	763591.936	729272.259	740855.985	719952.771	718308.240	765843.385	743102.154	702804.894	698202.130
616960.237	619156.709	623433.623	638961.305	645073.893	692976.681	684847.074	670025.729	684973.731	661310.055	616994.496	623542.469	648243.584	701798.710	707638.963	635239.263	651194.290	632347.083	651932.981	643981.350	628207.786	664054.718	636367.107	627100.788	632199.168	631959.453	634071.181	660851.176	642153.526	623974.342	637458.326	599297.623	604006.982	606115.707	595011.424	625265.738	627155.848	600896.538	598472.698	550369.849	605733.877	636873.714	606398.719	633300.191	660724.551	637608.712	581209.497	576751.161	558971.492	571752.020
606097.339	621419.073	635441.091	654308.952	574435.330	546815.619	580335.898	553909.214	555120.711	557892.505	547606.140	603420.186	589681.749	545060.120	548287.698	555182.350	545033.383	515270.027	487769.188	492919.215	469391.012	521610.315	515657.954	529922.048	554139.421	553504.514	574220.926	555740.802	558574.964	588231.834	584139.446	583348.889	561230.217	566065.505	619912.840	564407.344	577024.056	573148.015	593313.358	598061.086	598831.082	590493.062	579814.343	617951.491	628176.216	643347.466	632951.453	612613.716	581209.497	575990.416
485962.960	470916.215	495189.237	459643.317	445867.256	441526.445	433500.954	419963.379	375937.023	371264.154	380202.115	414951.534	397323.628	400426.053	412265.730	432900.433	400208.108	405163.402	410141.991	401633.846	440051.750	400099.225	412992.752	451658.943	467967.617	450718.445	462286.655	448127.053	433014.779	453644.352	452265.625	469278.672	434482.249	436521.101	434829.873	425408.818	390763.904	399413.661	388530.577	399241.441	445583.157	440544.160	0.000	0.000	0.000	0.000	0.000	0.000	0.000	0.000
428625.313	460799.764	455653.521	471991.995	486862.028	506247.089	525751.299	551678.482	564994.096	533689.126	605484.478	530878.551	511205.627	538442.072	568146.309	549921.911	583158.386	560761.290	611512.331	574488.131	573581.962	561703.084	569683.712	588363.350	594282.998	544650.443	531053.344	575940.655	521803.562	551353.020	519799.150	518917.124	531948.848	513402.369	522384.161	496768.521	491535.754	518500.083	490157.635	475594.850	481410.340	490114.393	532597.638	526293.630	532841.698	553952.172	575506.446	580814.534	522657.189	505527.948
500538.078	465772.694	449076.922	451202.455	469668.790	485835.467	485418.042	485352.074	480254.343	441791.731	481702.529	464893.563	479975.425	434220.011	422548.899	440831.585	428236.181	368267.156	387620.938	357188.781	342793.285	362333.281	340789.814	358925.950	323405.852	310622.674	300756.402	316562.887	340214.744	313477.658	304421.417	314002.305	349568.458	318899.923	283146.551	345445.815	318293.944	0.000	0.000	0.000	0.000	0.000	0.000	0.000	0.000	0.000	0.000	0.000	0.000	0.000
305422.781	348243.980	338784.374	356996.234	384409.873	366325.862	321383.233	326786.706	334128.559	351874.789	350444.363	340642.383	393142.030	386470.443	353581.783	372460.286	350140.056	355779.459	386373.384	383651.828	405348.985	443067.980	457957.236	455504.084	458694.555	463559.581	430997.328	432999.779	434979.295	477065.096	466977.674	509512.600	531222.609	525632.467	515514.406	522815.676	511386.010	488393.332	465077.342	455769.818	467198.027	0.000	0.000	0.000	0.000	0.000	0.000	0.000	0.000	0.000
445779.803	423002.898	446803.567	412206.252	410076.397	398138.305	441076.580	438311.973	437091.593	416188.050	407926.834	421460.783	396273.445	400689.185	391692.975	422518.549	408421.655	401969.651	396179.247	401084.533	372034.882	340291.153	318368.932	306761.640	335760.885	364672.032	366020.153	387852.461	377152.124	398646.198	398312.747	423294.757	395144.465	371671.220	396968.747	425336.441	428568.367	435079.598	428744.764	0.000	0.000	0.000	0.000	0.000	0.000	0.000	0.000	0.000	0.000	0.000
412292.926	424284.338	401779.078	403803.832	436828.104	474203.338	449317.038	441709.770	417834.863	443445.215	460738.195	415334.136	436908.262	446570.118	408797.318	437966.434	428181.172	468654.072	506860.355	482630.141	483806.980	516091.740	494374.024	468528.913	487569.418	487605.079	509780.132	503996.694	498628.771	559093.374	584713.257	533566.680	525066.683	505287.837	535495.306	512405.333	536290.798	502646.433	509512.600	510329.060	525119.071	500232.608	508378.071	481475.240	506914.311	456098.262	476263.050	499340.870	470670.187	0.000
434453.935	425195.377	472701.489	454876.274	461501.541	501398.903	470984.971	490624.172	449111.209	470984.971	496590.903	478253.800	508590.087	517807.396	495353.583	495221.116	462995.115	485027.210	503040.882	529879.929	520960.860	532662.888	532297.128	520313.020	525870.184	483799.958	510873.952	491294.266	476848.982	479906.322	487559.909	496951.204	484071.623	506880.908	456848.386	438829.379	432996.029	506626.677	450738.761	455215.863	497544.617	470588.235	468517.937	489047.775	512544.527	487928.645	500212.590	508034.567	0.000	0.000
472927.278	483938.095	482481.111	505804.102	463731.555	497282.352	469843.119	494897.606	512263.590	543366.044	533014.946	552776.319	541829.215	550533.467	556328.234	569268.604	573944.086	531154.890	540733.451	532399.150	532770.727	508913.622	515113.428	526823.203	521289.462	523985.433	531581.242	497705.577	566784.180	517153.998	513486.729	517266.351	505727.362	467825.314	483224.849	480388.154	492943.514	514204.911	523719.245	506083.119	554889.688	568902.644	568165.677	569872.007	580716.721	613026.820	593038.909	576060.095	565364.632	530419.562
519324.048	534259.383	528482.568	550000.550	568398.197	580909.006	598071.816	632995.525	626099.587	640069.640	642479.457	675182.975	700147.731	722146.798	707979.639	713388.883	724800.499	717741.125	747780.960	746853.878	754511.982	773538.785	728799.230	648104.941	756910.594	708963.425	776451.771	760508.324	735656.537	745300.878	662945.334	752417.140	673205.738	667668.169	687266.329	680749.096	659926.616	634654.684	635546.093	667949.129	667334.001	626923.873	697554.374	695052.615	649895.042	687422.235	713704.555	753267.297	741597.698	744745.818
766888.809	743240.230	812796.671	813795.461	820203.246	812809.884	817902.244	803019.353	784744.566	827883.103	834285.810	829098.024	862016.947	818826.458	760334.851	731619.880	793846.105	769177.518	733713.397	773748.269	751201.923	771146.772	762206.741	714352.047	685494.927	718174.114	678053.444	688368.635	716327.247	673641.097	685880.465	673827.204	656913.688	657868.768	659830.819	632127.235	668051.761	688174.411	680082.426	706673.828	680105.552	716537.690	684350.278	647915.978	668636.917	690426.546	726348.284	690493.288	706249.603	710277.719
573930.910	539100.995	530675.709	581716.646	556718.479	622699.902	595362.129	572937.853	542864.588	603387.417	574220.926	570466.927	559922.955	574834.879	568133.398	581933.299	553921.487	524012.891	568114.032	600038.402	614907.825	628345.942	597739.350	601978.100	614907.825	581114.927	571281.670	576777.773	597353.723	620759.437	619452.033	538056.754	556349.900	544413.231	554262.277	541785.182	576451.938	601004.880	601952.735	516272.923	580986.631	583863.189	542384.648	506047.265	551340.861	603795.458	544938.340	553391.181	556653.400	596100.312
561331.028	560843.059	588100.377	597068.394	623768.058	605249.938	617760.618	639161.420	652043.504	638585.915	654167.702	666964.578	699902.714	723898.046	690798.563	687497.852	754403.832	722444.173	727029.503	698246.006	726987.220	773718.336	736925.106	781323.249	724569.425	785441.064	758972.958	733659.567	777689.640	760421.578	819121.574	758535.420	840187.866	841311.773	830875.327	822916.581	796857.195	784547.551	779842.628	796083.270	796742.915	784843.110	785521.272	794546.235	777236.303	820970.880	786596.397	759901.517	699256.690	724411.959
772881.146	793997.380	822848.867	786478.856	784670.674	785286.865	815248.406	743499.952	823221.430	789770.887	783606.943	799737.686	786039.931	761371.077	766847.643	773383.242	778131.395	768858.169	821334.998	800685.387	812710.797	764274.741	784553.707	763947.777	787327.182	768344.218	781079.139	795197.010	773628.550	737909.355	731935.824	713129.426	728109.391	790039.186	800659.744	780646.219	733320.622	754176.251	748772.014	735521.264	800614.872	799002.844	756080.780	758903.839	782032.032	752507.732	756767.392	729895.041	748228.569	799833.635
812064.023	765773.010	810878.749	784319.877	748486.187	783957.102	757300.376	769278.109	791891.036	758236.342	827047.770	797524.484	777580.791	822294.036	775458.296	765116.795	783312.314	765978.307	762032.493	816526.496	823133.339	801513.257	828301.402	800358.561	797734.434	784227.614	798454.193	822429.292	820970.880	811503.879	811359.026	786614.960	787097.891	826132.214	785046.435	813219.699	758759.883	806809.472	753329.717	789558.873	787562.808	780652.313	773496.902	812242.113	781659.150	797060.441	756103.647	778737.355	721479.900	797429.089
861103.935	838124.612	860577.792	831317.389	852304.204	810011.745	831220.648	845522.956	809447.876	789016.885	818994.111	806640.263	811971.711	790413.861	864334.117	838518.171	830089.069	850839.353	800768.738	788575.124	763580.275	783342.995	793008.834	780896.156	754324.163	798435.067	780031.201	810261.147	829056.782	813729.240	794155.019	828177.926	851701.700	806848.530	833611.204	815900.264	752309.590	785947.263	761974.428	806952.705	793210.121	780152.910	781848.603	746675.428	778719.163	839849.163	780481.713	776373.405	826494.095	756904.865
771265.724	792016.474	813749.105	808891.334	749698.246	768391.449	749170.294	766195.456	742175.614	748833.692	788053.115	729650.060	748671.109	781085.240	791540.020	744230.354	738705.198	747674.732	708125.027	750226.944	764906.108	745112.065	736762.225	756372.438	762852.152	791314.532	817781.849	780165.083	783158.950	811912.378	739737.985	768840.435	823295.983	761313.113	779921.696	789272.212	770208.341	747596.477	763382.088	808335.556	755024.689	775013.563	765339.313	806848.530	746619.679	749990.625	722982.157	717766.884	741256.875	690178.756
674663.680	692645.490	616906.952	654381.740	610802.656	643115.767	610828.772	624219.725	638920.480	658817.949	606343.566	625582.574	593848.913	632431.065	623919.839	604708.259	638035.870	667111.408	617550.794	642743.744	652805.431	611056.456	618593.689	647974.755	670654.827	671050.866	686266.436	721381.012	654458.828	683274.799	635186.808	659139.296	607371.055	604722.886	609195.192	633268.107	660654.709	653214.797	603158.136	628622.437	612118.727	621403.627	647509.033	628424.916	591446.501	575033.208	565064.333	555533.951	614635.705	563142.334
654184.820	615737.006	674549.907	647567.736	664814.052	652196.598	651954.233	685321.107	702217.603	689080.147	721854.878	757793.910	729442.487	697481.395	748217.372	711237.553	654287.546	639476.141	644595.710	630886.964	635170.670	672504.001	636602.073	638810.280	592778.769	607887.954	603056.289	633685.451	613967.767	605107.104	616093.597	614152.531	635069.826	595036.208	624172.971	587023.264	581199.363	545884.305	533609.387	549577.375	546609.382	554449.736	544173.265	549082.483	527938.506	498733.218	509515.196	460695.743	453959.434	468188.905
553042.286	541532.863	547456.245	585672.117	548790.192	545982.660	585723.574	574729.159	592715.526	581916.367	586379.575	603795.458	615619.498	579790.811	545491.242	528421.131	527270.426	502154.242	511127.240	497198.288	549516.975	567472.478	557544.130	563059.893	605785.249	579203.132	569699.939	612448.631	593214.809	641482.080	629675.339	663525.977	632915.398	649384.384	645152.966	664032.670	672866.005	670254.764	659069.789	670816.787	697934.115	692904.656	644168.025	658037.600	677823.644	676860.181	700309.537	661896.599	672752.837	662190.261
745223.120	758397.355	737942.027	756698.675	788146.280	796102.283	746831.567	749838.785	797874.462	780274.657	760948.141	809965.819	789484.072	759047.850	757420.831	748828.084	741762.725	712433.387	669900.051	684659.519	694676.003	697281.995	712225.348	698338.652	666497.821	717741.125	709753.432	690660.202	703997.297	705850.797	733084.085	679029.531	650453.041	646855.635	661765.192	647320.417	663094.796	661708.266	713378.704	694343.186	670861.789	675648.285	644304.988	675032.570	666045.025	638838.847	655123.392	650144.332	666258.028	638129.515
650668.888	638716.435	643301.940	684228.532	669850.690	654896.003	663785.836	626900.292	659600.150	632499.067	639598.844	609332.537	625015.625	636991.362	633256.076	581821.567	619195.046	646830.530	674932.338	646613.041	610851.160	623146.140	642574.410	658297.511	630616.428	593549.306	590144.585	606755.617	620643.856	635861.306	597307.339	613926.304	593760.762	592182.013	558428.359	531951.678	562736.701	539854.779	542099.443	558718.523	534125.263	550300.189	540862.134	541568.056	547516.193	546045.267	592448.650	562749.368	634795.691	559750.575
612504.900	569184.359	578951.634	569032.133	540756.843	553893.874	564407.344	588872.662	615987.335	609830.467	596608.875	625864.475	594526.786	613907.460	636711.512	590057.531	580760.564	620482.115	607950.780	652754.297	642198.889	607950.780	618188.337	598633.917	571840.296	597664.328	550127.630	539493.631	533168.407	543088.654	573967.146	599660.592	564413.715	537007.899	497648.610	528111.368	523176.729	526934.244	548158.462	554532.751	549541.133	531838.513	541307.149	499755.120	458665.101	455848.768	439124.211	452261.534	422420.384	419463.087
390058.197	362656.532	342977.871	310584.084	309931.443	302043.627	315108.508	375381.012	342560.779	359125.744	384364.070	348208.814	327628.234	298790.198	275423.670	254065.686	263513.638	253224.177	220852.446	227930.618	272481.791	292685.211	277064.337	290586.170	293054.892	303387.933	311500.279	305916.112	324859.904	369568.270	402283.360	0.000	0.000	0.000	0.000	0.000	0.000	0.000	0.000	0.000	0.000	0.000	0.000	0.000	0.000	0.000	0.000	0.000	0.000	0.000
384055.550	382926.091	409034.760	431374.748	413850.757	405816.157	404669.891	391472.170	383512.050	394689.064	418166.840	443813.243	422875.894	407003.720	399870.442	406083.125	400658.683	394913.514	357977.712	350234.482	393121.939	415743.370	407594.297	386013.943	396011.373	349832.605	358507.747	381340.258	338444.981	347554.088	317783.145	341076.916	321789.665	361361.756	355742.755	355577.048	331291.474	0.000	0.000	0.000	0.000	0.000	0.000	0.000	0.000	0.000	0.000	0.000	0.000	0.000
353269.509	335200.400	375168.357	370981.803	383735.744	410483.755	353958.495	319061.703	307639.299	306137.131	340141.839	348851.407	354318.433	357922.617	348768.672	339960.293	330703.141	368013.720	347087.244	331524.316	317818.494	326247.243	327734.535	321293.399	307725.447	365299.473	382232.313	412979.107	394916.633	387799.818	389018.778	357560.437	366309.759	342618.289	336040.701	337849.252	0.000	0.000	0.000	0.000	0.000	0.000	0.000	0.000	0.000	0.000	0.000	0.000	0.000	0.000
325917.621	295736.369	267552.086	327572.426	319240.973	293738.379	273882.559	287016.521	298231.487	322051.857	330785.185	360029.522	346217.231	341450.756	326795.250	361262.540	340446.393	336307.412	351110.034	390155.594	420786.871	386510.774	435752.632	418543.135	416416.817	459402.593	409792.399	414653.868	419468.366	424565.351	457510.957	436090.881	431136.692	430776.388	368942.427	0.000	0.000	0.000	0.000	0.000	0.000	0.000	0.000	0.000	0.000	0.000	0.000	0.000	0.000	0.000
400706.847	404478.385	400057.608	377164.927	364642.778	357088.019	376644.997	374433.669	382349.230	382287.840	367561.925	387016.375	339692.375	344131.018	351721.324	325417.022	339648.532	325520.833	282161.470	308599.114	315148.230	260323.113	266499.660	256552.347	249515.316	265432.934	279556.846	269380.586	269904.805	303018.366	336002.312	366013.455	358453.774	0.000	0.000	0.000	0.000	0.000	0.000	0.000	0.000	0.000	0.000	0.000	0.000	0.000	0.000	0.000	0.000	0.000
352074.245	322218.928	324506.750	334768.374	307659.175	337649.621	341358.676	349009.685	334337.460	323006.806	324092.379	352172.198	342260.631	350696.308	324363.599	346497.945	324532.025	317393.816	360366.853	347409.196	364458.051	369878.569	325208.540	323071.505	323587.943	325995.182	313810.157	286386.066	313403.975	316349.579	345846.043	348193.052	379149.795	351863.646	0.000	0.000	0.000	0.000	0.000	0.000	0.000	0.000	0.000	0.000	0.000	0.000	0.000	0.000	0.000	0.000
340532.184	346102.197	356760.614	360737.347	338399.169	378018.954	380170.316	366450.705	382134.450	363546.469	391332.762	354589.811	327523.074	355506.259	377956.089	403173.784	371722.338	393558.239	389136.856	435384.575	451112.896	397788.297	377632.096	394963.426	431557.188	429985.466	451208.562	450917.617	467519.110	443313.502	463688.550	426597.501	487398.317	455338.157	446795.582	468638.698	432432.432	454068.682	464386.221	428144.507	0.000	0.000	0.000	0.000	0.000	0.000	0.000	0.000	0.000	0.000
452656.642	441454.327	443225.083	437328.622	459607.403	471326.832	482381.033	454099.611	427096.725	420574.505	392618.767	392575.610	368936.982	341922.425	334291.636	363911.613	352836.986	352086.641	357227.061	383182.870	370175.685	368958.761	363216.353	368658.158	383247.486	384988.527	380889.988	394447.753	394056.058	412241.937	396304.854	404851.743	376863.590	363464.544	353928.429	334913.006	319412.281	336109.599	0.000	0.000	0.000	0.000	0.000	0.000	0.000	0.000	0.000	0.000	0.000	0.000
319057.631	342648.812	375952.570	344065.896	334528.716	332572.850	374188.479	378234.854	416923.770	426192.059	422602.471	441255.637	427787.355	489715.965	505985.812	504869.466	480464.321	455836.300	434625.765	433104.798	441996.765	431382.192	449759.603	478235.502	479897.110	504202.528	495179.428	469049.752	464106.039	493116.099	500075.011	474536.378	472375.482	489627.247	505065.810	495000.495	524018.383	564302.240	521482.470	534365.014	496144.954	506047.265	505252.096	537227.156	532694.100	0.000	0.000	0.000	0.000	0.000
507634.828	577817.583	475979.685	495142.651	494882.911	494709.086	480845.519	461420.622	445083.386	444406.917	485481.671	504584.147	476201.814	479533.510	476571.734	498944.732	520876.740	507354.098	484158.339	499044.330	506940.009	513755.812	523834.468	526887.046	560484.707	572554.049	584877.410	581429.153	574154.987	582611.381	618413.892	637080.642	602612.930	661305.682	635267.511	669299.244	670587.367	717632.959	738503.349	774137.611	716229.767	740411.669	748850.514	732268.127	750531.001	745250.889	709406.014	771944.451	764923.661	788848.833
787767.546	819275.924	778058.743	755252.783	791615.212	757713.524	776958.518	802484.492	811708.077	769603.731	793474.466	793417.806	751608.442	697116.725	720263.905	703279.392	692679.075	694840.117	646153.449	639721.593	666404.548	623476.380	664195.858	671736.035	676406.926	692640.693	667806.390	673255.595	723788.017	692885.452	775795.190	707068.564	710207.096	722303.281	700240.883	723882.326	690412.245	694367.293	706264.567	683569.051	639938.566	627447.043	656379.020	644471.083	646174.325	669626.415	684045.995	703398.116	670232.303	680475.789
558556.244	542164.102	498611.367	526260.394	510576.594	528803.951	503905.266	518354.949	469933.645	495024.999	494036.974	470845.261	473740.561	511982.961	486999.547	476555.836	520486.342	503595.673	543150.599	557858.271	537409.044	557158.935	521438.963	516422.227	500558.122	467809.994	463918.721	462716.609	462049.559	461056.834	445664.575	462297.340	415555.057	416598.969	394261.135	388328.402	420422.440	380333.705	392116.882	410551.165	397396.260	404504.563	411172.376	429833.912	424246.538	413042.221	0.000	0.000	0.000	0.000
411960.023	397533.701	392321.484	394228.495	404553.656	400472.558	452138.843	418000.786	448217.439	433286.827	426103.074	473455.706	477566.322	477167.534	491823.435	506441.941	481049.072	540712.984	500736.082	472895.968	461037.704	459240.141	503466.366	490520.688	466204.813	476097.524	469915.979	483178.153	436418.228	438979.636	453052.441	489023.859	485557.104	484106.775	514255.153	490169.648	510879.172	521199.802	537155.012	527281.547	495923.509	500250.125	558974.617	489581.701	450207.095	480171.325	508768.627	0.000	0.000	0.000
490626.579	506095.925	490042.340	491920.211	474978.151	480282.022	486648.790	507199.700	488667.794	491932.310	517976.370	505988.372	534456.404	523837.212	559249.711	536535.376	532495.540	560512.981	543209.608	547072.887	592603.128	569547.438	575503.134	613455.534	573937.498	589174.508	600258.111	606005.515	685988.681	684354.961	636144.456	669317.163	645765.393	637409.568	671582.652	606435.493	635647.089	604865.538	599347.909	597300.203	625187.556	597360.860	601532.705	606781.389	587737.446	584644.887	650719.696	587806.541	633954.609	638626.697
537383.052	566180.883	542552.383	557702.711	520906.586	526856.511	515280.648	512489.366	508934.342	515655.295	519799.150	526066.600	517504.593	478043.464	481570.304	417421.504	424788.986	446795.582	473511.753	468250.289	510991.426	514519.747	553866.263	536915.634	580892.134	580443.691	579199.778	662080.655	623519.142	623080.134	608887.319	591348.570	596096.758	644974.040	656292.864	653274.539	642207.137	641535.580	664156.156	642054.575	633131.786	628982.244	616557.022	618708.508	622665.006	573095.461	620205.040	610064.850	611388.953	579011.974
713500.863	719838.756	673822.663	625394.780	657034.540	715189.919	660253.405	738377.931	725526.188	703383.274	697641.970	670830.287	676512.174	677754.734	691931.388	705756.147	723976.659	661708.266	753715.819	710166.747	744912.249	733422.811	733831.850	786441.744	768391.449	790145.308	764403.269	785490.421	782197.192	776644.739	759070.897	827383.070	769917.773	776518.093	773718.336	768462.307	783791.198	816693.209	790457.596	774413.382	789427.980	768710.411	783557.823	781036.435	757644.634	784990.973	800646.923	791233.137	761684.236	810865.599
784412.162	773323.435	793002.546	780627.937	766982.919	766248.295	812202.531	758351.344	806250.050	745206.459	785404.051	758092.639	797575.371	822307.559	828472.959	840166.689	830089.069	825607.028	833548.667	783563.962	805886.193	773838.082	832833.633	821098.959	799936.005	825293.598	843618.448	784590.640	807963.286	815860.325	732155.539	765064.112	758541.174	753159.504	801192.174	800941.908	784923.195	785990.505	673868.070	746703.305	708943.320	717077.193	775289.958	709803.810	753585.182	725236.790	769047.381	743356.253	725863.233	772970.759
777369.227	766383.360	775151.736	785811.390	791753.100	825314.032	821996.630	799092.231	773323.435	791746.831	772147.109	778198.005	810438.447	791809.522	812922.211	797734.434	774491.353	840166.689	833166.700	815514.345	832840.569	815820.389	800172.837	790507.585	796279.781	798709.286	818062.827	797772.619	796520.797	719641.906	796248.079	752038.023	745056.550	766877.047	757145.561	811655.371	795779.187	820028.373	830447.528	821193.358	811438.030	838553.328	835477.726	823397.668	797003.268	774047.728	807878.430	788084.167	805101.121	813087.456
772081.532	790576.330	819907.350	865943.315	811820.101	779028.551	854605.898	816913.375	831573.170	787786.163	789446.677	849415.602	813517.405	788413.476	763218.952	850058.229	831642.327	796178.344	797435.448	809028.761	822760.856	842680.060	818370.787	821780.470	812704.192	823336.654	827321.464	809068.035	838701.020	795538.619	805477.245	781732.476	796888.946	797880.829	783785.055	842438.692	783017.908	844173.934	788749.280	740603.592	736686.238	783656.069	763352.952	764152.097	782160.484	769532.663	810024.868	769343.212	741680.202	768031.459
803193.497	775698.905	796768.308	790838.922	797702.616	836491.087	802027.526	834049.226	827547.398	857302.070	828136.775	783324.586	792669.393	765380.317	759959.266	772260.406	730358.825	795747.525	780019.032	770813.902	756967.889	735283.305	779915.613	791120.464	763306.338	755389.706	787048.333	779089.245	788705.734	797003.268	827123.018	798702.906	799162.478	831649.244	842736.872	771021.912	785465.742	736930.537	743367.305	759751.409	760786.044	756893.407	738819.809	738579.711	739207.569	763545.294	727198.685	718406.287	692650.288	663962.128
680434.117	682300.444	643840.379	694545.732	674763.833	676320.008	691519.892	709541.920	637897.490	679934.454	693577.473	709698.023	695637.656	710388.725	734986.072	739705.154	730743.093	769544.507	755138.719	742208.665	746842.722	735234.650	747657.961	737539.274	721391.420	749574.616	743942.449	725552.508	699540.402	656327.324	674672.784	662844.265	667891.134	672228.235	689740.795	724800.499	728029.878	701818.412	698094.899	662589.532	654788.798	623324.815	620162.731	604003.334	637393.316	602874.506	615055.324	583093.779	578650.125	597521.481
527203.712	510803.494	547747.116	539741.140	540032.618	581006.885	561703.084	600348.202	568588.876	563275.560	558609.286	518564.613	581808.027	588152.261	589709.568	604277.073	634006.860	552596.096	600885.706	607448.534	598519.263	577260.552	609640.861	587064.618	614020.545	652277.427	632743.195	630314.338	673532.205	686148.716	675356.250	690765.161	662286.744	680461.898	702671.557	641889.723	695836.117	704582.605	685109.823	700716.833	694767.704	683321.489	668833.688	619440.521	596470.090	664641.725	664187.035	655067.603	642921.435	634445.304
657626.494	636841.267	668788.957	666906.753	631939.485	646571.233	645544.452	645494.449	645411.127	643616.610	652801.170	678711.534	628073.635	632059.312	634115.409	655346.646	643566.905	637633.106	651143.408	600885.706	651886.233	674199.725	663891.600	668967.916	639018.468	632391.071	594396.034	651406.386	621276.226	691042.022	655853.823	600997.656	625680.427	656650.557	644338.200	613575.982	647936.969	667293.923	643463.377	652328.487	653748.594	620616.893	649865.478	648579.934	667391.899	675972.556	644056.007	686082.810	681435.649	701847.966
686469.009	681101.477	711480.449	696160.674	671907.546	680953.062	709370.788	678624.022	684743.906	690669.742	698309.393	661288.189	625312.656	601793.344	592659.322	571964.584	557880.056	572013.660	594321.849	569644.770	569469.596	594639.916	612947.912	614934.294	607684.782	627553.358	604854.563	663600.831	661257.580	674786.599	676187.385	618922.950	653517.887	648453.762	601637.658	618708.508	651011.998	665132.428	649776.802	671934.634	634735.252	613496.933	589358.542	571454.695	567015.570	563561.256	574639.988	581584.702	571948.227	574089.064
614888.920	596114.526	572318.117	553152.416	585493.805	561164.079	638606.306	558104.232	539977.213	556954.129	542034.799	552056.133	617634.706	580551.524	616234.070	626487.909	584456.952	570239.215	562274.739	565540.487	603027.197	636512.928	646776.144	650414.965	642669.392	617649.965	640762.764	618739.133	614601.707	653167.864	642425.800	588283.741	581027.140	582038.298	572934.571	563669.261	594261.808	571706.257	556232.305	559954.308	556901.401	513186.323	540686.672	505998.614	510498.400	470572.734	470951.699	457147.037	473983.069	475667.242
546116.836	549344.906	566196.912	580292.119	560042.115	635037.562	595730.992	551359.100	544463.622	531671.682	541462.490	557550.347	557096.857	561693.619	575082.812	566976.992	558300.533	499430.649	496164.647	523604.072	527612.606	488297.940	483360.321	478615.461	486639.318	530132.745	525298.369	543153.550	547001.067	491386.003	556597.630	534765.078	554569.654	535598.558	598583.751	566912.707	558696.672	575937.338	543744.223	568517.760	561810.378	550309.274	553740.517	569936.965	637044.115	586830.353	607514.960	620328.154	588536.486	606170.819
577180.588	625496.488	602424.155	634505.688	614756.618	560905.975	579794.173	580504.342	588463.757	575172.120	592192.534	574161.581	578081.463	611740.524	576378.842	589706.090	569618.811	542008.358	569051.562	539252.165	523903.078	500395.312	537596.835	551094.750	522315.949	539854.779	548754.054	549067.409	536587.198	492324.659	562948.952	547951.210	570274.987	563996.706	553134.058	539703.271	555324.170	539694.533	563456.467	530537.753	498777.994	481067.585	509136.454	529941.706	562651.213	561453.941	516086.414	512625.978	509972.512	484808.525
489004.729	471289.070	496181.880	509522.985	498211.421	480894.078	484228.672	483844.434	468779.299	457247.371	447045.254	460922.952	494726.219	487864.374	521691.951	557503.721	521986.053	465079.505	488379.021	521991.502	549293.608	562325.328	572678.647	572527.825	555219.339	561797.753	530554.642	525704.312	528725.665	549541.133	577373.873	583223.007	595124.738	585010.852	601026.553	584720.094	598576.585	598676.924	623173.323	609960.658	591509.473	592045.280	604277.073	628713.338	627541.543	626138.790	650533.437	616032.872	618176.873	598404.653
593330.960	645344.485	656021.622	631416.773	635897.697	626782.412	626401.574	621469.278	644408.787	637954.463	608839.126	627738.509	646679.945	625453.454	684476.752	682402.877	671406.799	640016.384	649713.476	637377.066	646901.664	673237.464	680378.563	695284.580	664103.228	635505.704	581354.789	656034.534	704066.689	696141.289	663913.638	698606.978	679883.604	704786.203	717566.016	692190.020	694020.321	718107.070	713246.412	708280.507	698255.757	793946.948	772212.698	759970.817	768533.178	778973.936	760149.902	807976.342	776753.326	846460.525
756446.818	805996.615	806334.564	759803.363	749052.449	750553.533	795988.219	743488.896	791759.368	838244.046	775584.597	759895.742	730513.551	696500.087	726849.833	727055.932	692487.206	711055.491	734068.870	764339.000	760814.985	757725.006	740817.566	823960.779	791978.838	710136.488	744867.860	724905.581	724254.561	725926.464	739448.076	680494.311	684725.151	676022.823	730978.122	712413.086	673359.864	712555.223	659578.397	685105.129	650889.115	687337.187	645802.927	638855.172	683456.925	672228.235	634171.708	687195.487	657470.841	612103.739
650042.903	669433.659	669626.415	682230.621	672259.869	634642.601	631532.413	629635.693	632211.159	610944.459	584747.448	599750.504	585840.241	592322.318	563323.156	571082.659	567520.785	594728.328	639149.165	597578.611	628986.200	612055.036	581581.320	569589.611	565013.250	552730.489	540117.205	527732.334	522059.630	550672.922	546295.841	513444.545	572754.088	533959.846	560739.279	561053.884	581513.680	592659.322	579189.714	587792.721	600582.565	594650.524	602863.602	565770.863	559628.407	508124.917	517483.169	555944.717	511294.495	525621.416
511048.877	525276.295	525660.098	557861.383	529888.353	532691.263	534522.111	540534.697	538163.892	566883.783	536034.949	513144.188	516635.669	522665.384	520064.072	515533.010	471613.579	451836.489	511064.547	488648.691	507639.982	466537.591	473579.026	458862.938	473043.610	467893.171	506572.782	452693.526	479416.263	456936.061	500756.142	532989.378	495933.347	552232.954	556743.275	540368.207	585130.660	536124.038	524397.598	552135.384	564579.417	579515.293	542514.119	547942.203	574914.194	589365.489	595060.994	576309.086	592919.357	605260.928
637600.581	637840.527	660772.575	679407.828	647081.662	639181.847	668636.917	623659.133	683597.088	673831.744	683214.112	656159.368	669729.563	647345.560	613414.140	673183.079	596591.079	609391.949	604488.935	614722.606	596815.393	562369.601	601482.052	549263.438	559995.072	574197.846	574686.221	551119.047	579005.269	564369.120	563704.213	580716.721	574062.699	542337.583	602391.494	536092.422	567749.554	611632.018	623045.196	605121.750	593362.645	557130.998	572836.112	545512.072	528206.212	567801.133	604193.100	621921.489	631867.611	634606.354
697890.278	699525.722	696990.395	705651.563	699745.992	765632.297	710247.450	722945.569	702183.087	658618.350	674768.386	603769.940	618004.956	603045.379	582770.959	592683.910	573670.805	553918.419	558815.312	540245.596	546087.014	582411.182	541532.863	608028.407	570483.199	545729.395	521243.269	486828.846	486274.891	466790.210	523127.465	511922.679	515618.071	556510.899	525477.791	559581.433	538100.183	548089.360	513378.648	519318.654	583246.818	555515.435	605895.362	561041.293	535420.760	532821.824	514255.153	500445.396	446600.034	450761.110
515782.959	533842.975	503413.141	486338.745	463942.397	452999.080	472092.266	478626.915	494978.444	509074.248	490590.475	467147.829	440229.976	447207.191	401107.055	381462.451	424457.225	449244.371	469686.437	483336.958	521411.775	505924.374	502856.223	463216.016	458599.895	452796.015	458202.746	478308.700	450566.136	394282.898	406717.344	377307.234	346393.524	325299.520	316189.537	323151.894	311520.657	272437.251	255851.320	239511.779	216078.860	0.000	0.000	0.000	0.000	0.000	0.000	0.000	0.000	0.000
245836.150	229746.681	226667.936	212357.508	188717.701	174859.719	179565.129	153080.047	132719.990	134771.616	153613.606	153802.379	155348.493	170365.588	163143.847	155999.913	139256.177	0.000	0.000	0.000	0.000	0.000	0.000	0.000	0.000	0.000	0.000	0.000	0.000	0.000	0.000	0.000	0.000	0.000	0.000	0.000	0.000	0.000	0.000	0.000	0.000	0.000	0.000	0.000	0.000	0.000	0.000	0.000	0.000	0.000
121773.015	109262.869	108860.718	103736.054	116728.611	132711.888	121365.262	121592.374	130647.738	103444.067	117653.149	0.000	0.000	0.000	0.000	0.000	0.000	0.000	0.000	0.000	0.000	0.000	0.000	0.000	0.000	0.000	0.000	0.000	0.000	0.000	0.000	0.000	0.000	0.000	0.000	0.000	0.000	0.000	0.000	0.000	0.000	0.000	0.000	0.000	0.000	0.000	0.000	0.000	0.000	0.000
111744.079	111633.805	94802.276	79896.263	79759.827	89288.265	103883.800	96855.959	79693.975	0.000	0.000	0.000	0.000	0.000	0.000	0.000	0.000	0.000	0.000	0.000	0.000	0.000	0.000	0.000	0.000	0.000	0.000	0.000	0.000	0.000	0.000	0.000	0.000	0.000	0.000	0.000	0.000	0.000	0.000	0.000	0.000	0.000	0.000	0.000	0.000	0.000	0.000	0.000	0.000	0.000
89461.922	86628.989	96688.048	107400.888	82351.769	63275.481	65564.398	61468.973	0.000	0.000	0.000	0.000	0.000	0.000	0.000	0.000	0.000	0.000	0.000	0.000	0.000	0.000	0.000	0.000	0.000	0.000	0.000	0.000	0.000	0.000	0.000	0.000	0.000	0.000	0.000	0.000	0.000	0.000	0.000	0.000	0.000	0.000	0.000	0.000	0.000	0.000	0.000	0.000	0.000	0.000
69402.851	55122.477	36067.281	39280.553	0.000	0.000	0.000	0.000	0.000	0.000	0.000	0.000	0.000	0.000	0.000	0.000	0.000	0.000	0.000	0.000	0.000	0.000	0.000	0.000	0.000	0.000	0.000	0.000	0.000	0.000	0.000	0.000	0.000	0.000	0.000	0.000	0.000	0.000	0.000	0.000	0.000	0.000	0.000	0.000	0.000	0.000	0.000	0.000	0.000	0.000
26057.919	26589.359	0.000	0.000	0.000	0.000	0.000	0.000	0.000	0.000	0.000	0.000	0.000	0.000	0.000	0.000	0.000	0.000	0.000	0.000	0.000	0.000	0.000	0.000	0.000	0.000	0.000	0.000	0.000	0.000	0.000	0.000	0.000	0.000	0.000	0.000	0.000	0.000	0.000	0.000	0.000	0.000	0.000	0.000	0.000	0.000	0.000	0.000	0.000	0.000
15978.596	14284.439	0.000	0.000	0.000	0.000	0.000	0.000	0.000	0.000	0.000	0.000	0.000	0.000	0.000	0.000	0.000	0.000	0.000	0.000	0.000	0.000	0.000	0.000	0.000	0.000	0.000	0.000	0.000	0.000	0.000	0.000	0.000	0.000	0.000	0.000	0.000	0.000	0.000	0.000	0.000	0.000	0.000	0.000	0.000	0.000	0.000	0.000	0.000	0.000
14226.611	0.000	0.000	0.000	0.000	0.000	0.000	0.000	0.000	0.000	0.000	0.000	0.000	0.000	0.000	0.000	0.000	0.000	0.000	0.000	0.000	0.000	0.000	0.000	0.000	0.000	0.000	0.000	0.000	0.000	0.000	0.000	0.000	0.000	0.000	0.000	0.000	0.000	0.000	0.000	0.000	0.000	0.000	0.000	0.000	0.000	0.000	0.000	0.000	0.000
21996.601	22517.431	38136.818	56105.168	0.000	0.000	0.000	0.000	0.000	0.000	0.000	0.000	0.000	0.000	0.000	0.000	0.000	0.000	0.000	0.000	0.000	0.000	0.000	0.000	0.000	0.000	0.000	0.000	0.000	0.000	0.000	0.000	0.000	0.000	0.000	0.000	0.000	0.000	0.000	0.000	0.000	0.000	0.000	0.000	0.000	0.000	0.000	0.000	0.000	0.000
64539.905	63021.066	81999.139	91472.729	56098.905	61166.681	81400.413	0.000	0.000	0.000	0.000	0.000	0.000	0.000	0.000	0.000	0.000	0.000	0.000	0.000	0.000	0.000	0.000	0.000	0.000	0.000	0.000	0.000	0.000	0.000	0.000	0.000	0.000	0.000	0.000	0.000	0.000	0.000	0.000	0.000	0.000	0.000	0.000	0.000	0.000	0.000	0.000	0.000	0.000	0.000
77886.594	82080.242	91615.026	89534.252	98217.548	86940.343	62834.555	63143.471	0.000	0.000	0.000	0.000	0.000	0.000	0.000	0.000	0.000	0.000	0.000	0.000	0.000	0.000	0.000	0.000	0.000	0.000	0.000	0.000	0.000	0.000	0.000	0.000	0.000	0.000	0.000	0.000	0.000	0.000	0.000	0.000	0.000	0.000	0.000	0.000	0.000	0.000	0.000	0.000	0.000	0.000
56833.068	59016.653	57450.859	44879.798	0.000	0.000	0.000	0.000	0.000	0.000	0.000	0.000	0.000	0.000	0.000	0.000	0.000	0.000	0.000	0.000	0.000	0.000	0.000	0.000	0.000	0.000	0.000	0.000	0.000	0.000	0.000	0.000	0.000	0.000	0.000	0.000	0.000	0.000	0.000	0.000	0.000	0.000	0.000	0.000	0.000	0.000	0.000	0.000	0.000	0.000
27296.368	29023.423	22818.698	0.000	0.000	0.000	0.000	0.000	0.000	0.000	0.000	0.000	0.000	0.000	0.000	0.000	0.000	0.000	0.000	0.000	0.000	0.000	0.000	0.000	0.000	0.000	0.000	0.000	0.000	0.000	0.000	0.000	0.000	0.000	0.000	0.000	0.000	0.000	0.000	0.000	0.000	0.000	0.000	0.000	0.000	0.000	0.000	0.000	0.000	0.000
28217.485	38586.976	67993.168	85432.991	60428.766	71983.409	0.000	0.000	0.000	0.000	0.000	0.000	0.000	0.000	0.000	0.000	0.000	0.000	0.000	0.000	0.000	0.000	0.000	0.000	0.000	0.000	0.000	0.000	0.000	0.000	0.000	0.000	0.000	0.000	0.000	0.000	0.000	0.000	0.000	0.000	0.000	0.000	0.000	0.000	0.000	0.000	0.000	0.000	0.000	0.000
65746.911	66006.906	112638.235	112002.778	139153.086	166178.379	191367.416	189128.515	184093.240	199645.828	186066.590	182975.251	183688.464	0.000	0.000	0.000	0.000	0.000	0.000	0.000	0.000	0.000	0.000	0.000	0.000	0.000	0.000	0.000	0.000	0.000	0.000	0.000	0.000	0.000	0.000	0.000	0.000	0.000	0.000	0.000	0.000	0.000	0.000	0.000	0.000	0.000	0.000	0.000	0.000	0.000
183617.972	187798.365	231029.050	241167.831	270330.912	245123.873	211745.076	210733.944	192318.788	212444.127	212441.419	227182.887	229856.524	270213.306	257556.714	256429.324	298538.653	288953.871	342246.575	338728.144	283670.239	285632.676	292580.738	292975.903	319936.525	0.000	0.000	0.000	0.000	0.000	0.000	0.000	0.000	0.000	0.000	0.000	0.000	0.000	0.000	0.000	0.000	0.000	0.000	0.000	0.000	0.000	0.000	0.000	0.000	0.000
312949.865	330195.377	311900.566	354210.500	343300.491	357459.464	335843.202	370620.196	375596.729	372230.142	364335.889	351114.966	381282.099	349817.920	376640.741	405511.715	354060.006	312761.938	301682.787	294589.857	288041.662	281598.126	300475.352	275055.492	269963.096	283404.940	317339.426	333667.000	308885.079	346711.785	340872.292	396419.539	364618.846	0.000	0.000	0.000	0.000	0.000	0.000	0.000	0.000	0.000	0.000	0.000	0.000	0.000	0.000	0.000	0.000	0.000
359044.511	356461.761	368368.899	406418.156	370853.854	393006.064	382978.886	375651.756	429070.376	381864.492	352941.592	431344.977	448659.853	468623.325	430016.900	400331.474	365772.475	409646.352	397644.355	348926.875	363084.475	359540.220	341207.260	380961.089	367521.399	376181.681	375990.736	405552.829	437250.221	421141.293	429407.546	419116.753	391791.191	373266.643	382054.152	355335.721	318350.689	314886.247	0.000	0.000	0.000	0.000	0.000	0.000	0.000	0.000	0.000	0.000	0.000	0.000
294877.390	284015.871	273315.896	261854.822	217534.593	231321.377	235751.753	231462.193	252538.007	255747.281	257593.867	262175.427	249415.122	234030.354	184882.526	186610.683	196557.878	232027.713	237966.057	234040.761	214825.540	224143.882	215035.728	194582.057	0.000	0.000	0.000	0.000	0.000	0.000	0.000	0.000	0.000	0.000	0.000	0.000	0.000	0.000	0.000	0.000	0.000	0.000	0.000	0.000	0.000	0.000	0.000	0.000	0.000	0.000
181128.248	196721.827	210547.592	216763.632	227040.011	234246.348	228821.432	220415.792	253261.373	258663.949	243314.923	231938.917	244032.193	235175.700	257934.717	222450.110	209035.344	206484.864	204963.814	213265.543	229926.814	208908.266	0.000	0.000	0.000	0.000	0.000	0.000	0.000	0.000	0.000	0.000	0.000	0.000	0.000	0.000	0.000	0.000	0.000	0.000	0.000	0.000	0.000	0.000	0.000	0.000	0.000	0.000	0.000	0.000
174710.636	160552.815	163585.266	157873.632	162587.614	162384.321	181292.762	155065.926	155105.852	168923.199	166148.836	187469.888	173438.576	152495.280	133616.422	131932.213	0.000	0.000	0.000	0.000	0.000	0.000	0.000	0.000	0.000	0.000	0.000	0.000	0.000	0.000	0.000	0.000	0.000	0.000	0.000	0.000	0.000	0.000	0.000	0.000	0.000	0.000	0.000	0.000	0.000	0.000	0.000	0.000	0.000	0.000
117952.626	106452.966	105416.289	104764.698	78903.432	75335.809	62435.029	90776.887	124279.181	0.000	0.000	0.000	0.000	0.000	0.000	0.000	0.000	0.000	0.000	0.000	0.000	0.000	0.000	0.000	0.000	0.000	0.000	0.000	0.000	0.000	0.000	0.000	0.000	0.000	0.000	0.000	0.000	0.000	0.000	0.000	0.000	0.000	0.000	0.000	0.000	0.000	0.000	0.000	0.000	0.000
119438.638	106898.137	110107.663	100114.431	107181.021	129451.682	141602.745	151604.047	134712.066	127105.826	131166.463	121463.145	145827.652	0.000	0.000	0.000	0.000	0.000	0.000	0.000	0.000	0.000	0.000	0.000	0.000	0.000	0.000	0.000	0.000	0.000	0.000	0.000	0.000	0.000	0.000	0.000	0.000	0.000	0.000	0.000	0.000	0.000	0.000	0.000	0.000	0.000	0.000	0.000	0.000	0.000
172363.273	179615.766	174381.599	169052.276	177725.013	181434.530	197398.680	191063.940	201123.880	213137.361	177230.804	165108.319	173235.767	180882.199	177577.943	185851.152	192977.175	179645.452	0.000	0.000	0.000	0.000	0.000	0.000	0.000	0.000	0.000	0.000	0.000	0.000	0.000	0.000	0.000	0.000	0.000	0.000	0.000	0.000	0.000	0.000	0.000	0.000	0.000	0.000	0.000	0.000	0.000	0.000	0.000	0.000
180779.848	170357.171	191492.377	209068.995	237495.844	229833.807	201770.333	183864.426	205313.935	211204.839	190439.554	199277.420	200265.953	194318.138	205131.151	197401.408	183555.956	208788.754	237352.100	215377.988	0.000	0.000	0.000	0.000	0.000	0.000	0.000	0.000	0.000	0.000	0.000	0.000	0.000	0.000	0.000	0.000	0.000	0.000	0.000	0.000	0.000	0.000	0.000	0.000	0.000	0.000	0.000	0.000	0.000	0.000
186675.478	193972.122	185538.395	195826.545	215690.165	216488.172	197221.932	196030.385	201856.678	201176.075	221997.265	237031.980	257051.567	247422.476	256169.195	249982.501	223293.036	233757.916	255213.371	309792.222	331384.791	297745.767	274084.489	0.000	0.000	0.000	0.000	0.000	0.000	0.000	0.000	0.000	0.000	0.000	0.000	0.000	0.000	0.000	0.000	0.000	0.000	0.000	0.000	0.000	0.000	0.000	0.000	0.000	0.000	0.000
276333.933	300048.008	283074.415	266176.193	312228.751	308072.422	276541.790	254326.087	274320.577	276123.339	289390.370	306359.409	341001.316	329192.097	337510.589	306658.162	347558.920	371794.204	356058.151	342789.760	366101.893	347729.327	326678.884	315554.967	325899.564	291291.265	285843.324	264917.505	259837.446	278310.433	0.000	0.000	0.000	0.000	0.000	0.000	0.000	0.000	0.000	0.000	0.000	0.000	0.000	0.000	0.000	0.000	0.000	0.000	0.000	0.000
294037.219	306738.116	312823.577	317947.837	312810.856	319997.952	345658.358	325720.167	320389.594	347595.163	363883.805	321518.597	324967.584	346776.710	389124.742	402194.372	466287.420	494320.260	519041.020	546983.115	518860.582	591547.963	598967.380	603372.854	593147.955	610299.413	563243.834	605348.863	560186.430	558905.886	612085.006	603664.242	598970.968	624925.790	691199.646	699550.189	691108.884	677649.100	692885.452	655063.312	748676.714	674905.007	706099.998	696655.358	726089.861	771622.800	703467.391	801763.881	737571.913	735580.778
739891.236	734559.558	776898.156	769467.528	770368.544	799878.418	715957.988	767500.940	771587.077	772946.860	774005.790	747590.888	754563.221	698328.899	758731.098	778137.450	802871.067	764122.902	774227.514	768905.463	775530.463	770849.553	807584.837	778931.462	838131.637	831497.111	849026.167	851346.404	814146.612	789209.922	850658.410	814823.265	847644.396	834397.190	845773.248	825429.843	808342.090	813762.349	796482.732	800986.816	839383.892	806412.593	787848.229	760155.680	792895.655	799322.175	764525.994	818397.578	766571.356	790870.194
829132.396	822043.930	794767.252	843710.978	802864.621	829366.198	791659.080	785891.673	769248.521	777617.070	774293.457	769278.109	821281.034	783864.924	826822.109	817040.190	782203.310	821112.443	783263.231	832701.868	782227.785	765345.171	793455.578	818638.767	811813.510	810392.473	785515.102	844038.556	832112.901	822415.764	841049.967	832840.569	828754.465	838194.864	826740.081	761017.633	851614.661	800012.800	793575.215	795652.554	765245.606	771075.419	786052.288	777768.272	830958.178	810471.289	786052.288	839355.711	792317.688	779946.028
867648.845	795874.188	836995.187	830357.884	837682.301	810077.362	838222.967	845866.252	785077.252	796520.797	816746.572	774575.339	799053.920	798779.465	827027.251	787544.201	851614.661	786992.587	780256.392	810569.831	835205.586	793688.588	758282.339	763988.632	791302.008	737658.966	693312.996	752394.495	693394.722	693303.383	693692.944	737582.794	674295.193	683069.441	693481.276	703605.981	733804.925	699662.763	682165.466	710025.561	684715.774	787079.306	782203.310	833604.255	770487.256	836715.057	766971.154	772815.444	821962.847	823079.139
769124.275	789459.142	759053.612	756647.145	798492.446	739683.268	785743.470	797868.096	837114.300	809755.940	835652.268	829971.947	862024.378	871877.588	806724.858	817614.691	894158.463	872874.550	833368.057	835456.786	821476.686	792933.378	766859.404	831421.065	804033.030	816273.223	836015.550	881740.909	819988.028	827876.249	801995.364	853613.774	799309.397	846496.352	772725.868	790920.236	813901.437	818303.820	819786.364	807245.839	771783.592	819799.805	817842.042	807050.392	809539.615	761719.048	785613.839	722935.117	768285.187	779423.227
705781.053	676603.720	687460.041	693606.337	665832.157	670911.299	663429.133	723071.027	688060.770	763924.433	760676.089	735304.931	713378.704	653804.160	681008.710	661725.781	638166.166	711389.343	680383.192	686619.839	662146.414	695067.109	728459.454	711394.404	688169.675	689845.475	693818.081	708852.863	691104.108	711581.704	676123.379	681277.805	718003.949	697695.512	672598.990	700201.658	743621.586	731470.035	711470.325	730785.814	723306.378	691562.932	696495.236	673409.743	712032.640	668668.214	658475.235	691634.679	660554.337	688444.460
673468.701	660205.456	653740.047	655892.539	672119.799	677768.515	706708.787	681458.867	666400.107	705601.772	676993.068	650685.823	669384.367	678762.209	665128.004	658896.085	727293.885	712641.548	666533.360	707268.599	658640.040	678490.494	665499.824	661130.798	656267.022	659308.781	700677.555	618425.365	668029.447	664178.212	640233.557	585072.461	634719.137	553896.942	565713.251	546693.054	586111.502	529078.134	571304.517	559331.040	552593.043	556077.651	567933.347	496551.450	487113.415	487113.415	511122.015	477917.808	499153.934	488488.762
501195.351	513739.976	499962.503	488250.258	438275.474	420562.123	432789.893	451226.886	436524.912	429658.464	409210.510	414068.388	429226.919	400232.135	392958.189	386195.817	369695.334	337763.667	340204.327	331591.373	379042.009	379259.079	378423.789	410775.462	441002.664	473596.969	502164.328	446949.347	449212.082	440301.695	430246.316	453545.593	469472.548	504380.545	490385.983	547336.387	516081.087	534250.820	519286.293	505201.045	510313.435	514607.123	524122.750	582604.592	514456.220	0.000	0.000	0.000	0.000	0.000
533387.383	541788.118	557820.928	524625.942	546072.103	545523.976	553673.067	534644.996	543351.282	530856.005	505420.636	514644.201	531208.499	545818.755	543951.262	553336.063	560123.675	520960.860	550709.314	528437.885	549731.456	519704.600	589824.350	612238.651	611620.795	595163.700	611172.228	587443.973	567733.438	616192.301	570971.794	550212.382	550612.281	574930.721	585007.430	574402.334	549010.135	547516.193	551721.094	567417.739	563478.692	547450.250	511781.203	517047.041	563139.163	545500.169	530794.015	549076.453	537048.275	527554.153
558706.037	598899.223	614605.485	609239.730	641358.654	641531.464	643517.208	658978.583	610690.752	608294.707	625465.190	640865.425	566023.852	630338.176	603831.917	602217.364	634151.600	577283.879	627632.132	636257.786	622002.724	631253.354	675538.742	634211.928	619513.434	648214.170	669465.030	700810.137	680730.560	690588.658	680485.050	699638.287	636889.939	599362.279	585589.806	619463.545	663279.519	668346.444	650402.274	711814.700	712885.404	697316.031	712946.394	698075.406	659121.918	693337.031	606387.688	601019.329	595138.905	599581.492
531824.370	556179.713	543649.629	579246.748	570034.430	601637.658	523089.155	516587.629	525262.500	517635.854	515663.272	527715.625	484273.227	488221.653	471598.010	508867.008	517499.237	473227.173	547606.140	527256.526	534913.825	509647.630	531222.609	522807.476	586204.269	575950.606	537570.825	558160.304	553470.815	542897.007	574910.889	568799.094	585991.292	584956.099	589132.855	571262.089	601742.647	639439.340	628551.315	664588.719	708872.963	661743.297	681561.047	689474.483	645602.799	641757.903	649599.522	693111.168	661826.509	683718.609
709154.475	709879.391	704786.203	677883.377	687890.378	689935.905	716255.417	675005.231	723416.261	666164.823	711176.855	689588.591	683601.761	692458.435	700088.911	680179.567	687417.510	710535.104	717967.864	721943.472	710479.574	678481.287	739776.292	690812.880	730390.832	683821.468	731967.969	692372.136	724133.936	766031.116	702903.695	746068.220	704101.391	749810.673	735634.890	742208.665	696286.703	726116.222	742423.567	737561.033	698416.689	702587.630	702933.341	691481.638	727330.914	697977.958	721917.413	731523.544	722825.380	726311.355
719600.478	765304.170	708521.387	748973.906	709597.304	730780.474	731314.904	721167.715	731577.061	709335.565	757329.052	694695.307	683779.385	722240.679	707613.926	679911.340	688985.194	671501.477	688800.110	681143.231	599405.390	653505.074	636873.714	614409.123	564299.056	613496.933	579125.983	591975.184	560670.113	611396.429	617806.417	593552.829	591264.656	534705.030	536003.345	552437.354	556232.305	622812.372	632863.327	657315.262	612156.198	594067.641	568033.355	564793.060	566931.991	551502.016	540496.716	580133.895	559146.519	573023.213
601051.841	585761.314	570440.894	582190.784	612827.710	603314.610	621728.156	616416.402	645665.326	616363.211	615324.030	677938.525	668065.150	641436.818	607540.796	660423.464	639075.641	651491.264	676310.860	663081.605	697141.025	618348.885	661310.055	663358.718	654540.218	647513.225	652281.681	658817.949	644184.623	642491.840	604810.664	615630.868	633950.590	656021.622	642095.801	665827.724	649135.676	641083.174	591006.070	598239.978	628646.148	603223.627	606273.720	606255.343	625527.789	574844.792	572626.178	583747.307	560582.108	546606.394
466076.614	492613.264	444497.784	469060.753	428748.440	479301.370	459966.790	435179.947	430618.713	380855.172	390477.046	406086.423	443708.874	440575.215	435936.894	428551.838	430750.410	513133.656	516977.542	527749.045	508592.673	527403.907	528262.018	532770.727	571128.321	538071.230	563266.042	554157.846	603766.294	587875.653	600078.010	630246.805	606310.479	594774.313	564248.111	657626.494	643181.950	644836.792	612482.391	590705.834	617135.381	614356.277	634618.436	637991.094	598268.611	587147.345	613700.244	617264.899	684097.470	639647.938
700235.980	697554.374	705492.257	673545.815	718886.588	665008.579	742787.533	729958.976	773694.391	778652.464	761887.347	708928.242	703561.428	743284.425	711784.301	700402.732	742942.051	775145.727	747730.638	768249.773	761087.137	756349.555	738956.298	791377.155	789808.314	844195.313	778046.636	782044.264	799226.349	723520.942	760230.806	696170.367	778506.979	734262.910	737115.226	748603.854	786918.271	787457.379	811240.549	742104.013	725947.543	785582.981	796907.997	812935.429	801506.833	845537.254	819188.676	807297.974	798562.587	775741.027
740236.283	785360.873	772051.727	806126.562	762898.710	808198.364	744524.026	767188.867	790357.637	774839.415	726464.371	716979.509	729197.809	753500.008	754119.377	760329.070	755823.621	773880.002	808943.681	781714.143	767589.309	713984.821	784553.707	769236.686	782503.228	831580.085	816346.523	818256.949	771735.943	756572.726	794104.568	777701.736	742236.209	745634.311	754699.894	753818.089	727098.224	764713.080	703180.485	707618.933	705791.015	704190.638	718029.726	741278.854	721266.544	706688.810	731095.693	763253.904	787662.061	733594.982
640094.222	623150.023	587295.621	610821.310	625555.180	625371.314	605411.165	596032.806	627069.329	610329.212	593137.400	595894.288	593683.211	566212.941	584538.945	575880.954	601290.369	544573.327	618222.733	597675.044	593095.186	604430.475	608828.006	624098.957	574557.447	604109.150	604255.165	613120.785	629806.209	568941.484	552599.150	551797.203	562170.428	540233.921	601033.778	571797.789	586008.462	588352.965	595674.214	588557.270	573871.625	564337.271	582153.502	556907.603	557699.601	576036.866	495753.868	518465.136	488701.228	526304.709
575784.795	611075.126	647701.953	595734.541	645090.538	643484.080	668596.682	644969.880	695337.760	686681.133	669886.588	638227.260	647869.804	663649.275	670272.734	653351.366	669612.964	600864.042	618681.713	629421.687	632323.092	607223.531	655776.406	688070.238	674449.818	665335.995	614058.250	616443.001	687483.672	696010.468	659978.881	618857.836	614469.528	637356.754	594898.153	593478.854	550894.377	660480.169	648908.212	644221.973	637547.736	662453.463	654750.213	646349.740	678292.602	685490.228	664884.775	713923.653	746625.254	725231.530
552278.702	574560.748	574639.988	600521.252	600716.054	607046.597	618666.403	619091.545	607610.935	605565.144	578231.883	589080.798	579700.063	630612.451	615074.239	615255.885	587278.376	635618.807	621488.589	651763.019	618108.095	619997.396	601019.329	658852.674	637433.946	617329.679	660593.609	678554.949	683228.116	687942.433	638553.294	625680.427	669608.480	685617.124	704448.593	736735.085	703660.442	740077.412	759913.066	717859.630	702686.370	778519.101	795146.426	763860.244	785564.467	772224.625	769769.608	775211.827	749731.971	752898.660
640639.615	588391.045	578195.106	621646.992	543277.484	554938.957	538671.206	533404.454	545351.424	508393.578	495164.717	495302.060	469379.996	433281.195	465248.280	482578.902	458843.988	467939.149	453290.664	438427.274	422215.279	471662.516	438975.782	438729.265	436385.852	440610.157	437654.000	424021.676	467842.824	463284.688	478565.070	468825.452	488131.092	495685.062	463864.923	467781.546	477552.638	504780.269	476233.564	522974.259	547723.115	538555.164	522403.264	549668.001	527264.866	544917.554	586448.351	556235.399	548702.866	0.000
555154.611	546463.018	560519.265	562625.888	571477.555	507709.570	528036.075	497931.096	485128.389	481644.527	504055.123	491371.516	478434.562	475913.993	457044.658	451948.803	433271.809	406104.564	431946.784	412841.007	418282.282	384871.472	390640.259	357744.635	323830.002	351466.670	365739.031	343841.118	332222.602	316470.719	348065.798	385375.761	373725.596	380827.615	409659.778	421965.855	448935.798	454413.262	427023.772	413139.488	443533.722	458190.149	421159.030	0.000	0.000	0.000	0.000	0.000	0.000	0.000
400988.035	403220.929	383788.763	384160.302	403149.403	405017.355	393790.708	384203.105	393327.591	408864.175	441750.747	443130.808	504907.703	486693.792	475846.054	469986.652	425012.857	411192.664	392774.520	381705.613	360314.915	363773.936	353594.286	372932.555	375694.095	366571.602	395153.833	388593.989	376920.409	377652.062	404669.891	367895.930	391989.307	427405.223	369925.090	395723.026	404104.081	381874.699	350206.271	358606.741	0.000	0.000	0.000	0.000	0.000	0.000	0.000	0.000	0.000	0.000
383751.943	386324.126	366488.309	378610.047	409428.315	392731.329	371580.070	418123.129	440363.740	441094.090	457487.934	440579.097	436300.175	434261.495	425450.446	417801.695	390303.305	414126.690	438311.973	456668.965	431916.934	467718.097	471891.767	506021.658	533780.285	563564.432	544356.924	587037.048	571271.880	572819.705	550378.936	568553.316	629976.817	626291.727	604700.945	599628.230	590109.760	572691.766	604105.501	618287.714	615831.804	598788.053	648735.614	648836.636	680105.552	657522.717	675214.887	696941.819	724795.245	657873.096
623608.573	653795.610	616002.513	626959.248	686497.285	632215.155	633585.078	648331.842	614009.235	641309.297	566357.247	601149.398	615755.964	627482.478	619287.077	588945.493	590817.514	601945.488	595741.639	622316.261	619816.782	600683.578	589282.137	576000.369	579794.173	616013.897	586961.243	592406.533	580919.130	591796.517	598232.820	580811.161	572324.668	558637.372	560622.964	546286.888	577780.859	607692.167	611553.468	628831.945	543487.122	522400.535	520958.146	482658.095	502985.217	487857.233	427361.385	427750.758	453140.718	446402.664
451226.886	493498.162	464052.197	482388.014	494762.934	524584.660	501471.820	502689.388	504192.359	493644.329	462384.982	458492.660	480026.113	434478.474	442333.041	417217.742	442370.220	431484.566	431803.167	434892.277	430040.940	400150.457	399977.601	412723.438	426315.610	448919.675	487909.600	480709.142	439904.629	488269.329	477714.613	437514.219	449634.223	427628.203	428763.147	420489.618	459968.906	417128.985	417487.726	407910.194	438919.906	457760.179	458572.555	437652.084	433416.405	515211.623	0.000	0.000	0.000	0.000
488593.778	482181.001	443620.297	431646.602	420530.289	457888.037	458444.315	465835.616	434913.083	421690.049	441977.229	446546.189	400941.410	393202.318	385221.367	402077.939	388176.154	403315.251	406233.243	441491.358	461836.168	438283.157	442818.807	454312.103	491504.347	474545.386	501899.690	522463.310	502881.511	515530.352	528340.167	506606.144	503172.503	500688.447	542914.692	586303.940	591408.024	562524.610	568850.864	553682.264	582679.276	608313.208	638251.701	671596.183	618387.123	619786.050	562591.069	567305.074	0.000	0.000
535025.440	497953.411	507637.405	488283.634	537411.932	533407.299	499051.802	504731.861	512909.943	494912.302	530594.053	513104.694	526229.931	532861.573	547468.233	561504.383	562790.541	535802.310	553715.988	527362.187	537828.142	531815.885	565316.690	555567.902	523425.927	564104.878	609236.018	601261.447	594071.170	641605.554	654069.292	626334.876	661170.139	561759.881	583345.486	590967.650	612474.889	642834.644	581984.100	608154.131	587278.376	579656.380	606925.014	614873.797	625121.117	643181.950	686605.696	678223.597	694169.669	709139.388
660645.980	678988.036	686803.753	701291.779	710444.241	717375.553	742484.204	760768.681	719393.407	689550.551	743820.709	768775.418	773156.023	751597.144	715947.736	717880.243	667102.507	720165.350	707533.820	702143.645	713582.326	748301.356	717468.198	753102.783	703833.783	733853.391	749985.000	737006.574	757615.934	710696.696	747853.660	750919.877	754187.627	751687.539	792801.364	718406.287	712103.625	755726.518	794098.262	759209.208	764701.384	719383.057	711814.700	641996.867	660214.173	672558.277	679190.948	672517.570	661213.856	639194.104
663213.535	683597.088	674395.236	646099.176	674586.310	721120.910	714219.394	700844.518	781591.946	711672.858	697335.481	697136.165	718009.104	637145.588	701552.536	744612.727	767459.708	769603.731	769793.310	798600.851	778482.737	800390.591	786645.899	850998.647	816893.355	820559.950	788338.891	746274.226	784904.713	796876.245	775614.675	777550.560	757977.715	807363.152	773401.186	803464.539	787686.879	757179.959	811582.911	830316.517	791289.485	789403.053	762549.661	781469.788	800525.144	771384.713	794937.836	759312.974	760352.195	753931.754
770861.438	765702.647	817922.314	832445.392	779374.630	803470.995	769911.845	799309.397	793480.762	867445.633	808760.494	814597.589	800525.144	830040.838	804168.811	817147.013	788593.780	782558.340	832389.958	803542.013	792713.379	817320.659	832535.487	816713.219	849892.064	818015.984	823668.951	807610.925	824252.815	817434.237	812710.797	794022.598	832944.626	829180.521	798454.193	856384.345	801121.570	834933.623	779459.679	825436.656	812948.646	811168.163	807643.538	786268.605	783557.823	771438.270	809565.830	789446.677	825886.589	764590.294
768137.650	761429.050	783668.352	761869.934	758109.880	794199.169	827040.930	799731.290	814936.150	832355.316	806029.098	822375.184	854759.300	796996.916	824606.251	808512.014	808022.043	794489.421	790813.906	801224.271	830861.520	778464.557	808211.428	796045.247	724359.485	731850.117	714346.944	718581.807	706144.873	725457.764	714132.686	766583.109	770647.575	782497.105	824198.467	804867.841	801596.781	775338.047	751868.393	792355.356	732729.564	736669.957	731657.350	739546.510	793361.154	780238.129	761063.967	719983.872	733406.674	730316.154
582272.142	643405.416	595844.580	628598.728	683882.263	700908.377	628413.068	691854.794	722956.023	655780.707	700775.759	694627.749	648294.014	672020.429	711916.051	705034.652	692075.049	743273.376	694738.743	709250.039	724107.718	722736.570	725810.549	731732.303	733320.622	784812.312	756618.521	741064.613	741740.717	781250.000	815860.325	825729.739	807513.102	782405.270	800313.723	800057.604	794167.633	811609.259	757633.154	848723.520	821395.716	807519.623	800153.629	823791.087	824925.963	780165.083	826377.985	784399.856	783754.340	796666.746
723960.935	695516.699	704676.941	755949.321	659965.814	717710.217	708757.407	703343.696	733406.674	713500.863	699202.909	700584.287	712992.143	706793.701	716168.214	719274.396	698499.623	697199.350	665716.911	650584.225	668596.682	657034.540	665570.694	678412.244	688548.746	661804.609	649384.384	601460.346	593158.510	615668.770	599923.210	591093.405	596217.596	586720.176	585123.812	563853.601	589643.502	649776.802	638068.439	630966.578	612137.462	592697.961	622680.515	634932.729	637421.756	629671.375	621341.850	638528.830	643421.975	668842.635
644807.686	617043.989	619951.272	573249.868	577897.724	598340.204	537883.107	556315.854	554087.224	608776.116	611437.551	636209.211	705024.711	718158.641	729623.441	750993.188	696621.386	700775.759	738241.656	710636.090	692895.054	638288.366	662304.289	672418.083	702992.640	699349.605	666147.072	708099.955	761620.424	689384.173	711070.659	715988.745	739967.885	745489.787	692765.450	701764.235	755332.648	761481.233	737718.826	774425.376	732278.852	740702.334	720295.033	716655.797	716060.521	725763.140	716070.776	680054.676	702153.505	668136.567
748973.906	764970.472	791765.637	753233.254	761980.234	814557.777	772075.571	777992.158	755344.059	768450.496	716450.418	735986.811	718313.400	703942.784	687772.100	733934.181	718659.269	778179.837	756155.103	801551.804	776584.426	834724.541	776481.916	756767.392	781824.152	802787.277	796914.348	771099.202	783846.492	747730.638	783410.499	732305.664	766412.729	800147.227	749923.133	778834.396	820533.018	816593.173	836617.055	805866.710	789702.282	796381.244	831386.503	817587.952	803638.877	754011.340	822977.533	801108.734	838792.474	785046.435
833645.951	785151.220	776475.887	787655.857	768881.815	760433.143	742677.203	734047.317	769597.808	757535.585	763347.124	774557.340	790782.638	806978.752	747920.780	761852.521	769556.351	820351.274	765356.886	782895.303	784787.676	776469.857	799808.046	861563.911	784172.267	762102.183	746575.087	777387.357	820721.578	786120.261	832140.598	762270.652	741092.073	790688.848	754341.234	791496.165	774197.544	787910.304	784221.464	804926.148	827794.012	827855.688	797111.269	839715.169	801718.885	804757.728	769947.413	812638.148	781304.936	794634.627
824980.407	865298.918	825675.196	769864.427	814511.334	838201.889	849386.743	812664.565	799654.549	796108.621	829084.276	825307.221	755355.470	779180.302	834445.928	761858.325	821159.642	814657.314	799660.944	835519.610	778798.003	812064.023	735781.032	787997.226	826029.853	788855.056	751201.923	764485.081	810162.681	786206.788	749940.005	758949.917	849069.420	859926.562	839665.813	800743.090	857816.856	812677.773	771087.310	785694.082	813477.699	841177.312	792763.653	766853.523	842928.671	826883.641	832126.750	811569.738	806985.264	775722.974
783656.069	786466.485	788009.645	782711.469	813835.198	787451.178	809009.126	788917.290	766759.445	775698.905	775789.172	766330.503	753029.059	750294.491	758811.701	757570.018	766653.634	760537.244	754939.190	758443.371	773490.919	745912.400	824891.939	757960.480	854124.138	759820.682	804751.251	776638.708	808668.931	818940.455	775253.896	783201.886	763265.555	763691.072	739628.559	733110.956	768935.025	778434.257	747518.239	785755.819	793096.885	821875.026	797123.977	801757.452	800019.200	747261.287	805671.930	816833.301	760762.893	754358.305
766853.523	762061.529	761046.591	778888.993	756881.949	791377.155	762241.600	774623.339	828658.319	825702.466	803664.711	828630.853	840866.092	784178.416	803735.764	813610.069	813908.061	798377.697	813226.313	786621.148	760485.190	759266.852	715788.871	770653.514	773993.808	838623.651	814776.792	821078.733	847378.634	759578.282	765362.744	840230.223	789895.655	811905.786	803387.080	785145.056	775392.155	874018.914	819161.834	819853.574	777508.242	811576.325	811201.064	778300.969	828054.486	802375.030	801532.530	795880.522	787240.407	836071.467
786559.275	845987.902	833868.399	789477.839	775344.059	749821.917	829545.077	810359.638	814173.126	812261.906	822591.657	788251.894	790295.175	787680.674	804557.011	819672.131	784935.518	794009.989	818759.416	780299.011	723123.314	717813.254	736192.706	693370.683	694121.485	666408.989	655346.646	690421.779	680619.364	687285.223	661275.071	733944.954	749473.495	763236.428	760167.237	783981.686	741795.739	809218.619	824021.886	844908.581	779623.754	789639.924	767100.590	803852.059	788935.962	736849.086	767182.981	774599.338	785459.572	745578.718
782356.301	803910.219	824123.750	860222.454	852166.206	795336.149	833375.002	783852.636	757403.620	773933.906	775229.856	796324.168	765866.846	785132.727	794678.831	807395.745	816779.927	827143.542	856648.449	794982.073	801841.027	832653.333	790139.064	800435.437	771337.113	837682.301	821166.385	811859.646	800461.066	816893.355	807643.538	767082.937	767689.485	753801.042	770962.470	822152.065	800563.597	791408.470	798486.070	783263.231	810990.544	793380.037	768491.835	814723.686	812908.995	767182.981	822997.852	830020.169	814644.041	798339.454
807434.860	852318.733	762200.931	760040.130	839003.599	794356.889	776500.004	800589.234	765269.030	799641.760	808002.456	801763.881	779350.334	806159.055	778791.938	742611.020	821456.442	787997.226	790463.844	818036.059	804369.334	750869.131	759751.409	806451.613	850426.914	835526.591	851774.246	802626.193	760080.569	824851.114	832903.000	822138.547	821719.695	811701.489	849769.288	804168.811	769189.351	790526.332	810241.452	753522.719	778119.286	725663.075	756235.159	751647.988	742440.104	774539.343	724501.181	752286.952	777037.003	808538.163
835645.285	844665.935	852885.739	849870.395	756990.810	821125.928	801879.606	858450.154	815188.594	763370.433	786546.902	755075.998	738836.185	750046.878	758869.285	741262.370	722679.116	687554.575	735207.623	777635.211	744108.521	724191.621	750694.392	720507.814	743428.096	737136.960	815434.545	770796.078	807284.939	784596.796	798556.210	771581.124	773138.090	751461.593	764303.948	783042.433	759659.065	716717.434	770166.818	767459.708	784744.566	763714.401	754523.368	825722.920	808531.626	829510.672	769136.106	782356.301	779921.696	756864.763
623764.167	616777.584	627699.106	556154.967	569982.445	549758.656	557534.804	576053.458	599258.118	612219.909	675374.495	646287.081	646884.926	577570.622	559262.221	586039.370	611448.767	656142.147	637783.575	622219.457	598723.521	631867.611	643513.067	636460.263	600106.819	646433.304	669841.716	656667.805	698328.899	677043.487	687928.235	677580.225	627081.125	597582.182	647525.804	613583.512	594177.065	547711.115	557979.667	582703.043	617661.410	659817.758	651228.216	642372.152	649937.281	629623.800	554652.704	559543.860	600427.504	569378.808
653624.676	620732.464	597171.794	635295.762	630831.246	600020.401	606108.360	632715.171	622347.245	641617.904	587754.718	613293.755	572803.299	606317.832	643629.038	600802.672	577370.539	621091.008	621793.875	615664.980	624527.701	636804.768	667650.338	664659.395	642549.637	689170.377	651792.756	676530.481	623806.969	628247.253	643566.905	639590.662	629231.582	656775.626	617901.852	603554.939	562394.902	590513.983	587040.494	633392.450	606969.221	611923.950	621048.578	619413.663	625762.648	622273.664	627521.853	590259.537	672856.951	659813.405
537307.980	524837.956	584095.091	596068.333	572790.176	598974.556	603879.321	598780.882	634969.014	629255.339	609800.717	622583.597	600578.958	586544.665	610411.173	554274.565	555102.222	568624.441	573683.969	543643.718	543094.553	542143.527	586372.698	621141.161	595929.799	561318.425	602663.774	593176.102	603664.242	608931.812	648588.347	622827.888	653466.641	654754.500	673409.743	719968.321	675123.716	652941.829	653710.132	631660.066	637328.320	639042.969	633741.674	611527.289	621341.850	566520.882	579558.956	584672.233	612925.370	644437.857
647739.712	691653.813	633617.194	693654.449	702178.157	733702.630	723170.379	710676.493	722517.250	688596.159	717705.066	665327.141	636930.505	687653.863	705412.631	690765.161	707518.802	730620.297	719688.519	753943.123	670897.795	730497.542	716240.026	697048.696	734797.049	722940.343	701154.100	745234.227	728703.636	730940.721	751828.824	718132.855	749816.295	790363.884	724758.474	724758.474	681714.375	707408.691	669796.851	656715.242	678044.249	649021.924	687020.803	698689.956	653163.598	730839.223	706728.765	657233.180	640360.651	717066.910
654544.502	666235.834	653325.755	706234.639	638512.521	644022.824	646487.633	639795.266	609069.038	648575.728	710378.632	698436.201	725747.338	749142.232	761121.894	759913.066	793814.597	767012.334	780524.356	780244.216	819228.942	817227.148	814843.183	761933.788	775187.789	762991.844	791966.294	783680.634	848039.756	822314.321	811359.026	810872.174	773311.474	795639.893	793071.725	806998.289	778731.291	773209.826	789440.445	742313.345	804731.823	785027.947	783122.151	746619.679	727775.554	761365.280	748027.079	767165.324	763761.065	759336.037
817681.546	724684.943	786398.452	818524.855	769443.846	774941.492	753596.539	766612.493	704840.847	732568.532	752858.982	731111.728	728252.558	738279.808	700883.814	705119.165	681347.433	686021.623	721188.519	678384.631	741339.304	752428.463	715379.223	785570.639	769799.236	802645.520	789110.278	743218.135	777302.759	809375.809	760502.540	819222.230	796089.608	808250.622	860118.868	778846.528	813140.348	777278.592	799923.207	769284.027	805529.152	820270.525	818960.575	834244.050	785626.183	770920.865	800409.810	795779.187	814179.755	789827.028
823431.569	776060.098	783269.366	796324.168	821166.385	836967.166	776711.095	841127.784	859040.109	800544.370	816439.832	785447.234	820061.997	778482.737	784689.145	792543.748	856017.805	819322.912	844330.741	809493.743	811694.900	845379.998	821739.952	836834.089	793745.287	798186.520	833152.817	757903.034	834125.753	783717.486	798486.070	781543.079	809539.615	805574.576	792148.227	814604.225	780189.430	850520.944	811056.320	810806.428	793424.101	786095.542	802658.405	810333.371	821449.694	791145.500	761603.022	838532.233	786608.772	860222.454
796508.108	817728.351	763044.241	800794.388	820398.385	844944.276	853978.258	850897.271	872196.977	846188.345	806809.472	856655.787	826179.992	835003.340	777986.105	832230.628	820445.502	831614.663	828891.854	786361.349	830275.153	752875.986	766641.879	782656.336	770095.646	764210.494	778549.407	789203.693	736165.608	739677.796	786503.598	689317.644	724259.806	701562.379	736626.545	696810.697	731978.685	697758.799	665061.651	642884.236	669774.420	618280.069	644529.236	621550.395	643248.146	649536.231	641350.427	665947.443	605385.509	643020.654
770154.955	767424.370	804459.926	797130.331	807650.061	764514.304	762392.693	738040.061	763131.587	726464.371	714872.931	699785.166	699325.151	744962.193	722538.132	683606.434	761516.026	778440.317	743743.260	720860.996	727611.397	761492.831	725584.095	738623.354	743975.657	707278.604	734527.185	695062.278	698109.519	676297.138	726031.873	719108.880	732257.403	693885.481	722929.890	724369.979	744623.816	729043.641	691768.645	761777.074	696277.007	737969.256	731282.816	739142.004	717504.233	734564.954	698119.267	709154.475	698758.306	706119.942
821962.847	824354.736	787302.387	825872.948	807545.707	808400.902	824674.254	788500.509	831932.913	733030.347	778804.068	772421.464	766577.233	801590.355	756155.103	774083.678	813921.310	793115.755	794237.016	793732.687	814624.132	741993.886	768633.600	784529.086	819222.230	816946.743	811076.055	797460.885	767235.956	808061.219	797225.655	801609.632	822253.468	783871.069	747836.882	800032.001	834132.711	714755.411	736040.983	783600.802	768332.411	827800.864	785126.562	764806.657	775241.875	786305.700	729596.825	733514.267	722324.150	780731.545
727230.416	685556.020	700702.104	692943.068	722172.874	696344.886	694415.510	699256.690	638777.635	708556.529	666626.669	657401.686	669097.722	662752.011	634127.472	641778.497	620039.683	668824.741	610918.332	570528.766	583311.459	573861.745	608627.909	615032.627	679283.220	611882.763	675324.325	689983.509	677456.287	651050.144	703412.960	682831.566	674750.174	664986.468	693673.696	680670.324	685166.153	663415.929	754956.288	763405.399	740812.078	782393.027	803903.757	801121.570	802291.344	786460.299	844109.802	811563.152	776481.916	789752.176
796622.321	830833.908	854861.598	817481.014	847960.655	830751.082	815594.160	812684.378	836638.054	816546.498	813027.960	796311.485	817761.786	808819.366	789901.894	799015.613	807604.403	809552.722	845401.439	776385.460	799584.216	843995.814	826494.095	820452.233	832667.200	829455.628	848010.990	801506.833	820499.356	811879.420	829903.067	834843.008	807532.665	802239.854	800659.744	782509.351	761643.627	766777.083	783128.284	732896.039	824708.259	764099.547	769526.741	776017.942	749203.971	745389.764	782539.968	751376.898	689137.131	679426.292
781970.879	794356.889	794678.831	784516.777	785280.699	780951.042	813074.234	725042.234	785225.203	781018.135	779824.384	817160.368	772063.649	849141.518	786509.784	755178.638	795772.855	818216.778	802903.298	782631.834	806438.606	799808.046	818250.254	805490.221	830406.152	770113.438	833798.871	820358.004	864012.995	816026.766	824633.450	803238.658	825627.477	797702.616	785058.762	839962.034	752298.271	796539.831	769029.638	801506.833	775542.492	821004.581	782515.474	810924.779	829462.508	789440.445	774557.340	769384.646	803245.110	790582.580
790626.334	768728.139	821361.982	859608.706	850094.360	848694.708	854532.870	772624.373	830847.714	834571.281	770718.849	820458.965	789390.590	781439.255	803464.539	787823.402	859453.559	806458.117	864520.926	809565.830	871133.257	817180.401	823913.258	840251.403	801410.482	795981.883	818457.862	781262.207	807206.742	816419.836	748536.611	793373.743	737658.966	722334.585	738252.556	710358.447	722689.561	699036.727	651253.663	714367.356	714500.064	653355.635	633332.278	681421.718	660589.246	655505.591	660942.901	675315.203	630175.315	691768.645
684088.111	696834.976	700873.990	680378.563	642438.181	661065.241	673332.660	673686.480	708938.294	701892.302	719419.285	643455.096	706020.235	724595.676	670681.815	652694.650	708290.541	685809.907	650093.613	692803.846	691433.826	730401.502	670722.301	677966.102	697077.850	723060.571	703719.863	716373.431	696078.295	700446.885	666293.542	665322.715	649401.252	622037.546	630795.433	625383.047	647991.550	635324.015	631931.499	690326.455	676237.684	646153.449	653658.855	608757.587	682668.414	732616.834	712793.938	689688.468	673940.734	712169.553
556315.854	589459.289	639263.568	637710.365	642207.137	614711.270	660903.587	599998.800	614635.705	573082.323	597792.948	555166.939	579300.437	546119.819	556696.784	534816.558	507155.971	584224.763	531846.998	538088.602	520912.013	528273.181	497953.411	548047.307	561299.521	586207.705	574871.229	577247.223	587302.520	593609.203	592031.259	586816.579	551207.144	606475.950	585336.159	579011.974	597032.747	610619.901	650855.224	649203.103	633741.674	654377.458	659217.509	606101.013	641370.995	624208.036	684139.592	684532.977	692285.859	719595.300
740373.296	779812.221	768314.702	762869.610	780372.081	776090.213	814345.511	774005.790	798804.988	808087.338	829290.542	793197.538	819477.337	794445.239	797505.403	765550.239	779465.754	786788.252	806139.559	814511.334	776445.742	791276.963	809919.899	777750.124	784972.487	821159.642	811115.527	837556.012	832868.315	805957.639	812400.481	848845.994	797314.644	793934.342	801860.316	872958.369	806542.674	816993.464	789091.598	801667.468	819181.965	852405.916	829125.521	850875.551	826767.422	827075.132	833645.951	856135.064	804945.586	830357.884
724364.732	753607.898	715241.072	748166.991	753227.580	729378.642	743085.589	757581.497	738187.160	767371.369	802078.989	781579.729	751388.190	744906.700	794205.477	824313.965	816533.163	831220.648	775037.589	813001.520	796070.596	783349.131	795247.600	806542.674	773838.082	867776.843	855820.004	833055.648	839362.756	821631.925	782974.992	799846.429	811655.371	798951.775	824110.167	783183.484	782252.261	802188.370	762916.171	794982.073	805464.270	788848.833	777375.270	801436.174	787649.653	815175.303	799360.512	814644.041	780177.256	791684.150
707553.845	667084.706	705711.322	692017.577	648529.459	689688.468	695637.656	705367.849	725947.543	722219.815	709728.245	702676.495	729437.166	737229.345	735710.660	766859.404	743251.278	760878.663	747250.120	757036.656	773072.344	770000.770	782466.491	709104.189	721745.469	761324.705	724837.274	716311.854	750333.899	723740.872	732777.888	805075.194	765872.712	809723.156	766782.962	827732.344	765327.598	787234.210	757954.735	730689.698	763207.302	707669.009	784664.517	780774.216	805568.087	765802.331	777490.106	814657.314	781787.479	772636.312
837513.924	812908.995	819658.694	891051.173	837065.249	824028.676	778828.331	831739.167	775885.479	839997.312	797238.366	797327.359	759537.897	764286.424	745923.528	768952.763	801307.734	810596.112	801905.327	797689.890	791258.180	847759.372	823675.735	730092.211	754204.691	746101.619	790145.308	796286.122	790913.980	853774.108	771569.217	810727.547	796279.781	832258.333	811661.959	805023.346	774761.373	851042.101	812050.834	822415.764	843042.371	843369.430	804052.424	813927.935	783877.213	785391.714	791483.636	863565.316	831815.270	852696.653
815308.227	763871.914	765814.060	836631.054	737914.800	813828.575	826091.267	814239.419	848759.538	806575.201	838919.137	841559.578	779793.978	813755.727	867867.216	785478.081	756383.880	876470.279	788301.604	811965.118	812770.246	795671.547	806685.812	798964.542	802510.252	823994.726	817929.004	907021.252	803697.006	849509.408	807376.189	870367.469	803251.562	801461.866	801718.885	817427.555	804349.924	799322.175	799955.203	813351.986	825055.279	828994.927	880646.042	852893.013	803490.362	784769.199	832597.872	812057.429	817755.099	812895.779
798097.336	819900.628	835149.784	825668.379	811108.948	815560.902	835373.036	811049.742	836078.458	870465.960	793732.687	855929.882	805542.130	846983.890	814378.670	829283.665	809388.911	813279.223	763679.407	806900.614	796901.646	806295.556	771688.300	787327.182	798084.597	820728.314	798358.575	743898.175	799386.071	761782.877	732348.569	796260.759	770338.872	746374.486	687899.842	713109.084	671808.239	717694.764	639647.938	688899.758	669644.352	703823.875	695419.964	719900.942	688477.638	702518.529	707428.709	691912.238	659000.297	616602.643
717493.937	720315.786	702962.989	699912.511	770119.369	762468.262	724076.260	694676.003	725447.238	774023.763	759549.435	754381.068	702548.142	659682.824	700123.222	743870.507	699246.911	675616.331	704751.434	740417.151	748648.689	668829.214	651966.984	665083.767	621249.208	620428.220	622571.969	571030.482	606163.470	618700.852	609206.326	601030.166	603434.751	591568.959	590691.877	567617.426	611602.092	596206.932	624071.693	617101.106	621160.452	645398.630	615896.283	619866.729	619310.089	613459.297	589226.581	621755.215	649671.266	604646.101
599060.673	639087.894	631707.949	671343.694	653898.214	676159.952	678974.206	684936.198	707383.671	743256.803	701257.354	675995.403	680124.055	642599.185	691357.342	714178.587	715650.562	672798.100	692943.068	679994.560	649814.803	667842.069	662400.805	634916.604	623705.810	639165.506	615919.044	636431.908	660798.774	682551.925	659922.261	661808.989	697710.115	664010.624	639975.425	660868.646	633749.707	621936.960	610552.795	561431.876	527743.474	558316.119	570206.700	603194.518	600957.927	597600.038	569696.693	631133.832	606593.673	575715.182
586579.071	575092.734	563155.020	540523.010	536026.330	477582.287	445475.969	486331.649	469038.752	453413.981	459584.168	455443.921	452314.721	468280.987	454270.827	435532.482	454954.914	492996.978	502815.768	472866.897	476474.092	447854.107	457737.131	478356.749	468432.344	450787.526	457722.465	468002.658	443254.552	412602.532	348050.050	332100.135	316758.421	326501.827	298537.762	312440.441	349182.738	386681.154	378066.116	358422.939	364642.778	371079.545	0.000	0.000	0.000	0.000	0.000	0.000	0.000	0.000
363877.184	347363.339	371174.582	375918.651	352424.150	362697.307	350439.451	361685.890	357096.945	391178.150	424529.303	435075.812	418481.832	438681.149	411519.247	436102.292	424594.194	405694.326	383790.236	383370.904	404326.291	378625.815	388301.260	410787.274	396132.166	404697.731	372740.725	361924.133	354681.620	315041.003	335267.829	318874.501	346151.317	311208.485	335331.912	288672.769	289220.464	0.000	0.000	0.000	0.000	0.000	0.000	0.000	0.000	0.000	0.000	0.000	0.000	0.000
283149.758	324556.250	310080.404	355661.780	370704.004	344630.315	395782.541	403663.651	394289.116	403269.711	400464.539	413064.401	438448.419	437168.026	422334.751	427772.716	403836.446	410446.689	420328.781	430839.491	478567.361	466404.858	470628.100	505111.731	510996.648	495400.209	474106.665	477618.784	461605.927	467353.053	443250.623	427908.171	463808.985	495522.950	471767.098	486218.147	474462.079	449680.727	496573.642	504994.395	509328.349	511870.272	544176.226	560126.813	0.000	0.000	0.000	0.000	0.000	0.000
587675.274	644695.446	621094.866	609763.534	641218.829	609087.587	604437.782	647962.159	625277.467	625293.106	623927.624	619674.671	618892.307	638712.356	631221.477	634944.823	650829.808	648680.907	619774.526	584597.037	622921.001	621473.140	641535.580	605125.412	590887.336	643388.858	669178.316	674408.881	678932.718	712575.533	663217.933	629655.515	646061.608	616192.301	664314.992	676484.715	689298.639	716332.378	715855.483	707168.568	677782.296	716512.019	651092.533	663077.209	681509.953	714020.507	717457.903	705243.485	700270.304	697914.631
642285.509	627840.980	586279.878	628760.775	609964.378	638614.462	704220.393	638675.642	682910.839	624839.885	606796.117	633444.608	619080.047	562319.004	556529.482	566113.574	557889.393	544694.944	515618.071	533117.243	554314.507	561993.503	540482.110	541817.473	535963.126	535862.605	520979.859	549764.701	560120.538	544176.226	570691.564	604156.597	608309.508	608853.954	611090.062	590447.737	563672.439	572242.791	576987.433	611426.335	576040.185	601478.434	608954.061	561630.526	591422.015	595291.246	624356.133	601463.963	590235.150	588754.784
540385.727	585932.922	575506.446	580666.140	599100.152	626064.309	600921.814	581527.207	595479.123	606067.952	554234.630	554683.470	544350.998	609871.378	604467.011	550848.858	547615.136	502982.687	496386.308	489251.152	464343.094	495250.547	476419.611	434235.095	428829.339	405659.765	407817.037	426764.993	353030.057	346303.556	389230.763	400350.707	405947.949	387954.780	385854.571	400652.262	377938.948	406901.042	404024.080	393411.150	406598.277	380453.805	383146.166	366301.708	335910.890	362459.359	0.000	0.000	0.000	0.000
376197.248	366629.393	378595.713	341207.260	341742.477	322528.624	328730.017	352549.639	331856.572	312945.948	314846.591	328654.390	310169.849	322662.872	289499.282	295445.414	319706.382	324532.025	336456.774	335425.269	311414.914	334460.465	356169.751	374552.878	393603.161	379296.481	360937.861	401116.709	398541.339	386809.786	384011.305	387945.750	366277.558	372221.829	387049.329	0.000	0.000	0.000	0.000	0.000	0.000	0.000	0.000	0.000	0.000	0.000	0.000	0.000	0.000	0.000
441739.038	444539.279	502734.878	484331.864	497950.932	489459.490	525025.332	548925.752	557503.721	569437.168	550991.509	537351.288	564914.303	540821.183	562971.136	543824.062	546254.063	520218.284	550672.922	544828.488	567388.763	540748.071	543841.807	581206.119	609581.400	574501.333	566928.777	598011.015	582479.031	582177.226	603558.581	602689.199	623585.241	635094.026	607581.401	618131.019	615195.325	568711.754	547453.247	597039.876	580979.881	564295.872	562243.125	606520.091	599297.623	649422.339	617974.404	588817.184	588446.443	573950.675
594106.464	595858.781	615157.480	604269.770	587702.904	590144.585	606840.304	569534.463	544007.486	593982.953	575148.964	593827.754	570444.148	580797.668	563974.441	578680.262	582628.353	566630.025	604434.129	516811.891	522689.972	545917.086	526279.781	571990.757	556365.376	552553.349	589389.805	541386.274	585634.388	556445.869	550888.307	551754.580	526124.723	475882.286	468491.598	461661.334	464159.894	464321.533	476410.532	463136.639	498067.498	479230.165	471631.373	459227.488	444033.960	461983.387	449165.675	493749.136	496711.768	490763.825
504472.146	507315.489	458278.340	505530.504	523124.729	467987.327	481797.684	492610.837	440738.325	488123.944	498253.621	486473.602	505469.176	491494.684	461650.678	433758.561	481259.746	520909.299	462703.763	500487.976	477771.673	454374.032	423587.020	408008.389	408346.605	417899.470	444873.500	502648.960	484738.023	511051.488	469487.976	477719.178	476009.139	473186.866	435693.777	383204.896	381804.715	351704.006	371169.071	355219.597	368560.330	378266.330	413344.411	409053.165	370362.140	0.000	0.000	0.000	0.000	0.000
364695.971	362925.031	358222.643	339269.417	322199.203	315344.009	313806.218	296340.199	310596.625	304086.312	307598.608	311577.924	314635.589	329698.952	349480.497	349515.920	336598.337	316100.583	280038.309	295510.021	262274.444	267837.294	287134.370	304768.406	284678.058	286231.137	256684.053	259963.085	270189.214	276867.959	291935.004	0.000	0.000	0.000	0.000	0.000	0.000	0.000	0.000	0.000	0.000	0.000	0.000	0.000	0.000	0.000	0.000	0.000	0.000	0.000
296008.620	279355.360	267928.431	276763.746	262046.267	287183.846	270561.306	288822.011	306375.365	342168.114	337812.730	313317.563	249792.672	271703.691	235676.746	209035.344	201174.052	239093.167	274599.291	310461.625	286496.011	284391.459	294395.591	308318.431	322521.343	372781.021	402068.239	406762.012	0.000	0.000	0.000	0.000	0.000	0.000	0.000	0.000	0.000	0.000	0.000	0.000	0.000	0.000	0.000	0.000	0.000	0.000	0.000	0.000	0.000	0.000
426681.231	430616.859	434569.103	405972.670	432424.953	454632.248	479448.443	480249.730	459546.152	460051.434	479035.032	517957.590	520545.949	538453.669	573194.009	509517.792	523111.046	499193.802	512360.702	498410.072	495410.026	525284.573	517009.616	489900.697	532138.505	537784.757	561946.132	519181.147	514125.601	523927.782	499263.586	492751.624	497990.608	515913.347	538401.486	505732.478	499605.312	533012.105	490939.708	523960.724	500437.883	536808.993	548065.329	516446.230	522998.876	530982.849	512526.139	526318.560	550339.560	502775.320
457755.989	458097.795	444580.783	442209.811	449080.956	398477.815	411526.021	415819.435	429376.202	424282.538	434442.610	414894.720	416515.680	418434.553	410996.626	419290.728	424747.488	442194.167	407968.440	414311.994	427752.588	435054.991	386482.392	401966.420	405654.828	442082.740	439680.265	454023.328	456079.540	438367.694	398354.001	393593.866	355246.097	346895.803	366186.352	361159.466	377117.989	378918.491	379144.044	377506.644	333542.353	0.000	0.000	0.000	0.000	0.000	0.000	0.000	0.000	0.000
342004.282	310994.592	333446.705	330738.141	309840.215	318439.899	322034.226	314632.619	312112.785	303639.422	317383.742	319639.958	324195.347	332692.346	279740.624	291879.617	302668.019	272890.759	265900.165	291759.543	339656.607	353581.783	340583.215	340140.682	307125.307	318073.240	318725.100	273758.846	246530.089	217438.101	0.000	0.000	0.000	0.000	0.000	0.000	0.000	0.000	0.000	0.000	0.000	0.000	0.000	0.000	0.000	0.000	0.000	0.000	0.000	0.000
225000.731	215668.767	191803.470	197196.652	198241.990	169122.609	179165.233	174865.223	191485.410	212494.236	242050.458	284630.251	283681.505	249179.576	277800.156	246875.787	213097.392	189132.092	162366.920	161383.769	172399.526	0.000	0.000	0.000	0.000	0.000	0.000	0.000	0.000	0.000	0.000	0.000	0.000	0.000	0.000	0.000	0.000	0.000	0.000	0.000	0.000	0.000	0.000	0.000	0.000	0.000	0.000	0.000	0.000	0.000
165196.691	157483.043	145929.799	156897.447	197630.411	226634.031	231492.735	264624.471	258796.493	282952.668	256635.964	263391.481	263251.418	264926.629	265396.303	269418.326	302836.671	293784.979	302990.822	333907.654	350736.898	352866.867	308648.644	306149.315	327677.618	0.000	0.000	0.000	0.000	0.000	0.000	0.000	0.000	0.000	0.000	0.000	0.000	0.000	0.000	0.000	0.000	0.000	0.000	0.000	0.000	0.000	0.000	0.000	0.000	0.000
306152.127	322500.540	297872.594	293640.050	293496.126	309712.587	284611.619	254280.171	299565.331	342518.539	295420.975	280362.565	279859.622	261643.119	293154.548	293364.391	305715.972	306939.597	318032.776	264740.766	280357.849	297269.579	326064.274	312389.687	309964.106	302323.050	278253.127	268726.184	266588.467	0.000	0.000	0.000	0.000	0.000	0.000	0.000	0.000	0.000	0.000	0.000	0.000	0.000	0.000	0.000	0.000	0.000	0.000	0.000	0.000	0.000
302154.056	335407.268	315548.992	327621.793	317398.853	339302.801	373238.780	343419.566	364833.016	335228.492	318992.494	338571.027	319609.310	286237.692	268751.461	255413.489	234458.892	217091.624	232109.574	211135.720	200610.659	197546.473	168363.774	167520.463	189854.552	219697.169	0.000	0.000	0.000	0.000	0.000	0.000	0.000	0.000	0.000	0.000	0.000	0.000	0.000	0.000	0.000	0.000	0.000	0.000	0.000	0.000	0.000	0.000	0.000	0.000
192425.368	167752.022	153424.826	185576.270	241578.571	278820.256	260720.841	254767.983	225573.238	232441.378	239725.945	246419.524	280929.652	258890.963	230810.954	226054.601	223822.804	237993.807	242380.761	257051.567	243975.036	223681.120	0.000	0.000	0.000	0.000	0.000	0.000	0.000	0.000	0.000	0.000	0.000	0.000	0.000	0.000	0.000	0.000	0.000	0.000	0.000	0.000	0.000	0.000	0.000	0.000	0.000	0.000	0.000	0.000
195328.142	188348.392	193925.478	191073.797	173616.235	166820.141	153773.762	151758.195	152963.437	156263.673	137889.573	120699.769	89028.169	87854.008	0.000	0.000	0.000	0.000	0.000	0.000	0.000	0.000	0.000	0.000	0.000	0.000	0.000	0.000	0.000	0.000	0.000	0.000	0.000	0.000	0.000	0.000	0.000	0.000	0.000	0.000	0.000	0.000	0.000	0.000	0.000	0.000	0.000	0.000	0.000	0.000
73127.800	48010.539	51702.405	51772.992	49197.442	0.000	0.000	0.000	0.000	0.000	0.000	0.000	0.000	0.000	0.000	0.000	0.000	0.000	0.000	0.000	0.000	0.000	0.000	0.000	0.000	0.000	0.000	0.000	0.000	0.000	0.000	0.000	0.000	0.000	0.000	0.000	0.000	0.000	0.000	0.000	0.000	0.000	0.000	0.000	0.000	0.000	0.000	0.000	0.000	0.000
60298.647	59269.480	74099.707	102047.168	129124.228	137356.411	121625.796	138446.820	166415.933	192748.791	194141.960	221949.471	214399.959	0.000	0.000	0.000	0.000	0.000	0.000	0.000	0.000	0.000	0.000	0.000	0.000	0.000	0.000	0.000	0.000	0.000	0.000	0.000	0.000	0.000	0.000	0.000	0.000	0.000	0.000	0.000	0.000	0.000	0.000	0.000	0.000	0.000	0.000	0.000	0.000	0.000
207092.933	189330.829	159347.059	173093.933	192663.750	193401.901	215748.334	207901.505	229549.440	213760.170	218202.924	211298.556	213940.811	184087.478	191087.306	212948.096	193427.713	183149.848	158978.721	0.000	0.000	0.000	0.000	0.000	0.000	0.000	0.000	0.000	0.000	0.000	0.000	0.000	0.000	0.000	0.000	0.000	0.000	0.000	0.000	0.000	0.000	0.000	0.000	0.000	0.000	0.000	0.000	0.000	0.000	0.000
143213.950	139479.157	142263.093	139819.661	132738.488	131328.904	118607.641	124319.661	105594.168	110624.976	128551.558	111606.520	104548.377	0.000	0.000	0.000	0.000	0.000	0.000	0.000	0.000	0.000	0.000	0.000	0.000	0.000	0.000	0.000	0.000	0.000	0.000	0.000	0.000	0.000	0.000	0.000	0.000	0.000	0.000	0.000	0.000	0.000	0.000	0.000	0.000	0.000	0.000	0.000	0.000	0.000
79494.416	57729.288	40498.717	32727.739	0.000	0.000	0.000	0.000	0.000	0.000	0.000	0.000	0.000	0.000	0.000	0.000	0.000	0.000	0.000	0.000	0.000	0.000	0.000	0.000	0.000	0.000	0.000	0.000	0.000	0.000	0.000	0.000	0.000	0.000	0.000	0.000	0.000	0.000	0.000	0.000	0.000	0.000	0.000	0.000	0.000	0.000	0.000	0.000	0.000	0.000
28490.028	37251.912	36634.049	74254.871	75514.955	0.000	0.000	0.000	0.000	0.000	0.000	0.000	0.000	0.000	0.000	0.000	0.000	0.000	0.000	0.000	0.000	0.000	0.000	0.000	0.000	0.000	0.000	0.000	0.000	0.000	0.000	0.000	0.000	0.000	0.000	0.000	0.000	0.000	0.000	0.000	0.000	0.000	0.000	0.000	0.000	0.000	0.000	0.000	0.000	0.000
63058.740	75235.487	70466.055	70760.291	69213.876	69928.309	65907.761	0.000	0.000	0.000	0.000	0.000	0.000	0.000	0.000	0.000	0.000	0.000	0.000	0.000	0.000	0.000	0.000	0.000	0.000	0.000	0.000	0.000	0.000	0.000	0.000	0.000	0.000	0.000	0.000	0.000	0.000	0.000	0.000	0.000	0.000	0.000	0.000	0.000	0.000	0.000	0.000	0.000	0.000	0.000
64544.570	61222.891	68659.957	94401.874	110013.906	103368.468	104977.509	118264.539	0.000	0.000	0.000	0.000	0.000	0.000	0.000	0.000	0.000	0.000	0.000	0.000	0.000	0.000	0.000	0.000	0.000	0.000	0.000	0.000	0.000	0.000	0.000	0.000	0.000	0.000	0.000	0.000	0.000	0.000	0.000	0.000	0.000	0.000	0.000	0.000	0.000	0.000	0.000	0.000	0.000	0.000
120370.114	119697.548	141229.573	135805.537	122030.688	110725.540	124599.258	125968.858	138294.415	156256.836	175643.205	191531.254	212401.711	223530.621	235172.934	0.000	0.000	0.000	0.000	0.000	0.000	0.000	0.000	0.000	0.000	0.000	0.000	0.000	0.000	0.000	0.000	0.000	0.000	0.000	0.000	0.000	0.000	0.000	0.000	0.000	0.000	0.000	0.000	0.000	0.000	0.000	0.000	0.000	0.000	0.000
239113.177	271030.621	278688.936	332670.211	348035.514	356653.732	377523.746	379549.854	360186.432	367188.074	330776.432	327612.133	320049.160	347944.691	329199.683	310974.282	301733.762	311274.357	324690.083	290679.929	291342.184	260057.057	290586.170	308048.696	288270.005	288149.561	312100.122	291275.993	303220.505	314754.429	326214.251	353605.539	0.000	0.000	0.000	0.000	0.000	0.000	0.000	0.000	0.000	0.000	0.000	0.000	0.000	0.000	0.000	0.000	0.000	0.000
345837.671	322654.543	308248.103	339360.374	306776.697	343701.667	331298.059	307379.254	327703.389	349899.929	355133.814	402268.796	385191.691	374013.539	393497.842	374850.528	381592.002	392515.514	439058.658	438408.053	422448.936	440301.695	468812.264	453321.487	420948.059	412080.554	404576.570	403663.651	391354.203	380933.516	411512.473	414703.736	416748.280	450972.522	425269.515	452507.116	412914.308	386371.891	353046.260	0.000	0.000	0.000	0.000	0.000	0.000	0.000	0.000	0.000	0.000	0.000
379024.769	379073.620	392490.865	378365.084	394838.669	385610.556	368065.192	405133.856	396045.878	382182.645	415537.789	416850.776	380009.956	362832.854	386116.785	416233.091	421316.953	398889.492	373369.774	387040.341	365088.753	363033.069	312008.586	344951.293	349870.548	332736.626	282445.184	297741.334	271671.951	257743.252	268574.621	239418.309	194668.421	0.000	0.000	0.000	0.000	0.000	0.000	0.000	0.000	0.000	0.000	0.000	0.000	0.000	0.000	0.000	0.000	0.000
191383.897	196686.230	220890.498	249388.997	233069.809	273492.305	266114.568	305528.228	338163.434	318517.999	356991.136	358953.006	399136.269	382801.494	371233.833	370198.982	341768.172	344435.642	345333.679	357241.098	357847.049	301921.428	341414.617	308233.851	293816.917	289390.370	287870.850	248961.209	237211.906	212094.475	0.000	0.000	0.000	0.000	0.000	0.000	0.000	0.000	0.000	0.000	0.000	0.000	0.000	0.000	0.000	0.000	0.000	0.000	0.000	0.000
220630.252	252434.096	283345.517	278853.688	288756.125	302969.709	288653.604	290428.353	283176.218	297779.459	328342.527	344108.518	355587.163	350565.989	345206.123	324734.367	361848.176	366178.307	391181.211	453101.708	476730.771	435416.803	447519.400	447261.196	432816.118	420832.913	396400.682	415487.720	446370.782	435775.419	466631.203	519038.326	535782.215	495464.027	502290.444	483063.784	482926.146	0.000	0.000	0.000	0.000	0.000	0.000	0.000	0.000	0.000	0.000	0.000	0.000	0.000
498770.531	455906.959	476430.960	443348.880	406180.442	447131.206	444053.677	455207.575	415177.218	457536.077	443342.983	414179.862	398360.349	407733.897	393548.946	363372.093	404203.719	391927.854	390727.261	342782.710	319624.633	350648.349	372030.730	391032.835	408299.921	358367.707	376282.182	378983.113	385699.794	384593.197	352450.234	359029.042	335820.645	329998.152	364294.744	368469.342	396121.181	383469.401	379056.377	0.000	0.000	0.000	0.000	0.000	0.000	0.000	0.000	0.000	0.000	0.000
398926.091	437736.378	404504.563	461035.578	455159.920	437397.485	402385.340	437931.910	431095.802	477849.296	474455.325	499011.956	522837.544	486876.251	465896.385	479643.912	477995.478	484919.019	525215.601	525234.911	488071.532	433880.891	388259.046	406003.987	424152.967	393993.956	405232.360	406992.125	426621.160	427489.270	464478.971	472393.334	467884.414	433773.614	434572.880	413182.164	370159.243	371680.890	340350.220	355958.025	366977.864	375204.956	401382.361	0.000	0.000	0.000	0.000	0.000	0.000	0.000
338696.020	374870.201	385359.425	346793.547	331616.664	332317.549	308566.738	316920.044	307508.749	296329.661	301670.045	245542.785	273403.325	281775.070	298149.683	336879.552	369866.256	329361.237	280760.074	269255.106	277033.635	362896.056	352964.015	384582.843	376880.634	345737.233	358076.414	385248.081	356702.075	382520.350	393872.913	391875.634	420341.149	433909.131	0.000	0.000	0.000	0.000	0.000	0.000	0.000	0.000	0.000	0.000	0.000	0.000	0.000	0.000	0.000	0.000
419667.288	486978.203	494949.045	501034.637	477192.581	459254.905	497975.729	500603.227	460225.050	461744.471	421320.503	448311.882	464000.520	417756.314	452890.346	501303.389	441826.866	435764.025	383193.149	416104.925	445245.887	446315.000	411607.327	397723.431	381852.826	413967.255	417628.953	395242.857	391778.911	389599.258	423104.913	443360.674	422143.985	400360.324	389356.549	396871.068	419287.212	428225.178	385527.305	380440.779	397478.397	424498.667	0.000	0.000	0.000	0.000	0.000	0.000	0.000	0.000
432355.777	406657.802	400769.477	377956.089	370096.225	367142.238	264405.471	265344.191	281271.007	276573.148	284910.837	300965.497	325484.810	324796.596	329815.303	351722.561	339498.628	341835.932	344808.562	324948.577	357554.044	344593.500	395011.791	396105.491	412012.641	384898.137	405799.689	406452.845	396091.370	412968.875	397535.281	372513.010	382757.538	386814.275	307914.954	315364.893	0.000	0.000	0.000	0.000	0.000	0.000	0.000	0.000	0.000	0.000	0.000	0.000	0.000	0.000
316402.629	310458.734	335769.904	313846.598	323221.876	344772.898	333766.117	349779.988	348566.867	336533.769	344778.842	368059.773	406149.097	381584.721	282426.040	285523.393	279342.094	284790.750	277857.276	283327.856	267080.463	248005.416	236711.602	259463.274	260482.466	269034.891	277482.567	327529.510	353716.857	345984.846	0.000	0.000	0.000	0.000	0.000	0.000	0.000	0.000	0.000	0.000	0.000	0.000	0.000	0.000	0.000	0.000	0.000	0.000	0.000	0.000
374861.770	371164.938	381332.988	414257.071	470473.108	486954.489	477338.361	445388.668	433422.040	439355.729	467473.214	448368.164	448050.755	461078.093	435401.636	463115.191	430455.594	443594.714	443075.832	470721.145	488109.649	524678.241	531584.067	553752.783	520610.989	503930.659	544259.154	535076.971	516224.950	505369.551	562888.745	548772.122	546352.550	534136.675	539481.989	538639.289	575764.904	573371.482	559828.916	578730.497	568420.813	600373.432	613143.341	618440.664	545390.090	604306.287	597821.538	564350.010	598361.686	552007.375
602605.667	601236.142	668337.510	676352.028	638145.804	665827.724	641510.886	642256.633	626802.056	619709.232	678389.233	584453.536	619655.472	613602.337	625805.725	624052.221	611362.789	629251.380	606126.729	598974.556	638219.113	612032.560	605319.548	557329.722	561608.447	542561.214	494039.414	507542.075	520613.699	487063.591	509216.825	495564.696	509455.494	532688.425	542929.430	532489.869	515708.480	569651.259	521531.425	512465.729	534350.737	546594.443	556093.112	533968.400	508867.008	518610.332	526373.968	549930.984	531764.981	523404.010
489689.586	501250.620	483945.121	492319.811	506652.345	444341.752	467538.782	502141.634	473180.149	449339.247	408962.829	426519.262	420420.673	412150.188	398663.679	445043.770	420739.070	412832.485	381148.400	362913.177	372768.514	317130.099	333176.740	330535.898	328086.142	357308.750	371885.459	385900.731	379493.680	404416.225	421928.466	398765.422	431711.824	442209.811	399067.778	397945.012	398325.440	371186.982	384529.605	375109.251	0.000	0.000	0.000	0.000	0.000	0.000	0.000	0.000	0.000	0.000
385555.547	421416.380	404525.835	398427.010	392987.531	402810.003	380948.027	373249.924	364300.052	336831.894	332887.264	317186.429	365669.486	379634.867	374206.682	376742.907	340609.896	360291.548	370621.569	356658.820	332457.861	338620.325	294350.530	298575.199	288852.879	279835.345	260799.716	283329.461	266994.180	266074.208	264946.984	283682.310	275461.605	0.000	0.000	0.000	0.000	0.000	0.000	0.000	0.000	0.000	0.000	0.000	0.000	0.000	0.000	0.000	0.000	0.000
244585.489	241894.713	236573.283	231987.881	221133.753	210276.640	248940.137	268620.072	224830.253	222964.446	235117.641	263768.728	257208.923	274135.582	221567.858	220209.022	211671.570	198585.278	186049.281	182603.376	190752.327	197471.184	0.000	0.000	0.000	0.000	0.000	0.000	0.000	0.000	0.000	0.000	0.000	0.000	0.000	0.000	0.000	0.000	0.000	0.000	0.000	0.000	0.000	0.000	0.000	0.000	0.000	0.000	0.000	0.000
201131.162	193001.756	207456.398	226499.027	228053.291	233130.665	218638.016	221548.223	203074.961	177396.179	167472.208	166979.196	141384.122	113706.526	126050.950	130720.834	148594.813	166169.819	0.000	0.000	0.000	0.000	0.000	0.000	0.000	0.000	0.000	0.000	0.000	0.000	0.000	0.000	0.000	0.000	0.000	0.000	0.000	0.000	0.000	0.000	0.000	0.000	0.000	0.000	0.000	0.000	0.000	0.000	0.000	0.000
167196.401	156393.198	175397.055	174989.151	176346.316	172776.027	194561.992	192753.620	204861.780	228794.209	202245.737	194312.851	202446.362	211493.397	168836.212	157223.805	169842.437	164891.065	0.000	0.000	0.000	0.000	0.000	0.000	0.000	0.000	0.000	0.000	0.000	0.000	0.000	0.000	0.000	0.000	0.000	0.000	0.000	0.000	0.000	0.000	0.000	0.000	0.000	0.000	0.000	0.000	0.000	0.000	0.000	0.000
163657.282	194079.413	194850.871	195055.347	233104.037	232919.435	263386.625	286172.161	270194.324	277386.355	278653.990	283622.770	284384.989	299942.711	323726.218	332458.966	340665.592	385704.257	403372.192	342577.208	356026.460	348846.539	344333.646	378280.639	359312.850	351559.341	388609.090	366124.680	377386.973	0.000	0.000	0.000	0.000	0.000	0.000	0.000	0.000	0.000	0.000	0.000	0.000	0.000	0.000	0.000	0.000	0.000	0.000	0.000	0.000	0.000
367862.096	381023.505	415978.569	434436.948	454120.233	458385.475	467578.132	468217.403	469146.575	499368.299	519718.105	543732.397	556105.482	537929.402	538856.977	569223.238	549221.204	555419.786	555533.951	564611.293	592792.825	617283.951	571395.920	549598.518	561797.753	532316.963	507451.932	477835.596	445073.482	428404.963	458089.401	469089.357	428511.437	434487.913	449866.839	485630.202	484937.831	503651.473	520960.860	515833.510	513565.842	513191.590	517847.618	494682.167	506675.449	505811.777	458219.542	481695.568	449733.308	0.000
428840.373	446155.699	422829.405	444515.567	489636.836	459791.255	533814.478	524059.575	494041.855	481688.608	477671.257	397919.676	398049.557	452132.710	420258.123	419114.997	400318.654	384938.140	372385.389	319176.779	299760.192	280756.921	238909.236	230333.546	214428.003	220386.646	238997.168	241505.060	228043.410	236892.164	238347.773	247305.605	248635.612	0.000	0.000	0.000	0.000	0.000	0.000	0.000	0.000	0.000	0.000	0.000	0.000	0.000	0.000	0.000	0.000	0.000
242371.949	236259.725	236459.166	251360.489	243938.732	225096.961	206585.534	197828.242	166435.045	143547.607	149910.204	147282.346	167635.600	170477.405	184212.271	143086.695	164937.571	152534.591	0.000	0.000	0.000	0.000	0.000	0.000	0.000	0.000	0.000	0.000	0.000	0.000	0.000	0.000	0.000	0.000	0.000	0.000	0.000	0.000	0.000	0.000	0.000	0.000	0.000	0.000	0.000	0.000	0.000	0.000	0.000	0.000
130047.298	138293.459	142287.384	151169.752	152875.045	141022.640	160322.183	177636.300	214716.220	212618.934	214469.392	228001.815	241450.247	254016.638	286301.613	314866.418	312536.137	336160.443	331582.577	393234.789	394177.214	394905.716	0.000	0.000	0.000	0.000	0.000	0.000	0.000	0.000	0.000	0.000	0.000	0.000	0.000	0.000	0.000	0.000	0.000	0.000	0.000	0.000	0.000	0.000	0.000	0.000	0.000	0.000	0.000	0.000
350672.941	349932.988	355728.835	353844.521	377411.186	344687.334	409550.723	392407.696	408268.249	380342.384	370973.546	347020.998	390977.796	404802.578	418802.560	417791.221	404321.387	442153.109	410724.847	442671.790	417170.748	430048.337	431987.835	410940.890	429237.974	427016.479	397486.297	470470.894	470386.799	441549.840	401263.176	398049.557	377593.596	403657.134	403131.526	365809.940	361886.151	339549.350	334535.431	0.000	0.000	0.000	0.000	0.000	0.000	0.000	0.000	0.000	0.000	0.000
320533.368	313620.212	299278.440	299328.606	286930.873	292848.922	289554.607	320522.066	344285.040	334785.185	338102.837	307455.803	342260.631	370709.501	368461.196	354650.173	367015.576	365461.011	398485.754	397653.842	394102.648	425792.826	413529.015	427071.188	451082.372	424908.114	386899.580	406353.747	393609.358	393236.335	409935.189	402566.766	393372.461	366239.997	357098.220	436643.088	0.000	0.000	0.000	0.000	0.000	0.000	0.000	0.000	0.000	0.000	0.000	0.000	0.000	0.000
439732.467	464897.885	448681.997	440138.908	429155.079	402920.367	411038.860	418667.549	409284.203	408321.594	421503.418	394770.086	378150.466	378559.882	360065.820	413093.409	364629.482	351968.914	365295.469	360911.808	347070.379	358290.667	324972.865	310983.953	300913.875	279908.974	299408.369	320605.303	332755.448	365765.786	338485.076	331152.145	367875.629	358726.378	329380.764	298556.479	0.000	0.000	0.000	0.000	0.000	0.000	0.000	0.000	0.000	0.000	0.000	0.000	0.000	0.000
276576.208	271969.713	301551.785	280552.127	297915.190	320007.168	322364.349	343577.674	359519.538	347344.034	390744.055	398190.622	391247.022	391346.545	393230.150	409403.172	397831.025	391755.889	424000.102	431957.979	462967.250	436003.418	428140.841	435822.899	455909.037	448044.733	434812.857	434829.873	401638.686	380856.623	422715.014	407395.035	392038.482	427118.615	423797.052	433600.576	456012.987	418301.528	439775.011	0.000	0.000	0.000	0.000	0.000	0.000	0.000	0.000	0.000	0.000	0.000
399380.162	383943.484	418755.208	433104.798	445928.892	462703.763	419310.067	439050.947	453173.575	479106.180	451479.498	466161.348	437765.122	443966.933	457888.037	438996.980	480833.958	447481.351	505717.132	490035.136	496211.426	492873.056	491089.187	457657.526	557270.711	505868.070	498805.361	492407.083	450466.683	425188.146	392238.387	374301.927	372065.335	345383.773	339699.298	348258.533	326511.421	375654.578	364217.788	361068.184	388287.690	414492.309	404432.581	0.000	0.000	0.000	0.000	0.000	0.000	0.000
410088.169	408443.341	419028.942	434340.714	425470.357	474108.912	480655.999	442899.218	445930.881	483561.333	465579.693	485597.187	549037.263	544472.515	559099.626	544600.019	564423.272	569820.051	558718.523	531838.513	543853.638	589025.281	513170.521	541345.243	517914.668	499665.224	495142.651	565995.019	514313.340	530892.643	540298.137	557942.309	595585.520	588612.699	568114.032	596221.150	587854.917	555194.679	646019.872	669550.196	656762.685	662642.220	669021.623	668333.044	682407.534	690059.690	664778.695	688838.068	675977.125	644163.875
575513.070	543493.030	583689.384	552651.067	572305.016	539569.316	509141.638	529145.324	541289.568	530054.066	524799.395	549004.107	529837.817	522796.543	512260.966	518338.828	554677.316	514959.576	570655.741	508034.567	500210.088	520526.982	490619.358	465092.484	465129.259	393592.317	376321.830	339514.765	344896.566	396754.548	365327.498	365399.583	354643.884	378733.364	346160.903	379545.532	387397.194	398654.144	434088.068	444389.143	434003.290	439320.985	398105.020	373091.172	379969.526	0.000	0.000	0.000	0.000	0.000
380018.621	405597.242	383409.121	353636.801	338747.650	323052.719	294343.599	300675.015	295638.446	285002.594	215865.231	229065.687	217574.351	198635.770	194012.766	206733.731	221997.758	236195.551	228138.097	213012.962	203490.265	204941.551	210197.523	199861.696	211740.592	0.000	0.000	0.000	0.000	0.000	0.000	0.000	0.000	0.000	0.000	0.000	0.000	0.000	0.000	0.000	0.000	0.000	0.000	0.000	0.000	0.000	0.000	0.000	0.000	0.000
[truncated: 8,342 more rows]
[truncated: 40 more columns]
