# Supplementary material for: Comprehensive view of microscopic interactions between DNA-coated colloids
Source: Nat Commun. 2022 Apr 28;13:2304. doi: 10.1038/s41467-022-29853-w (PMC9051097; doi:10.1038/s41467-022-29853-w)
Supplement: Supplementary file 2 — Source data files [file 41467_2022_29853_MOESM2_ESM.zip › Fig1_63.4C_A6B6.txt]

0.000	0.000	0.000	0.000	0.000	0.000	0.000	0.000	0.000
767830.954	0.000	0.000	0.000	0.000	0.000	0.000	0.000	0.000
789571.342	759457.140	774521.346	804278.763	0.000	0.000	0.000	0.000	0.000
775981.811	737033.734	724658.686	718659.269	776680.932	729410.563	0.000	0.000	0.000
716065.649	744890.054	736387.870	790157.795	759803.363	0.000	0.000	0.000	0.000
719963.138	715302.466	739562.918	741476.725	733928.794	0.000	0.000	0.000	0.000
700255.593	760317.509	749422.944	811405.110	794994.713	0.000	0.000	0.000	0.000
766806.481	795178.040	766800.601	814511.334	787066.916	788917.290	0.000	0.000	0.000
794167.633	812697.587	810464.720	789297.131	815820.389	0.000	0.000	0.000	0.000
832528.556	798231.120	794495.734	852347.792	815833.700	800986.816	0.000	0.000	0.000
813583.592	804984.464	830357.884	860911.188	868885.220	846854.781	0.000	0.000	0.000
918636.376	878526.184	898827.928	852907.562	884243.662	836827.086	0.000	0.000	0.000
858509.113	831635.411	837717.388	808113.459	811556.565	861823.792	0.000	0.000	0.000
827814.570	789141.414	844509.002	876762.292	872813.602	855292.981	0.000	0.000	0.000
868583.341	845537.254	901315.019	831262.105	806048.589	835100.964	0.000	0.000	0.000
810234.887	863781.636	835798.940	793235.289	803574.298	0.000	0.000	0.000	0.000
794022.598	849357.885	827129.859	875028.438	831919.071	778476.677	0.000	0.000	0.000
834397.190	811187.904	828102.486	799539.465	867099.638	810136.427	0.000	0.000	0.000
829421.230	840929.732	793298.217	778500.919	825293.598	875603.072	0.000	0.000	0.000
824599.451	817086.922	768704.502	809710.043	799654.549	754381.068	813351.986	0.000	0.000
761835.108	782252.261	810727.547	813643.169	810162.681	0.000	0.000	0.000	0.000
791746.831	749765.698	741267.865	795197.010	832584.008	830144.196	0.000	0.000	0.000
814756.877	815148.724	864057.788	831351.945	803335.449	743643.705	0.000	0.000	0.000
736393.293	732944.384	713796.254	769319.537	705178.833	0.000	0.000	0.000	0.000
723170.379	715297.349	718272.125	695424.800	0.000	0.000	0.000	0.000	0.000
683461.596	729203.127	721568.401	709698.023	728013.978	717823.559	0.000	0.000	0.000
727457.898	681807.335	732214.510	728480.681	751580.197	0.000	0.000	0.000	0.000
712413.086	786584.023	719274.396	717936.936	750041.252	0.000	0.000	0.000	0.000
702888.873	689507.760	694651.875	732370.023	693962.526	0.000	0.000	0.000	0.000
696786.421	727897.396	752927.004	743837.308	717730.822	0.000	0.000	0.000	0.000
711318.500	704647.148	704027.035	680925.241	696243.072	0.000	0.000	0.000	0.000
746636.403	705208.671	693365.875	701951.425	718550.827	0.000	0.000	0.000	0.000
715466.234	667485.449	669855.177	722282.412	0.000	0.000	0.000	0.000	0.000
718576.643	745634.311	710156.661	659830.819	659578.397	0.000	0.000	0.000	0.000
660179.305	707493.774	674176.998	724821.513	705323.073	0.000	0.000	0.000	0.000
651461.554	669783.392	655948.469	674686.439	714331.636	0.000	0.000	0.000	0.000
735564.546	716193.859	672277.947	718907.261	705079.392	0.000	0.000	0.000	0.000
683933.713	621573.576	615695.305	618161.587	0.000	0.000	0.000	0.000	0.000
613854.701	634276.291	646625.584	633673.405	682677.735	0.000	0.000	0.000	0.000
661686.374	648037.742	638830.684	604079.956	0.000	0.000	0.000	0.000	0.000
637259.275	642562.023	602032.462	571412.245	0.000	0.000	0.000	0.000	0.000
582665.696	593503.511	597118.307	617101.106	0.000	0.000	0.000	0.000	0.000
615634.658	584692.744	628756.822	676320.008	625653.025	0.000	0.000	0.000	0.000
618463.613	643293.664	633942.552	571046.786	0.000	0.000	0.000	0.000	0.000
566475.953	597235.992	584569.698	576415.388	0.000	0.000	0.000	0.000	0.000
564413.715	575433.589	541934.924	564713.323	0.000	0.000	0.000	0.000	0.000
547615.136	588706.259	547621.134	636480.517	0.000	0.000	0.000	0.000	0.000
598587.334	624871.120	618119.557	586479.306	627301.412	0.000	0.000	0.000	0.000
629905.388	646274.550	609013.398	648613.588	0.000	0.000	0.000	0.000	0.000
695928.125	695144.416	671140.940	638871.497	614949.420	0.000	0.000	0.000	0.000
610053.685	594388.968	638272.070	641963.896	0.000	0.000	0.000	0.000	0.000
622432.466	580174.284	590395.447	604313.590	0.000	0.000	0.000	0.000	0.000
566017.445	561501.230	607275.156	591313.603	0.000	0.000	0.000	0.000	0.000
549710.303	588789.449	567930.122	545256.270	0.000	0.000	0.000	0.000	0.000
535409.294	561431.876	564952.600	576847.643	0.000	0.000	0.000	0.000	0.000
624921.885	621627.670	558896.515	590196.831	0.000	0.000	0.000	0.000	0.000
574577.255	551179.800	579572.391	600110.420	0.000	0.000	0.000	0.000	0.000
593718.459	632267.120	587374.963	616606.445	0.000	0.000	0.000	0.000	0.000
623274.309	614514.841	603049.016	592729.579	0.000	0.000	0.000	0.000	0.000
566938.419	603121.758	610210.034	703749.578	657401.686	0.000	0.000	0.000	0.000
648382.286	611564.688	690440.846	680647.159	697000.112	0.000	0.000	0.000	0.000
668802.376	657907.722	632119.243	611624.536	0.000	0.000	0.000	0.000	0.000
607433.775	629445.459	603001.743	589970.501	0.000	0.000	0.000	0.000	0.000
593658.539	539764.447	579817.705	565514.901	0.000	0.000	0.000	0.000	0.000
499825.061	524559.894	501569.914	542861.641	0.000	0.000	0.000	0.000	0.000
518922.509	501766.217	458009.673	0.000	0.000	0.000	0.000	0.000	0.000
467115.097	470338.126	479568.005	0.000	0.000	0.000	0.000	0.000	0.000
459977.369	447826.029	433623.138	436237.365	0.000	0.000	0.000	0.000	0.000
450813.945	435988.211	432619.511	0.000	0.000	0.000	0.000	0.000	0.000
448269.679	451969.230	501200.375	0.000	0.000	0.000	0.000	0.000	0.000
458530.501	460371.243	478771.281	0.000	0.000	0.000	0.000	0.000	0.000
454843.170	464299.975	419491.241	0.000	0.000	0.000	0.000	0.000	0.000
443675.407	462090.126	473626.129	0.000	0.000	0.000	0.000	0.000	0.000
463027.272	458045.337	469615.854	478762.113	0.000	0.000	0.000	0.000	0.000
490843.318	514339.793	454948.705	458141.868	0.000	0.000	0.000	0.000	0.000
484421.020	510641.775	537938.083	0.000	0.000	0.000	0.000	0.000	0.000
567269.674	552889.400	490590.475	463469.346	0.000	0.000	0.000	0.000	0.000
455402.439	495437.025	493001.839	0.000	0.000	0.000	0.000	0.000	0.000
509123.493	552022.611	511789.061	542867.535	0.000	0.000	0.000	0.000	0.000
546875.427	571755.289	548404.964	536711.035	0.000	0.000	0.000	0.000	0.000
526243.777	510472.340	550333.502	0.000	0.000	0.000	0.000	0.000	0.000
522234.118	568922.063	539383.054	588910.809	0.000	0.000	0.000	0.000	0.000
586286.753	632647.122	583171.989	594226.495	0.000	0.000	0.000	0.000	0.000
572865.646	563345.370	554249.989	534893.797	0.000	0.000	0.000	0.000	0.000
529938.898	524029.367	514202.267	524400.348	0.000	0.000	0.000	0.000	0.000
555133.038	575824.581	559002.739	566700.669	0.000	0.000	0.000	0.000	0.000
629188.033	635433.016	579454.849	606189.192	0.000	0.000	0.000	0.000	0.000
588034.671	596306.478	630127.664	573033.064	583631.472	0.000	0.000	0.000	0.000
619590.203	618169.230	610213.758	599905.215	0.000	0.000	0.000	0.000	0.000
619759.162	587243.888	586575.630	575774.849	0.000	0.000	0.000	0.000	0.000
570291.248	558865.280	568485.441	547951.210	0.000	0.000	0.000	0.000	0.000
603118.121	592747.146	618303.006	673223.867	674340.663	0.000	0.000	0.000	0.000
660410.379	703437.700	708636.866	744263.588	0.000	0.000	0.000	0.000	0.000
714392.873	765520.937	757822.624	711490.573	691237.869	738978.141	0.000	0.000	0.000
717895.704	734198.219	704279.909	689864.511	663446.738	0.000	0.000	0.000	0.000
645552.787	612760.117	584484.280	592880.689	0.000	0.000	0.000	0.000	0.000
582197.563	526108.115	568259.308	580767.310	0.000	0.000	0.000	0.000	0.000
542914.692	518075.660	540572.683	0.000	0.000	0.000	0.000	0.000	0.000
542264.061	551967.765	508960.245	489121.928	0.000	0.000	0.000	0.000	0.000
492021.865	493566.362	505086.218	0.000	0.000	0.000	0.000	0.000	0.000
501391.361	491226.691	473144.328	479487.524	0.000	0.000	0.000	0.000	0.000
441928.399	463031.560	463295.420	0.000	0.000	0.000	0.000	0.000	0.000
433410.769	409913.344	421111.144	0.000	0.000	0.000	0.000	0.000	0.000
400352.310	391328.168	359980.273	0.000	0.000	0.000	0.000	0.000	0.000
387274.171	398304.815	0.000	0.000	0.000	0.000	0.000	0.000	0.000
416519.149	400676.342	411593.773	0.000	0.000	0.000	0.000	0.000	0.000
407114.737	401100.620	383043.433	0.000	0.000	0.000	0.000	0.000	0.000
391042.010	376789.751	364855.645	0.000	0.000	0.000	0.000	0.000	0.000
315309.208	319255.241	0.000	0.000	0.000	0.000	0.000	0.000	0.000
296973.837	330685.644	0.000	0.000	0.000	0.000	0.000	0.000	0.000
343377.114	330974.588	0.000	0.000	0.000	0.000	0.000	0.000	0.000
344947.723	349176.641	334326.282	0.000	0.000	0.000	0.000	0.000	0.000
334780.702	310378.755	0.000	0.000	0.000	0.000	0.000	0.000	0.000
306364.101	319858.750	0.000	0.000	0.000	0.000	0.000	0.000	0.000
286462.362	275029.772	0.000	0.000	0.000	0.000	0.000	0.000	0.000
264956.812	242720.803	0.000	0.000	0.000	0.000	0.000	0.000	0.000
218893.581	0.000	0.000	0.000	0.000	0.000	0.000	0.000	0.000
244908.955	240128.325	0.000	0.000	0.000	0.000	0.000	0.000	0.000
284877.560	288593.626	0.000	0.000	0.000	0.000	0.000	0.000	0.000
313063.514	313812.127	0.000	0.000	0.000	0.000	0.000	0.000	0.000
333207.825	359230.241	318160.270	0.000	0.000	0.000	0.000	0.000	0.000
350616.384	351032.386	0.000	0.000	0.000	0.000	0.000	0.000	0.000
331113.767	298672.401	0.000	0.000	0.000	0.000	0.000	0.000	0.000
295507.401	281286.040	0.000	0.000	0.000	0.000	0.000	0.000	0.000
262702.314	293604.702	0.000	0.000	0.000	0.000	0.000	0.000	0.000
295407.884	287754.879	0.000	0.000	0.000	0.000	0.000	0.000	0.000
317618.623	353438.069	344588.751	0.000	0.000	0.000	0.000	0.000	0.000
343388.905	359116.717	386830.734	0.000	0.000	0.000	0.000	0.000	0.000
374957.349	346709.381	0.000	0.000	0.000	0.000	0.000	0.000	0.000
334996.030	355988.437	364605.551	0.000	0.000	0.000	0.000	0.000	0.000
352807.110	396735.659	401591.910	0.000	0.000	0.000	0.000	0.000	0.000
410608.481	370159.243	0.000	0.000	0.000	0.000	0.000	0.000	0.000
373365.592	349364.506	339708.530	0.000	0.000	0.000	0.000	0.000	0.000
356877.748	319683.897	0.000	0.000	0.000	0.000	0.000	0.000	0.000
288350.634	291106.408	0.000	0.000	0.000	0.000	0.000	0.000	0.000
309363.824	307765.224	0.000	0.000	0.000	0.000	0.000	0.000	0.000
296995.887	299491.762	0.000	0.000	0.000	0.000	0.000	0.000	0.000
324207.960	304104.807	321154.099	0.000	0.000	0.000	0.000	0.000	0.000
327638.968	361908.415	0.000	0.000	0.000	0.000	0.000	0.000	0.000
359453.630	377409.761	365162.077	0.000	0.000	0.000	0.000	0.000	0.000
399013.638	355103.548	0.000	0.000	0.000	0.000	0.000	0.000	0.000
337016.928	339975.318	0.000	0.000	0.000	0.000	0.000	0.000	0.000
330676.896	362780.202	386282.341	0.000	0.000	0.000	0.000	0.000	0.000
375500.824	356747.886	347167.977	0.000	0.000	0.000	0.000	0.000	0.000
378670.262	398871.990	0.000	0.000	0.000	0.000	0.000	0.000	0.000
372108.254	414555.886	408795.647	0.000	0.000	0.000	0.000	0.000	0.000
378634.417	390429.785	389139.884	0.000	0.000	0.000	0.000	0.000	0.000
389561.315	387296.669	0.000	0.000	0.000	0.000	0.000	0.000	0.000
412124.709	385873.927	415151.364	0.000	0.000	0.000	0.000	0.000	0.000
438594.568	411878.578	419621.501	0.000	0.000	0.000	0.000	0.000	0.000
458349.758	479186.533	449032.559	0.000	0.000	0.000	0.000	0.000	0.000
442746.267	409849.503	438348.478	0.000	0.000	0.000	0.000	0.000	0.000
407988.413	426650.283	442511.162	446572.112	0.000	0.000	0.000	0.000	0.000
476887.641	544096.283	507614.213	0.000	0.000	0.000	0.000	0.000	0.000
497938.534	524367.351	523439.626	549529.054	0.000	0.000	0.000	0.000	0.000
565921.348	566858.076	580682.999	551769.802	0.000	0.000	0.000	0.000	0.000
582272.142	539368.507	585504.090	558618.648	0.000	0.000	0.000	0.000	0.000
513528.919	458051.632	471564.652	0.000	0.000	0.000	0.000	0.000	0.000
449725.218	461454.690	403580.567	0.000	0.000	0.000	0.000	0.000	0.000
416982.879	404927.154	402857.062	0.000	0.000	0.000	0.000	0.000	0.000
406762.012	392418.475	426226.574	0.000	0.000	0.000	0.000	0.000	0.000
418546.639	375978.013	0.000	0.000	0.000	0.000	0.000	0.000	0.000
413317.076	409468.551	365867.490	0.000	0.000	0.000	0.000	0.000	0.000
367089.676	403287.601	416637.155	0.000	0.000	0.000	0.000	0.000	0.000
403006.428	392015.430	365035.445	0.000	0.000	0.000	0.000	0.000	0.000
347213.783	354597.355	0.000	0.000	0.000	0.000	0.000	0.000	0.000
356590.142	386972.943	371147.030	0.000	0.000	0.000	0.000	0.000	0.000
396466.689	435403.532	426599.321	0.000	0.000	0.000	0.000	0.000	0.000
471431.265	470236.388	448040.718	0.000	0.000	0.000	0.000	0.000	0.000
489615.260	519461.630	523741.188	532379.310	0.000	0.000	0.000	0.000	0.000
527601.471	528717.279	531383.510	563847.243	0.000	0.000	0.000	0.000	0.000
585685.838	576947.486	600676.362	603872.027	0.000	0.000	0.000	0.000	0.000
572174.032	564334.086	573552.354	586868.236	0.000	0.000	0.000	0.000	0.000
524653.466	530602.499	530774.294	585390.983	0.000	0.000	0.000	0.000	0.000
571190.303	556854.884	580963.004	569894.740	0.000	0.000	0.000	0.000	0.000
557985.894	559349.812	543481.215	565045.175	0.000	0.000	0.000	0.000	0.000
568220.560	550724.478	534011.172	575433.589	0.000	0.000	0.000	0.000	0.000
497492.637	562375.926	538566.766	0.000	0.000	0.000	0.000	0.000	0.000
505053.056	519092.212	542205.257	523845.445	0.000	0.000	0.000	0.000	0.000
533193.992	513002.037	526592.944	535071.245	0.000	0.000	0.000	0.000	0.000
528857.087	547447.253	538178.374	538665.403	0.000	0.000	0.000	0.000	0.000
484350.631	510217.097	495272.623	0.000	0.000	0.000	0.000	0.000	0.000
479779.685	454256.382	451738.516	0.000	0.000	0.000	0.000	0.000	0.000
439465.785	429326.430	407906.867	0.000	0.000	0.000	0.000	0.000	0.000
408316.592	416224.428	422019.278	0.000	0.000	0.000	0.000	0.000	0.000
427867.892	429564.336	418329.527	0.000	0.000	0.000	0.000	0.000	0.000
385744.429	388937.074	399384.947	0.000	0.000	0.000	0.000	0.000	0.000
391074.124	412095.837	412638.285	0.000	0.000	0.000	0.000	0.000	0.000
413091.702	419794.133	402115.126	0.000	0.000	0.000	0.000	0.000	0.000
377990.376	385873.927	0.000	0.000	0.000	0.000	0.000	0.000	0.000
408336.600	425108.615	429449.960	0.000	0.000	0.000	0.000	0.000	0.000
464373.282	467963.237	498268.517	456050.421	0.000	0.000	0.000	0.000	0.000
487312.811	476667.143	464058.657	0.000	0.000	0.000	0.000	0.000	0.000
500863.990	477965.778	483404.716	0.000	0.000	0.000	0.000	0.000	0.000
528871.072	529910.816	541597.387	492899.779	527023.110	0.000	0.000	0.000	0.000
505481.952	509196.081	510514.037	0.000	0.000	0.000	0.000	0.000	0.000
521781.780	545654.950	564553.918	515660.613	0.000	0.000	0.000	0.000	0.000
559118.382	542734.950	540789.011	535899.937	0.000	0.000	0.000	0.000	0.000
531719.741	550472.856	528963.390	0.000	0.000	0.000	0.000	0.000	0.000
559384.230	534410.705	531355.275	504022.096	0.000	0.000	0.000	0.000	0.000
467569.387	499171.376	530349.235	484364.707	0.000	0.000	0.000	0.000	0.000
481486.831	483713.371	476569.462	0.000	0.000	0.000	0.000	0.000	0.000
467853.768	487657.391	478084.602	0.000	0.000	0.000	0.000	0.000	0.000
490087.971	484216.949	447377.251	0.000	0.000	0.000	0.000	0.000	0.000
463660.600	451011.167	468810.066	422552.470	0.000	0.000	0.000	0.000	0.000
424054.041	464149.122	452732.467	0.000	0.000	0.000	0.000	0.000	0.000
413705.227	418305.028	440476.243	0.000	0.000	0.000	0.000	0.000	0.000
394046.742	385653.683	0.000	0.000	0.000	0.000	0.000	0.000	0.000
390828.047	419396.237	460320.383	0.000	0.000	0.000	0.000	0.000	0.000
432743.072	455157.849	443553.395	452627.958	0.000	0.000	0.000	0.000	0.000
414714.055	388186.702	0.000	0.000	0.000	0.000	0.000	0.000	0.000
418147.606	408623.592	410394.471	0.000	0.000	0.000	0.000	0.000	0.000
452785.764	450138.192	398366.697	0.000	0.000	0.000	0.000	0.000	0.000
442026.071	434614.432	374164.677	0.000	0.000	0.000	0.000	0.000	0.000
392169.166	436214.530	384464.556	0.000	0.000	0.000	0.000	0.000	0.000
406259.649	388210.814	375571.338	0.000	0.000	0.000	0.000	0.000	0.000
351010.207	325641.677	0.000	0.000	0.000	0.000	0.000	0.000	0.000
342916.712	353648.057	376751.423	0.000	0.000	0.000	0.000	0.000	0.000
362994.853	332694.560	0.000	0.000	0.000	0.000	0.000	0.000	0.000
343798.562	344588.751	0.000	0.000	0.000	0.000	0.000	0.000	0.000
333096.835	346164.497	349362.065	0.000	0.000	0.000	0.000	0.000	0.000
320980.918	288231.784	0.000	0.000	0.000	0.000	0.000	0.000	0.000
332241.367	303859.009	0.000	0.000	0.000	0.000	0.000	0.000	0.000
314353.705	304289.879	0.000	0.000	0.000	0.000	0.000	0.000	0.000
286057.555	264438.333	0.000	0.000	0.000	0.000	0.000	0.000	0.000
225471.009	250264.029	0.000	0.000	0.000	0.000	0.000	0.000	0.000
253899.258	276105.041	0.000	0.000	0.000	0.000	0.000	0.000	0.000
245166.542	0.000	0.000	0.000	0.000	0.000	0.000	0.000	0.000
220515.919	241976.073	0.000	0.000	0.000	0.000	0.000	0.000	0.000
222601.139	0.000	0.000	0.000	0.000	0.000	0.000	0.000	0.000
259480.779	263761.075	0.000	0.000	0.000	0.000	0.000	0.000	0.000
250223.324	248505.859	0.000	0.000	0.000	0.000	0.000	0.000	0.000
250171.367	286060.828	300836.928	0.000	0.000	0.000	0.000	0.000	0.000
280532.451	313592.674	0.000	0.000	0.000	0.000	0.000	0.000	0.000
318896.872	334300.576	0.000	0.000	0.000	0.000	0.000	0.000	0.000
326717.308	351490.142	0.000	0.000	0.000	0.000	0.000	0.000	0.000
305982.571	319059.667	0.000	0.000	0.000	0.000	0.000	0.000	0.000
311426.552	307577.794	0.000	0.000	0.000	0.000	0.000	0.000	0.000
293013.675	303352.040	288903.783	0.000	0.000	0.000	0.000	0.000	0.000
278266.290	0.000	0.000	0.000	0.000	0.000	0.000	0.000	0.000
271765.716	277861.908	0.000	0.000	0.000	0.000	0.000	0.000	0.000
292372.014	253373.670	0.000	0.000	0.000	0.000	0.000	0.000	0.000
244686.031	220495.497	0.000	0.000	0.000	0.000	0.000	0.000	0.000
254366.196	0.000	0.000	0.000	0.000	0.000	0.000	0.000	0.000
220601.536	216743.430	0.000	0.000	0.000	0.000	0.000	0.000	0.000
206054.287	0.000	0.000	0.000	0.000	0.000	0.000	0.000	0.000
188949.479	169907.367	0.000	0.000	0.000	0.000	0.000	0.000	0.000
169449.594	0.000	0.000	0.000	0.000	0.000	0.000	0.000	0.000
171265.429	0.000	0.000	0.000	0.000	0.000	0.000	0.000	0.000
167523.269	0.000	0.000	0.000	0.000	0.000	0.000	0.000	0.000
173358.898	0.000	0.000	0.000	0.000	0.000	0.000	0.000	0.000
186231.530	174650.219	0.000	0.000	0.000	0.000	0.000	0.000	0.000
196986.889	0.000	0.000	0.000	0.000	0.000	0.000	0.000	0.000
189131.376	0.000	0.000	0.000	0.000	0.000	0.000	0.000	0.000
215106.499	214986.725	0.000	0.000	0.000	0.000	0.000	0.000	0.000
228219.840	0.000	0.000	0.000	0.000	0.000	0.000	0.000	0.000
215248.644	179331.345	0.000	0.000	0.000	0.000	0.000	0.000	0.000
191150.862	0.000	0.000	0.000	0.000	0.000	0.000	0.000	0.000
194605.156	0.000	0.000	0.000	0.000	0.000	0.000	0.000	0.000
197590.190	216912.211	0.000	0.000	0.000	0.000	0.000	0.000	0.000
214468.012	0.000	0.000	0.000	0.000	0.000	0.000	0.000	0.000
209444.261	187116.295	0.000	0.000	0.000	0.000	0.000	0.000	0.000
188596.334	0.000	0.000	0.000	0.000	0.000	0.000	0.000	0.000
199236.129	0.000	0.000	0.000	0.000	0.000	0.000	0.000	0.000
149662.063	0.000	0.000	0.000	0.000	0.000	0.000	0.000	0.000
161220.114	173230.665	0.000	0.000	0.000	0.000	0.000	0.000	0.000
195286.182	0.000	0.000	0.000	0.000	0.000	0.000	0.000	0.000
187227.000	0.000	0.000	0.000	0.000	0.000	0.000	0.000	0.000
174371.261	0.000	0.000	0.000	0.000	0.000	0.000	0.000	0.000
156534.943	0.000	0.000	0.000	0.000	0.000	0.000	0.000	0.000
130189.517	0.000	0.000	0.000	0.000	0.000	0.000	0.000	0.000
130325.423	0.000	0.000	0.000	0.000	0.000	0.000	0.000	0.000
155776.100	0.000	0.000	0.000	0.000	0.000	0.000	0.000	0.000
172690.694	0.000	0.000	0.000	0.000	0.000	0.000	0.000	0.000
155444.119	159533.142	0.000	0.000	0.000	0.000	0.000	0.000	0.000
168298.602	0.000	0.000	0.000	0.000	0.000	0.000	0.000	0.000
163097.549	0.000	0.000	0.000	0.000	0.000	0.000	0.000	0.000
175043.061	0.000	0.000	0.000	0.000	0.000	0.000	0.000	0.000
163975.286	0.000	0.000	0.000	0.000	0.000	0.000	0.000	0.000
177780.622	0.000	0.000	0.000	0.000	0.000	0.000	0.000	0.000
166854.099	174927.930	0.000	0.000	0.000	0.000	0.000	0.000	0.000
164553.254	0.000	0.000	0.000	0.000	0.000	0.000	0.000	0.000
177038.152	0.000	0.000	0.000	0.000	0.000	0.000	0.000	0.000
190410.907	0.000	0.000	0.000	0.000	0.000	0.000	0.000	0.000
179822.803	183474.456	0.000	0.000	0.000	0.000	0.000	0.000	0.000
168995.995	0.000	0.000	0.000	0.000	0.000	0.000	0.000	0.000
165059.809	0.000	0.000	0.000	0.000	0.000	0.000	0.000	0.000
179525.478	0.000	0.000	0.000	0.000	0.000	0.000	0.000	0.000
152885.796	184205.824	0.000	0.000	0.000	0.000	0.000	0.000	0.000
177104.936	0.000	0.000	0.000	0.000	0.000	0.000	0.000	0.000
195808.139	0.000	0.000	0.000	0.000	0.000	0.000	0.000	0.000
193039.013	191620.805	0.000	0.000	0.000	0.000	0.000	0.000	0.000
197274.456	0.000	0.000	0.000	0.000	0.000	0.000	0.000	0.000
201063.222	0.000	0.000	0.000	0.000	0.000	0.000	0.000	0.000
188636.891	168137.025	0.000	0.000	0.000	0.000	0.000	0.000	0.000
186881.655	0.000	0.000	0.000	0.000	0.000	0.000	0.000	0.000
197475.864	0.000	0.000	0.000	0.000	0.000	0.000	0.000	0.000
206190.669	172319.908	0.000	0.000	0.000	0.000	0.000	0.000	0.000
178263.923	0.000	0.000	0.000	0.000	0.000	0.000	0.000	0.000
172051.299	0.000	0.000	0.000	0.000	0.000	0.000	0.000	0.000
163180.852	0.000	0.000	0.000	0.000	0.000	0.000	0.000	0.000
165136.403	0.000	0.000	0.000	0.000	0.000	0.000	0.000	0.000
178349.765	0.000	0.000	0.000	0.000	0.000	0.000	0.000	0.000
156417.660	166731.136	0.000	0.000	0.000	0.000	0.000	0.000	0.000
133888.524	0.000	0.000	0.000	0.000	0.000	0.000	0.000	0.000
139943.127	0.000	0.000	0.000	0.000	0.000	0.000	0.000	0.000
115509.988	0.000	0.000	0.000	0.000	0.000	0.000	0.000	0.000
113162.112	0.000	0.000	0.000	0.000	0.000	0.000	0.000	0.000
0.000	0.000	0.000	0.000	0.000	0.000	0.000	0.000	0.000
96568.440	0.000	0.000	0.000	0.000	0.000	0.000	0.000	0.000
115652.663	0.000	0.000	0.000	0.000	0.000	0.000	0.000	0.000
99544.088	0.000	0.000	0.000	0.000	0.000	0.000	0.000	0.000
0.000	0.000	0.000	0.000	0.000	0.000	0.000	0.000	0.000
114272.785	0.000	0.000	0.000	0.000	0.000	0.000	0.000	0.000
113737.305	0.000	0.000	0.000	0.000	0.000	0.000	0.000	0.000
117396.796	0.000	0.000	0.000	0.000	0.000	0.000	0.000	0.000
112082.493	0.000	0.000	0.000	0.000	0.000	0.000	0.000	0.000
0.000	0.000	0.000	0.000	0.000	0.000	0.000	0.000	0.000
108672.973	0.000	0.000	0.000	0.000	0.000	0.000	0.000	0.000
124781.165	0.000	0.000	0.000	0.000	0.000	0.000	0.000	0.000
142912.879	0.000	0.000	0.000	0.000	0.000	0.000	0.000	0.000
136934.716	0.000	0.000	0.000	0.000	0.000	0.000	0.000	0.000
131074.655	0.000	0.000	0.000	0.000	0.000	0.000	0.000	0.000
101764.909	0.000	0.000	0.000	0.000	0.000	0.000	0.000	0.000
0.000	0.000	0.000	0.000	0.000	0.000	0.000	0.000	0.000
96507.770	0.000	0.000	0.000	0.000	0.000	0.000	0.000	0.000
86873.803	0.000	0.000	0.000	0.000	0.000	0.000	0.000	0.000
0.000	0.000	0.000	0.000	0.000	0.000	0.000	0.000	0.000
0.000	0.000	0.000	0.000	0.000	0.000	0.000	0.000	0.000
66905.161	0.000	0.000	0.000	0.000	0.000	0.000	0.000	0.000
0.000	0.000	0.000	0.000	0.000	0.000	0.000	0.000	0.000
53193.328	0.000	0.000	0.000	0.000	0.000	0.000	0.000	0.000
0.000	0.000	0.000	0.000	0.000	0.000	0.000	0.000	0.000
0.000	0.000	0.000	0.000	0.000	0.000	0.000	0.000	0.000
45370.198	0.000	0.000	0.000	0.000	0.000	0.000	0.000	0.000
0.000	0.000	0.000	0.000	0.000	0.000	0.000	0.000	0.000
0.000	0.000	0.000	0.000	0.000	0.000	0.000	0.000	0.000
0.000	0.000	0.000	0.000	0.000	0.000	0.000	0.000	0.000
42600.505	0.000	0.000	0.000	0.000	0.000	0.000	0.000	0.000
0.000	0.000	0.000	0.000	0.000	0.000	0.000	0.000	0.000
59997.576	0.000	0.000	0.000	0.000	0.000	0.000	0.000	0.000
0.000	0.000	0.000	0.000	0.000	0.000	0.000	0.000	0.000
58265.347	0.000	0.000	0.000	0.000	0.000	0.000	0.000	0.000
0.000	0.000	0.000	0.000	0.000	0.000	0.000	0.000	0.000
0.000	0.000	0.000	0.000	0.000	0.000	0.000	0.000	0.000
68835.063	0.000	0.000	0.000	0.000	0.000	0.000	0.000	0.000
78813.510	0.000	0.000	0.000	0.000	0.000	0.000	0.000	0.000
0.000	0.000	0.000	0.000	0.000	0.000	0.000	0.000	0.000
95396.180	0.000	0.000	0.000	0.000	0.000	0.000	0.000	0.000
116210.560	0.000	0.000	0.000	0.000	0.000	0.000	0.000	0.000
122940.743	0.000	0.000	0.000	0.000	0.000	0.000	0.000	0.000
146725.024	0.000	0.000	0.000	0.000	0.000	0.000	0.000	0.000
165839.129	0.000	0.000	0.000	0.000	0.000	0.000	0.000	0.000
144457.526	0.000	0.000	0.000	0.000	0.000	0.000	0.000	0.000
153252.947	0.000	0.000	0.000	0.000	0.000	0.000	0.000	0.000
153834.320	0.000	0.000	0.000	0.000	0.000	0.000	0.000	0.000
151110.587	0.000	0.000	0.000	0.000	0.000	0.000	0.000	0.000
161644.115	0.000	0.000	0.000	0.000	0.000	0.000	0.000	0.000
170686.621	0.000	0.000	0.000	0.000	0.000	0.000	0.000	0.000
173156.275	0.000	0.000	0.000	0.000	0.000	0.000	0.000	0.000
212436.455	0.000	0.000	0.000	0.000	0.000	0.000	0.000	0.000
200976.343	0.000	0.000	0.000	0.000	0.000	0.000	0.000	0.000
188068.555	190383.718	0.000	0.000	0.000	0.000	0.000	0.000	0.000
195806.606	0.000	0.000	0.000	0.000	0.000	0.000	0.000	0.000
175734.262	0.000	0.000	0.000	0.000	0.000	0.000	0.000	0.000
177587.719	188296.258	0.000	0.000	0.000	0.000	0.000	0.000	0.000
171762.871	0.000	0.000	0.000	0.000	0.000	0.000	0.000	0.000
166836.005	0.000	0.000	0.000	0.000	0.000	0.000	0.000	0.000
162434.174	0.000	0.000	0.000	0.000	0.000	0.000	0.000	0.000
167918.499	0.000	0.000	0.000	0.000	0.000	0.000	0.000	0.000
175919.133	179204.083	0.000	0.000	0.000	0.000	0.000	0.000	0.000
168829.656	0.000	0.000	0.000	0.000	0.000	0.000	0.000	0.000
146478.510	0.000	0.000	0.000	0.000	0.000	0.000	0.000	0.000
137344.337	0.000	0.000	0.000	0.000	0.000	0.000	0.000	0.000
130956.902	0.000	0.000	0.000	0.000	0.000	0.000	0.000	0.000
143149.782	0.000	0.000	0.000	0.000	0.000	0.000	0.000	0.000
144363.056	0.000	0.000	0.000	0.000	0.000	0.000	0.000	0.000
147618.689	0.000	0.000	0.000	0.000	0.000	0.000	0.000	0.000
148773.880	0.000	0.000	0.000	0.000	0.000	0.000	0.000	0.000
150208.339	0.000	0.000	0.000	0.000	0.000	0.000	0.000	0.000
132762.984	0.000	0.000	0.000	0.000	0.000	0.000	0.000	0.000
123381.695	0.000	0.000	0.000	0.000	0.000	0.000	0.000	0.000
110857.494	0.000	0.000	0.000	0.000	0.000	0.000	0.000	0.000
134027.057	0.000	0.000	0.000	0.000	0.000	0.000	0.000	0.000
121871.409	0.000	0.000	0.000	0.000	0.000	0.000	0.000	0.000
134047.718	0.000	0.000	0.000	0.000	0.000	0.000	0.000	0.000
172756.626	0.000	0.000	0.000	0.000	0.000	0.000	0.000	0.000
169130.618	0.000	0.000	0.000	0.000	0.000	0.000	0.000	0.000
173206.662	0.000	0.000	0.000	0.000	0.000	0.000	0.000	0.000
181143.341	0.000	0.000	0.000	0.000	0.000	0.000	0.000	0.000
194077.530	0.000	0.000	0.000	0.000	0.000	0.000	0.000	0.000
229308.360	236573.283	0.000	0.000	0.000	0.000	0.000	0.000	0.000
217083.141	211072.883	0.000	0.000	0.000	0.000	0.000	0.000	0.000
227763.973	0.000	0.000	0.000	0.000	0.000	0.000	0.000	0.000
208273.455	214766.946	0.000	0.000	0.000	0.000	0.000	0.000	0.000
215179.169	0.000	0.000	0.000	0.000	0.000	0.000	0.000	0.000
201135.207	216607.749	0.000	0.000	0.000	0.000	0.000	0.000	0.000
219971.184	0.000	0.000	0.000	0.000	0.000	0.000	0.000	0.000
203029.196	223871.909	0.000	0.000	0.000	0.000	0.000	0.000	0.000
256399.737	0.000	0.000	0.000	0.000	0.000	0.000	0.000	0.000
221930.753	267993.772	0.000	0.000	0.000	0.000	0.000	0.000	0.000
292231.038	304905.937	0.000	0.000	0.000	0.000	0.000	0.000	0.000
309681.895	316300.549	0.000	0.000	0.000	0.000	0.000	0.000	0.000
311868.466	299729.644	0.000	0.000	0.000	0.000	0.000	0.000	0.000
265991.403	268000.236	0.000	0.000	0.000	0.000	0.000	0.000	0.000
254459.401	253571.555	0.000	0.000	0.000	0.000	0.000	0.000	0.000
270582.537	248756.838	0.000	0.000	0.000	0.000	0.000	0.000	0.000
234889.555	248219.645	0.000	0.000	0.000	0.000	0.000	0.000	0.000
240217.156	0.000	0.000	0.000	0.000	0.000	0.000	0.000	0.000
262381.109	243998.253	0.000	0.000	0.000	0.000	0.000	0.000	0.000
236709.361	0.000	0.000	0.000	0.000	0.000	0.000	0.000	0.000
196597.681	207212.658	0.000	0.000	0.000	0.000	0.000	0.000	0.000
194653.264	0.000	0.000	0.000	0.000	0.000	0.000	0.000	0.000
190134.311	0.000	0.000	0.000	0.000	0.000	0.000	0.000	0.000
162370.611	176827.780	0.000	0.000	0.000	0.000	0.000	0.000	0.000
182008.795	0.000	0.000	0.000	0.000	0.000	0.000	0.000	0.000
193817.606	0.000	0.000	0.000	0.000	0.000	0.000	0.000	0.000
213370.659	209946.422	0.000	0.000	0.000	0.000	0.000	0.000	0.000
182935.418	0.000	0.000	0.000	0.000	0.000	0.000	0.000	0.000
168803.437	0.000	0.000	0.000	0.000	0.000	0.000	0.000	0.000
146152.463	0.000	0.000	0.000	0.000	0.000	0.000	0.000	0.000
151964.136	0.000	0.000	0.000	0.000	0.000	0.000	0.000	0.000
152400.460	0.000	0.000	0.000	0.000	0.000	0.000	0.000	0.000
144952.745	0.000	0.000	0.000	0.000	0.000	0.000	0.000	0.000
136655.894	0.000	0.000	0.000	0.000	0.000	0.000	0.000	0.000
137413.035	0.000	0.000	0.000	0.000	0.000	0.000	0.000	0.000
113450.460	0.000	0.000	0.000	0.000	0.000	0.000	0.000	0.000
114698.761	0.000	0.000	0.000	0.000	0.000	0.000	0.000	0.000
127341.654	0.000	0.000	0.000	0.000	0.000	0.000	0.000	0.000
142409.367	0.000	0.000	0.000	0.000	0.000	0.000	0.000	0.000
137873.793	0.000	0.000	0.000	0.000	0.000	0.000	0.000	0.000
153322.263	0.000	0.000	0.000	0.000	0.000	0.000	0.000	0.000
173498.458	0.000	0.000	0.000	0.000	0.000	0.000	0.000	0.000
169574.588	0.000	0.000	0.000	0.000	0.000	0.000	0.000	0.000
140386.540	0.000	0.000	0.000	0.000	0.000	0.000	0.000	0.000
149586.170	0.000	0.000	0.000	0.000	0.000	0.000	0.000	0.000
146192.846	0.000	0.000	0.000	0.000	0.000	0.000	0.000	0.000
149899.642	0.000	0.000	0.000	0.000	0.000	0.000	0.000	0.000
177768.929	0.000	0.000	0.000	0.000	0.000	0.000	0.000	0.000
176403.244	190021.948	0.000	0.000	0.000	0.000	0.000	0.000	0.000
207338.540	0.000	0.000	0.000	0.000	0.000	0.000	0.000	0.000
203651.056	0.000	0.000	0.000	0.000	0.000	0.000	0.000	0.000
199747.519	220848.057	0.000	0.000	0.000	0.000	0.000	0.000	0.000
196932.578	0.000	0.000	0.000	0.000	0.000	0.000	0.000	0.000
213469.498	219702.479	0.000	0.000	0.000	0.000	0.000	0.000	0.000
221480.018	204725.473	0.000	0.000	0.000	0.000	0.000	0.000	0.000
222402.121	0.000	0.000	0.000	0.000	0.000	0.000	0.000	0.000
205267.155	215394.689	0.000	0.000	0.000	0.000	0.000	0.000	0.000
220957.852	0.000	0.000	0.000	0.000	0.000	0.000	0.000	0.000
198737.224	220357.508	0.000	0.000	0.000	0.000	0.000	0.000	0.000
247251.185	260061.791	0.000	0.000	0.000	0.000	0.000	0.000	0.000
266115.984	0.000	0.000	0.000	0.000	0.000	0.000	0.000	0.000
278774.396	266838.155	0.000	0.000	0.000	0.000	0.000	0.000	0.000
264441.829	241780.082	0.000	0.000	0.000	0.000	0.000	0.000	0.000
229390.944	0.000	0.000	0.000	0.000	0.000	0.000	0.000	0.000
211675.155	218621.765	0.000	0.000	0.000	0.000	0.000	0.000	0.000
175475.231	0.000	0.000	0.000	0.000	0.000	0.000	0.000	0.000
179088.547	0.000	0.000	0.000	0.000	0.000	0.000	0.000	0.000
180418.463	184557.689	0.000	0.000	0.000	0.000	0.000	0.000	0.000
185106.686	0.000	0.000	0.000	0.000	0.000	0.000	0.000	0.000
193900.285	0.000	0.000	0.000	0.000	0.000	0.000	0.000	0.000
209418.382	212757.809	0.000	0.000	0.000	0.000	0.000	0.000	0.000
188237.066	0.000	0.000	0.000	0.000	0.000	0.000	0.000	0.000
181926.345	0.000	0.000	0.000	0.000	0.000	0.000	0.000	0.000
178293.164	175276.850	0.000	0.000	0.000	0.000	0.000	0.000	0.000
176079.588	0.000	0.000	0.000	0.000	0.000	0.000	0.000	0.000
169211.037	0.000	0.000	0.000	0.000	0.000	0.000	0.000	0.000
159707.161	0.000	0.000	0.000	0.000	0.000	0.000	0.000	0.000
152984.264	0.000	0.000	0.000	0.000	0.000	0.000	0.000	0.000
148473.690	0.000	0.000	0.000	0.000	0.000	0.000	0.000	0.000
145817.233	0.000	0.000	0.000	0.000	0.000	0.000	0.000	0.000
144422.268	0.000	0.000	0.000	0.000	0.000	0.000	0.000	0.000
152997.137	0.000	0.000	0.000	0.000	0.000	0.000	0.000	0.000
144429.777	0.000	0.000	0.000	0.000	0.000	0.000	0.000	0.000
164244.606	197537.888	0.000	0.000	0.000	0.000	0.000	0.000	0.000
216584.292	0.000	0.000	0.000	0.000	0.000	0.000	0.000	0.000
216544.896	228712.577	0.000	0.000	0.000	0.000	0.000	0.000	0.000
261044.124	240029.188	0.000	0.000	0.000	0.000	0.000	0.000	0.000
244220.521	0.000	0.000	0.000	0.000	0.000	0.000	0.000	0.000
212590.909	219980.862	0.000	0.000	0.000	0.000	0.000	0.000	0.000
241533.059	271066.620	0.000	0.000	0.000	0.000	0.000	0.000	0.000
248097.711	0.000	0.000	0.000	0.000	0.000	0.000	0.000	0.000
255010.315	254725.800	0.000	0.000	0.000	0.000	0.000	0.000	0.000
269152.922	280894.931	0.000	0.000	0.000	0.000	0.000	0.000	0.000
286426.260	290971.729	0.000	0.000	0.000	0.000	0.000	0.000	0.000
313051.754	335636.921	349962.379	0.000	0.000	0.000	0.000	0.000	0.000
358784.295	364592.258	0.000	0.000	0.000	0.000	0.000	0.000	0.000
397600.086	375103.622	358379.266	0.000	0.000	0.000	0.000	0.000	0.000
355847.825	362890.788	0.000	0.000	0.000	0.000	0.000	0.000	0.000
368324.125	398184.280	416734.386	0.000	0.000	0.000	0.000	0.000	0.000
411973.601	432921.048	427060.245	0.000	0.000	0.000	0.000	0.000	0.000
445678.479	425731.193	404791.108	0.000	0.000	0.000	0.000	0.000	0.000
417648.140	446881.438	468002.658	0.000	0.000	0.000	0.000	0.000	0.000
451816.075	484249.776	496563.779	496988.251	0.000	0.000	0.000	0.000	0.000
516121.041	526748.278	506318.859	0.000	0.000	0.000	0.000	0.000	0.000
495135.296	505106.628	503628.644	493135.553	0.000	0.000	0.000	0.000	0.000
489141.068	510633.952	523911.312	0.000	0.000	0.000	0.000	0.000	0.000
519237.759	535114.193	516134.360	585462.955	0.000	0.000	0.000	0.000	0.000
546513.789	533447.135	573180.867	585000.585	0.000	0.000	0.000	0.000	0.000
551240.567	522381.432	547162.688	551207.144	0.000	0.000	0.000	0.000	0.000
604258.816	563694.680	620066.595	595677.762	0.000	0.000	0.000	0.000	0.000
577363.872	621148.877	574201.143	596018.596	0.000	0.000	0.000	0.000	0.000
571506.950	597460.792	601959.982	600355.410	576182.904	0.000	0.000	0.000	0.000
567843.048	587751.264	599035.553	571128.321	0.000	0.000	0.000	0.000	0.000
601767.994	621925.357	618192.159	607847.309	0.000	0.000	0.000	0.000	0.000
594675.278	539409.239	542708.441	545940.929	0.000	0.000	0.000	0.000	0.000
587437.071	589803.477	625719.578	587651.100	0.000	0.000	0.000	0.000	0.000
579790.811	637494.900	660244.687	623285.964	0.000	0.000	0.000	0.000	0.000
616188.504	615873.524	656766.999	602351.581	607216.157	0.000	0.000	0.000	0.000
617619.448	650995.046	686106.346	635408.790	0.000	0.000	0.000	0.000	0.000
598694.845	630819.308	646533.610	654326.077	604989.957	0.000	0.000	0.000	0.000
640266.351	665623.856	721022.121	698738.777	0.000	0.000	0.000	0.000	0.000
663627.254	646124.224	688188.619	738606.987	667766.255	0.000	0.000	0.000	0.000
687634.948	687961.364	676640.345	670160.436	627285.672	0.000	0.000	0.000	0.000
676773.146	598870.530	593887.708	593535.214	0.000	0.000	0.000	0.000	0.000
637698.165	609893.696	562100.908	611015.385	0.000	0.000	0.000	0.000	0.000
592027.754	608965.185	560931.146	606056.933	0.000	0.000	0.000	0.000	0.000
638170.238	577483.903	618088.992	602696.464	622750.314	0.000	0.000	0.000	0.000
660318.802	604752.142	588429.130	614628.150	0.000	0.000	0.000	0.000	0.000
591982.193	639643.846	577100.646	575884.270	0.000	0.000	0.000	0.000	0.000
617291.572	578851.096	621299.386	582767.563	0.000	0.000	0.000	0.000	0.000
557942.309	580325.795	581408.870	595919.146	0.000	0.000	0.000	0.000	0.000
609592.548	613071.919	611157.287	638357.633	654600.203	0.000	0.000	0.000	0.000
675803.530	646960.257	658657.393	688501.339	0.000	0.000	0.000	0.000	0.000
671086.892	676342.879	708551.508	670924.803	638378.009	0.000	0.000	0.000	0.000
673663.788	695226.574	696252.768	685579.520	697126.445	0.000	0.000	0.000	0.000
706010.265	671560.101	749619.568	784203.014	797378.220	0.000	0.000	0.000	0.000
780755.928	813868.316	787023.556	800711.031	774371.404	838145.686	0.000	0.000	0.000
800698.209	824409.105	832570.144	830006.391	802664.847	0.000	0.000	0.000	0.000
831275.925	827485.767	850325.675	800544.370	827102.495	795222.304	0.000	0.000	0.000
845558.703	856567.733	862946.791	847321.194	819880.461	841736.671	0.000	0.000	0.000
830206.223	842594.855	825716.102	871011.854	859978.329	842900.251	0.000	0.000	0.000
837885.846	836218.286	786584.023	784541.396	786515.970	809664.151	0.000	0.000	0.000
824225.640	841212.692	782148.248	847134.567	891098.814	0.000	0.000	0.000	0.000
814020.692	817902.244	835240.466	822862.409	816179.951	770089.715	0.000	0.000	0.000
804531.119	785860.793	801551.804	801320.576	765468.199	0.000	0.000	0.000	0.000
721266.544	758736.855	780542.633	762270.652	709119.274	725610.420	0.000	0.000	0.000
745195.353	742599.991	698704.602	726981.934	741922.321	0.000	0.000	0.000	0.000
713159.940	716686.614	735548.314	730316.154	691706.440	0.000	0.000	0.000	0.000
651359.713	696684.479	719636.727	711708.313	748665.504	0.000	0.000	0.000	0.000
747054.737	743549.706	757604.455	732842.329	757690.559	0.000	0.000	0.000	0.000
728629.303	742588.962	731475.386	684083.431	726469.648	0.000	0.000	0.000	0.000
703823.875	734349.183	722663.448	749793.807	749889.391	0.000	0.000	0.000	0.000
764835.904	773150.045	749097.338	798830.512	788332.676	0.000	0.000	0.000	0.000
817120.305	782938.211	778616.088	727685.523	762834.694	806458.117	0.000	0.000	0.000
793619.301	722684.339	737001.142	786169.703	766336.376	0.000	0.000	0.000	0.000
772588.558	777665.448	797906.294	800852.107	838560.360	792436.981	0.000	0.000	0.000
787779.957	751591.495	786083.183	809500.295	751196.280	0.000	0.000	0.000	0.000
777901.378	873743.993	783428.912	819000.819	780152.910	844544.664	0.000	0.000	0.000
815767.147	920234.108	861111.350	865186.621	836960.161	819054.484	0.000	0.000	0.000
847982.226	803755.144	847816.872	836267.238	904633.533	865141.710	0.000	0.000	0.000
846611.016	884376.603	843362.317	841786.270	820109.075	871315.425	0.000	0.000	0.000
820566.683	842367.727	871558.434	812334.487	911751.566	867182.351	895784.438	0.000	0.000
881507.731	840724.705	915616.759	830378.570	818632.066	832168.298	0.000	0.000	0.000
882713.815	851759.736	803567.841	846295.763	850774.205	869655.964	0.000	0.000	0.000
858914.675	826316.529	835526.591	837766.514	894518.391	847069.985	0.000	0.000	0.000
857684.424	859460.946	849336.244	894486.386	883478.076	874569.275	0.000	0.000	0.000
859305.853	851556.646	912184.042	798537.080	850173.861	866100.814	0.000	0.000	0.000
889489.789	857618.223	826753.751	866498.566	868213.824	849458.895	0.000	0.000	0.000
851534.892	849170.361	929186.683	855966.515	916069.695	885825.900	0.000	0.000	0.000
907704.597	830978.893	842303.870	879933.125	888202.013	802697.062	0.000	0.000	0.000
863475.836	846747.221	788730.617	835554.516	852849.370	823886.106	0.000	0.000	0.000
848543.475	856597.082	898069.151	829201.148	892514.481	854007.430	0.000	0.000	0.000
843404.995	820277.254	871854.784	916943.278	832986.256	859542.208	0.000	0.000	0.000
799660.944	882402.252	885300.471	859823.048	916918.055	837289.526	0.000	0.000	0.000
842616.155	844295.098	880723.603	842112.355	881414.494	851962.923	0.000	0.000	0.000
868100.769	763947.777	842779.487	842020.175	843148.993	838349.458	0.000	0.000	0.000
808178.769	843518.823	805717.370	861690.119	815807.078	771396.614	0.000	0.000	0.000
776886.085	795620.903	753023.389	764502.615	754489.211	0.000	0.000	0.000	0.000
731764.430	719709.237	720980.534	686096.932	714061.295	0.000	0.000	0.000	0.000
744379.932	682952.815	677864.996	703061.834	666755.567	0.000	0.000	0.000	0.000
646705.038	679500.160	727087.650	681997.981	661366.913	0.000	0.000	0.000	0.000
685053.503	695038.123	708732.291	679089.477	0.000	0.000	0.000	0.000	0.000
717869.936	711566.514	722590.342	744252.510	706449.175	710000.355	0.000	0.000	0.000
692640.693	789091.598	776946.445	732981.991	756922.052	0.000	0.000	0.000	0.000
748872.946	735515.854	704141.054	701119.688	690712.677	0.000	0.000	0.000	0.000
704905.437	713271.849	753602.219	763621.091	701326.208	0.000	0.000	0.000	0.000
696422.478	735002.279	717602.061	695681.211	724228.335	0.000	0.000	0.000	0.000
644969.880	706563.979	717298.367	704339.435	687271.053	0.000	0.000	0.000	0.000
673042.624	681059.729	666666.667	703744.625	0.000	0.000	0.000	0.000	0.000
722303.281	686577.412	691964.904	733202.335	725021.207	0.000	0.000	0.000	0.000
694073.308	669877.613	735423.898	685260.056	716209.248	0.000	0.000	0.000	0.000
647643.226	692899.855	631428.734	645940.586	586661.660	0.000	0.000	0.000	0.000
571814.138	570724.135	564123.972	0.000	0.000	0.000	0.000	0.000	0.000
541216.330	517014.962	531222.609	541424.379	0.000	0.000	0.000	0.000	0.000
501763.699	519831.575	521327.508	512765.292	0.000	0.000	0.000	0.000	0.000
573832.108	559168.405	599480.850	580436.953	0.000	0.000	0.000	0.000	0.000
585689.268	565271.952	555080.653	509923.104	0.000	0.000	0.000	0.000	0.000
549381.122	516547.602	531584.067	0.000	0.000	0.000	0.000	0.000	0.000
515402.813	501019.575	519966.722	538398.587	0.000	0.000	0.000	0.000	0.000
545214.651	584528.695	593401.377	547192.628	0.000	0.000	0.000	0.000	0.000
529966.983	539144.593	558013.917	521294.897	0.000	0.000	0.000	0.000	0.000
486516.203	492724.917	442975.734	0.000	0.000	0.000	0.000	0.000	0.000
482011.337	418625.485	437485.508	0.000	0.000	0.000	0.000	0.000	0.000
421624.265	453027.811	461580.359	0.000	0.000	0.000	0.000	0.000	0.000
466248.287	520811.633	468665.054	0.000	0.000	0.000	0.000	0.000	0.000
472246.097	481904.487	469250.045	523267.070	0.000	0.000	0.000	0.000	0.000
479074.046	471675.864	494132.180	0.000	0.000	0.000	0.000	0.000	0.000
460350.050	454163.544	415230.661	0.000	0.000	0.000	0.000	0.000	0.000
408323.261	426845.145	434909.300	0.000	0.000	0.000	0.000	0.000	0.000
440565.510	443807.334	434792.061	0.000	0.000	0.000	0.000	0.000	0.000
420735.530	430594.608	387951.770	0.000	0.000	0.000	0.000	0.000	0.000
362688.099	360988.676	378502.568	0.000	0.000	0.000	0.000	0.000	0.000
362177.119	384562.138	0.000	0.000	0.000	0.000	0.000	0.000	0.000
395685.446	457454.449	437315.234	0.000	0.000	0.000	0.000	0.000	0.000
417752.824	396723.067	431309.629	445235.975	0.000	0.000	0.000	0.000	0.000
424210.544	447715.754	472127.928	0.000	0.000	0.000	0.000	0.000	0.000
459480.695	428439.836	376801.109	0.000	0.000	0.000	0.000	0.000	0.000
398813.132	395236.608	394860.496	0.000	0.000	0.000	0.000	0.000	0.000
374066.704	350909.206	0.000	0.000	0.000	0.000	0.000	0.000	0.000
366077.770	385089.341	380792.811	0.000	0.000	0.000	0.000	0.000	0.000
422738.245	400756.629	408743.848	0.000	0.000	0.000	0.000	0.000	0.000
358853.821	403477.980	382662.335	0.000	0.000	0.000	0.000	0.000	0.000
406906.009	418037.481	422959.958	0.000	0.000	0.000	0.000	0.000	0.000
448050.755	479177.348	456598.070	0.000	0.000	0.000	0.000	0.000	0.000
469966.773	463566.028	475533.787	0.000	0.000	0.000	0.000	0.000	0.000
464584.708	479434.651	514967.531	0.000	0.000	0.000	0.000	0.000	0.000
490518.282	464037.123	460356.408	475359.728	0.000	0.000	0.000	0.000	0.000
442012.394	438813.974	454268.764	0.000	0.000	0.000	0.000	0.000	0.000
430061.284	440452.962	442256.748	0.000	0.000	0.000	0.000	0.000	0.000
424466.234	426597.501	412238.538	0.000	0.000	0.000	0.000	0.000	0.000
394371.530	392284.548	381306.815	0.000	0.000	0.000	0.000	0.000	0.000
391439.990	378522.626	0.000	0.000	0.000	0.000	0.000	0.000	0.000
403305.492	402973.948	397375.731	0.000	0.000	0.000	0.000	0.000	0.000
408834.087	463181.688	480194.383	0.000	0.000	0.000	0.000	0.000	0.000
486010.196	456748.227	447936.357	0.000	0.000	0.000	0.000	0.000	0.000
449504.870	418851.676	417555.712	0.000	0.000	0.000	0.000	0.000	0.000
453642.294	408753.873	411944.750	0.000	0.000	0.000	0.000	0.000	0.000
381039.476	410010.824	395194.436	0.000	0.000	0.000	0.000	0.000	0.000
368362.115	339498.628	0.000	0.000	0.000	0.000	0.000	0.000	0.000
334598.114	363809.669	350257.790	0.000	0.000	0.000	0.000	0.000	0.000
375105.029	383626.808	387341.674	0.000	0.000	0.000	0.000	0.000	0.000
443227.047	438231.298	444010.301	0.000	0.000	0.000	0.000	0.000	0.000
446086.041	447445.311	426199.325	0.000	0.000	0.000	0.000	0.000	0.000
443740.376	456398.016	472869.133	0.000	0.000	0.000	0.000	0.000	0.000
474516.112	435627.347	450848.497	0.000	0.000	0.000	0.000	0.000	0.000
476235.832	425153.799	409757.137	0.000	0.000	0.000	0.000	0.000	0.000
407536.159	382814.683	399528.556	0.000	0.000	0.000	0.000	0.000	0.000
422634.620	436633.555	460806.134	0.000	0.000	0.000	0.000	0.000	0.000
447417.284	450164.535	433933.608	0.000	0.000	0.000	0.000	0.000	0.000
460195.399	449808.157	464116.809	0.000	0.000	0.000	0.000	0.000	0.000
472279.552	470139.114	467650.291	447876.171	0.000	0.000	0.000	0.000	0.000
413684.690	419672.571	0.000	0.000	0.000	0.000	0.000	0.000	0.000
392520.136	420312.881	432494.151	0.000	0.000	0.000	0.000	0.000	0.000
456679.393	443506.182	469362.371	0.000	0.000	0.000	0.000	0.000	0.000
411111.522	381777.019	414960.143	0.000	0.000	0.000	0.000	0.000	0.000
431376.609	423147.882	413936.411	0.000	0.000	0.000	0.000	0.000	0.000
417974.579	413979.251	395751.215	0.000	0.000	0.000	0.000	0.000	0.000
382458.905	364911.564	364286.781	0.000	0.000	0.000	0.000	0.000	0.000
356520.220	361154.249	0.000	0.000	0.000	0.000	0.000	0.000	0.000
337966.859	357809.917	0.000	0.000	0.000	0.000	0.000	0.000	0.000
334996.030	379846.846	394997.749	0.000	0.000	0.000	0.000	0.000	0.000
385185.756	365563.882	384815.193	0.000	0.000	0.000	0.000	0.000	0.000
386892.096	399152.201	383760.779	0.000	0.000	0.000	0.000	0.000	0.000
390073.412	408473.372	0.000	0.000	0.000	0.000	0.000	0.000	0.000
377642.078	405385.136	361764.397	0.000	0.000	0.000	0.000	0.000	0.000
325638.496	349666.244	0.000	0.000	0.000	0.000	0.000	0.000	0.000
343689.854	335580.605	348768.672	0.000	0.000	0.000	0.000	0.000	0.000
400313.846	390719.627	451379.642	0.000	0.000	0.000	0.000	0.000	0.000
467049.647	449349.342	455622.380	0.000	0.000	0.000	0.000	0.000	0.000
435602.678	454085.177	485941.706	0.000	0.000	0.000	0.000	0.000	0.000
462077.315	509507.408	478798.790	482081.047	0.000	0.000	0.000	0.000	0.000
530737.672	481294.490	449038.608	0.000	0.000	0.000	0.000	0.000	0.000
470847.478	454213.053	428770.501	0.000	0.000	0.000	0.000	0.000	0.000
451618.148	479887.898	433824.423	0.000	0.000	0.000	0.000	0.000	0.000
410758.589	409212.185	406482.584	0.000	0.000	0.000	0.000	0.000	0.000
422859.801	389883.308	331485.852	0.000	0.000	0.000	0.000	0.000	0.000
299359.072	306645.937	0.000	0.000	0.000	0.000	0.000	0.000	0.000
290852.401	314321.098	0.000	0.000	0.000	0.000	0.000	0.000	0.000
325375.728	350697.537	0.000	0.000	0.000	0.000	0.000	0.000	0.000
368480.203	366863.428	369358.056	0.000	0.000	0.000	0.000	0.000	0.000
392851.671	428155.506	445374.783	0.000	0.000	0.000	0.000	0.000	0.000
459818.739	512190.125	520472.797	594396.034	0.000	0.000	0.000	0.000	0.000
562758.869	608576.054	558013.917	586087.456	0.000	0.000	0.000	0.000	0.000
541286.638	515793.600	518521.591	0.000	0.000	0.000	0.000	0.000	0.000
482339.152	508641.825	509286.846	516158.337	0.000	0.000	0.000	0.000	0.000
522569.789	535068.382	473034.659	527014.777	0.000	0.000	0.000	0.000	0.000
539790.669	529122.926	577757.492	0.000	0.000	0.000	0.000	0.000	0.000
587868.741	570320.520	542746.733	610750.429	0.000	0.000	0.000	0.000	0.000
562717.701	562834.887	530563.087	515206.314	0.000	0.000	0.000	0.000	0.000
581679.425	564767.542	566845.223	593084.633	0.000	0.000	0.000	0.000	0.000
589601.783	583525.897	565204.859	582998.595	0.000	0.000	0.000	0.000	0.000
637771.372	599541.950	595298.334	555395.108	0.000	0.000	0.000	0.000	0.000
576076.687	567272.892	547426.275	597817.964	0.000	0.000	0.000	0.000	0.000
569103.378	557432.244	572547.493	547585.149	0.000	0.000	0.000	0.000	0.000
554394.407	609477.373	591075.936	627915.884	0.000	0.000	0.000	0.000	0.000
619540.301	604379.333	619690.031	568682.647	603941.321	0.000	0.000	0.000	0.000
591082.923	562265.254	573930.910	542976.598	0.000	0.000	0.000	0.000	0.000
540780.238	528270.390	566203.324	0.000	0.000	0.000	0.000	0.000	0.000
512174.385	568860.572	561740.948	542761.462	0.000	0.000	0.000	0.000	0.000
529947.323	570076.675	552278.702	525259.741	0.000	0.000	0.000	0.000	0.000
515937.303	533449.981	460218.696	0.000	0.000	0.000	0.000	0.000	0.000
458007.575	429363.297	453296.828	481472.922	0.000	0.000	0.000	0.000	0.000
504268.634	540149.297	545455.537	0.000	0.000	0.000	0.000	0.000	0.000
547792.124	527994.255	585727.004	625394.780	0.000	0.000	0.000	0.000	0.000
595812.629	526637.315	517001.598	460948.448	0.000	0.000	0.000	0.000	0.000
510991.426	527930.144	511946.266	535134.238	0.000	0.000	0.000	0.000	0.000
535472.367	532730.992	512310.829	0.000	0.000	0.000	0.000	0.000	0.000
524551.639	491173.610	495775.989	486305.633	0.000	0.000	0.000	0.000	0.000
467928.201	474984.919	502949.801	0.000	0.000	0.000	0.000	0.000	0.000
493459.198	471417.931	445053.673	0.000	0.000	0.000	0.000	0.000	0.000
460294.957	476698.955	466633.380	482350.785	0.000	0.000	0.000	0.000	0.000
483182.822	486118.876	458213.243	0.000	0.000	0.000	0.000	0.000	0.000
450271.964	484151.307	468865.018	0.000	0.000	0.000	0.000	0.000	0.000
511833.593	481885.909	475454.654	449723.195	0.000	0.000	0.000	0.000	0.000
473198.062	451106.791	472828.888	0.000	0.000	0.000	0.000	0.000	0.000
519669.490	510871.342	513869.333	0.000	0.000	0.000	0.000	0.000	0.000
492404.658	513391.826	491552.667	490559.188	0.000	0.000	0.000	0.000	0.000
494887.809	481997.397	485053.089	0.000	0.000	0.000	0.000	0.000	0.000
521425.368	563123.307	529557.237	534262.237	0.000	0.000	0.000	0.000	0.000
544475.480	584371.567	570252.223	598759.371	0.000	0.000	0.000	0.000	0.000
622397.600	617798.783	555570.988	617287.761	0.000	0.000	0.000	0.000	0.000
556910.705	538677.009	542446.433	528275.971	511760.251	0.000	0.000	0.000	0.000
502651.487	511145.528	545497.193	557177.561	0.000	0.000	0.000	0.000	0.000
540499.638	511493.253	514787.264	0.000	0.000	0.000	0.000	0.000	0.000
524306.866	553385.056	592203.055	565678.050	0.000	0.000	0.000	0.000	0.000
593306.318	594071.170	562470.822	569794.076	0.000	0.000	0.000	0.000	0.000
591772.002	559938.631	540525.932	527793.612	0.000	0.000	0.000	0.000	0.000
572987.096	507096.820	500768.680	549311.712	0.000	0.000	0.000	0.000	0.000
489833.506	457046.747	487512.371	0.000	0.000	0.000	0.000	0.000	0.000
505300.603	477826.463	540143.462	536385.726	0.000	0.000	0.000	0.000	0.000
519100.295	528834.713	528851.493	514522.395	0.000	0.000	0.000	0.000	0.000
468408.208	478938.672	503005.458	0.000	0.000	0.000	0.000	0.000	0.000
503164.907	420850.623	385421.806	0.000	0.000	0.000	0.000	0.000	0.000
411003.383	411363.505	423291.174	0.000	0.000	0.000	0.000	0.000	0.000
428965.464	484287.299	486270.162	0.000	0.000	0.000	0.000	0.000	0.000
471996.451	429366.984	383863.897	0.000	0.000	0.000	0.000	0.000	0.000
374124.082	410603.423	439101.072	0.000	0.000	0.000	0.000	0.000	0.000
463469.346	445708.275	461514.321	0.000	0.000	0.000	0.000	0.000	0.000
469313.910	448327.961	440127.285	0.000	0.000	0.000	0.000	0.000	0.000
431454.779	423874.296	420788.642	0.000	0.000	0.000	0.000	0.000	0.000
423789.868	421395.071	451334.823	0.000	0.000	0.000	0.000	0.000	0.000
457693.135	463789.625	487312.811	541395.067	0.000	0.000	0.000	0.000	0.000
503735.196	473177.910	497854.248	0.000	0.000	0.000	0.000	0.000	0.000
510555.740	486433.373	477847.013	0.000	0.000	0.000	0.000	0.000	0.000
412844.415	434966.051	453276.281	0.000	0.000	0.000	0.000	0.000	0.000
468430.150	460897.460	468386.269	476903.561	0.000	0.000	0.000	0.000	0.000
489148.246	505630.192	467309.373	0.000	0.000	0.000	0.000	0.000	0.000
480058.375	515963.924	550285.048	514096.527	0.000	0.000	0.000	0.000	0.000
548191.516	529010.961	493885.695	0.000	0.000	0.000	0.000	0.000	0.000
483865.505	517022.982	516280.919	519734.312	0.000	0.000	0.000	0.000	0.000
529694.684	558609.286	590883.844	574947.249	0.000	0.000	0.000	0.000	0.000
610094.626	626381.955	638655.248	671569.121	0.000	0.000	0.000	0.000	0.000
717329.240	672440.691	722146.798	720014.976	703462.442	0.000	0.000	0.000	0.000
688932.981	735921.816	682612.495	639263.568	662085.038	0.000	0.000	0.000	0.000
665614.995	650317.680	671271.590	678812.892	694922.203	0.000	0.000	0.000	0.000
668592.212	694825.634	717973.019	677943.121	0.000	0.000	0.000	0.000	0.000
695144.416	695013.970	692204.394	764047.004	750857.855	681045.814	0.000	0.000	0.000
720570.115	672508.524	648373.878	692487.206	0.000	0.000	0.000	0.000	0.000
647295.277	622486.710	626515.384	631592.244	661966.703	0.000	0.000	0.000	0.000
701547.614	681314.938	684462.697	699158.912	700746.295	0.000	0.000	0.000	0.000
693082.345	765175.340	737403.308	773144.068	735678.185	0.000	0.000	0.000	0.000
728358.644	712595.844	723709.445	695792.542	669850.690	0.000	0.000	0.000	0.000
700211.464	728618.685	699442.544	690956.076	0.000	0.000	0.000	0.000	0.000
680758.365	670722.301	666808.919	714929.151	715415.048	0.000	0.000	0.000	0.000
733385.159	684209.806	748912.205	717308.658	761742.257	0.000	0.000	0.000	0.000
721563.195	763446.196	784276.818	808472.795	780621.843	768196.658	0.000	0.000	0.000
746313.213	765362.744	771962.328	762078.951	807395.745	0.000	0.000	0.000	0.000
740614.562	836029.529	812519.297	823207.876	824313.965	811938.747	0.000	0.000	0.000
824844.311	810655.253	796311.485	819222.230	823106.238	846532.181	0.000	0.000	0.000
869550.095	874592.221	892124.326	895110.904	897722.478	865276.456	0.000	0.000	0.000
863796.559	873385.329	875840.807	877131.429	889102.273	900397.976	0.000	0.000	0.000
896587.588	914118.561	848104.486	852638.490	847098.687	832223.702	0.000	0.000	0.000
839468.449	861319.024	858479.633	804861.363	860392.683	844644.531	0.000	0.000	0.000
775019.569	776276.976	761649.428	765374.459	793474.466	0.000	0.000	0.000	0.000
812710.797	794142.406	835798.940	829965.058	828171.067	898238.554	891503.967	880064.773	0.000
886642.727	909628.417	893679.008	870079.699	856934.744	895391.420	0.000	0.000	0.000
857978.774	878935.433	904772.676	887587.094	889466.054	903979.317	0.000	0.000	0.000
840413.820	865680.945	838321.345	828678.920	908463.244	894062.531	0.000	0.000	0.000
890797.174	821908.801	844837.200	901957.247	851933.890	764549.375	0.000	0.000	0.000
819840.131	820021.649	823133.339	807676.154	830151.087	890337.171	0.000	0.000	0.000
890154.887	884478.290	899159.286	874676.370	876531.739	869943.454	0.000	0.000	0.000
829352.442	800435.437	845172.796	775259.906	802497.372	863595.147	0.000	0.000	0.000
782442.001	737321.752	828102.486	764397.426	772797.527	0.000	0.000	0.000	0.000
777441.750	835310.234	797868.096	781634.711	818571.756	772546.778	0.000	0.000	0.000
767636.447	818578.457	774743.366	828582.792	811464.369	791972.566	0.000	0.000	0.000
810366.204	788289.176	827328.309	834139.668	855431.993	0.000	0.000	0.000	0.000
834571.281	813961.060	807702.249	846288.601	856589.745	845365.705	0.000	0.000	0.000
893639.077	847673.137	822253.468	901363.763	902396.766	880335.936	0.000	0.000	0.000
913859.595	816366.516	870776.733	836778.070	891639.100	811787.149	0.000	0.000	0.000
879260.015	852631.220	822070.961	880568.495	840484.455	828850.633	0.000	0.000	0.000
867513.360	871816.779	862351.460	840498.584	856986.151	814444.996	0.000	0.000	0.000
815421.247	882090.908	887697.402	784252.216	828198.503	795260.249	0.000	0.000	0.000
764496.770	835603.389	780896.156	877431.582	822578.124	0.000	0.000	0.000	0.000
838019.258	833326.389	833493.086	821719.695	806484.132	828212.221	0.000	0.000	0.000
822456.348	818370.787	793417.806	721870.511	772499.034	775488.364	0.000	0.000	0.000
735180.597	738852.562	735505.035	713012.478	666289.103	0.000	0.000	0.000	0.000
688885.521	654947.473	637921.906	671975.271	0.000	0.000	0.000	0.000	0.000
684809.554	628164.378	712981.976	677451.698	663750.589	0.000	0.000	0.000	0.000
674640.922	722073.796	719455.516	764157.936	715445.758	0.000	0.000	0.000	0.000
689688.468	730620.297	725289.390	734559.558	758972.958	0.000	0.000	0.000	0.000
734462.447	702730.812	700957.508	710136.488	701616.524	0.000	0.000	0.000	0.000
759757.182	779824.384	727627.280	718685.094	665610.565	0.000	0.000	0.000	0.000
689883.548	710141.531	734111.981	702755.504	631783.778	0.000	0.000	0.000	0.000
634642.601	658804.928	699834.139	685570.120	0.000	0.000	0.000	0.000	0.000
695782.860	694743.570	708591.674	732396.842	701483.638	737196.736	0.000	0.000	0.000
755960.751	794293.793	786837.778	773496.902	722052.941	0.000	0.000	0.000	0.000
798008.172	777175.898	744712.541	773156.023	780859.570	0.000	0.000	0.000	0.000
794944.155	761719.048	773993.808	758788.670	701478.717	719088.196	0.000	0.000	0.000
724385.721	729368.003	715481.591	710398.818	0.000	0.000	0.000	0.000	0.000
715496.948	720731.110	671641.290	684041.316	710600.742	0.000	0.000	0.000	0.000
727071.791	760346.414	715978.492	712646.627	714883.152	782080.961	0.000	0.000	0.000
717324.094	735932.647	750773.296	777556.606	757552.801	0.000	0.000	0.000	0.000
718757.412	730044.241	672834.315	729261.623	705910.589	0.000	0.000	0.000	0.000
678688.502	691725.579	697350.070	738546.983	663042.037	0.000	0.000	0.000	0.000
666951.233	684922.124	673913.483	658709.456	0.000	0.000	0.000	0.000	0.000
676196.530	700250.690	677892.568	679883.604	641301.072	0.000	0.000	0.000	0.000
666071.643	633601.135	667503.271	625496.488	0.000	0.000	0.000	0.000	0.000
595177.869	630787.475	653210.530	662756.404	656167.979	0.000	0.000	0.000	0.000
703462.442	675365.373	697004.970	657669.745	646771.961	0.000	0.000	0.000	0.000
673373.466	668373.246	687724.800	727452.606	723788.017	0.000	0.000	0.000	0.000
698665.549	702696.245	777931.635	713623.064	0.000	0.000	0.000	0.000	0.000
726221.686	687582.940	672431.647	726432.707	650668.888	0.000	0.000	0.000	0.000
684036.637	642797.455	642487.712	645406.961	646847.266	0.000	0.000	0.000	0.000
626802.056	644002.087	620998.441	595784.231	0.000	0.000	0.000	0.000	0.000
623853.669	615653.609	582367.089	537836.820	0.000	0.000	0.000	0.000	0.000
577797.551	537224.270	491695.267	541931.988	0.000	0.000	0.000	0.000	0.000
500067.509	450486.976	492084.816	0.000	0.000	0.000	0.000	0.000	0.000
497693.192	450221.284	443083.685	0.000	0.000	0.000	0.000	0.000	0.000
472250.557	477383.936	485118.975	489747.144	0.000	0.000	0.000	0.000	0.000
537359.951	495862.031	521958.807	537088.657	0.000	0.000	0.000	0.000	0.000
550949.010	541752.896	511192.561	497948.452	0.000	0.000	0.000	0.000	0.000
543253.873	573641.187	521142.762	555852.010	0.000	0.000	0.000	0.000	0.000
618035.512	616465.802	570083.175	580652.654	0.000	0.000	0.000	0.000	0.000
598315.145	614514.841	622335.626	654326.077	0.000	0.000	0.000	0.000	0.000
647869.804	643124.039	654017.959	630652.221	602914.489	0.000	0.000	0.000	0.000
654741.639	665017.423	621828.674	628658.004	0.000	0.000	0.000	0.000	0.000
673223.867	680448.007	736100.581	743256.803	698480.107	0.000	0.000	0.000	0.000
778804.068	815082.283	785373.209	715026.277	783484.154	0.000	0.000	0.000	0.000
747887.219	730566.920	771753.811	726506.593	748161.393	764736.472	0.000	0.000	0.000
789926.853	799609.790	780707.165	790164.038	849834.282	0.000	0.000	0.000	0.000
838841.727	793940.645	778482.737	800614.872	751275.290	756675.772	0.000	0.000	0.000
777127.581	775939.663	779234.947	806881.082	742296.815	0.000	0.000	0.000	0.000
725478.816	734230.563	721995.596	702572.822	735992.228	0.000	0.000	0.000	0.000
726084.589	783729.770	747518.239	750660.581	704384.087	0.000	0.000	0.000	0.000
740504.876	732370.023	741141.506	722961.249	683237.452	0.000	0.000	0.000	0.000
698270.384	684303.448	671352.709	653778.513	724527.427	0.000	0.000	0.000	0.000
708140.070	707794.230	653633.220	654943.184	639136.910	0.000	0.000	0.000	0.000
628737.056	610798.925	618899.967	615858.353	0.000	0.000	0.000	0.000	0.000
589035.690	602572.987	599919.611	611796.663	0.000	0.000	0.000	0.000	0.000
605583.480	629897.453	611501.113	656258.408	637970.743	0.000	0.000	0.000	0.000
690035.882	670416.530	671551.082	674905.007	0.000	0.000	0.000	0.000	0.000
636172.785	591191.250	626605.677	644172.174	631261.323	0.000	0.000	0.000	0.000
625226.645	612624.975	637608.712	621716.559	0.000	0.000	0.000	0.000	0.000
661283.816	640274.550	650085.161	709869.313	645894.693	0.000	0.000	0.000	0.000
682314.410	689821.681	706773.719	666271.346	0.000	0.000	0.000	0.000	0.000
675735.031	650584.225	656077.575	655978.589	668333.044	0.000	0.000	0.000	0.000
657323.903	613726.609	625449.542	690407.478	0.000	0.000	0.000	0.000	0.000
668994.768	685011.268	704215.434	742666.172	749305.020	0.000	0.000	0.000	0.000
709134.360	676036.533	707633.955	677993.681	675178.416	0.000	0.000	0.000	0.000
639881.238	575615.765	607348.922	644217.823	0.000	0.000	0.000	0.000	0.000
608394.629	609982.981	593362.645	594742.477	599434.134	0.000	0.000	0.000	0.000
598558.671	581398.729	611961.397	631026.301	0.000	0.000	0.000	0.000	0.000
600672.753	632451.064	695782.860	657267.738	0.000	0.000	0.000	0.000	0.000
675703.069	673495.915	677612.365	663217.933	650055.580	0.000	0.000	0.000	0.000
626535.011	646797.061	661708.266	633135.795	676041.103	0.000	0.000	0.000	0.000
640528.821	661450.031	710297.899	643960.615	0.000	0.000	0.000	0.000	0.000
681208.191	668243.722	688662.548	720731.110	703012.408	0.000	0.000	0.000	0.000
758138.618	741526.209	729980.291	780359.902	745361.985	0.000	0.000	0.000	0.000
748850.514	732182.343	732305.664	698641.143	666386.784	0.000	0.000	0.000	0.000
646767.778	659100.196	705079.392	730849.905	721120.910	0.000	0.000	0.000	0.000
688667.291	686111.054	692391.312	679703.377	709400.982	0.000	0.000	0.000	0.000
732992.736	749349.939	795329.823	723452.896	753624.936	0.000	0.000	0.000	0.000
771521.595	799744.082	798014.540	738732.483	720809.036	721001.327	0.000	0.000	0.000
739442.608	789328.282	763796.066	791446.051	778531.223	0.000	0.000	0.000	0.000
773377.261	751885.353	781347.668	766166.105	797925.394	0.000	0.000	0.000	0.000
791258.180	854963.921	838764.332	791070.397	780347.723	847773.746	0.000	0.000	0.000
769503.055	854773.912	780890.058	799942.404	791646.546	866070.810	0.000	0.000	0.000
844095.552	829366.198	863968.206	833645.951	897440.500	859438.786	0.000	0.000	0.000
908232.217	941327.083	939840.791	872265.448	877924.586	903358.688	0.000	0.000	0.000
887839.266	840555.103	871946.009	833659.850	846532.181	835638.302	0.000	0.000	0.000
906150.040	841772.099	875541.741	866243.362	864595.672	835380.014	0.000	0.000	0.000
870488.692	879716.379	894726.482	865516.107	837317.569	884822.637	895319.271	951076.619	0.000
904838.170	903252.613	876954.512	889735.126	843177.430	904543.522	0.000	0.000	0.000
872288.274	858826.156	928651.691	872326.320	899345.277	885614.085	0.000	0.000	0.000
843896.100	871064.964	920759.442	885057.573	880801.177	861192.924	0.000	0.000	0.000
905928.395	904281.774	852696.653	901851.501	911211.547	911004.018	904077.389	0.000	0.000
888399.282	885073.240	911037.216	925137.846	880010.560	847845.624	0.000	0.000	0.000
922432.639	883064.587	929955.734	891710.658	839630.563	931584.439	0.000	0.000	0.000
917187.170	880064.773	892546.345	855029.712	872745.045	903726.063	0.000	0.000	0.000
859601.317	861467.424	923369.560	914762.436	905092.048	850224.459	903171.033	0.000	0.000
914678.765	901558.795	893247.939	876063.322	842389.015	873988.358	0.000	0.000	0.000
868025.416	888754.588	908488.003	890694.029	863170.252	873415.842	0.000	0.000	0.000
891273.541	896611.704	868176.136	860318.662	909951.227	899183.541	0.000	0.000	0.000
913125.263	855827.328	909587.047	892004.960	828891.854	906478.603	0.000	0.000	0.000
913250.349	873774.531	880359.187	863378.920	928427.522	922696.488	847723.439	0.000	0.000
864012.995	932940.255	866881.653	917338.617	853111.297	895591.897	0.000	0.000	0.000
899442.346	878117.316	875066.724	914653.666	914110.205	882713.815	0.000	0.000	0.000
902608.539	912525.323	860807.437	895527.734	890075.656	857316.770	0.000	0.000	0.000
881033.981	883275.184	894006.580	908298.212	869006.031	924787.068	904208.185	0.000	0.000
882114.251	859741.734	879190.441	901469.395	821753.458	0.000	0.000	0.000	0.000
877062.192	849278.538	805457.782	867498.308	829558.841	822855.638	0.000	0.000	0.000
781054.736	828013.348	840307.889	795184.363	801339.840	759843.776	0.000	0.000	0.000
777049.078	727352.075	734964.464	740329.447	765122.649	0.000	0.000	0.000	0.000
730785.814	748996.345	734435.476	811477.538	741064.613	0.000	0.000	0.000	0.000
775398.167	791076.655	809493.743	769071.039	801063.813	780378.171	0.000	0.000	0.000
757019.463	762229.980	743549.706	732128.738	713572.142	0.000	0.000	0.000	0.000
737115.226	743726.666	771271.673	790407.613	776379.432	0.000	0.000	0.000	0.000
761150.860	747876.032	805431.832	815853.668	836050.497	857081.637	0.000	0.000	0.000
858030.306	846861.953	836519.077	850810.397	868764.443	944144.416	0.000	0.000	0.000
848104.486	835589.425	842999.730	834675.770	883134.775	845909.183	0.000	0.000	0.000
846883.469	893599.149	858737.656	818230.168	868206.286	816859.990	0.000	0.000	0.000
840922.660	784381.398	807428.341	803064.494	827499.462	810431.879	0.000	0.000	0.000
806965.728	808479.331	772887.120	867054.529	845151.367	0.000	0.000	0.000	0.000
828850.633	861037.205	824946.378	793386.332	789185.009	770588.190	0.000	0.000	0.000
790182.769	751405.128	753437.559	790926.491	767901.709	0.000	0.000	0.000	0.000
717241.775	768096.350	738874.399	744396.555	742908.934	0.000	0.000	0.000	0.000
711015.045	676635.767	725100.064	663940.086	711389.343	0.000	0.000	0.000	0.000
718447.578	708666.997	687063.285	711693.118	739431.673	0.000	0.000	0.000	0.000
720414.382	748839.299	740154.100	780810.794	778064.797	765421.326	0.000	0.000	0.000
725910.655	721068.913	677502.185	749495.964	745634.311	0.000	0.000	0.000	0.000
732965.873	737985.595	730919.350	724853.036	710070.936	0.000	0.000	0.000	0.000
708305.591	671862.403	681598.211	672169.494	0.000	0.000	0.000	0.000	0.000
704364.241	725773.675	715681.293	728528.445	731684.117	0.000	0.000	0.000	0.000
721058.514	727473.775	696020.157	727574.340	739776.292	0.000	0.000	0.000	0.000
671064.375	721896.567	695468.328	678757.602	690316.925	0.000	0.000	0.000	0.000
699951.703	710974.604	701956.352	681491.376	748772.014	0.000	0.000	0.000	0.000
716137.441	732836.958	692587.924	662901.387	638891.906	0.000	0.000	0.000	0.000
683176.772	631919.519	631787.770	656366.095	0.000	0.000	0.000	0.000	0.000
638814.361	607278.844	584136.034	656008.712	662185.876	0.000	0.000	0.000	0.000
635194.878	638149.876	624356.133	599775.684	0.000	0.000	0.000	0.000	0.000
613511.988	627238.457	576561.617	584925.305	0.000	0.000	0.000	0.000	0.000
539176.570	504088.155	518583.437	512636.489	0.000	0.000	0.000	0.000	0.000
534742.201	547549.170	551797.203	581047.396	0.000	0.000	0.000	0.000	0.000
546675.122	553235.042	575188.662	541723.548	0.000	0.000	0.000	0.000	0.000
576525.053	553504.514	590381.505	564879.201	547225.566	0.000	0.000	0.000	0.000
577784.198	539429.607	574511.235	566273.861	0.000	0.000	0.000	0.000	0.000
573433.952	584521.861	585898.593	600261.714	0.000	0.000	0.000	0.000	0.000
624937.506	601525.469	602783.655	605884.349	0.000	0.000	0.000	0.000	0.000
603329.170	610791.464	604317.242	604054.413	0.000	0.000	0.000	0.000	0.000
587095.638	600524.859	649962.627	638039.941	599297.623	0.000	0.000	0.000	0.000
621195.180	614737.722	675963.417	671862.403	0.000	0.000	0.000	0.000	0.000
636971.075	632599.097	635360.345	659113.229	700559.747	0.000	0.000	0.000	0.000
684373.695	667770.714	658952.529	692823.046	0.000	0.000	0.000	0.000	0.000
715128.544	727955.682	654471.678	645082.216	646157.624	0.000	0.000	0.000	0.000
638545.139	636687.189	627010.352	606398.719	0.000	0.000	0.000	0.000	0.000
586751.159	613214.778	624122.328	593545.783	611157.287	0.000	0.000	0.000	0.000
576425.356	661616.329	594954.783	606016.532	0.000	0.000	0.000	0.000	0.000
667431.989	632035.343	639324.873	608898.442	0.000	0.000	0.000	0.000	0.000
638691.959	631074.088	613896.153	621554.259	569058.038	0.000	0.000	0.000	0.000
536267.791	539211.457	540359.447	0.000	0.000	0.000	0.000	0.000	0.000
584877.410	566055.892	536371.341	527331.597	0.000	0.000	0.000	0.000	0.000
531863.970	547234.550	578697.006	569709.676	0.000	0.000	0.000	0.000	0.000
586930.237	567868.845	579562.315	593489.421	0.000	0.000	0.000	0.000	0.000
594258.277	598003.863	553088.168	491248.410	0.000	0.000	0.000	0.000	0.000
506968.279	543363.092	499458.088	490946.938	0.000	0.000	0.000	0.000	0.000
491192.911	481753.583	464448.769	0.000	0.000	0.000	0.000	0.000	0.000
456073.300	448657.840	444195.695	0.000	0.000	0.000	0.000	0.000	0.000
430390.752	441856.149	432503.503	0.000	0.000	0.000	0.000	0.000	0.000
406667.724	451491.729	471222.445	0.000	0.000	0.000	0.000	0.000	0.000
497015.422	497695.669	491588.914	448412.396	0.000	0.000	0.000	0.000	0.000
490840.909	505257.201	515684.545	0.000	0.000	0.000	0.000	0.000	0.000
542322.877	493232.845	547843.142	508135.245	0.000	0.000	0.000	0.000	0.000
500660.872	526651.183	532098.864	0.000	0.000	0.000	0.000	0.000	0.000
504897.506	565057.947	568285.143	524752.579	0.000	0.000	0.000	0.000	0.000
557050.307	560067.208	569232.959	552932.199	0.000	0.000	0.000	0.000	0.000
586895.791	603041.743	621419.073	676530.481	655492.701	0.000	0.000	0.000	0.000
701552.536	623538.581	678600.996	684177.038	0.000	0.000	0.000	0.000	0.000
658783.227	640340.149	641325.749	635445.129	607341.545	0.000	0.000	0.000	0.000
625238.372	587499.192	670412.035	639832.108	0.000	0.000	0.000	0.000	0.000
685659.433	660689.628	592388.986	657864.440	641107.834	0.000	0.000	0.000	0.000
633079.679	625340.029	640319.648	632119.243	0.000	0.000	0.000	0.000	0.000
650461.502	704220.393	694507.143	718287.602	691400.362	0.000	0.000	0.000	0.000
694376.936	800070.406	749406.096	731207.956	709239.978	0.000	0.000	0.000	0.000
677929.333	707208.577	690569.582	674759.280	627423.423	0.000	0.000	0.000	0.000
699883.120	655235.000	653027.107	659500.099	0.000	0.000	0.000	0.000	0.000
708832.765	679537.099	686346.509	670326.650	693904.741	0.000	0.000	0.000	0.000
700486.137	685584.221	733078.711	757225.827	755486.722	0.000	0.000	0.000	0.000
787643.450	785422.557	816333.195	840392.631	873293.802	854007.430	0.000	0.000	0.000
769657.041	786089.363	838602.553	884251.481	856927.401	829909.955	0.000	0.000	0.000
874225.218	850051.003	829730.918	845437.176	814345.511	830813.200	0.000	0.000	0.000
823133.339	792116.853	797282.860	802265.598	777617.070	0.000	0.000	0.000	0.000
819282.636	807747.918	833764.111	844737.287	886430.522	813239.540	0.000	0.000	0.000
873423.471	875173.941	886634.866	901664.473	882924.245	876439.552	0.000	0.000	0.000
883806.022	861133.596	838679.918	858877.790	857824.215	833722.404	0.000	0.000	0.000
810234.887	853198.642	871907.996	852689.382	821692.687	801487.561	0.000	0.000	0.000
867588.624	905551.028	890408.519	907128.214	861452.581	860207.654	0.000	0.000	0.000
881593.215	877346.903	862410.956	869119.321	874523.385	859712.168	0.000	0.000	0.000
896571.511	893583.179	899701.299	929488.967	924086.310	900625.034	926560.792	0.000	0.000
932844.523	920742.487	902095.568	902527.076	896643.862	877701.125	873973.082	0.000	0.000
898101.414	889814.296	917751.143	941504.336	960836.312	929532.166	0.000	0.000	0.000
899952.303	939319.932	926792.649	875327.154	938693.901	874974.844	867317.733	0.000	0.000
898585.626	915415.599	901810.836	934859.023	917077.823	835352.101	0.000	0.000	0.000
860540.764	879731.858	821935.823	860814.847	873042.203	883321.997	0.000	0.000	0.000
878881.360	856230.360	828219.081	800268.890	811444.615	821517.178	0.000	0.000	0.000
738967.219	791333.318	804188.212	797594.455	781921.964	0.000	0.000	0.000	0.000
767772.002	735851.417	702572.822	743505.480	731577.061	0.000	0.000	0.000	0.000
712595.844	713974.625	655239.293	674668.232	734230.563	0.000	0.000	0.000	0.000
676333.730	598494.189	628365.684	627805.506	628571.069	0.000	0.000	0.000	0.000
639251.309	673799.962	673346.262	622455.712	0.000	0.000	0.000	0.000	0.000
621453.829	648008.346	626025.116	639300.350	0.000	0.000	0.000	0.000	0.000
627171.582	652294.446	639349.398	699892.916	650681.589	0.000	0.000	0.000	0.000
682263.203	646533.610	682938.822	666751.122	631233.430	0.000	0.000	0.000	0.000
635671.332	655239.293	662945.334	584060.976	0.000	0.000	0.000	0.000	0.000
685156.764	657678.395	680600.834	662506.128	672309.585	0.000	0.000	0.000	0.000
675817.232	730289.487	684500.178	709647.660	689916.865	0.000	0.000	0.000	0.000
718855.582	712154.338	672201.123	702296.510	0.000	0.000	0.000	0.000	0.000
709174.592	665446.681	682584.538	683391.536	685852.240	0.000	0.000	0.000	0.000
743328.626	735369.817	724118.205	692544.756	743848.374	0.000	0.000	0.000	0.000
739158.394	681375.288	691687.302	681333.506	671258.072	0.000	0.000	0.000	0.000
689555.306	632499.067	601214.453	677442.519	646893.295	0.000	0.000	0.000	0.000
660044.223	681426.362	607492.816	665114.732	0.000	0.000	0.000	0.000	0.000
635106.126	624060.010	620247.355	645003.161	627616.376	0.000	0.000	0.000	0.000
612970.455	655131.976	636869.658	642958.638	0.000	0.000	0.000	0.000	0.000
639639.755	647936.969	609819.311	652946.093	643687.039	0.000	0.000	0.000	0.000
630306.392	593179.621	587219.749	658592.325	0.000	0.000	0.000	0.000	0.000
689279.634	664098.818	706090.026	661865.932	0.000	0.000	0.000	0.000	0.000
642520.737	652107.285	661388.784	615176.402	629275.138	0.000	0.000	0.000	0.000
604960.678	616735.741	596331.369	578981.803	0.000	0.000	0.000	0.000	0.000
591456.995	571618.022	578312.138	586906.124	0.000	0.000	0.000	0.000	0.000
576332.336	576488.493	579055.560	591006.070	0.000	0.000	0.000	0.000	0.000
600615.030	605671.508	643190.224	622056.893	629053.463	0.000	0.000	0.000	0.000
618448.313	583863.189	599772.087	667873.291	0.000	0.000	0.000	0.000	0.000
640520.615	657591.898	675908.590	685584.221	692051.101	0.000	0.000	0.000	0.000
676063.956	674590.861	649983.750	614088.416	0.000	0.000	0.000	0.000	0.000
584129.209	611639.500	665110.309	592996.709	0.000	0.000	0.000	0.000	0.000
605840.300	596811.831	649118.821	626083.908	627864.632	0.000	0.000	0.000	0.000
698748.541	672666.855	680026.929	687441.138	0.000	0.000	0.000	0.000	0.000
716383.695	703472.339	745706.594	721667.340	723500.004	714142.886	0.000	0.000	0.000
745917.964	750807.118	764356.526	747512.652	801192.174	0.000	0.000	0.000	0.000
817815.288	827088.813	797155.748	807206.742	830151.087	812783.458	0.000	0.000	0.000
820836.104	841559.578	806620.743	791201.836	813855.069	0.000	0.000	0.000	0.000
839116.243	833500.033	832140.598	843924.587	828349.431	815221.822	0.000	0.000	0.000
809395.463	836519.077	805892.687	774341.423	756383.880	757799.653	0.000	0.000	0.000
776343.268	796660.400	727727.888	740461.011	753511.363	0.000	0.000	0.000	0.000
716270.808	692616.706	633488.749	660746.379	0.000	0.000	0.000	0.000	0.000
627580.927	616006.308	596883.077	618436.839	567536.890	0.000	0.000	0.000	0.000
589480.137	567714.099	592599.616	560268.032	0.000	0.000	0.000	0.000	0.000
512996.773	513974.980	491161.548	0.000	0.000	0.000	0.000	0.000	0.000
503458.762	527098.114	484102.087	517501.915	0.000	0.000	0.000	0.000	0.000
516881.345	480240.504	477185.749	0.000	0.000	0.000	0.000	0.000	0.000
434737.245	450081.465	435843.794	0.000	0.000	0.000	0.000	0.000	0.000
459330.847	445251.834	487158.502	482092.668	489303.819	0.000	0.000	0.000	0.000
470749.952	487118.160	462489.767	0.000	0.000	0.000	0.000	0.000	0.000
462628.842	469761.455	430848.772	0.000	0.000	0.000	0.000	0.000	0.000
477737.436	526371.197	512287.209	0.000	0.000	0.000	0.000	0.000	0.000
501670.563	511459.244	493108.804	477707.767	0.000	0.000	0.000	0.000	0.000
471818.293	462913.671	477199.412	0.000	0.000	0.000	0.000	0.000	0.000
466639.913	438929.539	422370.427	0.000	0.000	0.000	0.000	0.000	0.000
384411.351	421359.559	410520.828	0.000	0.000	0.000	0.000	0.000	0.000
440810.209	446018.394	441384.181	0.000	0.000	0.000	0.000	0.000	0.000
430396.309	478840.058	504250.835	521015.146	0.000	0.000	0.000	0.000	0.000
504309.323	524089.787	534745.060	0.000	0.000	0.000	0.000	0.000	0.000
576129.791	548290.704	502398.955	562939.445	0.000	0.000	0.000	0.000	0.000
596527.020	587765.082	570968.534	618287.714	0.000	0.000	0.000	0.000	0.000
589998.348	601283.138	620420.521	641120.165	0.000	0.000	0.000	0.000	0.000
560098.577	583474.826	582838.892	563116.965	0.000	0.000	0.000	0.000	0.000
536316.684	548152.452	564850.484	526534.717	0.000	0.000	0.000	0.000	0.000
555580.248	552840.494	539677.057	537336.851	0.000	0.000	0.000	0.000	0.000
535865.476	573056.051	586816.579	610519.247	0.000	0.000	0.000	0.000	0.000
601586.986	596541.254	564378.676	594891.075	0.000	0.000	0.000	0.000	0.000
602039.711	604156.597	632263.123	593429.548	601767.994	0.000	0.000	0.000	0.000
588546.878	584187.220	571154.417	592606.640	0.000	0.000	0.000	0.000	0.000
570327.026	549447.531	568065.623	0.000	0.000	0.000	0.000	0.000	0.000
507928.768	503119.340	481329.239	496825.286	0.000	0.000	0.000	0.000	0.000
458395.981	475655.930	491852.464	0.000	0.000	0.000	0.000	0.000	0.000
504805.751	522272.302	549082.483	512211.113	0.000	0.000	0.000	0.000	0.000
498452.306	449771.741	444426.667	0.000	0.000	0.000	0.000	0.000	0.000
452601.326	440022.705	452345.411	0.000	0.000	0.000	0.000	0.000	0.000
492882.773	497998.048	534256.529	519135.328	0.000	0.000	0.000	0.000	0.000
577550.608	619828.308	581933.299	602932.664	0.000	0.000	0.000	0.000	0.000
561160.930	531115.395	548308.742	492125.984	0.000	0.000	0.000	0.000	0.000
513811.246	536451.907	542390.532	0.000	0.000	0.000	0.000	0.000	0.000
565128.199	533552.446	510102.582	561164.079	0.000	0.000	0.000	0.000	0.000
562448.677	582333.176	652226.375	648403.307	0.000	0.000	0.000	0.000	0.000
626429.041	590992.098	579263.524	582268.752	536437.518	0.000	0.000	0.000	0.000
524678.241	591642.459	597275.230	0.000	0.000	0.000	0.000	0.000	0.000
595358.584	615112.073	614594.153	602130.337	576255.950	0.000	0.000	0.000	0.000
578118.225	553921.487	564649.550	564742.026	0.000	0.000	0.000	0.000	0.000
586723.618	585538.373	561463.398	547147.719	0.000	0.000	0.000	0.000	0.000
579525.369	518701.793	606866.083	601095.195	0.000	0.000	0.000	0.000	0.000
615524.766	619862.886	577074.004	601615.940	0.000	0.000	0.000	0.000	0.000
611052.722	608035.801	633444.608	614473.304	0.000	0.000	0.000	0.000	0.000
653210.530	645165.453	671091.396	620174.269	646717.585	0.000	0.000	0.000	0.000
617745.353	646165.974	670277.227	676009.113	0.000	0.000	0.000	0.000	0.000
696441.878	669725.078	666715.559	663028.848	694569.853	0.000	0.000	0.000	0.000
656064.662	673904.400	706848.657	704542.893	735905.569	0.000	0.000	0.000	0.000
758259.340	774377.401	729368.003	738181.711	719486.574	0.000	0.000	0.000	0.000
796895.296	827972.213	768385.545	852551.260	835603.389	827129.859	0.000	0.000	0.000
926337.632	894662.444	874148.798	846711.373	838926.174	850781.443	0.000	0.000	0.000
843803.529	829758.457	818277.036	843447.677	824279.991	892395.010	0.000	0.000	0.000
840039.650	878317.846	838827.654	880615.022	850730.778	882799.534	0.000	0.000	0.000
908917.388	875150.964	829785.998	868696.521	912850.192	901477.522	0.000	0.000	0.000
883759.158	855922.556	951945.777	923941.163	861319.024	867257.558	0.000	0.000	0.000
913275.371	907399.846	922024.397	922356.066	904870.920	886281.252	868839.925	0.000	0.000
940760.322	942675.880	920929.033	844865.751	897311.654	816659.861	866919.229	0.000	0.000
871102.903	892705.702	881740.909	913784.438	858081.844	890059.812	857772.707	0.000	0.000
834606.108	854102.253	870617.529	933872.489	878340.990	864012.995	0.000	0.000	0.000
904985.565	884666.083	840350.258	883048.992	919328.890	890495.739	0.000	0.000	0.000
889426.498	897883.688	901835.235	878202.145	918273.646	870125.124	0.000	0.000	0.000
907037.706	896378.630	948766.603	875833.136	860148.462	904069.216	898763.302	0.000	0.000
892825.256	871459.695	905870.950	907276.356	908570.546	895110.904	0.000	0.000	0.000
869603.026	895856.663	825784.289	821962.847	907968.330	897545.214	0.000	0.000	0.000
850224.459	884204.570	879646.734	855885.928	889228.772	886422.664	0.000	0.000	0.000
890012.282	858030.306	876501.008	868296.749	877886.050	905936.603	0.000	0.000	0.000
902461.916	905895.568	847012.587	838715.088	858273.326	852536.723	0.000	0.000	0.000
845444.323	859808.263	854335.754	852006.475	881686.490	837198.399	0.000	0.000	0.000
823797.873	861979.795	817427.555	825525.240	844808.651	906273.223	0.000	0.000	0.000
861719.820	930700.073	904224.537	897956.252	905747.876	890020.203	0.000	0.000	0.000
890273.759	872844.075	925437.501	911352.721	810832.725	879824.739	0.000	0.000	0.000
865081.837	885159.417	881228.079	923676.602	886084.922	843561.517	876332.025	0.000	0.000
882090.908	877331.508	843625.565	859542.208	891082.933	898036.891	0.000	0.000	0.000
929333.482	855322.243	852871.191	882013.107	872333.929	885888.679	0.000	0.000	0.000
835275.349	889015.327	908603.567	842985.518	895856.663	851527.641	0.000	0.000	0.000
873660.024	879878.929	895399.438	881600.987	825463.911	813166.797	0.000	0.000	0.000
847443.264	857382.924	883493.687	823797.873	891384.766	861898.072	0.000	0.000	0.000
816253.234	775927.621	859497.881	832362.244	809959.259	832452.321	0.000	0.000	0.000
866446.012	861749.524	832251.407	827554.246	810898.476	0.000	0.000	0.000	0.000
855834.653	879414.662	842105.263	844124.052	837591.088	836701.055	0.000	0.000	0.000
915927.056	922024.397	887154.010	877269.936	835708.137	804524.647	0.000	0.000	0.000
840965.092	871801.578	843376.542	885912.224	834397.190	837913.929	0.000	0.000	0.000
870898.070	898617.926	816733.230	817474.331	797855.365	813014.740	0.000	0.000	0.000
805457.782	846188.345	817053.542	798014.540	769757.757	779386.778	0.000	0.000	0.000
815268.346	781646.930	760034.354	806451.613	786522.156	0.000	0.000	0.000	0.000
827253.024	830889.134	836722.058	793493.354	760005.472	766818.241	0.000	0.000	0.000
809009.126	823160.442	771230.035	755058.895	825062.086	0.000	0.000	0.000	0.000
790320.159	757776.683	785743.470	786077.004	771164.613	823628.247	0.000	0.000	0.000
829043.036	799251.900	849704.303	856611.758	841283.462	760219.247	0.000	0.000	0.000
823987.937	774773.379	828816.285	758990.239	774701.353	0.000	0.000	0.000	0.000
784455.235	760612.445	730108.202	719579.765	729431.846	0.000	0.000	0.000	0.000
725747.338	714918.928	687512.031	768970.502	763743.565	0.000	0.000	0.000	0.000
747535.003	741537.207	724322.758	767424.370	740565.199	710843.202	0.000	0.000	0.000
687734.259	626299.572	705024.711	694685.655	0.000	0.000	0.000	0.000	0.000
660982.220	692305.030	612010.086	616226.476	608564.943	0.000	0.000	0.000	0.000
634662.740	650402.274	662998.077	610459.615	0.000	0.000	0.000	0.000	0.000
645490.282	609856.501	645823.781	622142.035	0.000	0.000	0.000	0.000	0.000
595351.496	568915.590	578995.212	567575.544	0.000	0.000	0.000	0.000	0.000
544442.872	573664.223	577233.895	557584.544	0.000	0.000	0.000	0.000	0.000
597582.182	627096.855	596466.532	587109.425	561472.856	0.000	0.000	0.000	0.000
546758.814	574947.249	532867.252	0.000	0.000	0.000	0.000	0.000	0.000
539336.508	558609.286	570434.386	568243.163	0.000	0.000	0.000	0.000	0.000
537562.156	567946.250	594007.651	545654.950	0.000	0.000	0.000	0.000	0.000
523905.823	498678.502	446223.388	0.000	0.000	0.000	0.000	0.000	0.000
419721.892	395975.307	401446.814	0.000	0.000	0.000	0.000	0.000	0.000
357591.123	358022.570	391194.983	0.000	0.000	0.000	0.000	0.000	0.000
381285.007	376185.926	0.000	0.000	0.000	0.000	0.000	0.000	0.000
357644.837	315747.263	324015.721	0.000	0.000	0.000	0.000	0.000	0.000
330366.641	309850.776	0.000	0.000	0.000	0.000	0.000	0.000	0.000
317572.224	312951.824	0.000	0.000	0.000	0.000	0.000	0.000	0.000
327374.035	341944.639	357920.055	0.000	0.000	0.000	0.000	0.000	0.000
364862.301	374955.943	0.000	0.000	0.000	0.000	0.000	0.000	0.000
341700.438	293651.260	0.000	0.000	0.000	0.000	0.000	0.000	0.000
303653.252	312630.914	0.000	0.000	0.000	0.000	0.000	0.000	0.000
273679.428	259459.908	0.000	0.000	0.000	0.000	0.000	0.000	0.000
237343.650	241087.013	0.000	0.000	0.000	0.000	0.000	0.000	0.000
234053.359	259977.954	0.000	0.000	0.000	0.000	0.000	0.000	0.000
247169.905	0.000	0.000	0.000	0.000	0.000	0.000	0.000	0.000
209346.921	207359.177	0.000	0.000	0.000	0.000	0.000	0.000	0.000
264859.267	0.000	0.000	0.000	0.000	0.000	0.000	0.000	0.000
259273.567	303159.835	310897.904	0.000	0.000	0.000	0.000	0.000	0.000
308858.367	329327.612	0.000	0.000	0.000	0.000	0.000	0.000	0.000
321812.448	328868.397	0.000	0.000	0.000	0.000	0.000	0.000	0.000
367970.386	335778.923	334905.155	0.000	0.000	0.000	0.000	0.000	0.000
351914.414	330115.805	0.000	0.000	0.000	0.000	0.000	0.000	0.000
330018.844	349909.723	0.000	0.000	0.000	0.000	0.000	0.000	0.000
367843.152	355397.601	360719.130	0.000	0.000	0.000	0.000	0.000	0.000
357610.305	364878.277	391866.421	0.000	0.000	0.000	0.000	0.000	0.000
359657.893	371879.927	0.000	0.000	0.000	0.000	0.000	0.000	0.000
366813.637	386761.913	373799.636	0.000	0.000	0.000	0.000	0.000	0.000
377424.006	386249.517	0.000	0.000	0.000	0.000	0.000	0.000	0.000
326385.670	285521.762	0.000	0.000	0.000	0.000	0.000	0.000	0.000
263621.313	270506.415	0.000	0.000	0.000	0.000	0.000	0.000	0.000
280141.079	263116.350	0.000	0.000	0.000	0.000	0.000	0.000	0.000
264480.296	300033.604	0.000	0.000	0.000	0.000	0.000	0.000	0.000
295379.090	343521.022	0.000	0.000	0.000	0.000	0.000	0.000	0.000
371301.374	367416.073	379092.301	0.000	0.000	0.000	0.000	0.000	0.000
336425.080	369725.405	378120.439	0.000	0.000	0.000	0.000	0.000	0.000
377593.596	356746.614	0.000	0.000	0.000	0.000	0.000	0.000	0.000
350762.734	376940.300	340736.400	0.000	0.000	0.000	0.000	0.000	0.000
374068.103	386863.658	0.000	0.000	0.000	0.000	0.000	0.000	0.000
383074.247	371580.070	385914.134	0.000	0.000	0.000	0.000	0.000	0.000
335542.320	362192.860	0.000	0.000	0.000	0.000	0.000	0.000	0.000
327875.302	298063.482	0.000	0.000	0.000	0.000	0.000	0.000	0.000
334316.223	343829.296	339509.002	0.000	0.000	0.000	0.000	0.000	0.000
356918.508	373348.865	0.000	0.000	0.000	0.000	0.000	0.000	0.000
376249.619	389541.587	409740.348	0.000	0.000	0.000	0.000	0.000	0.000
403419.383	416181.122	428744.764	0.000	0.000	0.000	0.000	0.000	0.000
409138.518	363731.595	382451.591	0.000	0.000	0.000	0.000	0.000	0.000
363776.583	334794.152	0.000	0.000	0.000	0.000	0.000	0.000	0.000
351493.849	337138.503	341406.458	0.000	0.000	0.000	0.000	0.000	0.000
374210.883	378114.720	0.000	0.000	0.000	0.000	0.000	0.000	0.000
376903.362	394073.140	437786.203	0.000	0.000	0.000	0.000	0.000	0.000
450053.106	476721.680	435881.789	0.000	0.000	0.000	0.000	0.000	0.000
412282.727	429031.718	420440.117	0.000	0.000	0.000	0.000	0.000	0.000
413257.294	442301.738	417111.586	0.000	0.000	0.000	0.000	0.000	0.000
400406.813	348276.727	362296.525	0.000	0.000	0.000	0.000	0.000	0.000
378057.540	417653.373	0.000	0.000	0.000	0.000	0.000	0.000	0.000
407890.229	412869.983	403937.584	0.000	0.000	0.000	0.000	0.000	0.000
397715.522	371153.918	367162.458	0.000	0.000	0.000	0.000	0.000	0.000
318092.463	345909.448	0.000	0.000	0.000	0.000	0.000	0.000	0.000
330479.096	361329.113	369785.561	0.000	0.000	0.000	0.000	0.000	0.000
358072.567	370022.275	0.000	0.000	0.000	0.000	0.000	0.000	0.000
375655.989	363327.205	338384.283	0.000	0.000	0.000	0.000	0.000	0.000
338357.949	356291.575	358503.892	0.000	0.000	0.000	0.000	0.000	0.000
377887.533	337653.041	0.000	0.000	0.000	0.000	0.000	0.000	0.000
326070.653	329582.682	343061.411	0.000	0.000	0.000	0.000	0.000	0.000
316732.336	296374.451	0.000	0.000	0.000	0.000	0.000	0.000	0.000
291400.763	295455.888	0.000	0.000	0.000	0.000	0.000	0.000	0.000
304902.218	273564.130	0.000	0.000	0.000	0.000	0.000	0.000	0.000
278249.256	285511.165	0.000	0.000	0.000	0.000	0.000	0.000	0.000
295427.084	270633.797	0.000	0.000	0.000	0.000	0.000	0.000	0.000
309559.188	344654.071	0.000	0.000	0.000	0.000	0.000	0.000	0.000
345379.002	349353.521	0.000	0.000	0.000	0.000	0.000	0.000	0.000
325175.757	269076.878	0.000	0.000	0.000	0.000	0.000	0.000	0.000
295994.601	317688.246	312303.834	0.000	0.000	0.000	0.000	0.000	0.000
323320.110	323005.762	0.000	0.000	0.000	0.000	0.000	0.000	0.000
306159.626	279865.888	0.000	0.000	0.000	0.000	0.000	0.000	0.000
291001.365	295321.517	0.000	0.000	0.000	0.000	0.000	0.000	0.000
286268.010	305206.518	0.000	0.000	0.000	0.000	0.000	0.000	0.000
296199.757	264998.940	0.000	0.000	0.000	0.000	0.000	0.000	0.000
265313.216	287872.507	0.000	0.000	0.000	0.000	0.000	0.000	0.000
252553.314	261610.263	0.000	0.000	0.000	0.000	0.000	0.000	0.000
216568.345	0.000	0.000	0.000	0.000	0.000	0.000	0.000	0.000
214347.569	217061.465	0.000	0.000	0.000	0.000	0.000	0.000	0.000
223697.632	0.000	0.000	0.000	0.000	0.000	0.000	0.000	0.000
225885.074	219872.034	0.000	0.000	0.000	0.000	0.000	0.000	0.000
238352.886	0.000	0.000	0.000	0.000	0.000	0.000	0.000	0.000
236575.522	256207.261	0.000	0.000	0.000	0.000	0.000	0.000	0.000
226686.948	228751.292	0.000	0.000	0.000	0.000	0.000	0.000	0.000
232475.962	0.000	0.000	0.000	0.000	0.000	0.000	0.000	0.000
222880.463	232932.457	0.000	0.000	0.000	0.000	0.000	0.000	0.000
266940.726	0.000	0.000	0.000	0.000	0.000	0.000	0.000	0.000
216676.273	198212.912	0.000	0.000	0.000	0.000	0.000	0.000	0.000
204127.041	0.000	0.000	0.000	0.000	0.000	0.000	0.000	0.000
218752.803	199903.247	0.000	0.000	0.000	0.000	0.000	0.000	0.000
211729.833	0.000	0.000	0.000	0.000	0.000	0.000	0.000	0.000
220238.607	258453.363	0.000	0.000	0.000	0.000	0.000	0.000	0.000
305361.227	333040.258	0.000	0.000	0.000	0.000	0.000	0.000	0.000
325702.132	288278.315	0.000	0.000	0.000	0.000	0.000	0.000	0.000
254220.699	243115.575	0.000	0.000	0.000	0.000	0.000	0.000	0.000
232400.324	196623.966	0.000	0.000	0.000	0.000	0.000	0.000	0.000
206745.699	0.000	0.000	0.000	0.000	0.000	0.000	0.000	0.000
202836.054	0.000	0.000	0.000	0.000	0.000	0.000	0.000	0.000
186478.795	0.000	0.000	0.000	0.000	0.000	0.000	0.000	0.000
149887.060	0.000	0.000	0.000	0.000	0.000	0.000	0.000	0.000
113548.493	0.000	0.000	0.000	0.000	0.000	0.000	0.000	0.000
98236.845	0.000	0.000	0.000	0.000	0.000	0.000	0.000	0.000
73725.489	0.000	0.000	0.000	0.000	0.000	0.000	0.000	0.000
0.000	0.000	0.000	0.000	0.000	0.000	0.000	0.000	0.000
84665.761	0.000	0.000	0.000	0.000	0.000	0.000	0.000	0.000
104045.930	0.000	0.000	0.000	0.000	0.000	0.000	0.000	0.000
0.000	0.000	0.000	0.000	0.000	0.000	0.000	0.000	0.000
95526.129	0.000	0.000	0.000	0.000	0.000	0.000	0.000	0.000
92802.515	0.000	0.000	0.000	0.000	0.000	0.000	0.000	0.000
0.000	0.000	0.000	0.000	0.000	0.000	0.000	0.000	0.000
85933.096	0.000	0.000	0.000	0.000	0.000	0.000	0.000	0.000
97318.865	0.000	0.000	0.000	0.000	0.000	0.000	0.000	0.000
0.000	0.000	0.000	0.000	0.000	0.000	0.000	0.000	0.000
87937.831	0.000	0.000	0.000	0.000	0.000	0.000	0.000	0.000
94773.255	0.000	0.000	0.000	0.000	0.000	0.000	0.000	0.000
0.000	0.000	0.000	0.000	0.000	0.000	0.000	0.000	0.000
99759.878	0.000	0.000	0.000	0.000	0.000	0.000	0.000	0.000
100301.104	0.000	0.000	0.000	0.000	0.000	0.000	0.000	0.000
0.000	0.000	0.000	0.000	0.000	0.000	0.000	0.000	0.000
88719.415	0.000	0.000	0.000	0.000	0.000	0.000	0.000	0.000
0.000	0.000	0.000	0.000	0.000	0.000	0.000	0.000	0.000
77107.542	0.000	0.000	0.000	0.000	0.000	0.000	0.000	0.000
0.000	0.000	0.000	0.000	0.000	0.000	0.000	0.000	0.000
68765.197	0.000	0.000	0.000	0.000	0.000	0.000	0.000	0.000
0.000	0.000	0.000	0.000	0.000	0.000	0.000	0.000	0.000
66891.825	0.000	0.000	0.000	0.000	0.000	0.000	0.000	0.000
0.000	0.000	0.000	0.000	0.000	0.000	0.000	0.000	0.000
0.000	0.000	0.000	0.000	0.000	0.000	0.000	0.000	0.000
50702.303	0.000	0.000	0.000	0.000	0.000	0.000	0.000	0.000
0.000	0.000	0.000	0.000	0.000	0.000	0.000	0.000	0.000
0.000	0.000	0.000	0.000	0.000	0.000	0.000	0.000	0.000
41347.225	0.000	0.000	0.000	0.000	0.000	0.000	0.000	0.000
0.000	0.000	0.000	0.000	0.000	0.000	0.000	0.000	0.000
0.000	0.000	0.000	0.000	0.000	0.000	0.000	0.000	0.000
0.000	0.000	0.000	0.000	0.000	0.000	0.000	0.000	0.000
0.000	0.000	0.000	0.000	0.000	0.000	0.000	0.000	0.000
30681.453	0.000	0.000	0.000	0.000	0.000	0.000	0.000	0.000
0.000	0.000	0.000	0.000	0.000	0.000	0.000	0.000	0.000
0.000	0.000	0.000	0.000	0.000	0.000	0.000	0.000	0.000
0.000	0.000	0.000	0.000	0.000	0.000	0.000	0.000	0.000
0.000	0.000	0.000	0.000	0.000	0.000	0.000	0.000	0.000
0.000	0.000	0.000	0.000	0.000	0.000	0.000	0.000	0.000
24199.475	0.000	0.000	0.000	0.000	0.000	0.000	0.000	0.000
0.000	0.000	0.000	0.000	0.000	0.000	0.000	0.000	0.000
0.000	0.000	0.000	0.000	0.000	0.000	0.000	0.000	0.000
0.000	0.000	0.000	0.000	0.000	0.000	0.000	0.000	0.000
0.000	0.000	0.000	0.000	0.000	0.000	0.000	0.000	0.000
0.000	0.000	0.000	0.000	0.000	0.000	0.000	0.000	0.000
23641.903	0.000	0.000	0.000	0.000	0.000	0.000	0.000	0.000
0.000	0.000	0.000	0.000	0.000	0.000	0.000	0.000	0.000
0.000	0.000	0.000	0.000	0.000	0.000	0.000	0.000	0.000
0.000	0.000	0.000	0.000	0.000	0.000	0.000	0.000	0.000
0.000	0.000	0.000	0.000	0.000	0.000	0.000	0.000	0.000
0.000	0.000	0.000	0.000	0.000	0.000	0.000	0.000	0.000
22878.536	0.000	0.000	0.000	0.000	0.000	0.000	0.000	0.000
0.000	0.000	0.000	0.000	0.000	0.000	0.000	0.000	0.000
0.000	0.000	0.000	0.000	0.000	0.000	0.000	0.000	0.000
0.000	0.000	0.000	0.000	0.000	0.000	0.000	0.000	0.000
0.000	0.000	0.000	0.000	0.000	0.000	0.000	0.000	0.000
0.000	0.000	0.000	0.000	0.000	0.000	0.000	0.000	0.000
26478.023	0.000	0.000	0.000	0.000	0.000	0.000	0.000	0.000
0.000	0.000	0.000	0.000	0.000	0.000	0.000	0.000	0.000
0.000	0.000	0.000	0.000	0.000	0.000	0.000	0.000	0.000
0.000	0.000	0.000	0.000	0.000	0.000	0.000	0.000	0.000
33031.011	0.000	0.000	0.000	0.000	0.000	0.000	0.000	0.000
0.000	0.000	0.000	0.000	0.000	0.000	0.000	0.000	0.000
0.000	0.000	0.000	0.000	0.000	0.000	0.000	0.000	0.000
0.000	0.000	0.000	0.000	0.000	0.000	0.000	0.000	0.000
0.000	0.000	0.000	0.000	0.000	0.000	0.000	0.000	0.000
27681.883	0.000	0.000	0.000	0.000	0.000	0.000	0.000	0.000
0.000	0.000	0.000	0.000	0.000	0.000	0.000	0.000	0.000
0.000	0.000	0.000	0.000	0.000	0.000	0.000	0.000	0.000
0.000	0.000	0.000	0.000	0.000	0.000	0.000	0.000	0.000
32539.394	0.000	0.000	0.000	0.000	0.000	0.000	0.000	0.000
0.000	0.000	0.000	0.000	0.000	0.000	0.000	0.000	0.000
0.000	0.000	0.000	0.000	0.000	0.000	0.000	0.000	0.000
0.000	0.000	0.000	0.000	0.000	0.000	0.000	0.000	0.000
0.000	0.000	0.000	0.000	0.000	0.000	0.000	0.000	0.000
31602.167	0.000	0.000	0.000	0.000	0.000	0.000	0.000	0.000
0.000	0.000	0.000	0.000	0.000	0.000	0.000	0.000	0.000
0.000	0.000	0.000	0.000	0.000	0.000	0.000	0.000	0.000
41258.227	0.000	0.000	0.000	0.000	0.000	0.000	0.000	0.000
0.000	0.000	0.000	0.000	0.000	0.000	0.000	0.000	0.000
0.000	0.000	0.000	0.000	0.000	0.000	0.000	0.000	0.000
64228.881	0.000	0.000	0.000	0.000	0.000	0.000	0.000	0.000
0.000	0.000	0.000	0.000	0.000	0.000	0.000	0.000	0.000
66222.140	0.000	0.000	0.000	0.000	0.000	0.000	0.000	0.000
0.000	0.000	0.000	0.000	0.000	0.000	0.000	0.000	0.000
72061.010	0.000	0.000	0.000	0.000	0.000	0.000	0.000	0.000
0.000	0.000	0.000	0.000	0.000	0.000	0.000	0.000	0.000
0.000	0.000	0.000	0.000	0.000	0.000	0.000	0.000	0.000
51303.441	0.000	0.000	0.000	0.000	0.000	0.000	0.000	0.000
0.000	0.000	0.000	0.000	0.000	0.000	0.000	0.000	0.000
0.000	0.000	0.000	0.000	0.000	0.000	0.000	0.000	0.000
44619.611	0.000	0.000	0.000	0.000	0.000	0.000	0.000	0.000
0.000	0.000	0.000	0.000	0.000	0.000	0.000	0.000	0.000
0.000	0.000	0.000	0.000	0.000	0.000	0.000	0.000	0.000
0.000	0.000	0.000	0.000	0.000	0.000	0.000	0.000	0.000
31776.053	0.000	0.000	0.000	0.000	0.000	0.000	0.000	0.000
0.000	0.000	0.000	0.000	0.000	0.000	0.000	0.000	0.000
0.000	0.000	0.000	0.000	0.000	0.000	0.000	0.000	0.000
0.000	0.000	0.000	0.000	0.000	0.000	0.000	0.000	0.000
0.000	0.000	0.000	0.000	0.000	0.000	0.000	0.000	0.000
30677.632	0.000	0.000	0.000	0.000	0.000	0.000	0.000	0.000
0.000	0.000	0.000	0.000	0.000	0.000	0.000	0.000	0.000
0.000	0.000	0.000	0.000	0.000	0.000	0.000	0.000	0.000
0.000	0.000	0.000	0.000	0.000	0.000	0.000	0.000	0.000
0.000	0.000	0.000	0.000	0.000	0.000	0.000	0.000	0.000
30481.077	0.000	0.000	0.000	0.000	0.000	0.000	0.000	0.000
0.000	0.000	0.000	0.000	0.000	0.000	0.000	0.000	0.000
0.000	0.000	0.000	0.000	0.000	0.000	0.000	0.000	0.000
0.000	0.000	0.000	0.000	0.000	0.000	0.000	0.000	0.000
32070.072	0.000	0.000	0.000	0.000	0.000	0.000	0.000	0.000
0.000	0.000	0.000	0.000	0.000	0.000	0.000	0.000	0.000
0.000	0.000	0.000	0.000	0.000	0.000	0.000	0.000	0.000
0.000	0.000	0.000	0.000	0.000	0.000	0.000	0.000	0.000
38354.441	0.000	0.000	0.000	0.000	0.000	0.000	0.000	0.000
0.000	0.000	0.000	0.000	0.000	0.000	0.000	0.000	0.000
0.000	0.000	0.000	0.000	0.000	0.000	0.000	0.000	0.000
0.000	0.000	0.000	0.000	0.000	0.000	0.000	0.000	0.000
36253.649	0.000	0.000	0.000	0.000	0.000	0.000	0.000	0.000
0.000	0.000	0.000	0.000	0.000	0.000	0.000	0.000	0.000
0.000	0.000	0.000	0.000	0.000	0.000	0.000	0.000	0.000
41266.536	0.000	0.000	0.000	0.000	0.000	0.000	0.000	0.000
0.000	0.000	0.000	0.000	0.000	0.000	0.000	0.000	0.000
61065.943	0.000	0.000	0.000	0.000	0.000	0.000	0.000	0.000
0.000	0.000	0.000	0.000	0.000	0.000	0.000	0.000	0.000
73996.515	0.000	0.000	0.000	0.000	0.000	0.000	0.000	0.000
0.000	0.000	0.000	0.000	0.000	0.000	0.000	0.000	0.000
0.000	0.000	0.000	0.000	0.000	0.000	0.000	0.000	0.000
62072.052	0.000	0.000	0.000	0.000	0.000	0.000	0.000	0.000
0.000	0.000	0.000	0.000	0.000	0.000	0.000	0.000	0.000
51944.598	0.000	0.000	0.000	0.000	0.000	0.000	0.000	0.000
0.000	0.000	0.000	0.000	0.000	0.000	0.000	0.000	0.000
0.000	0.000	0.000	0.000	0.000	0.000	0.000	0.000	0.000
0.000	0.000	0.000	0.000	0.000	0.000	0.000	0.000	0.000
0.000	0.000	0.000	0.000	0.000	0.000	0.000	0.000	0.000
32421.994	0.000	0.000	0.000	0.000	0.000	0.000	0.000	0.000
0.000	0.000	0.000	0.000	0.000	0.000	0.000	0.000	0.000
0.000	0.000	0.000	0.000	0.000	0.000	0.000	0.000	0.000
0.000	0.000	0.000	0.000	0.000	0.000	0.000	0.000	0.000
0.000	0.000	0.000	0.000	0.000	0.000	0.000	0.000	0.000
0.000	0.000	0.000	0.000	0.000	0.000	0.000	0.000	0.000
24446.614	0.000	0.000	0.000	0.000	0.000	0.000	0.000	0.000
0.000	0.000	0.000	0.000	0.000	0.000	0.000	0.000	0.000
0.000	0.000	0.000	0.000	0.000	0.000	0.000	0.000	0.000
0.000	0.000	0.000	0.000	0.000	0.000	0.000	0.000	0.000
0.000	0.000	0.000	0.000	0.000	0.000	0.000	0.000	0.000
0.000	0.000	0.000	0.000	0.000	0.000	0.000	0.000	0.000
0.000	0.000	0.000	0.000	0.000	0.000	0.000	0.000	0.000
0.000	0.000	0.000	0.000	0.000	0.000	0.000	0.000	0.000
16364.957	0.000	0.000	0.000	0.000	0.000	0.000	0.000	0.000
0.000	0.000	0.000	0.000	0.000	0.000	0.000	0.000	0.000
0.000	0.000	0.000	0.000	0.000	0.000	0.000	0.000	0.000
0.000	0.000	0.000	0.000	0.000	0.000	0.000	0.000	0.000
0.000	0.000	0.000	0.000	0.000	0.000	0.000	0.000	0.000
0.000	0.000	0.000	0.000	0.000	0.000	0.000	0.000	0.000
0.000	0.000	0.000	0.000	0.000	0.000	0.000	0.000	0.000
0.000	0.000	0.000	0.000	0.000	0.000	0.000	0.000	0.000
0.000	0.000	0.000	0.000	0.000	0.000	0.000	0.000	0.000
0.000	0.000	0.000	0.000	0.000	0.000	0.000	0.000	0.000
0.000	0.000	0.000	0.000	0.000	0.000	0.000	0.000	0.000
0.000	0.000	0.000	0.000	0.000	0.000	0.000	0.000	0.000
0.000	0.000	0.000	0.000	0.000	0.000	0.000	0.000	0.000
0.000	0.000	0.000	0.000	0.000	0.000	0.000	0.000	0.000
0.000	0.000	0.000	0.000	0.000	0.000	0.000	0.000	0.000
0.000	0.000	0.000	0.000	0.000	0.000	0.000	0.000	0.000
0.000	0.000	0.000	0.000	0.000	0.000	0.000	0.000	0.000
0.000	0.000	0.000	0.000	0.000	0.000	0.000	0.000	0.000
0.000	0.000	0.000	0.000	0.000	0.000	0.000	0.000	0.000
0.000	0.000	0.000	0.000	0.000	0.000	0.000	0.000	0.000
0.000	0.000	0.000	0.000	0.000	0.000	0.000	0.000	0.000
0.000	0.000	0.000	0.000	0.000	0.000	0.000	0.000	0.000
6429.586	0.000	0.000	0.000	0.000	0.000	0.000	0.000	0.000
0.000	0.000	0.000	0.000	0.000	0.000	0.000	0.000	0.000
0.000	0.000	0.000	0.000	0.000	0.000	0.000	0.000	0.000
0.000	0.000	0.000	0.000	0.000	0.000	0.000	0.000	0.000
0.000	0.000	0.000	0.000	0.000	0.000	0.000	0.000	0.000
0.000	0.000	0.000	0.000	0.000	0.000	0.000	0.000	0.000
0.000	0.000	0.000	0.000	0.000	0.000	0.000	0.000	0.000
0.000	0.000	0.000	0.000	0.000	0.000	0.000	0.000	0.000
0.000	0.000	0.000	0.000	0.000	0.000	0.000	0.000	0.000
0.000	0.000	0.000	0.000	0.000	0.000	0.000	0.000	0.000
0.000	0.000	0.000	0.000	0.000	0.000	0.000	0.000	0.000
0.000	0.000	0.000	0.000	0.000	0.000	0.000	0.000	0.000
0.000	0.000	0.000	0.000	0.000	0.000	0.000	0.000	0.000
0.000	0.000	0.000	0.000	0.000	0.000	0.000	0.000	0.000
0.000	0.000	0.000	0.000	0.000	0.000	0.000	0.000	0.000
0.000	0.000	0.000	0.000	0.000	0.000	0.000	0.000	0.000
0.000	0.000	0.000	0.000	0.000	0.000	0.000	0.000	0.000
0.000	0.000	0.000	0.000	0.000	0.000	0.000	0.000	0.000
0.000	0.000	0.000	0.000	0.000	0.000	0.000	0.000	0.000
0.000	0.000	0.000	0.000	0.000	0.000	0.000	0.000	0.000
0.000	0.000	0.000	0.000	0.000	0.000	0.000	0.000	0.000
0.000	0.000	0.000	0.000	0.000	0.000	0.000	0.000	0.000
0.000	0.000	0.000	0.000	0.000	0.000	0.000	0.000	0.000
0.000	0.000	0.000	0.000	0.000	0.000	0.000	0.000	0.000
0.000	0.000	0.000	0.000	0.000	0.000	0.000	0.000	0.000
0.000	0.000	0.000	0.000	0.000	0.000	0.000	0.000	0.000
0.000	0.000	0.000	0.000	0.000	0.000	0.000	0.000	0.000
0.000	0.000	0.000	0.000	0.000	0.000	0.000	0.000	0.000
0.000	0.000	0.000	0.000	0.000	0.000	0.000	0.000	0.000
0.000	0.000	0.000	0.000	0.000	0.000	0.000	0.000	0.000
4836.341	0.000	0.000	0.000	0.000	0.000	0.000	0.000	0.000
0.000	0.000	0.000	0.000	0.000	0.000	0.000	0.000	0.000
0.000	0.000	0.000	0.000	0.000	0.000	0.000	0.000	0.000
0.000	0.000	0.000	0.000	0.000	0.000	0.000	0.000	0.000
0.000	0.000	0.000	0.000	0.000	0.000	0.000	0.000	0.000
0.000	0.000	0.000	0.000	0.000	0.000	0.000	0.000	0.000
0.000	0.000	0.000	0.000	0.000	0.000	0.000	0.000	0.000
0.000	0.000	0.000	0.000	0.000	0.000	0.000	0.000	0.000
0.000	0.000	0.000	0.000	0.000	0.000	0.000	0.000	0.000
0.000	0.000	0.000	0.000	0.000	0.000	0.000	0.000	0.000
0.000	0.000	0.000	0.000	0.000	0.000	0.000	0.000	0.000
0.000	0.000	0.000	0.000	0.000	0.000	0.000	0.000	0.000
0.000	0.000	0.000	0.000	0.000	0.000	0.000	0.000	0.000
0.000	0.000	0.000	0.000	0.000	0.000	0.000	0.000	0.000
0.000	0.000	0.000	0.000	0.000	0.000	0.000	0.000	0.000
0.000	0.000	0.000	0.000	0.000	0.000	0.000	0.000	0.000
0.000	0.000	0.000	0.000	0.000	0.000	0.000	0.000	0.000
0.000	0.000	0.000	0.000	0.000	0.000	0.000	0.000	0.000
7795.223	0.000	0.000	0.000	0.000	0.000	0.000	0.000	0.000
0.000	0.000	0.000	0.000	0.000	0.000	0.000	0.000	0.000
0.000	0.000	0.000	0.000	0.000	0.000	0.000	0.000	0.000
0.000	0.000	0.000	0.000	0.000	0.000	0.000	0.000	0.000
0.000	0.000	0.000	0.000	0.000	0.000	0.000	0.000	0.000
0.000	0.000	0.000	0.000	0.000	0.000	0.000	0.000	0.000
0.000	0.000	0.000	0.000	0.000	0.000	0.000	0.000	0.000
0.000	0.000	0.000	0.000	0.000	0.000	0.000	0.000	0.000
0.000	0.000	0.000	0.000	0.000	0.000	0.000	0.000	0.000
0.000	0.000	0.000	0.000	0.000	0.000	0.000	0.000	0.000
0.000	0.000	0.000	0.000	0.000	0.000	0.000	0.000	0.000
0.000	0.000	0.000	0.000	0.000	0.000	0.000	0.000	0.000
12674.111	0.000	0.000	0.000	0.000	0.000	0.000	0.000	0.000
0.000	0.000	0.000	0.000	0.000	0.000	0.000	0.000	0.000
0.000	0.000	0.000	0.000	0.000	0.000	0.000	0.000	0.000
0.000	0.000	0.000	0.000	0.000	0.000	0.000	0.000	0.000
32692.837	0.000	0.000	0.000	0.000	0.000	0.000	0.000	0.000
0.000	0.000	0.000	0.000	0.000	0.000	0.000	0.000	0.000
0.000	0.000	0.000	0.000	0.000	0.000	0.000	0.000	0.000
47535.634	0.000	0.000	0.000	0.000	0.000	0.000	0.000	0.000
0.000	0.000	0.000	0.000	0.000	0.000	0.000	0.000	0.000
67736.359	0.000	0.000	0.000	0.000	0.000	0.000	0.000	0.000
0.000	0.000	0.000	0.000	0.000	0.000	0.000	0.000	0.000
73273.547	0.000	0.000	0.000	0.000	0.000	0.000	0.000	0.000
0.000	0.000	0.000	0.000	0.000	0.000	0.000	0.000	0.000
63304.762	0.000	0.000	0.000	0.000	0.000	0.000	0.000	0.000
0.000	0.000	0.000	0.000	0.000	0.000	0.000	0.000	0.000
0.000	0.000	0.000	0.000	0.000	0.000	0.000	0.000	0.000
58647.140	0.000	0.000	0.000	0.000	0.000	0.000	0.000	0.000
0.000	0.000	0.000	0.000	0.000	0.000	0.000	0.000	0.000
60171.151	0.000	0.000	0.000	0.000	0.000	0.000	0.000	0.000
0.000	0.000	0.000	0.000	0.000	0.000	0.000	0.000	0.000
0.000	0.000	0.000	0.000	0.000	0.000	0.000	0.000	0.000
49196.159	0.000	0.000	0.000	0.000	0.000	0.000	0.000	0.000
0.000	0.000	0.000	0.000	0.000	0.000	0.000	0.000	0.000
0.000	0.000	0.000	0.000	0.000	0.000	0.000	0.000	0.000
0.000	0.000	0.000	0.000	0.000	0.000	0.000	0.000	0.000
39224.085	0.000	0.000	0.000	0.000	0.000	0.000	0.000	0.000
0.000	0.000	0.000	0.000	0.000	0.000	0.000	0.000	0.000
0.000	0.000	0.000	0.000	0.000	0.000	0.000	0.000	0.000
43998.824	0.000	0.000	0.000	0.000	0.000	0.000	0.000	0.000
0.000	0.000	0.000	0.000	0.000	0.000	0.000	0.000	0.000
0.000	0.000	0.000	0.000	0.000	0.000	0.000	0.000	0.000
0.000	0.000	0.000	0.000	0.000	0.000	0.000	0.000	0.000
34459.825	0.000	0.000	0.000	0.000	0.000	0.000	0.000	0.000
0.000	0.000	0.000	0.000	0.000	0.000	0.000	0.000	0.000
0.000	0.000	0.000	0.000	0.000	0.000	0.000	0.000	0.000
0.000	0.000	0.000	0.000	0.000	0.000	0.000	0.000	0.000
41180.802	0.000	0.000	0.000	0.000	0.000	0.000	0.000	0.000
0.000	0.000	0.000	0.000	0.000	0.000	0.000	0.000	0.000
0.000	0.000	0.000	0.000	0.000	0.000	0.000	0.000	0.000
38481.045	0.000	0.000	0.000	0.000	0.000	0.000	0.000	0.000
0.000	0.000	0.000	0.000	0.000	0.000	0.000	0.000	0.000
0.000	0.000	0.000	0.000	0.000	0.000	0.000	0.000	0.000
57706.568	0.000	0.000	0.000	0.000	0.000	0.000	0.000	0.000
77111.228	0.000	0.000	0.000	0.000	0.000	0.000	0.000	0.000
0.000	0.000	0.000	0.000	0.000	0.000	0.000	0.000	0.000
76911.067	0.000	0.000	0.000	0.000	0.000	0.000	0.000	0.000
0.000	0.000	0.000	0.000	0.000	0.000	0.000	0.000	0.000
82739.128	0.000	0.000	0.000	0.000	0.000	0.000	0.000	0.000
0.000	0.000	0.000	0.000	0.000	0.000	0.000	0.000	0.000
86886.559	0.000	0.000	0.000	0.000	0.000	0.000	0.000	0.000
0.000	0.000	0.000	0.000	0.000	0.000	0.000	0.000	0.000
56702.393	0.000	0.000	0.000	0.000	0.000	0.000	0.000	0.000
0.000	0.000	0.000	0.000	0.000	0.000	0.000	0.000	0.000
0.000	0.000	0.000	0.000	0.000	0.000	0.000	0.000	0.000
55407.709	0.000	0.000	0.000	0.000	0.000	0.000	0.000	0.000
0.000	0.000	0.000	0.000	0.000	0.000	0.000	0.000	0.000
0.000	0.000	0.000	0.000	0.000	0.000	0.000	0.000	0.000
47231.056	0.000	0.000	0.000	0.000	0.000	0.000	0.000	0.000
0.000	0.000	0.000	0.000	0.000	0.000	0.000	0.000	0.000
0.000	0.000	0.000	0.000	0.000	0.000	0.000	0.000	0.000
39674.998	0.000	0.000	0.000	0.000	0.000	0.000	0.000	0.000
0.000	0.000	0.000	0.000	0.000	0.000	0.000	0.000	0.000
0.000	0.000	0.000	0.000	0.000	0.000	0.000	0.000	0.000
0.000	0.000	0.000	0.000	0.000	0.000	0.000	0.000	0.000
40850.808	0.000	0.000	0.000	0.000	0.000	0.000	0.000	0.000
0.000	0.000	0.000	0.000	0.000	0.000	0.000	0.000	0.000
0.000	0.000	0.000	0.000	0.000	0.000	0.000	0.000	0.000
0.000	0.000	0.000	0.000	0.000	0.000	0.000	0.000	0.000
34255.303	0.000	0.000	0.000	0.000	0.000	0.000	0.000	0.000
0.000	0.000	0.000	0.000	0.000	0.000	0.000	0.000	0.000
0.000	0.000	0.000	0.000	0.000	0.000	0.000	0.000	0.000
0.000	0.000	0.000	0.000	0.000	0.000	0.000	0.000	0.000
35167.914	0.000	0.000	0.000	0.000	0.000	0.000	0.000	0.000
0.000	0.000	0.000	0.000	0.000	0.000	0.000	0.000	0.000
0.000	0.000	0.000	0.000	0.000	0.000	0.000	0.000	0.000
0.000	0.000	0.000	0.000	0.000	0.000	0.000	0.000	0.000
36712.620	0.000	0.000	0.000	0.000	0.000	0.000	0.000	0.000
0.000	0.000	0.000	0.000	0.000	0.000	0.000	0.000	0.000
0.000	0.000	0.000	0.000	0.000	0.000	0.000	0.000	0.000
0.000	0.000	0.000	0.000	0.000	0.000	0.000	0.000	0.000
39271.483	0.000	0.000	0.000	0.000	0.000	0.000	0.000	0.000
0.000	0.000	0.000	0.000	0.000	0.000	0.000	0.000	0.000
53454.440	0.000	0.000	0.000	0.000	0.000	0.000	0.000	0.000
0.000	0.000	0.000	0.000	0.000	0.000	0.000	0.000	0.000
0.000	0.000	0.000	0.000	0.000	0.000	0.000	0.000	0.000
44662.197	0.000	0.000	0.000	0.000	0.000	0.000	0.000	0.000
0.000	0.000	0.000	0.000	0.000	0.000	0.000	0.000	0.000
0.000	0.000	0.000	0.000	0.000	0.000	0.000	0.000	0.000
52723.679	0.000	0.000	0.000	0.000	0.000	0.000	0.000	0.000
0.000	0.000	0.000	0.000	0.000	0.000	0.000	0.000	0.000
0.000	0.000	0.000	0.000	0.000	0.000	0.000	0.000	0.000
0.000	0.000	0.000	0.000	0.000	0.000	0.000	0.000	0.000
41910.358	0.000	0.000	0.000	0.000	0.000	0.000	0.000	0.000
0.000	0.000	0.000	0.000	0.000	0.000	0.000	0.000	0.000
0.000	0.000	0.000	0.000	0.000	0.000	0.000	0.000	0.000
40909.467	0.000	0.000	0.000	0.000	0.000	0.000	0.000	0.000
0.000	0.000	0.000	0.000	0.000	0.000	0.000	0.000	0.000
0.000	0.000	0.000	0.000	0.000	0.000	0.000	0.000	0.000
46603.448	0.000	0.000	0.000	0.000	0.000	0.000	0.000	0.000
0.000	0.000	0.000	0.000	0.000	0.000	0.000	0.000	0.000
0.000	0.000	0.000	0.000	0.000	0.000	0.000	0.000	0.000
50544.925	0.000	0.000	0.000	0.000	0.000	0.000	0.000	0.000
0.000	0.000	0.000	0.000	0.000	0.000	0.000	0.000	0.000
0.000	0.000	0.000	0.000	0.000	0.000	0.000	0.000	0.000
48062.874	0.000	0.000	0.000	0.000	0.000	0.000	0.000	0.000
0.000	0.000	0.000	0.000	0.000	0.000	0.000	0.000	0.000
0.000	0.000	0.000	0.000	0.000	0.000	0.000	0.000	0.000
50307.505	0.000	0.000	0.000	0.000	0.000	0.000	0.000	0.000
0.000	0.000	0.000	0.000	0.000	0.000	0.000	0.000	0.000
0.000	0.000	0.000	0.000	0.000	0.000	0.000	0.000	0.000
47043.548	0.000	0.000	0.000	0.000	0.000	0.000	0.000	0.000
0.000	0.000	0.000	0.000	0.000	0.000	0.000	0.000	0.000
0.000	0.000	0.000	0.000	0.000	0.000	0.000	0.000	0.000
0.000	0.000	0.000	0.000	0.000	0.000	0.000	0.000	0.000
34002.133	0.000	0.000	0.000	0.000	0.000	0.000	0.000	0.000
0.000	0.000	0.000	0.000	0.000	0.000	0.000	0.000	0.000
0.000	0.000	0.000	0.000	0.000	0.000	0.000	0.000	0.000
0.000	0.000	0.000	0.000	0.000	0.000	0.000	0.000	0.000
0.000	0.000	0.000	0.000	0.000	0.000	0.000	0.000	0.000
0.000	0.000	0.000	0.000	0.000	0.000	0.000	0.000	0.000
0.000	0.000	0.000	0.000	0.000	0.000	0.000	0.000	0.000
20561.489	0.000	0.000	0.000	0.000	0.000	0.000	0.000	0.000
0.000	0.000	0.000	0.000	0.000	0.000	0.000	0.000	0.000
0.000	0.000	0.000	0.000	0.000	0.000	0.000	0.000	0.000
0.000	0.000	0.000	0.000	0.000	0.000	0.000	0.000	0.000
0.000	0.000	0.000	0.000	0.000	0.000	0.000	0.000	0.000
0.000	0.000	0.000	0.000	0.000	0.000	0.000	0.000	0.000
0.000	0.000	0.000	0.000	0.000	0.000	0.000	0.000	0.000
19770.434	0.000	0.000	0.000	0.000	0.000	0.000	0.000	0.000
0.000	0.000	0.000	0.000	0.000	0.000	0.000	0.000	0.000
0.000	0.000	0.000	0.000	0.000	0.000	0.000	0.000	0.000
0.000	0.000	0.000	0.000	0.000	0.000	0.000	0.000	0.000
39158.515	0.000	0.000	0.000	0.000	0.000	0.000	0.000	0.000
0.000	0.000	0.000	0.000	0.000	0.000	0.000	0.000	0.000
58525.223	0.000	0.000	0.000	0.000	0.000	0.000	0.000	0.000
0.000	0.000	0.000	0.000	0.000	0.000	0.000	0.000	0.000
72345.237	0.000	0.000	0.000	0.000	0.000	0.000	0.000	0.000
0.000	0.000	0.000	0.000	0.000	0.000	0.000	0.000	0.000
88679.133	0.000	0.000	0.000	0.000	0.000	0.000	0.000	0.000
112309.831	0.000	0.000	0.000	0.000	0.000	0.000	0.000	0.000
134166.777	0.000	0.000	0.000	0.000	0.000	0.000	0.000	0.000
152125.729	0.000	0.000	0.000	0.000	0.000	0.000	0.000	0.000
125447.691	0.000	0.000	0.000	0.000	0.000	0.000	0.000	0.000
138686.253	0.000	0.000	0.000	0.000	0.000	0.000	0.000	0.000
131826.816	0.000	0.000	0.000	0.000	0.000	0.000	0.000	0.000
0.000	0.000	0.000	0.000	0.000	0.000	0.000	0.000	0.000
116465.143	0.000	0.000	0.000	0.000	0.000	0.000	0.000	0.000
97156.992	0.000	0.000	0.000	0.000	0.000	0.000	0.000	0.000
0.000	0.000	0.000	0.000	0.000	0.000	0.000	0.000	0.000
82885.888	0.000	0.000	0.000	0.000	0.000	0.000	0.000	0.000
94810.455	0.000	0.000	0.000	0.000	0.000	0.000	0.000	0.000
0.000	0.000	0.000	0.000	0.000	0.000	0.000	0.000	0.000
88634.960	0.000	0.000	0.000	0.000	0.000	0.000	0.000	0.000
84561.948	0.000	0.000	0.000	0.000	0.000	0.000	0.000	0.000
0.000	0.000	0.000	0.000	0.000	0.000	0.000	0.000	0.000
0.000	0.000	0.000	0.000	0.000	0.000	0.000	0.000	0.000
56621.647	0.000	0.000	0.000	0.000	0.000	0.000	0.000	0.000
0.000	0.000	0.000	0.000	0.000	0.000	0.000	0.000	0.000
70596.292	0.000	0.000	0.000	0.000	0.000	0.000	0.000	0.000
0.000	0.000	0.000	0.000	0.000	0.000	0.000	0.000	0.000
85991.621	0.000	0.000	0.000	0.000	0.000	0.000	0.000	0.000
97554.218	0.000	0.000	0.000	0.000	0.000	0.000	0.000	0.000
0.000	0.000	0.000	0.000	0.000	0.000	0.000	0.000	0.000
88093.308	0.000	0.000	0.000	0.000	0.000	0.000	0.000	0.000
98611.355	0.000	0.000	0.000	0.000	0.000	0.000	0.000	0.000
0.000	0.000	0.000	0.000	0.000	0.000	0.000	0.000	0.000
93005.001	0.000	0.000	0.000	0.000	0.000	0.000	0.000	0.000
108397.676	0.000	0.000	0.000	0.000	0.000	0.000	0.000	0.000
0.000	0.000	0.000	0.000	0.000	0.000	0.000	0.000	0.000
94702.799	0.000	0.000	0.000	0.000	0.000	0.000	0.000	0.000
90519.118	0.000	0.000	0.000	0.000	0.000	0.000	0.000	0.000
0.000	0.000	0.000	0.000	0.000	0.000	0.000	0.000	0.000
99456.965	0.000	0.000	0.000	0.000	0.000	0.000	0.000	0.000
92439.639	0.000	0.000	0.000	0.000	0.000	0.000	0.000	0.000
0.000	0.000	0.000	0.000	0.000	0.000	0.000	0.000	0.000
89404.894	0.000	0.000	0.000	0.000	0.000	0.000	0.000	0.000
0.000	0.000	0.000	0.000	0.000	0.000	0.000	0.000	0.000
63425.819	0.000	0.000	0.000	0.000	0.000	0.000	0.000	0.000
0.000	0.000	0.000	0.000	0.000	0.000	0.000	0.000	0.000
0.000	0.000	0.000	0.000	0.000	0.000	0.000	0.000	0.000
50998.604	0.000	0.000	0.000	0.000	0.000	0.000	0.000	0.000
0.000	0.000	0.000	0.000	0.000	0.000	0.000	0.000	0.000
0.000	0.000	0.000	0.000	0.000	0.000	0.000	0.000	0.000
48418.577	0.000	0.000	0.000	0.000	0.000	0.000	0.000	0.000
0.000	0.000	0.000	0.000	0.000	0.000	0.000	0.000	0.000
70160.914	0.000	0.000	0.000	0.000	0.000	0.000	0.000	0.000
0.000	0.000	0.000	0.000	0.000	0.000	0.000	0.000	0.000
70541.711	0.000	0.000	0.000	0.000	0.000	0.000	0.000	0.000
0.000	0.000	0.000	0.000	0.000	0.000	0.000	0.000	0.000
75844.912	0.000	0.000	0.000	0.000	0.000	0.000	0.000	0.000
0.000	0.000	0.000	0.000	0.000	0.000	0.000	0.000	0.000
73001.226	0.000	0.000	0.000	0.000	0.000	0.000	0.000	0.000
0.000	0.000	0.000	0.000	0.000	0.000	0.000	0.000	0.000
71231.616	0.000	0.000	0.000	0.000	0.000	0.000	0.000	0.000
0.000	0.000	0.000	0.000	0.000	0.000	0.000	0.000	0.000
58160.601	0.000	0.000	0.000	0.000	0.000	0.000	0.000	0.000
0.000	0.000	0.000	0.000	0.000	0.000	0.000	0.000	0.000
0.000	0.000	0.000	0.000	0.000	0.000	0.000	0.000	0.000
56048.219	0.000	0.000	0.000	0.000	0.000	0.000	0.000	0.000
0.000	0.000	0.000	0.000	0.000	0.000	0.000	0.000	0.000
0.000	0.000	0.000	0.000	0.000	0.000	0.000	0.000	0.000
43911.746	0.000	0.000	0.000	0.000	0.000	0.000	0.000	0.000
0.000	0.000	0.000	0.000	0.000	0.000	0.000	0.000	0.000
54980.067	0.000	0.000	0.000	0.000	0.000	0.000	0.000	0.000
0.000	0.000	0.000	0.000	0.000	0.000	0.000	0.000	0.000
0.000	0.000	0.000	0.000	0.000	0.000	0.000	0.000	0.000
48569.790	0.000	0.000	0.000	0.000	0.000	0.000	0.000	0.000
0.000	0.000	0.000	0.000	0.000	0.000	0.000	0.000	0.000
0.000	0.000	0.000	0.000	0.000	0.000	0.000	0.000	0.000
60906.422	0.000	0.000	0.000	0.000	0.000	0.000	0.000	0.000
80710.250	0.000	0.000	0.000	0.000	0.000	0.000	0.000	0.000
0.000	0.000	0.000	0.000	0.000	0.000	0.000	0.000	0.000
70871.973	0.000	0.000	0.000	0.000	0.000	0.000	0.000	0.000
0.000	0.000	0.000	0.000	0.000	0.000	0.000	0.000	0.000
0.000	0.000	0.000	0.000	0.000	0.000	0.000	0.000	0.000
64480.769	0.000	0.000	0.000	0.000	0.000	0.000	0.000	0.000
0.000	0.000	0.000	0.000	0.000	0.000	0.000	0.000	0.000
70694.860	0.000	0.000	0.000	0.000	0.000	0.000	0.000	0.000
0.000	0.000	0.000	0.000	0.000	0.000	0.000	0.000	0.000
55328.157	0.000	0.000	0.000	0.000	0.000	0.000	0.000	0.000
0.000	0.000	0.000	0.000	0.000	0.000	0.000	0.000	0.000
0.000	0.000	0.000	0.000	0.000	0.000	0.000	0.000	0.000
0.000	0.000	0.000	0.000	0.000	0.000	0.000	0.000	0.000
42560.436	0.000	0.000	0.000	0.000	0.000	0.000	0.000	0.000
0.000	0.000	0.000	0.000	0.000	0.000	0.000	0.000	0.000
0.000	0.000	0.000	0.000	0.000	0.000	0.000	0.000	0.000
0.000	0.000	0.000	0.000	0.000	0.000	0.000	0.000	0.000
0.000	0.000	0.000	0.000	0.000	0.000	0.000	0.000	0.000
28670.177	0.000	0.000	0.000	0.000	0.000	0.000	0.000	0.000
0.000	0.000	0.000	0.000	0.000	0.000	0.000	0.000	0.000
0.000	0.000	0.000	0.000	0.000	0.000	0.000	0.000	0.000
39240.231	0.000	0.000	0.000	0.000	0.000	0.000	0.000	0.000
0.000	0.000	0.000	0.000	0.000	0.000	0.000	0.000	0.000
0.000	0.000	0.000	0.000	0.000	0.000	0.000	0.000	0.000
0.000	0.000	0.000	0.000	0.000	0.000	0.000	0.000	0.000
0.000	0.000	0.000	0.000	0.000	0.000	0.000	0.000	0.000
0.000	0.000	0.000	0.000	0.000	0.000	0.000	0.000	0.000
0.000	0.000	0.000	0.000	0.000	0.000	0.000	0.000	0.000
0.000	0.000	0.000	0.000	0.000	0.000	0.000	0.000	0.000
0.000	0.000	0.000	0.000	0.000	0.000	0.000	0.000	0.000
17132.992	0.000	0.000	0.000	0.000	0.000	0.000	0.000	0.000
0.000	0.000	0.000	0.000	0.000	0.000	0.000	0.000	0.000
0.000	0.000	0.000	0.000	0.000	0.000	0.000	0.000	0.000
0.000	0.000	0.000	0.000	0.000	0.000	0.000	0.000	0.000
0.000	0.000	0.000	0.000	0.000	0.000	0.000	0.000	0.000
26774.794	0.000	0.000	0.000	0.000	0.000	0.000	0.000	0.000
0.000	0.000	0.000	0.000	0.000	0.000	0.000	0.000	0.000
0.000	0.000	0.000	0.000	0.000	0.000	0.000	0.000	0.000
0.000	0.000	0.000	0.000	0.000	0.000	0.000	0.000	0.000
0.000	0.000	0.000	0.000	0.000	0.000	0.000	0.000	0.000
0.000	0.000	0.000	0.000	0.000	0.000	0.000	0.000	0.000
0.000	0.000	0.000	0.000	0.000	0.000	0.000	0.000	0.000
0.000	0.000	0.000	0.000	0.000	0.000	0.000	0.000	0.000
0.000	0.000	0.000	0.000	0.000	0.000	0.000	0.000	0.000
0.000	0.000	0.000	0.000	0.000	0.000	0.000	0.000	0.000
13933.311	0.000	0.000	0.000	0.000	0.000	0.000	0.000	0.000
0.000	0.000	0.000	0.000	0.000	0.000	0.000	0.000	0.000
0.000	0.000	0.000	0.000	0.000	0.000	0.000	0.000	0.000
0.000	0.000	0.000	0.000	0.000	0.000	0.000	0.000	0.000
0.000	0.000	0.000	0.000	0.000	0.000	0.000	0.000	0.000
0.000	0.000	0.000	0.000	0.000	0.000	0.000	0.000	0.000
0.000	0.000	0.000	0.000	0.000	0.000	0.000	0.000	0.000
0.000	0.000	0.000	0.000	0.000	0.000	0.000	0.000	0.000
0.000	0.000	0.000	0.000	0.000	0.000	0.000	0.000	0.000
16173.912	0.000	0.000	0.000	0.000	0.000	0.000	0.000	0.000
0.000	0.000	0.000	0.000	0.000	0.000	0.000	0.000	0.000
0.000	0.000	0.000	0.000	0.000	0.000	0.000	0.000	0.000
0.000	0.000	0.000	0.000	0.000	0.000	0.000	0.000	0.000
0.000	0.000	0.000	0.000	0.000	0.000	0.000	0.000	0.000
0.000	0.000	0.000	0.000	0.000	0.000	0.000	0.000	0.000
0.000	0.000	0.000	0.000	0.000	0.000	0.000	0.000	0.000
0.000	0.000	0.000	0.000	0.000	0.000	0.000	0.000	0.000
0.000	0.000	0.000	0.000	0.000	0.000	0.000	0.000	0.000
14784.154	0.000	0.000	0.000	0.000	0.000	0.000	0.000	0.000
0.000	0.000	0.000	0.000	0.000	0.000	0.000	0.000	0.000
0.000	0.000	0.000	0.000	0.000	0.000	0.000	0.000	0.000
0.000	0.000	0.000	0.000	0.000	0.000	0.000	0.000	0.000
0.000	0.000	0.000	0.000	0.000	0.000	0.000	0.000	0.000
0.000	0.000	0.000	0.000	0.000	0.000	0.000	0.000	0.000
0.000	0.000	0.000	0.000	0.000	0.000	0.000	0.000	0.000
22736.409	0.000	0.000	0.000	0.000	0.000	0.000	0.000	0.000
0.000	0.000	0.000	0.000	0.000	0.000	0.000	0.000	0.000
0.000	0.000	0.000	0.000	0.000	0.000	0.000	0.000	0.000
52296.578	0.000	0.000	0.000	0.000	0.000	0.000	0.000	0.000
0.000	0.000	0.000	0.000	0.000	0.000	0.000	0.000	0.000
72192.627	0.000	0.000	0.000	0.000	0.000	0.000	0.000	0.000
0.000	0.000	0.000	0.000	0.000	0.000	0.000	0.000	0.000
69434.704	0.000	0.000	0.000	0.000	0.000	0.000	0.000	0.000
83234.423	0.000	0.000	0.000	0.000	0.000	0.000	0.000	0.000
0.000	0.000	0.000	0.000	0.000	0.000	0.000	0.000	0.000
76120.648	0.000	0.000	0.000	0.000	0.000	0.000	0.000	0.000
0.000	0.000	0.000	0.000	0.000	0.000	0.000	0.000	0.000
86962.496	0.000	0.000	0.000	0.000	0.000	0.000	0.000	0.000
0.000	0.000	0.000	0.000	0.000	0.000	0.000	0.000	0.000
78444.477	0.000	0.000	0.000	0.000	0.000	0.000	0.000	0.000
0.000	0.000	0.000	0.000	0.000	0.000	0.000	0.000	0.000
74739.142	0.000	0.000	0.000	0.000	0.000	0.000	0.000	0.000
0.000	0.000	0.000	0.000	0.000	0.000	0.000	0.000	0.000
67877.142	0.000	0.000	0.000	0.000	0.000	0.000	0.000	0.000
0.000	0.000	0.000	0.000	0.000	0.000	0.000	0.000	0.000
56862.412	0.000	0.000	0.000	0.000	0.000	0.000	0.000	0.000
0.000	0.000	0.000	0.000	0.000	0.000	0.000	0.000	0.000
0.000	0.000	0.000	0.000	0.000	0.000	0.000	0.000	0.000
61557.743	0.000	0.000	0.000	0.000	0.000	0.000	0.000	0.000
0.000	0.000	0.000	0.000	0.000	0.000	0.000	0.000	0.000
67253.838	0.000	0.000	0.000	0.000	0.000	0.000	0.000	0.000
0.000	0.000	0.000	0.000	0.000	0.000	0.000	0.000	0.000
60644.027	0.000	0.000	0.000	0.000	0.000	0.000	0.000	0.000
0.000	0.000	0.000	0.000	0.000	0.000	0.000	0.000	0.000
0.000	0.000	0.000	0.000	0.000	0.000	0.000	0.000	0.000
56774.762	0.000	0.000	0.000	0.000	0.000	0.000	0.000	0.000
0.000	0.000	0.000	0.000	0.000	0.000	0.000	0.000	0.000
54556.534	0.000	0.000	0.000	0.000	0.000	0.000	0.000	0.000
0.000	0.000	0.000	0.000	0.000	0.000	0.000	0.000	0.000
0.000	0.000	0.000	0.000	0.000	0.000	0.000	0.000	0.000
48839.119	0.000	0.000	0.000	0.000	0.000	0.000	0.000	0.000
0.000	0.000	0.000	0.000	0.000	0.000	0.000	0.000	0.000
59939.713	0.000	0.000	0.000	0.000	0.000	0.000	0.000	0.000
0.000	0.000	0.000	0.000	0.000	0.000	0.000	0.000	0.000
69296.900	0.000	0.000	0.000	0.000	0.000	0.000	0.000	0.000
0.000	0.000	0.000	0.000	0.000	0.000	0.000	0.000	0.000
74141.296	0.000	0.000	0.000	0.000	0.000	0.000	0.000	0.000
0.000	0.000	0.000	0.000	0.000	0.000	0.000	0.000	0.000
76498.218	0.000	0.000	0.000	0.000	0.000	0.000	0.000	0.000
0.000	0.000	0.000	0.000	0.000	0.000	0.000	0.000	0.000
96401.152	0.000	0.000	0.000	0.000	0.000	0.000	0.000	0.000
84064.555	0.000	0.000	0.000	0.000	0.000	0.000	0.000	0.000
0.000	0.000	0.000	0.000	0.000	0.000	0.000	0.000	0.000
90276.254	0.000	0.000	0.000	0.000	0.000	0.000	0.000	0.000
119031.181	0.000	0.000	0.000	0.000	0.000	0.000	0.000	0.000
132381.072	0.000	0.000	0.000	0.000	0.000	0.000	0.000	0.000
116758.049	0.000	0.000	0.000	0.000	0.000	0.000	0.000	0.000
0.000	0.000	0.000	0.000	0.000	0.000	0.000	0.000	0.000
92746.483	0.000	0.000	0.000	0.000	0.000	0.000	0.000	0.000
0.000	0.000	0.000	0.000	0.000	0.000	0.000	0.000	0.000
70358.618	0.000	0.000	0.000	0.000	0.000	0.000	0.000	0.000
0.000	0.000	0.000	0.000	0.000	0.000	0.000	0.000	0.000
90874.971	0.000	0.000	0.000	0.000	0.000	0.000	0.000	0.000
117877.961	0.000	0.000	0.000	0.000	0.000	0.000	0.000	0.000
108056.591	0.000	0.000	0.000	0.000	0.000	0.000	0.000	0.000
125299.937	0.000	0.000	0.000	0.000	0.000	0.000	0.000	0.000
151173.637	0.000	0.000	0.000	0.000	0.000	0.000	0.000	0.000
125872.453	0.000	0.000	0.000	0.000	0.000	0.000	0.000	0.000
149694.772	0.000	0.000	0.000	0.000	0.000	0.000	0.000	0.000
150959.802	0.000	0.000	0.000	0.000	0.000	0.000	0.000	0.000
170326.414	0.000	0.000	0.000	0.000	0.000	0.000	0.000	0.000
180108.786	0.000	0.000	0.000	0.000	0.000	0.000	0.000	0.000
191504.112	0.000	0.000	0.000	0.000	0.000	0.000	0.000	0.000
178674.485	0.000	0.000	0.000	0.000	0.000	0.000	0.000	0.000
181105.286	0.000	0.000	0.000	0.000	0.000	0.000	0.000	0.000
161887.741	0.000	0.000	0.000	0.000	0.000	0.000	0.000	0.000
146441.830	0.000	0.000	0.000	0.000	0.000	0.000	0.000	0.000
141468.328	0.000	0.000	0.000	0.000	0.000	0.000	0.000	0.000
134554.188	0.000	0.000	0.000	0.000	0.000	0.000	0.000	0.000
122849.368	0.000	0.000	0.000	0.000	0.000	0.000	0.000	0.000
105514.950	0.000	0.000	0.000	0.000	0.000	0.000	0.000	0.000
88471.148	0.000	0.000	0.000	0.000	0.000	0.000	0.000	0.000
0.000	0.000	0.000	0.000	0.000	0.000	0.000	0.000	0.000
0.000	0.000	0.000	0.000	0.000	0.000	0.000	0.000	0.000
60402.887	0.000	0.000	0.000	0.000	0.000	0.000	0.000	0.000
0.000	0.000	0.000	0.000	0.000	0.000	0.000	0.000	0.000
0.000	0.000	0.000	0.000	0.000	0.000	0.000	0.000	0.000
51662.633	0.000	0.000	0.000	0.000	0.000	0.000	0.000	0.000
0.000	0.000	0.000	0.000	0.000	0.000	0.000	0.000	0.000
59621.973	0.000	0.000	0.000	0.000	0.000	0.000	0.000	0.000
79808.778	0.000	0.000	0.000	0.000	0.000	0.000	0.000	0.000
0.000	0.000	0.000	0.000	0.000	0.000	0.000	0.000	0.000
107102.502	0.000	0.000	0.000	0.000	0.000	0.000	0.000	0.000
96294.121	0.000	0.000	0.000	0.000	0.000	0.000	0.000	0.000
0.000	0.000	0.000	0.000	0.000	0.000	0.000	0.000	0.000
88463.478	0.000	0.000	0.000	0.000	0.000	0.000	0.000	0.000
0.000	0.000	0.000	0.000	0.000	0.000	0.000	0.000	0.000
71060.630	0.000	0.000	0.000	0.000	0.000	0.000	0.000	0.000
0.000	0.000	0.000	0.000	0.000	0.000	0.000	0.000	0.000
74766.802	0.000	0.000	0.000	0.000	0.000	0.000	0.000	0.000
0.000	0.000	0.000	0.000	0.000	0.000	0.000	0.000	0.000
73237.056	0.000	0.000	0.000	0.000	0.000	0.000	0.000	0.000
0.000	0.000	0.000	0.000	0.000	0.000	0.000	0.000	0.000
64966.536	0.000	0.000	0.000	0.000	0.000	0.000	0.000	0.000
0.000	0.000	0.000	0.000	0.000	0.000	0.000	0.000	0.000
0.000	0.000	0.000	0.000	0.000	0.000	0.000	0.000	0.000
0.000	0.000	0.000	0.000	0.000	0.000	0.000	0.000	0.000
39277.529	0.000	0.000	0.000	0.000	0.000	0.000	0.000	0.000
0.000	0.000	0.000	0.000	0.000	0.000	0.000	0.000	0.000
0.000	0.000	0.000	0.000	0.000	0.000	0.000	0.000	0.000
0.000	0.000	0.000	0.000	0.000	0.000	0.000	0.000	0.000
0.000	0.000	0.000	0.000	0.000	0.000	0.000	0.000	0.000
0.000	0.000	0.000	0.000	0.000	0.000	0.000	0.000	0.000
21836.879	0.000	0.000	0.000	0.000	0.000	0.000	0.000	0.000
0.000	0.000	0.000	0.000	0.000	0.000	0.000	0.000	0.000
0.000	0.000	0.000	0.000	0.000	0.000	0.000	0.000	0.000
0.000	0.000	0.000	0.000	0.000	0.000	0.000	0.000	0.000
0.000	0.000	0.000	0.000	0.000	0.000	0.000	0.000	0.000
0.000	0.000	0.000	0.000	0.000	0.000	0.000	0.000	0.000
0.000	0.000	0.000	0.000	0.000	0.000	0.000	0.000	0.000
0.000	0.000	0.000	0.000	0.000	0.000	0.000	0.000	0.000
0.000	0.000	0.000	0.000	0.000	0.000	0.000	0.000	0.000
0.000	0.000	0.000	0.000	0.000	0.000	0.000	0.000	0.000
14112.569	0.000	0.000	0.000	0.000	0.000	0.000	0.000	0.000
0.000	0.000	0.000	0.000	0.000	0.000	0.000	0.000	0.000
0.000	0.000	0.000	0.000	0.000	0.000	0.000	0.000	0.000
0.000	0.000	0.000	0.000	0.000	0.000	0.000	0.000	0.000
0.000	0.000	0.000	0.000	0.000	0.000	0.000	0.000	0.000
0.000	0.000	0.000	0.000	0.000	0.000	0.000	0.000	0.000
0.000	0.000	0.000	0.000	0.000	0.000	0.000	0.000	0.000
0.000	0.000	0.000	0.000	0.000	0.000	0.000	0.000	0.000
0.000	0.000	0.000	0.000	0.000	0.000	0.000	0.000	0.000
0.000	0.000	0.000	0.000	0.000	0.000	0.000	0.000	0.000
0.000	0.000	0.000	0.000	0.000	0.000	0.000	0.000	0.000
0.000	0.000	0.000	0.000	0.000	0.000	0.000	0.000	0.000
11916.690	0.000	0.000	0.000	0.000	0.000	0.000	0.000	0.000
0.000	0.000	0.000	0.000	0.000	0.000	0.000	0.000	0.000
0.000	0.000	0.000	0.000	0.000	0.000	0.000	0.000	0.000
0.000	0.000	0.000	0.000	0.000	0.000	0.000	0.000	0.000
0.000	0.000	0.000	0.000	0.000	0.000	0.000	0.000	0.000
0.000	0.000	0.000	0.000	0.000	0.000	0.000	0.000	0.000
0.000	0.000	0.000	0.000	0.000	0.000	0.000	0.000	0.000
0.000	0.000	0.000	0.000	0.000	0.000	0.000	0.000	0.000
0.000	0.000	0.000	0.000	0.000	0.000	0.000	0.000	0.000
0.000	0.000	0.000	0.000	0.000	0.000	0.000	0.000	0.000
15098.891	0.000	0.000	0.000	0.000	0.000	0.000	0.000	0.000
0.000	0.000	0.000	0.000	0.000	0.000	0.000	0.000	0.000
0.000	0.000	0.000	0.000	0.000	0.000	0.000	0.000	0.000
0.000	0.000	0.000	0.000	0.000	0.000	0.000	0.000	0.000
0.000	0.000	0.000	0.000	0.000	0.000	0.000	0.000	0.000
0.000	0.000	0.000	0.000	0.000	0.000	0.000	0.000	0.000
21971.976	0.000	0.000	0.000	0.000	0.000	0.000	0.000	0.000
0.000	0.000	0.000	0.000	0.000	0.000	0.000	0.000	0.000
0.000	0.000	0.000	0.000	0.000	0.000	0.000	0.000	0.000
0.000	0.000	0.000	0.000	0.000	0.000	0.000	0.000	0.000
38971.222	0.000	0.000	0.000	0.000	0.000	0.000	0.000	0.000
0.000	0.000	0.000	0.000	0.000	0.000	0.000	0.000	0.000
0.000	0.000	0.000	0.000	0.000	0.000	0.000	0.000	0.000
0.000	0.000	0.000	0.000	0.000	0.000	0.000	0.000	0.000
35115.701	0.000	0.000	0.000	0.000	0.000	0.000	0.000	0.000
0.000	0.000	0.000	0.000	0.000	0.000	0.000	0.000	0.000
71630.364	0.000	0.000	0.000	0.000	0.000	0.000	0.000	0.000
0.000	0.000	0.000	0.000	0.000	0.000	0.000	0.000	0.000
77599.325	0.000	0.000	0.000	0.000	0.000	0.000	0.000	0.000
0.000	0.000	0.000	0.000	0.000	0.000	0.000	0.000	0.000
78185.655	0.000	0.000	0.000	0.000	0.000	0.000	0.000	0.000
0.000	0.000	0.000	0.000	0.000	0.000	0.000	0.000	0.000
71653.666	0.000	0.000	0.000	0.000	0.000	0.000	0.000	0.000
85562.376	0.000	0.000	0.000	0.000	0.000	0.000	0.000	0.000
0.000	0.000	0.000	0.000	0.000	0.000	0.000	0.000	0.000
98723.700	0.000	0.000	0.000	0.000	0.000	0.000	0.000	0.000
125230.894	0.000	0.000	0.000	0.000	0.000	0.000	0.000	0.000
109891.680	0.000	0.000	0.000	0.000	0.000	0.000	0.000	0.000
0.000	0.000	0.000	0.000	0.000	0.000	0.000	0.000	0.000
77127.108	0.000	0.000	0.000	0.000	0.000	0.000	0.000	0.000
0.000	0.000	0.000	0.000	0.000	0.000	0.000	0.000	0.000
74050.159	0.000	0.000	0.000	0.000	0.000	0.000	0.000	0.000
0.000	0.000	0.000	0.000	0.000	0.000	0.000	0.000	0.000
0.000	0.000	0.000	0.000	0.000	0.000	0.000	0.000	0.000
48755.991	0.000	0.000	0.000	0.000	0.000	0.000	0.000	0.000
0.000	0.000	0.000	0.000	0.000	0.000	0.000	0.000	0.000
58027.394	0.000	0.000	0.000	0.000	0.000	0.000	0.000	0.000
0.000	0.000	0.000	0.000	0.000	0.000	0.000	0.000	0.000
0.000	0.000	0.000	0.000	0.000	0.000	0.000	0.000	0.000
55883.811	0.000	0.000	0.000	0.000	0.000	0.000	0.000	0.000
0.000	0.000	0.000	0.000	0.000	0.000	0.000	0.000	0.000
57079.808	0.000	0.000	0.000	0.000	0.000	0.000	0.000	0.000
0.000	0.000	0.000	0.000	0.000	0.000	0.000	0.000	0.000
0.000	0.000	0.000	0.000	0.000	0.000	0.000	0.000	0.000
57045.163	0.000	0.000	0.000	0.000	0.000	0.000	0.000	0.000
0.000	0.000	0.000	0.000	0.000	0.000	0.000	0.000	0.000
80224.114	0.000	0.000	0.000	0.000	0.000	0.000	0.000	0.000
78170.437	0.000	0.000	0.000	0.000	0.000	0.000	0.000	0.000
0.000	0.000	0.000	0.000	0.000	0.000	0.000	0.000	0.000
73654.733	0.000	0.000	0.000	0.000	0.000	0.000	0.000	0.000
0.000	0.000	0.000	0.000	0.000	0.000	0.000	0.000	0.000
71377.893	0.000	0.000	0.000	0.000	0.000	0.000	0.000	0.000
0.000	0.000	0.000	0.000	0.000	0.000	0.000	0.000	0.000
73759.966	0.000	0.000	0.000	0.000	0.000	0.000	0.000	0.000
0.000	0.000	0.000	0.000	0.000	0.000	0.000	0.000	0.000
88874.669	0.000	0.000	0.000	0.000	0.000	0.000	0.000	0.000
114434.806	0.000	0.000	0.000	0.000	0.000	0.000	0.000	0.000
102483.062	0.000	0.000	0.000	0.000	0.000	0.000	0.000	0.000
0.000	0.000	0.000	0.000	0.000	0.000	0.000	0.000	0.000
98828.096	0.000	0.000	0.000	0.000	0.000	0.000	0.000	0.000
91830.569	0.000	0.000	0.000	0.000	0.000	0.000	0.000	0.000
0.000	0.000	0.000	0.000	0.000	0.000	0.000	0.000	0.000
117763.992	0.000	0.000	0.000	0.000	0.000	0.000	0.000	0.000
129456.709	0.000	0.000	0.000	0.000	0.000	0.000	0.000	0.000
128504.973	0.000	0.000	0.000	0.000	0.000	0.000	0.000	0.000
158202.065	0.000	0.000	0.000	0.000	0.000	0.000	0.000	0.000
151916.810	0.000	0.000	0.000	0.000	0.000	0.000	0.000	0.000
148719.451	0.000	0.000	0.000	0.000	0.000	0.000	0.000	0.000
171999.807	0.000	0.000	0.000	0.000	0.000	0.000	0.000	0.000
168673.032	0.000	0.000	0.000	0.000	0.000	0.000	0.000	0.000
164581.149	0.000	0.000	0.000	0.000	0.000	0.000	0.000	0.000
187426.669	0.000	0.000	0.000	0.000	0.000	0.000	0.000	0.000
159070.266	0.000	0.000	0.000	0.000	0.000	0.000	0.000	0.000
124764.040	0.000	0.000	0.000	0.000	0.000	0.000	0.000	0.000
114975.568	0.000	0.000	0.000	0.000	0.000	0.000	0.000	0.000
125970.127	0.000	0.000	0.000	0.000	0.000	0.000	0.000	0.000
138646.066	0.000	0.000	0.000	0.000	0.000	0.000	0.000	0.000
162418.344	0.000	0.000	0.000	0.000	0.000	0.000	0.000	0.000
183515.197	0.000	0.000	0.000	0.000	0.000	0.000	0.000	0.000
183276.731	0.000	0.000	0.000	0.000	0.000	0.000	0.000	0.000
185858.406	0.000	0.000	0.000	0.000	0.000	0.000	0.000	0.000
138051.949	0.000	0.000	0.000	0.000	0.000	0.000	0.000	0.000
139784.285	0.000	0.000	0.000	0.000	0.000	0.000	0.000	0.000
156733.425	0.000	0.000	0.000	0.000	0.000	0.000	0.000	0.000
158433.159	0.000	0.000	0.000	0.000	0.000	0.000	0.000	0.000
130151.900	0.000	0.000	0.000	0.000	0.000	0.000	0.000	0.000
108329.921	0.000	0.000	0.000	0.000	0.000	0.000	0.000	0.000
100441.238	0.000	0.000	0.000	0.000	0.000	0.000	0.000	0.000
83181.665	0.000	0.000	0.000	0.000	0.000	0.000	0.000	0.000
0.000	0.000	0.000	0.000	0.000	0.000	0.000	0.000	0.000
80732.209	0.000	0.000	0.000	0.000	0.000	0.000	0.000	0.000
115600.388	0.000	0.000	0.000	0.000	0.000	0.000	0.000	0.000
136870.430	0.000	0.000	0.000	0.000	0.000	0.000	0.000	0.000
142840.206	0.000	0.000	0.000	0.000	0.000	0.000	0.000	0.000
133143.737	0.000	0.000	0.000	0.000	0.000	0.000	0.000	0.000
128345.650	0.000	0.000	0.000	0.000	0.000	0.000	0.000	0.000
0.000	0.000	0.000	0.000	0.000	0.000	0.000	0.000	0.000
121153.674	0.000	0.000	0.000	0.000	0.000	0.000	0.000	0.000
132196.444	0.000	0.000	0.000	0.000	0.000	0.000	0.000	0.000
155030.588	0.000	0.000	0.000	0.000	0.000	0.000	0.000	0.000
160752.579	0.000	0.000	0.000	0.000	0.000	0.000	0.000	0.000
174469.830	0.000	0.000	0.000	0.000	0.000	0.000	0.000	0.000
192833.535	0.000	0.000	0.000	0.000	0.000	0.000	0.000	0.000
228927.247	216849.652	0.000	0.000	0.000	0.000	0.000	0.000	0.000
234439.654	247106.384	0.000	0.000	0.000	0.000	0.000	0.000	0.000
236143.679	228233.903	0.000	0.000	0.000	0.000	0.000	0.000	0.000
228838.712	0.000	0.000	0.000	0.000	0.000	0.000	0.000	0.000
201740.618	0.000	0.000	0.000	0.000	0.000	0.000	0.000	0.000
183848.876	182599.375	0.000	0.000	0.000	0.000	0.000	0.000	0.000
186409.968	0.000	0.000	0.000	0.000	0.000	0.000	0.000	0.000
201324.311	0.000	0.000	0.000	0.000	0.000	0.000	0.000	0.000
187614.093	180928.998	0.000	0.000	0.000	0.000	0.000	0.000	0.000
[truncated: 59,895 more rows]
