# Supplementary material for: Comprehensive view of microscopic interactions between DNA-coated colloids
Source: Nat Commun. 2022 Apr 28;13:2304. doi: 10.1038/s41467-022-29853-w (PMC9051097; doi:10.1038/s41467-022-29853-w)
Supplement: Supplementary file 2 — Source data files [file 41467_2022_29853_MOESM2_ESM.zip › Fig1_65.5C_A6B6.txt]

0.000	0.000	0.000	0.000	0.000	0.000	0.000	0.000	0.000
457019.592	0.000	0.000	0.000	0.000	0.000	0.000	0.000	0.000
466474.479	475637.830	0.000	0.000	0.000	0.000	0.000	0.000	0.000
427151.455	451836.489	458686.139	0.000	0.000	0.000	0.000	0.000	0.000
519437.345	531414.572	453704.040	472397.797	0.000	0.000	0.000	0.000	0.000
502638.854	468952.969	493619.962	0.000	0.000	0.000	0.000	0.000	0.000
469814.423	485312.031	473128.658	486869.139	0.000	0.000	0.000	0.000	0.000
469005.755	419660.243	430804.225	0.000	0.000	0.000	0.000	0.000	0.000
414512.927	418161.594	0.000	0.000	0.000	0.000	0.000	0.000	0.000
395849.910	386929.521	400236.940	0.000	0.000	0.000	0.000	0.000	0.000
380430.647	335671.847	327721.646	0.000	0.000	0.000	0.000	0.000	0.000
354886.791	322697.233	0.000	0.000	0.000	0.000	0.000	0.000	0.000
307233.820	275517.008	0.000	0.000	0.000	0.000	0.000	0.000	0.000
255787.839	260695.693	0.000	0.000	0.000	0.000	0.000	0.000	0.000
284257.264	294648.882	0.000	0.000	0.000	0.000	0.000	0.000	0.000
291754.436	328167.969	0.000	0.000	0.000	0.000	0.000	0.000	0.000
333703.744	306396.017	0.000	0.000	0.000	0.000	0.000	0.000	0.000
276607.574	249755.240	0.000	0.000	0.000	0.000	0.000	0.000	0.000
249933.143	252374.847	0.000	0.000	0.000	0.000	0.000	0.000	0.000
238375.613	0.000	0.000	0.000	0.000	0.000	0.000	0.000	0.000
258956.664	230175.025	0.000	0.000	0.000	0.000	0.000	0.000	0.000
278041.918	285564.161	0.000	0.000	0.000	0.000	0.000	0.000	0.000
349935.437	363730.272	385147.184	0.000	0.000	0.000	0.000	0.000	0.000
412056.781	368777.797	0.000	0.000	0.000	0.000	0.000	0.000	0.000
380235.366	383921.373	384513.341	0.000	0.000	0.000	0.000	0.000	0.000
357998.217	355564.405	371477.925	0.000	0.000	0.000	0.000	0.000	0.000
373957.593	389188.348	0.000	0.000	0.000	0.000	0.000	0.000	0.000
388565.300	408939.416	386528.702	0.000	0.000	0.000	0.000	0.000	0.000
357758.713	347383.852	0.000	0.000	0.000	0.000	0.000	0.000	0.000
377486.694	371366.182	352286.338	0.000	0.000	0.000	0.000	0.000	0.000
388732.964	406960.655	396422.682	0.000	0.000	0.000	0.000	0.000	0.000
386945.990	350672.941	0.000	0.000	0.000	0.000	0.000	0.000	0.000
314693.017	308238.601	0.000	0.000	0.000	0.000	0.000	0.000	0.000
315040.010	281410.316	0.000	0.000	0.000	0.000	0.000	0.000	0.000
289485.873	324202.704	350250.429	0.000	0.000	0.000	0.000	0.000	0.000
336927.224	329914.321	299098.517	0.000	0.000	0.000	0.000	0.000	0.000
319941.643	351587.770	0.000	0.000	0.000	0.000	0.000	0.000	0.000
340777.040	328983.080	0.000	0.000	0.000	0.000	0.000	0.000	0.000
331190.531	325171.528	334069.400	0.000	0.000	0.000	0.000	0.000	0.000
333917.689	308992.930	0.000	0.000	0.000	0.000	0.000	0.000	0.000
282557.712	308409.716	0.000	0.000	0.000	0.000	0.000	0.000	0.000
312977.290	295745.115	0.000	0.000	0.000	0.000	0.000	0.000	0.000
317052.678	272876.611	0.000	0.000	0.000	0.000	0.000	0.000	0.000
238053.295	281335.895	0.000	0.000	0.000	0.000	0.000	0.000	0.000
331766.291	322492.220	0.000	0.000	0.000	0.000	0.000	0.000	0.000
317134.122	310194.864	0.000	0.000	0.000	0.000	0.000	0.000	0.000
313210.597	283890.895	0.000	0.000	0.000	0.000	0.000	0.000	0.000
284658.609	236839.986	0.000	0.000	0.000	0.000	0.000	0.000	0.000
255208.161	257190.401	0.000	0.000	0.000	0.000	0.000	0.000	0.000
251062.623	285017.215	0.000	0.000	0.000	0.000	0.000	0.000	0.000
306494.621	315252.549	0.000	0.000	0.000	0.000	0.000	0.000	0.000
320343.408	338571.027	0.000	0.000	0.000	0.000	0.000	0.000	0.000
317190.454	315823.051	0.000	0.000	0.000	0.000	0.000	0.000	0.000
308742.031	300904.821	316782.503	0.000	0.000	0.000	0.000	0.000	0.000
329299.415	317482.491	0.000	0.000	0.000	0.000	0.000	0.000	0.000
350837.801	327497.331	0.000	0.000	0.000	0.000	0.000	0.000	0.000
332074.770	349456.072	0.000	0.000	0.000	0.000	0.000	0.000	0.000
334836.750	348659.231	437363.051	0.000	0.000	0.000	0.000	0.000	0.000
456623.090	449333.190	424576.167	0.000	0.000	0.000	0.000	0.000	0.000
433532.903	448042.725	442573.832	0.000	0.000	0.000	0.000	0.000	0.000
430785.667	412740.473	418382.033	0.000	0.000	0.000	0.000	0.000	0.000
414291.396	402952.838	419485.962	0.000	0.000	0.000	0.000	0.000	0.000
411680.190	398384.154	401421.030	0.000	0.000	0.000	0.000	0.000	0.000
429228.762	417590.586	421430.588	0.000	0.000	0.000	0.000	0.000	0.000
399940.809	355123.725	343366.503	0.000	0.000	0.000	0.000	0.000	0.000
331074.303	337247.654	0.000	0.000	0.000	0.000	0.000	0.000	0.000
322173.252	321977.198	0.000	0.000	0.000	0.000	0.000	0.000	0.000
329682.647	326681.019	0.000	0.000	0.000	0.000	0.000	0.000	0.000
349103.502	366700.648	364561.687	0.000	0.000	0.000	0.000	0.000	0.000
408513.420	387512.788	361579.960	0.000	0.000	0.000	0.000	0.000	0.000
364003.014	337261.303	0.000	0.000	0.000	0.000	0.000	0.000	0.000
351472.847	335781.178	0.000	0.000	0.000	0.000	0.000	0.000	0.000
282347.892	253783.918	0.000	0.000	0.000	0.000	0.000	0.000	0.000
274631.719	283437.875	0.000	0.000	0.000	0.000	0.000	0.000	0.000
287132.721	300722.938	0.000	0.000	0.000	0.000	0.000	0.000	0.000
288660.270	315768.201	0.000	0.000	0.000	0.000	0.000	0.000	0.000
308504.862	265762.366	0.000	0.000	0.000	0.000	0.000	0.000	0.000
223962.661	261048.213	0.000	0.000	0.000	0.000	0.000	0.000	0.000
297024.115	288142.919	0.000	0.000	0.000	0.000	0.000	0.000	0.000
296181.334	305007.305	0.000	0.000	0.000	0.000	0.000	0.000	0.000
298748.245	334131.909	0.000	0.000	0.000	0.000	0.000	0.000	0.000
351433.321	346859.706	337124.864	0.000	0.000	0.000	0.000	0.000	0.000
330751.268	342061.605	0.000	0.000	0.000	0.000	0.000	0.000	0.000
350680.320	341216.574	0.000	0.000	0.000	0.000	0.000	0.000	0.000
326908.492	286336.044	0.000	0.000	0.000	0.000	0.000	0.000	0.000
254218.760	247357.602	0.000	0.000	0.000	0.000	0.000	0.000	0.000
245758.213	250797.536	0.000	0.000	0.000	0.000	0.000	0.000	0.000
244644.727	217218.946	0.000	0.000	0.000	0.000	0.000	0.000	0.000
215103.723	0.000	0.000	0.000	0.000	0.000	0.000	0.000	0.000
224076.580	232283.721	0.000	0.000	0.000	0.000	0.000	0.000	0.000
253170.966	220575.260	0.000	0.000	0.000	0.000	0.000	0.000	0.000
209086.917	0.000	0.000	0.000	0.000	0.000	0.000	0.000	0.000
178092.170	0.000	0.000	0.000	0.000	0.000	0.000	0.000	0.000
161088.702	0.000	0.000	0.000	0.000	0.000	0.000	0.000	0.000
159321.164	0.000	0.000	0.000	0.000	0.000	0.000	0.000	0.000
133058.877	0.000	0.000	0.000	0.000	0.000	0.000	0.000	0.000
190494.696	191237.864	0.000	0.000	0.000	0.000	0.000	0.000	0.000
189380.668	0.000	0.000	0.000	0.000	0.000	0.000	0.000	0.000
199599.205	237535.898	0.000	0.000	0.000	0.000	0.000	0.000	0.000
241622.349	273088.992	0.000	0.000	0.000	0.000	0.000	0.000	0.000
270887.454	0.000	0.000	0.000	0.000	0.000	0.000	0.000	0.000
272232.552	255371.745	0.000	0.000	0.000	0.000	0.000	0.000	0.000
229372.002	249843.223	0.000	0.000	0.000	0.000	0.000	0.000	0.000
247161.352	259933.353	0.000	0.000	0.000	0.000	0.000	0.000	0.000
298916.130	298343.596	0.000	0.000	0.000	0.000	0.000	0.000	0.000
295054.010	275138.739	0.000	0.000	0.000	0.000	0.000	0.000	0.000
306761.640	301975.220	0.000	0.000	0.000	0.000	0.000	0.000	0.000
282187.745	297493.321	0.000	0.000	0.000	0.000	0.000	0.000	0.000
294170.425	273234.495	0.000	0.000	0.000	0.000	0.000	0.000	0.000
320727.667	327621.793	0.000	0.000	0.000	0.000	0.000	0.000	0.000
320509.739	319793.286	0.000	0.000	0.000	0.000	0.000	0.000	0.000
316641.072	308075.269	301321.899	0.000	0.000	0.000	0.000	0.000	0.000
325979.242	343194.454	0.000	0.000	0.000	0.000	0.000	0.000	0.000
314552.455	327992.522	0.000	0.000	0.000	0.000	0.000	0.000	0.000
297619.048	265791.327	0.000	0.000	0.000	0.000	0.000	0.000	0.000
262827.286	261121.150	0.000	0.000	0.000	0.000	0.000	0.000	0.000
307048.922	318487.566	0.000	0.000	0.000	0.000	0.000	0.000	0.000
301044.323	280667.877	0.000	0.000	0.000	0.000	0.000	0.000	0.000
312770.742	300709.373	0.000	0.000	0.000	0.000	0.000	0.000	0.000
315361.909	274950.371	0.000	0.000	0.000	0.000	0.000	0.000	0.000
282889.433	286395.088	0.000	0.000	0.000	0.000	0.000	0.000	0.000
326764.282	341593.053	303792.546	0.000	0.000	0.000	0.000	0.000	0.000
333127.904	317056.699	0.000	0.000	0.000	0.000	0.000	0.000	0.000
322012.449	292832.629	0.000	0.000	0.000	0.000	0.000	0.000	0.000
276795.921	242082.686	0.000	0.000	0.000	0.000	0.000	0.000	0.000
233595.739	0.000	0.000	0.000	0.000	0.000	0.000	0.000	0.000
237590.641	229069.885	0.000	0.000	0.000	0.000	0.000	0.000	0.000
211708.765	0.000	0.000	0.000	0.000	0.000	0.000	0.000	0.000
226019.347	269414.697	0.000	0.000	0.000	0.000	0.000	0.000	0.000
237160.712	250837.798	0.000	0.000	0.000	0.000	0.000	0.000	0.000
253842.541	258073.174	0.000	0.000	0.000	0.000	0.000	0.000	0.000
283666.216	277284.058	0.000	0.000	0.000	0.000	0.000	0.000	0.000
260709.965	0.000	0.000	0.000	0.000	0.000	0.000	0.000	0.000
260561.197	236663.424	0.000	0.000	0.000	0.000	0.000	0.000	0.000
254800.440	242286.800	0.000	0.000	0.000	0.000	0.000	0.000	0.000
258489.439	261082.291	0.000	0.000	0.000	0.000	0.000	0.000	0.000
278835.027	299485.484	0.000	0.000	0.000	0.000	0.000	0.000	0.000
317972.101	314571.255	0.000	0.000	0.000	0.000	0.000	0.000	0.000
324524.653	362882.887	367193.467	0.000	0.000	0.000	0.000	0.000	0.000
369680.300	383193.149	0.000	0.000	0.000	0.000	0.000	0.000	0.000
366742.338	396883.669	456633.515	0.000	0.000	0.000	0.000	0.000	0.000
423149.672	414121.545	399005.678	0.000	0.000	0.000	0.000	0.000	0.000
384263.636	412274.228	371386.870	0.000	0.000	0.000	0.000	0.000	0.000
359454.923	375479.675	418930.638	0.000	0.000	0.000	0.000	0.000	0.000
405644.955	401337.256	0.000	0.000	0.000	0.000	0.000	0.000	0.000
411422.741	427529.478	399956.805	0.000	0.000	0.000	0.000	0.000	0.000
371678.127	374230.489	368451.692	0.000	0.000	0.000	0.000	0.000	0.000
387823.881	394802.816	369359.420	0.000	0.000	0.000	0.000	0.000	0.000
391938.607	387217.186	0.000	0.000	0.000	0.000	0.000	0.000	0.000
394046.742	462310.164	449988.300	0.000	0.000	0.000	0.000	0.000	0.000
436921.625	461996.193	430166.733	421159.030	0.000	0.000	0.000	0.000	0.000
421811.003	400153.659	0.000	0.000	0.000	0.000	0.000	0.000	0.000
397448.381	371129.123	401632.233	0.000	0.000	0.000	0.000	0.000	0.000
453965.617	454634.315	428779.693	0.000	0.000	0.000	0.000	0.000	0.000
482246.109	538804.716	570952.234	533891.428	0.000	0.000	0.000	0.000	0.000
508494.399	555811.847	560619.821	499328.403	0.000	0.000	0.000	0.000	0.000
484397.555	466198.293	515110.775	0.000	0.000	0.000	0.000	0.000	0.000
499945.006	505699.230	525886.777	506431.682	0.000	0.000	0.000	0.000	0.000
470597.094	493661.388	515610.096	0.000	0.000	0.000	0.000	0.000	0.000
481352.408	496709.301	470960.571	0.000	0.000	0.000	0.000	0.000	0.000
446410.635	448962.000	490554.375	433433.312	0.000	0.000	0.000	0.000	0.000
472404.492	459586.280	483692.314	0.000	0.000	0.000	0.000	0.000	0.000
495162.265	479906.322	464235.312	0.000	0.000	0.000	0.000	0.000	0.000
461482.374	499183.834	529719.937	572196.950	0.000	0.000	0.000	0.000	0.000
544416.195	562420.207	531115.395	513470.909	0.000	0.000	0.000	0.000	0.000
525745.770	555240.919	565166.526	584446.704	0.000	0.000	0.000	0.000	0.000
564665.492	572996.946	559691.051	0.000	0.000	0.000	0.000	0.000	0.000
538621.882	557236.552	597832.260	573812.352	607090.821	0.000	0.000	0.000	0.000
597289.500	611347.839	614028.086	604105.501	0.000	0.000	0.000	0.000	0.000
576425.356	621473.140	573970.441	629822.075	0.000	0.000	0.000	0.000	0.000
587651.100	585510.946	578452.639	591537.465	0.000	0.000	0.000	0.000	0.000
588914.278	594887.537	615555.077	564165.346	0.000	0.000	0.000	0.000	0.000
573085.608	548757.065	604452.396	578576.470	0.000	0.000	0.000	0.000	0.000
548110.389	599247.345	543059.161	558983.991	0.000	0.000	0.000	0.000	0.000
550651.696	513980.263	524304.117	490003.920	0.000	0.000	0.000	0.000	0.000
507148.255	505781.078	544745.386	0.000	0.000	0.000	0.000	0.000	0.000
499885.026	528373.666	510516.643	535693.241	0.000	0.000	0.000	0.000	0.000
498671.042	565278.343	498345.493	528655.787	0.000	0.000	0.000	0.000	0.000
533202.521	534893.797	554314.507	0.000	0.000	0.000	0.000	0.000	0.000
522925.033	515878.748	534916.687	519369.900	0.000	0.000	0.000	0.000	0.000
477997.763	477812.764	535111.330	0.000	0.000	0.000	0.000	0.000	0.000
526177.322	537383.052	546024.396	564563.480	0.000	0.000	0.000	0.000	0.000
530858.823	576811.042	510537.494	558774.719	0.000	0.000	0.000	0.000	0.000
521545.025	534484.970	522528.831	507132.823	0.000	0.000	0.000	0.000	0.000
475380.066	465783.541	494361.804	0.000	0.000	0.000	0.000	0.000	0.000
523897.588	517611.739	503157.312	513302.227	0.000	0.000	0.000	0.000	0.000
503775.800	537625.737	582794.734	0.000	0.000	0.000	0.000	0.000	0.000
599851.237	611288.045	661025.912	642075.187	652349.764	0.000	0.000	0.000	0.000
652341.253	671140.940	666271.346	695589.268	662782.760	0.000	0.000	0.000	0.000
660807.507	684074.072	708245.393	729772.530	0.000	0.000	0.000	0.000	0.000
653530.700	703403.064	725021.207	709038.827	754466.441	0.000	0.000	0.000	0.000
728422.310	765673.333	770534.751	743080.067	749114.172	792493.502	0.000	0.000	0.000
802066.122	822896.266	788121.434	809631.375	813557.116	0.000	0.000	0.000	0.000
824919.158	815886.951	837366.649	811095.790	832972.379	826651.236	0.000	0.000	0.000
759693.692	811563.152	786974.006	760768.681	771194.349	779113.525	780627.937	0.000	0.000
808616.619	838954.327	805198.361	815647.379	797600.817	773466.988	0.000	0.000	0.000
760155.680	748301.356	762898.710	732606.100	697189.629	0.000	0.000	0.000	0.000
777907.429	804091.216	755075.998	739322.337	777859.021	0.000	0.000	0.000	0.000
784966.325	769781.459	773305.494	748374.157	773269.616	884126.395	0.000	0.000	0.000
804149.411	782607.335	807369.670	800486.696	785348.538	0.000	0.000	0.000	0.000
873187.045	794079.344	815807.078	773215.805	806855.040	741130.520	0.000	0.000	0.000
773850.059	800160.032	786330.432	764718.928	812288.297	795361.452	0.000	0.000	0.000
761852.521	795633.563	758403.106	750429.621	722919.438	0.000	0.000	0.000	0.000
727188.109	697841.576	724669.189	749018.785	686544.416	0.000	0.000	0.000	0.000
691328.665	651907.481	680637.894	718225.695	704552.820	0.000	0.000	0.000	0.000
723479.066	737920.246	732536.334	782956.601	737468.565	0.000	0.000	0.000	0.000
693034.312	715256.419	700515.579	697958.471	724868.799	0.000	0.000	0.000	0.000
699662.763	691104.108	673364.398	673600.259	0.000	0.000	0.000	0.000	0.000
700402.732	739759.874	699535.508	688619.868	680804.711	0.000	0.000	0.000	0.000
701626.370	767601.093	792612.848	754973.387	780676.691	790613.833	0.000	0.000	0.000
755201.450	743798.579	775326.025	792801.364	769562.273	0.000	0.000	0.000	0.000
704736.534	741652.699	763971.122	719496.928	725031.720	0.000	0.000	0.000	0.000
725484.079	755087.401	763498.656	733783.387	757506.893	0.000	0.000	0.000	0.000
783938.665	837689.318	770137.161	794401.061	756418.208	745673.231	0.000	0.000	0.000
765849.250	759318.739	771622.800	780560.911	721630.886	0.000	0.000	0.000	0.000
827800.864	774173.570	841602.074	806204.550	799047.535	758443.371	0.000	0.000	0.000
786466.485	805191.877	813464.464	832258.333	784455.235	839990.256	0.000	0.000	0.000
818310.516	810905.051	761504.428	777834.819	808655.852	0.000	0.000	0.000	0.000
809952.699	821645.427	836484.090	863654.814	849242.476	829820.427	0.000	0.000	0.000
815740.529	866408.477	885692.523	797015.972	817207.113	801301.313	0.000	0.000	0.000
819014.234	833312.501	806718.350	802593.984	860414.892	0.000	0.000	0.000	0.000
794369.509	891059.113	885472.931	840357.320	853657.496	848838.789	840894.375	0.000	0.000
850499.243	803083.842	778834.396	807421.821	785533.613	803871.445	0.000	0.000	0.000
820533.018	828706.389	772272.334	785330.035	794868.330	0.000	0.000	0.000	0.000
787891.681	784701.460	743577.351	781243.897	757564.279	810674.968	0.000	0.000	0.000
786744.922	782772.738	753999.970	795823.518	756017.903	0.000	0.000	0.000	0.000
827123.018	821368.729	849942.629	798945.392	816093.361	813927.935	0.000	0.000	0.000
803232.206	831234.466	829565.722	824110.167	793594.108	859556.984	0.000	0.000	0.000
865051.903	829668.962	839954.978	766013.512	799277.453	805023.346	0.000	0.000	0.000
728141.201	751738.395	761869.934	717483.641	747954.345	0.000	0.000	0.000	0.000
776042.030	740477.460	747188.703	747680.322	756824.666	0.000	0.000	0.000	0.000
776686.964	745112.065	710207.096	759780.272	718468.226	0.000	0.000	0.000	0.000
770784.196	701636.216	748923.423	777834.819	749928.757	0.000	0.000	0.000	0.000
826822.109	809467.532	816880.008	873103.183	831573.170	825177.826	0.000	0.000	0.000
862351.460	857191.840	819363.191	852943.936	821018.062	827643.286	0.000	0.000	0.000
824123.750	847385.815	823716.444	809900.220	835163.734	878889.084	0.000	0.000	0.000
829703.381	833256.951	801038.145	816539.831	808557.775	0.000	0.000	0.000	0.000
816993.464	798186.520	786021.396	786107.901	792644.261	735943.480	0.000	0.000	0.000
730465.526	776500.004	774335.427	754324.163	716419.621	0.000	0.000	0.000	0.000
754210.379	727283.306	736328.226	712438.463	718494.036	0.000	0.000	0.000	0.000
720409.192	701867.670	737289.135	684729.840	689655.172	0.000	0.000	0.000	0.000
736751.369	709199.739	735164.383	750362.050	804136.478	0.000	0.000	0.000	0.000
739420.738	764894.406	692573.534	743085.589	767772.002	745673.231	0.000	0.000	0.000
790863.940	776307.107	774731.362	796489.076	824640.251	0.000	0.000	0.000	0.000
769911.845	752100.240	785860.793	837787.571	815294.933	822517.232	0.000	0.000	0.000
848133.259	864745.203	848925.261	839835.056	810957.660	881966.432	0.000	0.000	0.000
830482.012	862091.261	837079.263	849134.308	847026.935	867626.261	0.000	0.000	0.000
832597.872	861333.862	826371.156	868432.479	860525.953	835624.337	836309.200	847199.160	0.000
842346.440	838075.444	875741.096	816726.560	860851.899	815847.012	0.000	0.000	0.000
818357.393	786961.620	770243.936	805918.667	705153.970	0.000	0.000	0.000	0.000
777206.100	770748.551	823133.339	765157.776	789241.066	755766.498	0.000	0.000	0.000
790014.220	851092.803	856347.677	827068.291	791671.615	0.000	0.000	0.000	0.000
806529.664	813021.350	850651.173	882815.121	837282.516	861912.930	0.000	0.000	0.000
876631.631	857191.840	850810.397	851295.672	881694.264	867919.943	0.000	0.000	0.000
899757.965	886116.329	841368.402	851107.291	805814.759	812770.246	0.000	0.000	0.000
818082.905	877562.482	814876.383	829613.898	809893.661	786713.974	0.000	0.000	0.000
807904.538	830302.728	802993.560	821449.694	826617.070	853664.783	0.000	0.000	0.000
819578.081	831345.033	849278.538	817106.951	795203.333	0.000	0.000	0.000	0.000
788550.250	814856.463	785607.668	780414.712	780475.622	797613.540	0.000	0.000	0.000
819826.689	816646.523	825150.590	836862.102	800038.402	777459.883	0.000	0.000	0.000
817420.874	826234.601	827931.083	892649.921	886108.477	835533.572	0.000	0.000	0.000
812829.704	843284.086	865036.937	797174.812	795975.548	0.000	0.000	0.000	0.000
763521.974	774431.374	797403.654	850549.880	838799.510	867430.584	0.000	0.000	0.000
798951.775	760600.875	787475.982	766001.777	768651.324	0.000	0.000	0.000	0.000
812651.356	865748.396	874599.871	826057.147	912683.563	847299.656	854832.367	0.000	0.000
823160.442	797861.731	846109.588	841141.934	847306.835	0.000	0.000	0.000	0.000
838764.332	854182.505	889157.612	869633.276	792675.677	846281.439	0.000	0.000	0.000
851331.909	841552.496	828720.125	794502.046	830744.181	845522.956	0.000	0.000	0.000
892641.952	901664.473	867385.440	874087.671	803019.353	827389.916	0.000	0.000	0.000
826535.082	801474.713	838117.588	822984.306	863826.405	802413.660	0.000	0.000	0.000
829496.910	783428.912	807330.561	844544.664	848212.392	0.000	0.000	0.000	0.000
843639.800	818022.676	785083.415	815288.286	760138.345	738585.166	0.000	0.000	0.000
758328.341	827883.103	796635.014	809939.579	750086.260	0.000	0.000	0.000	0.000
795412.063	827485.767	748547.817	809290.657	759641.753	791483.636	0.000	0.000	0.000
834397.190	777181.938	815501.044	777822.719	793317.097	832944.626	0.000	0.000	0.000
806087.573	792462.101	780085.965	777846.920	816593.173	0.000	0.000	0.000	0.000
798505.198	805801.773	777459.883	736778.510	717596.911	0.000	0.000	0.000	0.000
729554.242	690726.990	671118.419	752202.072	715599.350	0.000	0.000	0.000	0.000
709486.545	712758.375	703294.230	701090.195	665663.733	0.000	0.000	0.000	0.000
671294.121	676461.834	628452.561	663556.797	667276.112	0.000	0.000	0.000	0.000
642454.691	680336.903	659904.842	654009.405	0.000	0.000	0.000	0.000	0.000
685772.282	684331.545	775488.364	678951.156	711434.893	0.000	0.000	0.000	0.000
707769.182	677474.646	678241.997	661117.686	625739.154	0.000	0.000	0.000	0.000
604693.632	697719.852	674690.992	703403.064	691366.902	0.000	0.000	0.000	0.000
732713.458	656784.253	647790.064	632643.120	0.000	0.000	0.000	0.000	0.000
598053.933	603981.446	653261.736	644454.469	677984.488	0.000	0.000	0.000	0.000
695608.623	710636.090	695516.699	731042.247	754301.404	0.000	0.000	0.000	0.000
743533.121	735256.274	699354.496	743289.950	718943.441	0.000	0.000	0.000	0.000
699937.006	721870.511	742815.121	734608.123	701808.561	0.000	0.000	0.000	0.000
742043.439	744762.458	710974.604	704895.499	769834.793	0.000	0.000	0.000	0.000
697534.912	698929.240	629409.802	641424.475	656710.929	0.000	0.000	0.000	0.000
659948.392	646349.740	674167.908	662804.724	0.000	0.000	0.000	0.000	0.000
707328.632	692357.755	690135.888	671131.931	688814.344	0.000	0.000	0.000	0.000
762590.367	735261.680	729602.148	714321.430	766935.861	0.000	0.000	0.000	0.000
724527.427	723913.767	768344.218	747523.827	758765.640	0.000	0.000	0.000	0.000
716671.206	713806.444	678136.210	707824.290	696456.430	0.000	0.000	0.000	0.000
678081.031	693933.632	671614.225	612287.383	628140.704	0.000	0.000	0.000	0.000
662220.957	627199.117	632043.333	643380.579	0.000	0.000	0.000	0.000	0.000
643074.410	624414.611	613387.802	574465.029	611815.379	0.000	0.000	0.000	0.000
597417.960	649835.916	616002.513	673128.702	0.000	0.000	0.000	0.000	0.000
663821.087	621218.333	643347.466	562337.976	588425.667	0.000	0.000	0.000	0.000
583696.198	614250.614	636391.406	655608.733	647169.604	0.000	0.000	0.000	0.000
581669.274	619594.042	596569.724	622068.502	0.000	0.000	0.000	0.000	0.000
617978.222	620747.877	625563.007	627088.990	0.000	0.000	0.000	0.000	0.000
640906.498	680800.076	637515.221	664103.228	697019.544	0.000	0.000	0.000	0.000
650000.650	698831.554	665854.324	717612.360	696170.367	0.000	0.000	0.000	0.000
695947.498	674222.453	666906.753	697126.445	651054.383	0.000	0.000	0.000	0.000
677635.324	621987.249	626723.490	612899.074	0.000	0.000	0.000	0.000	0.000
617089.682	635505.704	631556.344	647471.301	641124.276	0.000	0.000	0.000	0.000
601648.517	606851.352	621701.099	650800.159	0.000	0.000	0.000	0.000	0.000
626625.309	644670.509	627596.681	707123.563	0.000	0.000	0.000	0.000	0.000
650563.062	653223.331	628460.460	662260.427	631703.958	0.000	0.000	0.000	0.000
659508.798	668060.687	656749.746	637048.174	0.000	0.000	0.000	0.000	0.000
653654.583	687119.937	712661.863	705985.344	712281.152	0.000	0.000	0.000	0.000
724942.367	692132.530	698909.701	674231.545	774539.343	0.000	0.000	0.000	0.000
764613.679	778646.401	742379.475	754073.884	761255.158	729197.809	0.000	0.000	0.000
693866.223	699515.935	645819.610	591065.455	0.000	0.000	0.000	0.000	0.000
580231.512	578144.964	562885.577	556260.152	0.000	0.000	0.000	0.000	0.000
544345.071	626951.386	608983.728	602939.935	0.000	0.000	0.000	0.000	0.000
660057.293	608235.509	686360.641	655828.016	691132.767	0.000	0.000	0.000	0.000
755635.149	717653.560	713658.714	710651.241	722058.155	0.000	0.000	0.000	0.000
686181.673	704428.744	682868.869	690112.074	671591.672	0.000	0.000	0.000	0.000
699652.972	672413.561	635142.431	676105.094	0.000	0.000	0.000	0.000	0.000
650656.187	665123.580	683279.468	667958.052	678964.986	0.000	0.000	0.000	0.000
662203.416	676626.610	700177.145	687138.823	687914.038	0.000	0.000	0.000	0.000
654013.682	629588.123	658592.325	626417.269	0.000	0.000	0.000	0.000	0.000
616275.845	641671.426	631875.596	674358.853	632827.282	0.000	0.000	0.000	0.000
619421.337	625214.918	609622.278	636132.316	0.000	0.000	0.000	0.000	0.000
612486.143	607980.350	616872.702	595025.586	0.000	0.000	0.000	0.000	0.000
550566.809	523938.762	440167.968	417167.267	0.000	0.000	0.000	0.000	0.000
470800.927	446663.868	483809.321	0.000	0.000	0.000	0.000	0.000	0.000
485849.630	478775.866	526285.320	0.000	0.000	0.000	0.000	0.000	0.000
490942.118	469346.951	510555.740	508724.627	0.000	0.000	0.000	0.000	0.000
562755.702	531677.336	533219.580	0.000	0.000	0.000	0.000	0.000	0.000
555654.339	515041.796	569197.318	570945.714	0.000	0.000	0.000	0.000	0.000
546821.599	549206.123	594254.745	587433.620	0.000	0.000	0.000	0.000	0.000
582468.852	581621.911	567272.892	570984.835	0.000	0.000	0.000	0.000	0.000
582197.563	589681.749	544772.095	610437.256	0.000	0.000	0.000	0.000	0.000
576136.429	556173.526	549344.906	594544.460	0.000	0.000	0.000	0.000	0.000
568294.831	557687.160	565450.947	563796.379	0.000	0.000	0.000	0.000	0.000
595117.655	587216.301	546570.543	565048.368	0.000	0.000	0.000	0.000	0.000
570301.005	546242.127	596601.756	542337.583	0.000	0.000	0.000	0.000	0.000
553866.263	581902.822	599075.028	648348.656	0.000	0.000	0.000	0.000	0.000
621824.807	648067.140	657743.283	663354.317	694222.679	0.000	0.000	0.000	0.000
619820.624	661213.856	675789.829	648866.106	719600.478	0.000	0.000	0.000	0.000
698207.004	725205.233	730946.063	767789.687	760490.973	0.000	0.000	0.000	0.000
755869.325	755715.095	764976.324	794148.712	741372.280	0.000	0.000	0.000	0.000
746837.145	802226.982	800038.402	858280.692	826931.505	805678.422	0.000	0.000	0.000
777127.581	809447.876	796045.247	801185.755	757633.154	0.000	0.000	0.000	0.000
763119.940	769260.356	776017.942	785212.871	788233.254	779429.302	0.000	0.000	0.000
815966.839	781567.512	814365.406	782607.335	763399.571	0.000	0.000	0.000	0.000
727738.480	754922.092	814823.265	773185.913	740960.285	712225.348	0.000	0.000	0.000
710454.336	753710.138	732032.268	752604.010	722940.343	0.000	0.000	0.000	0.000
709748.394	711931.256	699286.029	719031.321	735586.189	0.000	0.000	0.000	0.000
776530.153	724837.274	701026.303	710232.317	700726.654	746196.265	0.000	0.000	0.000
719781.762	744141.744	687720.070	682742.988	693750.694	0.000	0.000	0.000	0.000
697987.701	725699.938	672282.466	757013.732	743638.175	0.000	0.000	0.000	0.000
740428.116	727172.245	775849.361	774425.376	733955.728	0.000	0.000	0.000	0.000
730476.197	751806.214	740817.566	757483.941	815155.369	809146.593	0.000	0.000	0.000
761817.697	749265.720	774965.514	752615.338	759226.500	0.000	0.000	0.000	0.000
812644.752	859608.706	807676.154	777417.574	743461.258	772445.330	0.000	0.000	0.000
738989.063	746463.629	781268.311	749647.666	764970.472	0.000	0.000	0.000	0.000
759411.001	809605.156	752972.358	740351.371	800435.437	0.000	0.000	0.000	0.000
772666.162	750407.096	792198.430	753448.912	736236.067	800826.453	0.000	0.000	0.000
759820.682	715302.466	755144.421	747652.372	740663.931	0.000	0.000	0.000	0.000
772869.200	802568.218	881453.340	771628.754	786689.218	0.000	0.000	0.000	0.000
795975.548	840724.705	795095.849	814557.777	837668.267	817020.164	0.000	0.000	0.000
865501.125	844459.082	857485.851	794104.568	856105.746	826712.742	0.000	0.000	0.000
829441.869	815873.637	850694.592	843803.529	818611.962	821611.673	0.000	0.000	0.000
793631.898	821564.423	806354.070	859948.747	857302.070	0.000	0.000	0.000	0.000
793071.725	783926.374	839109.202	828335.708	813199.860	821341.744	0.000	0.000	0.000
830013.280	820526.286	828953.695	848759.538	767412.592	821085.475	0.000	0.000	0.000
854759.300	856633.772	832036.743	868266.593	892514.481	837282.516	0.000	0.000	0.000
853788.687	828521.007	826576.074	850911.752	819719.164	827629.586	0.000	0.000	0.000
876485.643	822733.780	847199.160	825538.870	814577.682	834808.161	0.000	0.000	0.000
823709.659	883634.211	867234.995	882682.649	921956.391	852340.527	0.000	0.000	0.000
893766.870	872577.507	849899.287	879948.611	869096.661	855739.444	0.000	0.000	0.000
845222.801	849127.097	872600.349	818732.602	845172.796	765485.777	0.000	0.000	0.000
794558.861	798435.067	781439.255	828157.350	841325.930	0.000	0.000	0.000	0.000
833138.934	790688.848	822544.294	840859.022	777411.531	796933.400	0.000	0.000	0.000
814922.868	822808.245	787215.618	793631.898	806354.070	809795.284	0.000	0.000	0.000
803923.145	778089.013	818384.182	835840.856	842793.693	0.000	0.000	0.000	0.000
794603.056	865336.356	823363.770	816633.185	841956.370	819672.131	771206.244	0.000	0.000
826965.697	842218.741	760305.947	819746.043	796489.076	0.000	0.000	0.000	0.000
744773.552	733831.850	763924.433	719414.109	795506.977	688183.883	0.000	0.000	0.000
735229.244	720123.861	717390.992	742285.795	683377.525	762212.551	0.000	0.000	0.000
736414.985	774071.695	766236.553	800493.104	751275.290	807721.821	766483.222	0.000	0.000
743826.242	741735.215	778646.401	789627.454	728019.278	0.000	0.000	0.000	0.000
782331.818	788071.746	775488.364	759405.234	779550.823	0.000	0.000	0.000	0.000
753488.652	760606.660	816073.381	789677.338	793222.705	852711.195	0.000	0.000	0.000
869361.107	858442.785	820856.317	844651.666	856604.420	784627.577	0.000	0.000	0.000
809939.579	814146.612	850969.680	863349.104	834989.396	828431.779	0.000	0.000	0.000
806497.141	964515.476	803167.693	891321.205	872508.987	823431.569	848939.674	0.000	0.000
891329.150	865523.599	898755.224	887327.193	893287.835	0.000	0.000	0.000	0.000
917389.111	914377.675	907531.605	843945.954	860940.836	851273.931	0.000	0.000	0.000
820398.385	851984.698	907235.201	826733.246	831780.676	851476.887	819564.647	0.000	0.000
844045.680	885386.693	761365.280	810694.684	842949.988	854868.906	0.000	0.000	0.000
833388.893	851505.888	783066.960	828781.939	783220.289	795538.619	760265.485	0.000	0.000
760242.365	787277.594	786256.241	777453.839	798033.645	0.000	0.000	0.000	0.000
776849.874	763766.898	779234.947	742765.464	712057.990	760196.131	0.000	0.000	0.000
783281.637	817046.866	798894.330	837892.867	825736.557	782932.081	787668.266	0.000	0.000
776680.932	760595.090	803109.641	779502.210	824341.145	796311.485	0.000	0.000	0.000
772773.639	825136.973	802651.962	781567.512	761191.417	786565.462	790495.087	0.000	0.000
813914.685	813173.409	838019.258	767553.959	789901.894	770903.036	0.000	0.000	0.000
856010.478	822111.511	802503.812	802774.388	818069.520	858958.942	0.000	0.000	0.000
804524.647	785663.218	793373.743	784658.360	814464.897	835498.667	825866.127	0.000	0.000
750317.009	795785.520	787817.195	816000.131	749900.638	749883.768	0.000	0.000	0.000
768361.929	733019.601	760774.468	740055.504	742544.850	0.000	0.000	0.000	0.000
765397.892	752904.328	726649.130	714336.738	724968.645	0.000	0.000	0.000	0.000
669267.888	725031.720	742054.452	734991.474	727463.190	0.000	0.000	0.000	0.000
749731.971	795026.315	782809.503	753971.545	752887.323	0.000	0.000	0.000	0.000
732128.738	723494.769	802896.852	814683.862	747345.057	820088.898	0.000	0.000	0.000
754614.467	803651.794	792204.706	767925.296	831898.309	0.000	0.000	0.000	0.000
827951.648	825436.656	858280.692	835456.786	802716.392	784775.358	0.000	0.000	0.000
844273.714	811589.498	824987.213	871702.784	916111.656	886768.527	0.000	0.000	0.000
803490.362	795722.197	805620.005	804246.421	787048.333	804537.592	0.000	0.000	0.000
811675.135	796850.845	800083.209	845623.055	726844.550	0.000	0.000	0.000	0.000
826719.577	810366.204	834341.496	871710.383	814212.900	827123.018	793461.874	0.000	0.000
851904.859	811536.807	812776.852	802072.555	859209.871	800659.744	837100.285	0.000	0.000
906511.472	821584.673	844587.461	885865.136	869512.291	823106.238	0.000	0.000	0.000
859579.150	840025.537	819470.622	872136.123	861660.420	794287.484	0.000	0.000	0.000
797581.732	841057.040	816006.789	832099.053	837710.370	0.000	0.000	0.000	0.000
839193.703	844516.134	838933.213	842339.345	839990.256	843369.430	0.000	0.000	0.000
847673.137	846116.747	841701.247	853264.162	907013.025	884188.933	0.000	0.000	0.000
890265.833	872623.193	858376.467	834668.803	878773.233	810937.931	0.000	0.000	0.000
864117.520	852108.115	803638.877	803374.172	833569.511	774389.394	0.000	0.000	0.000
824987.213	828212.221	827198.279	836232.272	831787.595	827691.238	0.000	0.000	0.000
861333.862	847199.160	800704.620	835938.676	780920.549	812037.646	0.000	0.000	0.000
775434.243	777804.569	775133.711	784215.314	796248.079	0.000	0.000	0.000	0.000
790607.582	795475.336	833882.306	833368.057	863624.979	836267.238	0.000	0.000	0.000
836666.053	897480.771	807089.474	830599.277	879352.796	844480.476	0.000	0.000	0.000
858133.388	897166.747	835889.763	870920.825	847127.391	849603.235	0.000	0.000	0.000
875488.085	889363.216	862232.492	882277.688	928341.333	869406.456	862864.884	0.000	0.000
911801.446	883407.834	938412.019	873942.530	865216.564	890622.634	0.000	0.000	0.000
872699.346	852217.043	879956.354	857824.215	886171.297	919937.812	868734.254	0.000	0.000
882612.533	861230.009	806224.050	836645.053	861831.219	879553.890	0.000	0.000	0.000
822896.266	852703.924	842083.989	803929.608	865201.592	867980.210	0.000	0.000	0.000
903203.663	818880.100	886973.027	847371.454	839207.788	814504.700	0.000	0.000	0.000
847845.624	870564.474	855256.406	864618.098	840279.645	837296.537	0.000	0.000	0.000
830661.373	843092.125	862299.408	837170.364	839151.450	800281.699	0.000	0.000	0.000
818290.428	820055.272	883150.374	891305.317	908306.463	879306.403	878665.132	0.000	0.000
859069.628	910042.317	863341.650	863118.100	803561.384	0.000	0.000	0.000	0.000
824361.532	870784.315	802008.229	785589.153	809212.070	778525.162	0.000	0.000	0.000
818846.573	832764.278	821031.544	849855.949	909148.764	891416.550	0.000	0.000	0.000
870609.949	859040.109	902706.314	857397.627	862225.058	915499.405	0.000	0.000	0.000
900616.923	860940.836	868055.556	856267.018	899814.638	915181.023	0.000	0.000	0.000
873004.094	844359.258	858789.279	893479.387	860570.386	871482.479	0.000	0.000	0.000
862299.408	848557.876	922262.494	839327.531	871953.612	904461.710	0.000	0.000	0.000
875235.219	846245.631	825920.695	818384.182	828878.113	868960.723	0.000	0.000	0.000
871436.912	858686.039	817561.215	858332.260	801963.206	837212.418	0.000	0.000	0.000
855344.191	820075.447	867987.744	831213.738	841134.859	901404.388	0.000	0.000	0.000
834480.744	855563.731	870140.267	820600.351	843163.211	866415.984	0.000	0.000	0.000
805503.198	827102.495	821308.015	834063.139	807904.538	900397.976	0.000	0.000	0.000
820741.786	834564.316	860555.575	828383.740	833194.468	822652.561	0.000	0.000	0.000
873118.430	831753.003	814438.363	821618.424	852842.096	894206.436	0.000	0.000	0.000
856333.011	841106.560	849935.405	899636.547	893367.639	857949.330	0.000	0.000	0.000
839609.414	852347.792	850687.355	817167.045	782668.587	0.000	0.000	0.000	0.000
820890.009	833284.725	854583.989	777266.509	803393.534	770487.256	0.000	0.000	0.000
789901.894	840505.648	815461.143	800544.370	799334.953	850260.605	0.000	0.000	0.000
868017.881	868191.210	835833.870	872889.789	814073.706	865553.565	801153.661	0.000	0.000
847249.405	826466.772	823940.413	830592.378	811655.371	826910.991	0.000	0.000	0.000
858155.481	877701.125	850412.450	858258.593	856223.029	824164.503	0.000	0.000	0.000
823709.659	839306.397	830557.886	805159.462	792556.311	789415.517	0.000	0.000	0.000
835059.122	804246.421	834438.965	862195.322	827451.532	876308.987	0.000	0.000	0.000
830875.327	869678.654	909181.827	871558.434	918501.373	872844.075	0.000	0.000	0.000
828569.061	880607.267	890289.611	873118.430	837513.924	862604.375	0.000	0.000	0.000
857500.557	849776.509	844352.129	835798.940	842247.115	0.000	0.000	0.000	0.000
856208.367	824049.047	866656.267	760849.717	890376.807	873087.937	0.000	0.000	0.000
914678.765	847709.066	853898.045	863528.030	832182.148	828260.239	0.000	0.000	0.000
832119.825	824810.294	897746.656	866303.397	836883.113	884642.604	0.000	0.000	0.000
828946.823	820344.545	840760.047	831704.579	909777.377	830737.279	0.000	0.000	0.000
885912.224	864244.477	872653.652	823797.873	837661.250	852602.142	0.000	0.000	0.000
851462.387	878263.848	851701.700	875948.214	826863.129	848608.282	0.000	0.000	0.000
889410.676	837107.292	852173.468	867904.878	841453.358	830916.750	0.000	0.000	0.000
855117.450	818243.558	792820.220	837682.301	824381.920	795924.865	0.000	0.000	0.000
856472.362	819101.446	836771.068	842140.722	856633.772	880405.691	0.000	0.000	0.000
849624.891	872889.789	871961.215	871786.377	869489.610	862589.494	0.000	0.000	0.000
841212.692	852798.458	845830.479	864341.588	860081.880	869890.481	0.000	0.000	0.000
831227.557	856355.011	866506.074	833611.204	831704.579	848025.373	0.000	0.000	0.000
823716.444	847845.624	824633.450	763306.338	783275.501	0.000	0.000	0.000	0.000
822923.353	867822.027	911984.387	844067.053	851165.245	825205.063	0.000	0.000	0.000
834118.795	869928.318	851868.574	856831.950	846496.352	896418.807	0.000	0.000	0.000
821476.686	828054.486	847601.288	816433.167	827136.701	867550.990	0.000	0.000	0.000
846704.204	875871.492	865336.356	912916.861	908281.713	869935.886	0.000	0.000	0.000
854445.251	871095.315	810786.706	856201.036	858081.844	833569.511	0.000	0.000	0.000
892857.143	877808.989	898149.811	911734.940	875955.887	839130.325	0.000	0.000	0.000
886910.094	881002.934	877839.812	806614.237	829269.911	835366.057	0.000	0.000	0.000
844074.177	823316.318	867724.133	843767.930	785780.516	790157.795	0.000	0.000	0.000
782160.484	863818.944	804091.216	822625.492	832147.523	855263.721	0.000	0.000	0.000
867092.120	854598.595	894510.390	903726.063	874515.737	806783.435	0.000	0.000	0.000
836624.055	863200.055	886124.181	874806.449	874133.515	855336.874	0.000	0.000	0.000
815388.002	875373.128	851368.149	850246.146	852958.487	877678.015	0.000	0.000	0.000
856083.759	814259.309	866656.267	818384.182	819537.781	833889.260	0.000	0.000	0.000
867581.097	903244.454	861356.119	834759.381	803509.731	816093.361	0.000	0.000	0.000
798958.159	840569.233	835380.014	829304.297	801725.313	0.000	0.000	0.000	0.000
847048.460	824015.096	800326.533	753000.708	825266.355	835449.806	0.000	0.000	0.000
815301.580	843241.420	847285.298	821038.285	795475.336	811648.783	0.000	0.000	0.000
836155.358	824123.750	791201.836	742451.128	794407.372	0.000	0.000	0.000	0.000
818230.168	856098.417	850738.015	865074.353	838124.612	838412.717	789827.028	0.000	0.000
760988.676	810655.253	888131.017	874469.853	833083.408	874729.927	0.000	0.000	0.000
887642.245	881499.960	906988.345	932835.821	883876.328	872410.033	0.000	0.000	0.000
843618.448	852980.313	859453.559	825818.386	869534.973	830578.581	803122.540	0.000	0.000
884431.355	849516.625	786392.268	824558.655	891885.625	834522.528	0.000	0.000	0.000
826876.804	843348.092	834536.457	826309.701	856751.199	0.000	0.000	0.000	0.000
837051.236	866258.370	866626.224	914018.299	872760.279	873004.094	863334.197	0.000	0.000
867498.308	846410.374	899183.541	867731.663	840152.572	848032.564	845723.178	0.000	0.000
842445.789	843028.157	800730.266	824449.886	793550.025	0.000	0.000	0.000	0.000
828541.601	853774.108	809284.107	817227.148	848766.742	821098.959	0.000	0.000	0.000
797817.172	763119.940	794331.649	847665.952	830661.373	827485.767	0.000	0.000	0.000
859453.559	826077.618	801783.166	859313.237	828376.878	858870.414	0.000	0.000	0.000
836505.082	819161.834	884736.525	869164.646	874393.390	850419.682	0.000	0.000	0.000
853701.222	875189.260	845737.483	853519.059	874049.471	0.000	0.000	0.000	0.000
876616.261	858678.665	795190.687	812823.097	848831.583	849790.951	853111.297	0.000	0.000
890884.470	895808.512	851912.117	853271.443	858730.281	0.000	0.000	0.000	0.000
867468.207	866130.820	839052.877	834118.795	920793.356	886265.543	884235.843	0.000	0.000
902999.765	898698.684	822165.584	902095.568	870898.070	876785.354	887382.311	0.000	0.000
904347.197	868349.528	864177.260	934841.544	867694.016	851723.462	0.000	0.000	0.000
861749.524	858737.656	838940.251	850694.592	880933.084	846833.267	0.000	0.000	0.000
844865.751	918450.757	914360.953	892610.081	888131.017	844394.907	858310.159	863319.290	0.000
909132.233	845608.754	907721.075	848644.291	846568.013	900081.907	0.000	0.000	0.000
828836.893	860422.295	870208.415	867987.744	896306.322	0.000	0.000	0.000	0.000
856795.243	846209.826	818049.443	860496.334	919887.038	819665.413	856795.243	844010.061	0.000
826173.166	841276.385	867415.535	880560.741	850955.197	832168.298	0.000	0.000	0.000
830371.674	937514.649	917035.774	856142.394	854430.650	866468.534	0.000	0.000	0.000
830275.153	897448.554	841750.842	864677.907	838349.458	796330.509	879940.868	0.000	0.000
834132.711	865201.592	823465.472	825286.787	795222.304	849480.543	0.000	0.000	0.000
855820.004	861252.261	851368.149	882799.534	900738.606	844116.927	884619.127	0.000	0.000
861363.538	893798.824	850397.986	859882.196	891106.755	927385.700	877947.709	0.000	0.000
887468.939	846675.529	908859.563	872493.762	878348.704	868802.182	938350.380	0.000	0.000
910896.140	894030.558	890091.501	890678.162	846962.369	869701.345	0.000	0.000	0.000
844758.695	883251.780	939099.404	881430.032	891925.399	850911.752	0.000	0.000	0.000
912342.165	847709.066	798212.005	884525.231	834383.266	797836.268	0.000	0.000	0.000
797982.700	840286.706	828232.800	788711.955	758972.958	0.000	0.000	0.000	0.000
830695.874	808512.014	810799.854	847917.515	890725.763	881608.760	817935.694	855175.952	0.000
845415.733	815693.952	904518.977	899167.371	867445.633	0.000	0.000	0.000	0.000
826343.842	850275.064	790238.968	817106.951	850651.173	815980.155	0.000	0.000	0.000
805853.721	829806.655	834822.099	829324.930	863886.105	841793.357	0.000	0.000	0.000
837037.223	882160.941	788512.943	790051.669	770214.274	784350.636	0.000	0.000	0.000
791784.445	818866.689	812605.131	829490.030	806380.079	812156.356	789072.918	0.000	0.000
817267.222	810674.968	854744.688	790707.604	856113.075	0.000	0.000	0.000	0.000
922168.941	862336.587	926921.508	893814.802	888849.384	901949.112	0.000	0.000	0.000
890717.829	857066.945	852834.823	820775.469	856839.291	844359.258	0.000	0.000	0.000
842481.276	804427.569	830406.152	854635.114	799884.817	809611.710	792066.660	0.000	0.000
848305.933	814644.041	809434.772	805431.832	797861.731	824721.863	0.000	0.000	0.000
796520.797	754933.490	795329.823	839243.003	814604.225	877477.778	0.000	0.000	0.000
848082.909	813180.022	841538.332	880134.485	832764.278	892410.937	860911.188	0.000	0.000
867889.813	856934.744	857765.350	881049.506	843511.708	845179.939	0.000	0.000	0.000
850557.115	846854.781	896539.358	905305.088	905018.327	833673.750	0.000	0.000	0.000
862931.897	888407.175	829896.180	880871.005	855205.206	838293.235	0.000	0.000	0.000
851317.414	875925.196	861207.758	819961.134	852384.118	812374.082	0.000	0.000	0.000
840505.648	867159.792	854284.665	877246.848	861979.795	0.000	0.000	0.000	0.000
808570.851	864834.946	844337.870	798804.988	876232.202	856061.773	0.000	0.000	0.000
805373.452	843412.108	838806.546	808420.508	786707.785	753244.601	0.000	0.000	0.000
737751.481	708998.610	693765.133	698197.255	722538.132	0.000	0.000	0.000	0.000
690312.159	741817.750	751574.549	734489.420	710030.602	0.000	0.000	0.000	0.000
713312.552	699775.372	747445.605	741476.725	735180.597	0.000	0.000	0.000	0.000
722105.081	710873.521	700221.270	724742.716	765860.981	0.000	0.000	0.000	0.000
728369.254	723877.086	702276.781	734910.451	773981.827	0.000	0.000	0.000	0.000
775127.702	732343.205	762549.661	733508.886	776807.631	0.000	0.000	0.000	0.000
701242.602	776397.516	767665.912	701966.207	728125.296	721964.321	0.000	0.000	0.000
761434.848	750018.750	710081.020	690774.704	720118.676	0.000	0.000	0.000	0.000
677158.103	710000.355	715062.067	708872.963	689574.326	0.000	0.000	0.000	0.000
760410.013	720663.587	726601.612	735315.745	676938.074	0.000	0.000	0.000	0.000
695352.265	687247.437	676713.608	699378.951	668829.214	0.000	0.000	0.000	0.000
658271.511	686261.726	641873.243	674249.729	701459.035	0.000	0.000	0.000	0.000
724118.205	710737.105	693394.722	662940.939	656236.875	0.000	0.000	0.000	0.000
650085.161	647983.152	586985.361	616762.368	0.000	0.000	0.000	0.000	0.000
612118.727	549791.904	566328.380	559590.827	0.000	0.000	0.000	0.000	0.000
532362.304	585305.325	571565.747	626378.032	613173.418	0.000	0.000	0.000	0.000
616830.846	597328.746	630008.568	615176.402	0.000	0.000	0.000	0.000	0.000
617985.860	662238.499	668020.522	647035.606	667182.621	0.000	0.000	0.000	0.000
689655.172	637507.092	678030.457	734753.857	687403.334	0.000	0.000	0.000	0.000
685965.153	689859.752	643852.815	707884.417	761568.221	0.000	0.000	0.000	0.000
711040.323	694661.526	745828.952	710838.149	691075.452	0.000	0.000	0.000	0.000
649928.833	630823.287	664685.903	649873.924	698099.772	0.000	0.000	0.000	0.000
680036.178	683172.105	724390.968	728178.316	753783.996	0.000	0.000	0.000	0.000
750007.500	823336.654	766835.882	766477.347	752796.640	0.000	0.000	0.000	0.000
733428.190	699726.407	735164.383	741520.711	747926.374	748374.157	0.000	0.000	0.000
776295.054	791590.146	800064.005	818498.056	816900.028	0.000	0.000	0.000	0.000
775722.974	804744.775	758777.155	781842.490	723636.127	0.000	0.000	0.000	0.000
812004.677	753772.632	794741.987	786850.160	795639.893	789147.642	0.000	0.000	0.000
803864.983	812862.740	798856.038	792939.665	799334.953	0.000	0.000	0.000	0.000
797486.323	824932.768	795918.530	817167.045	789421.749	823953.990	0.000	0.000	0.000
858192.304	870814.647	832535.487	798626.363	882207.636	855893.253	852718.466	0.000	0.000
862232.492	862061.534	815793.767	846088.112	878487.596	858214.399	0.000	0.000	0.000
839045.837	888549.266	838511.140	851766.991	861526.798	831732.249	0.000	0.000	0.000
894942.679	871535.646	861200.341	826705.908	817668.174	814743.600	0.000	0.000	0.000
814113.471	787048.333	852042.773	843824.889	839369.801	0.000	0.000	0.000	0.000
837478.854	785194.375	797804.442	863416.193	807337.079	849422.817	0.000	0.000	0.000
789708.519	837577.057	801224.271	821544.174	809480.637	849552.710	0.000	0.000	0.000
835561.497	858162.845	831746.085	862686.232	876946.822	775277.937	0.000	0.000	0.000
832563.212	833020.950	797562.649	797861.731	792920.803	0.000	0.000	0.000	0.000
836603.057	834815.130	798199.262	857434.385	809061.489	799354.122	0.000	0.000	0.000
789758.413	767082.937	816553.166	746235.243	766494.972	0.000	0.000	0.000	0.000
762479.890	743008.292	733127.080	691773.430	750688.757	0.000	0.000	0.000	0.000
745095.409	761006.050	754728.373	823926.835	811747.611	778488.798	0.000	0.000	0.000
783846.492	788239.467	751337.381	763836.906	774779.382	0.000	0.000	0.000	0.000
727706.705	699046.501	675401.864	652677.610	655780.707	0.000	0.000	0.000	0.000
663182.747	675954.278	704701.770	678577.972	658952.529	0.000	0.000	0.000	0.000
630358.043	587896.389	655703.307	593250.001	0.000	0.000	0.000	0.000	0.000
594558.600	554044.246	574187.955	614752.839	0.000	0.000	0.000	0.000	0.000
621048.578	641947.412	656499.675	614662.151	0.000	0.000	0.000	0.000	0.000
617390.660	581879.120	562575.244	558749.742	0.000	0.000	0.000	0.000	0.000
525607.602	540578.527	533330.489	570151.432	0.000	0.000	0.000	0.000	0.000
481137.023	521482.470	563281.906	550388.024	0.000	0.000	0.000	0.000	0.000
550327.445	544051.881	522572.520	518513.525	0.000	0.000	0.000	0.000	0.000
517654.610	508112.008	491593.747	0.000	0.000	0.000	0.000	0.000	0.000
489306.213	485083.677	468331.429	0.000	0.000	0.000	0.000	0.000	0.000
473350.374	464623.562	472105.638	467300.638	0.000	0.000	0.000	0.000	0.000
485762.307	458873.466	498400.136	492123.562	0.000	0.000	0.000	0.000	0.000
494650.356	468946.371	456873.432	432847.966	0.000	0.000	0.000	0.000	0.000
416458.437	428175.672	388149.034	0.000	0.000	0.000	0.000	0.000	0.000
420985.274	385525.819	363510.787	0.000	0.000	0.000	0.000	0.000	0.000
342485.693	365363.537	357949.522	0.000	0.000	0.000	0.000	0.000	0.000
341024.574	321514.462	313802.279	0.000	0.000	0.000	0.000	0.000	0.000
295709.259	308499.152	0.000	0.000	0.000	0.000	0.000	0.000	0.000
277185.678	0.000	0.000	0.000	0.000	0.000	0.000	0.000	0.000
265839.375	243900.060	0.000	0.000	0.000	0.000	0.000	0.000	0.000
255779.334	256068.176	0.000	0.000	0.000	0.000	0.000	0.000	0.000
236126.394	233384.756	0.000	0.000	0.000	0.000	0.000	0.000	0.000
241322.059	235401.017	0.000	0.000	0.000	0.000	0.000	0.000	0.000
262587.803	0.000	0.000	0.000	0.000	0.000	0.000	0.000	0.000
256769.075	221131.308	0.000	0.000	0.000	0.000	0.000	0.000	0.000
200856.855	0.000	0.000	0.000	0.000	0.000	0.000	0.000	0.000
202522.212	216408.059	0.000	0.000	0.000	0.000	0.000	0.000	0.000
226348.300	191729.922	0.000	0.000	0.000	0.000	0.000	0.000	0.000
173245.371	0.000	0.000	0.000	0.000	0.000	0.000	0.000	0.000
140944.724	0.000	0.000	0.000	0.000	0.000	0.000	0.000	0.000
157137.335	0.000	0.000	0.000	0.000	0.000	0.000	0.000	0.000
184522.612	0.000	0.000	0.000	0.000	0.000	0.000	0.000	0.000
235321.803	259393.952	0.000	0.000	0.000	0.000	0.000	0.000	0.000
251903.128	224972.891	0.000	0.000	0.000	0.000	0.000	0.000	0.000
210851.249	0.000	0.000	0.000	0.000	0.000	0.000	0.000	0.000
223405.776	237665.742	0.000	0.000	0.000	0.000	0.000	0.000	0.000
260426.840	249896.918	0.000	0.000	0.000	0.000	0.000	0.000	0.000
266822.491	274566.871	0.000	0.000	0.000	0.000	0.000	0.000	0.000
249151.018	270740.041	0.000	0.000	0.000	0.000	0.000	0.000	0.000
275488.924	291593.647	0.000	0.000	0.000	0.000	0.000	0.000	0.000
287893.226	282855.025	0.000	0.000	0.000	0.000	0.000	0.000	0.000
254459.401	276283.544	0.000	0.000	0.000	0.000	0.000	0.000	0.000
269472.050	267908.332	0.000	0.000	0.000	0.000	0.000	0.000	0.000
281994.377	256095.062	0.000	0.000	0.000	0.000	0.000	0.000	0.000
243101.981	0.000	0.000	0.000	0.000	0.000	0.000	0.000	0.000
221676.406	219342.980	0.000	0.000	0.000	0.000	0.000	0.000	0.000
239995.776	218631.802	0.000	0.000	0.000	0.000	0.000	0.000	0.000
228494.132	245484.316	0.000	0.000	0.000	0.000	0.000	0.000	0.000
211858.123	0.000	0.000	0.000	0.000	0.000	0.000	0.000	0.000
212028.369	225467.450	0.000	0.000	0.000	0.000	0.000	0.000	0.000
248807.590	0.000	0.000	0.000	0.000	0.000	0.000	0.000	0.000
266800.423	250955.513	0.000	0.000	0.000	0.000	0.000	0.000	0.000
253961.804	235153.579	0.000	0.000	0.000	0.000	0.000	0.000	0.000
236071.766	0.000	0.000	0.000	0.000	0.000	0.000	0.000	0.000
205073.098	228779.553	0.000	0.000	0.000	0.000	0.000	0.000	0.000
211670.226	0.000	0.000	0.000	0.000	0.000	0.000	0.000	0.000
207829.779	199359.657	0.000	0.000	0.000	0.000	0.000	0.000	0.000
228474.294	0.000	0.000	0.000	0.000	0.000	0.000	0.000	0.000
227870.888	239326.631	0.000	0.000	0.000	0.000	0.000	0.000	0.000
273662.951	293040.293	0.000	0.000	0.000	0.000	0.000	0.000	0.000
295333.727	284098.980	312506.836	0.000	0.000	0.000	0.000	0.000	0.000
298191.469	289387.020	0.000	0.000	0.000	0.000	0.000	0.000	0.000
310243.945	314316.158	310638.113	0.000	0.000	0.000	0.000	0.000	0.000
298744.675	311118.440	0.000	0.000	0.000	0.000	0.000	0.000	0.000
311815.954	333682.588	0.000	0.000	0.000	0.000	0.000	0.000	0.000
320153.674	323628.785	0.000	0.000	0.000	0.000	0.000	0.000	0.000
300731.982	286514.069	0.000	0.000	0.000	0.000	0.000	0.000	0.000
283355.152	273523.724	0.000	0.000	0.000	0.000	0.000	0.000	0.000
279654.571	260948.077	0.000	0.000	0.000	0.000	0.000	0.000	0.000
267705.363	274654.348	0.000	0.000	0.000	0.000	0.000	0.000	0.000
283483.674	287916.435	0.000	0.000	0.000	0.000	0.000	0.000	0.000
301779.291	256868.668	0.000	0.000	0.000	0.000	0.000	0.000	0.000
218735.577	0.000	0.000	0.000	0.000	0.000	0.000	0.000	0.000
234559.532	210832.578	0.000	0.000	0.000	0.000	0.000	0.000	0.000
192150.277	0.000	0.000	0.000	0.000	0.000	0.000	0.000	0.000
211806.519	191159.997	0.000	0.000	0.000	0.000	0.000	0.000	0.000
172338.915	0.000	0.000	0.000	0.000	0.000	0.000	0.000	0.000
182629.388	0.000	0.000	0.000	0.000	0.000	0.000	0.000	0.000
209361.823	238308.013	0.000	0.000	0.000	0.000	0.000	0.000	0.000
235369.436	0.000	0.000	0.000	0.000	0.000	0.000	0.000	0.000
252535.456	253054.366	0.000	0.000	0.000	0.000	0.000	0.000	0.000
259262.140	253760.734	0.000	0.000	0.000	0.000	0.000	0.000	0.000
258947.276	286174.618	0.000	0.000	0.000	0.000	0.000	0.000	0.000
284768.042	295194.238	0.000	0.000	0.000	0.000	0.000	0.000	0.000
304774.908	320401.912	0.000	0.000	0.000	0.000	0.000	0.000	0.000
311841.235	320400.886	0.000	0.000	0.000	0.000	0.000	0.000	0.000
314284.547	301087.830	296122.571	0.000	0.000	0.000	0.000	0.000	0.000
329331.950	310286.301	0.000	0.000	0.000	0.000	0.000	0.000	0.000
324111.287	304729.400	0.000	0.000	0.000	0.000	0.000	0.000	0.000
332621.523	319390.858	0.000	0.000	0.000	0.000	0.000	0.000	0.000
331633.161	335397.144	356704.620	0.000	0.000	0.000	0.000	0.000	0.000
369483.610	424352.756	459244.359	0.000	0.000	0.000	0.000	0.000	0.000
449143.483	487609.834	524601.172	0.000	0.000	0.000	0.000	0.000	0.000
507970.050	513813.886	519456.233	474610.701	0.000	0.000	0.000	0.000	0.000
501328.521	520405.083	554256.133	0.000	0.000	0.000	0.000	0.000	0.000
515442.662	527401.125	541529.930	561409.812	0.000	0.000	0.000	0.000	0.000
564627.233	585792.196	556318.949	536417.376	516097.068	0.000	0.000	0.000	0.000
525900.605	571265.353	509652.824	0.000	0.000	0.000	0.000	0.000	0.000
497069.774	544345.071	509572.316	525872.949	0.000	0.000	0.000	0.000	0.000
517239.596	541485.946	549287.574	533523.979	0.000	0.000	0.000	0.000	0.000
515089.548	502560.546	521520.545	513452.454	0.000	0.000	0.000	0.000	0.000
494669.931	483402.379	471089.253	0.000	0.000	0.000	0.000	0.000	0.000
497279.879	468379.687	451728.313	0.000	0.000	0.000	0.000	0.000	0.000
457699.420	459267.560	456708.593	0.000	0.000	0.000	0.000	0.000	0.000
477529.834	450824.106	470380.161	511433.087	0.000	0.000	0.000	0.000	0.000
464550.176	479000.613	531895.089	0.000	0.000	0.000	0.000	0.000	0.000
514975.487	515620.730	561548.526	564793.060	0.000	0.000	0.000	0.000	0.000
546693.054	582116.225	558525.047	609845.343	0.000	0.000	0.000	0.000	0.000
533592.303	583376.114	566132.803	549523.014	0.000	0.000	0.000	0.000	0.000
580244.979	537212.725	534699.312	496514.468	0.000	0.000	0.000	0.000	0.000
562534.104	566957.705	588442.980	561617.909	0.000	0.000	0.000	0.000	0.000
573256.441	562375.926	561453.941	0.000	0.000	0.000	0.000	0.000	0.000
600788.234	563427.895	574009.976	543794.489	0.000	0.000	0.000	0.000	0.000
561236.516	528504.912	527562.503	537868.642	0.000	0.000	0.000	0.000	0.000
555327.254	525966.990	529675.044	516948.145	0.000	0.000	0.000	0.000	0.000
543528.478	528949.401	530644.733	507068.535	0.000	0.000	0.000	0.000	0.000
557886.280	597985.983	574164.877	562347.463	0.000	0.000	0.000	0.000	0.000
539918.904	523362.921	513893.100	0.000	0.000	0.000	0.000	0.000	0.000
555679.040	564057.150	579283.658	590656.988	0.000	0.000	0.000	0.000	0.000
562625.888	551608.490	567198.888	631384.880	0.000	0.000	0.000	0.000	0.000
592975.611	629671.375	572885.337	564445.573	582363.698	0.000	0.000	0.000	0.000
587016.372	615002.368	549227.237	0.000	0.000	0.000	0.000	0.000	0.000
560308.842	572603.226	521917.944	543230.264	0.000	0.000	0.000	0.000	0.000
550897.412	565898.930	601377.154	590378.019	0.000	0.000	0.000	0.000	0.000
650732.399	663363.118	624590.113	596840.327	613068.161	0.000	0.000	0.000	0.000
632239.138	701404.914	705303.175	756309.512	686780.169	0.000	0.000	0.000	0.000
750531.001	746697.729	761649.428	738007.380	763050.064	0.000	0.000	0.000	0.000
709924.748	766072.195	688790.621	674190.634	662857.446	0.000	0.000	0.000	0.000
679449.374	695598.945	712128.981	751049.592	743566.293	0.000	0.000	0.000	0.000
731860.829	724112.962	701090.195	719052.002	725805.281	0.000	0.000	0.000	0.000
720855.800	724249.316	729192.492	718602.462	705950.456	0.000	0.000	0.000	0.000
674618.166	689365.164	697034.120	712093.484	708973.477	0.000	0.000	0.000	0.000
715799.118	686351.220	702188.018	715287.116	721032.519	0.000	0.000	0.000	0.000
720777.863	765649.884	772111.338	772857.253	765315.884	0.000	0.000	0.000	0.000
803574.298	840427.946	847824.060	860859.310	850267.834	829834.199	0.000	0.000	0.000
873217.545	822537.528	874714.624	853752.241	874775.839	859771.301	0.000	0.000	0.000
817400.829	821274.289	864857.385	826787.929	842318.059	779836.546	0.000	0.000	0.000
831600.832	845251.378	804524.647	805055.750	795690.540	0.000	0.000	0.000	0.000
829751.572	794944.155	857544.678	876731.545	843227.199	849509.408	0.000	0.000	0.000
878402.713	857993.496	863729.411	806614.237	845108.512	853002.141	0.000	0.000	0.000
820445.502	851890.345	761881.543	795601.913	756612.796	0.000	0.000	0.000	0.000
734818.647	751721.442	738803.434	763032.597	752915.666	769769.608	0.000	0.000	0.000
733541.170	821375.475	786788.252	777260.468	767206.524	0.000	0.000	0.000	0.000
805574.576	792851.650	767389.036	737185.867	696703.894	0.000	0.000	0.000	0.000
720679.168	764257.218	785712.602	744042.083	728003.378	741850.769	0.000	0.000	0.000
763866.079	732203.787	740499.393	735770.204	712839.668	0.000	0.000	0.000	0.000
693846.965	720616.848	687592.395	686770.735	708310.608	0.000	0.000	0.000	0.000
743522.064	700898.552	732820.847	758627.491	718607.626	0.000	0.000	0.000	0.000
733864.162	691500.764	712824.424	725742.071	741889.295	0.000	0.000	0.000	0.000
733412.053	766924.098	719631.549	668695.042	666116.011	0.000	0.000	0.000	0.000
656926.634	614277.027	629603.979	634658.712	675497.673	645602.799	0.000	0.000	0.000
681737.613	663253.124	720295.033	724338.498	0.000	0.000	0.000	0.000	0.000
620986.872	676059.385	661143.911	702469.179	652230.629	0.000	0.000	0.000	0.000
716352.904	754517.675	720850.604	762689.242	741993.886	0.000	0.000	0.000	0.000
714397.977	713175.199	726897.384	732160.900	719538.344	0.000	0.000	0.000	0.000
794811.471	714209.192	766712.414	697603.036	686898.106	0.000	0.000	0.000	0.000
714188.789	716773.944	705726.263	725268.349	745317.543	790913.980	0.000	0.000	0.000
764607.833	787519.393	763959.449	762311.328	718122.540	0.000	0.000	0.000	0.000
723458.130	715374.105	672015.913	701626.370	697651.704	0.000	0.000	0.000	0.000
680239.716	658896.085	668735.288	693375.491	0.000	0.000	0.000	0.000	0.000
652669.090	648655.661	595493.307	574527.738	0.000	0.000	0.000	0.000	0.000
577573.958	633003.538	598849.012	602242.752	574620.176	0.000	0.000	0.000	0.000
557273.816	571801.059	565524.496	580147.357	0.000	0.000	0.000	0.000	0.000
596402.500	573509.592	533034.834	583907.509	0.000	0.000	0.000	0.000	0.000
596086.099	573967.146	544816.615	0.000	0.000	0.000	0.000	0.000	0.000
539572.227	545705.570	583529.302	599585.087	572714.725	0.000	0.000	0.000	0.000
560343.378	557671.609	588204.154	517759.138	0.000	0.000	0.000	0.000	0.000
546322.702	545074.975	518962.905	0.000	0.000	0.000	0.000	0.000	0.000
501655.463	476063.526	466365.705	504329.670	0.000	0.000	0.000	0.000	0.000
472212.647	485269.640	484639.356	0.000	0.000	0.000	0.000	0.000	0.000
487441.081	441265.373	458240.540	0.000	0.000	0.000	0.000	0.000	0.000
443352.811	446173.615	436582.086	0.000	0.000	0.000	0.000	0.000	0.000
398929.274	426005.052	383387.071	0.000	0.000	0.000	0.000	0.000	0.000
395782.541	413457.205	394514.668	0.000	0.000	0.000	0.000	0.000	0.000
330833.336	346135.741	0.000	0.000	0.000	0.000	0.000	0.000	0.000
344023.283	302873.360	0.000	0.000	0.000	0.000	0.000	0.000	0.000
300715.703	267421.866	0.000	0.000	0.000	0.000	0.000	0.000	0.000
268059.145	248991.584	0.000	0.000	0.000	0.000	0.000	0.000	0.000
240124.288	251311.216	0.000	0.000	0.000	0.000	0.000	0.000	0.000
256271.607	0.000	0.000	0.000	0.000	0.000	0.000	0.000	0.000
267735.467	245835.546	0.000	0.000	0.000	0.000	0.000	0.000	0.000
264697.319	269941.962	0.000	0.000	0.000	0.000	0.000	0.000	0.000
264651.784	246896.511	0.000	0.000	0.000	0.000	0.000	0.000	0.000
239949.131	0.000	0.000	0.000	0.000	0.000	0.000	0.000	0.000
215290.815	197045.112	0.000	0.000	0.000	0.000	0.000	0.000	0.000
180789.980	0.000	0.000	0.000	0.000	0.000	0.000	0.000	0.000
158101.517	0.000	0.000	0.000	0.000	0.000	0.000	0.000	0.000
160672.253	0.000	0.000	0.000	0.000	0.000	0.000	0.000	0.000
161993.951	0.000	0.000	0.000	0.000	0.000	0.000	0.000	0.000
177870.429	199763.480	0.000	0.000	0.000	0.000	0.000	0.000	0.000
239958.343	253459.083	0.000	0.000	0.000	0.000	0.000	0.000	0.000
252415.617	0.000	0.000	0.000	0.000	0.000	0.000	0.000	0.000
248888.092	263080.355	0.000	0.000	0.000	0.000	0.000	0.000	0.000
269438.652	260832.368	0.000	0.000	0.000	0.000	0.000	0.000	0.000
267459.059	265559.813	0.000	0.000	0.000	0.000	0.000	0.000	0.000
270821.428	270473.491	0.000	0.000	0.000	0.000	0.000	0.000	0.000
275871.201	256005.898	0.000	0.000	0.000	0.000	0.000	0.000	0.000
244645.325	0.000	0.000	0.000	0.000	0.000	0.000	0.000	0.000
229100.848	258786.447	0.000	0.000	0.000	0.000	0.000	0.000	0.000
268721.129	259279.618	0.000	0.000	0.000	0.000	0.000	0.000	0.000
240581.823	239382.202	0.000	0.000	0.000	0.000	0.000	0.000	0.000
261961.146	0.000	0.000	0.000	0.000	0.000	0.000	0.000	0.000
275517.008	253554.196	0.000	0.000	0.000	0.000	0.000	0.000	0.000
261941.247	237066.820	0.000	0.000	0.000	0.000	0.000	0.000	0.000
262643.666	242243.954	0.000	0.000	0.000	0.000	0.000	0.000	0.000
254910.858	239779.403	0.000	0.000	0.000	0.000	0.000	0.000	0.000
246508.819	0.000	0.000	0.000	0.000	0.000	0.000	0.000	0.000
245799.290	245144.905	0.000	0.000	0.000	0.000	0.000	0.000	0.000
264874.701	283840.130	0.000	0.000	0.000	0.000	0.000	0.000	0.000
263800.735	248219.645	0.000	0.000	0.000	0.000	0.000	0.000	0.000
284428.668	324212.164	0.000	0.000	0.000	0.000	0.000	0.000	0.000
338841.771	307225.325	0.000	0.000	0.000	0.000	0.000	0.000	0.000
296413.105	302224.371	0.000	0.000	0.000	0.000	0.000	0.000	0.000
295413.120	336221.476	332641.439	0.000	0.000	0.000	0.000	0.000	0.000
340301.575	314478.265	0.000	0.000	0.000	0.000	0.000	0.000	0.000
284715.342	282834.225	0.000	0.000	0.000	0.000	0.000	0.000	0.000
261271.241	255781.297	0.000	0.000	0.000	0.000	0.000	0.000	0.000
269775.196	0.000	0.000	0.000	0.000	0.000	0.000	0.000	0.000
259810.442	240637.979	0.000	0.000	0.000	0.000	0.000	0.000	0.000
234324.291	219233.341	0.000	0.000	0.000	0.000	0.000	0.000	0.000
194524.902	0.000	0.000	0.000	0.000	0.000	0.000	0.000	0.000
191866.031	0.000	0.000	0.000	0.000	0.000	0.000	0.000	0.000
191938.580	189970.327	0.000	0.000	0.000	0.000	0.000	0.000	0.000
227640.574	0.000	0.000	0.000	0.000	0.000	0.000	0.000	0.000
188982.687	0.000	0.000	0.000	0.000	0.000	0.000	0.000	0.000
196535.859	203378.524	0.000	0.000	0.000	0.000	0.000	0.000	0.000
223298.022	0.000	0.000	0.000	0.000	0.000	0.000	0.000	0.000
207189.046	205927.415	0.000	0.000	0.000	0.000	0.000	0.000	0.000
215328.829	234555.131	0.000	0.000	0.000	0.000	0.000	0.000	0.000
250979.447	0.000	0.000	0.000	0.000	0.000	0.000	0.000	0.000
230990.093	222842.715	0.000	0.000	0.000	0.000	0.000	0.000	0.000
241648.040	0.000	0.000	0.000	0.000	0.000	0.000	0.000	0.000
246837.396	273106.891	0.000	0.000	0.000	0.000	0.000	0.000	0.000
283264.453	317060.720	347410.403	0.000	0.000	0.000	0.000	0.000	0.000
316201.534	366989.985	0.000	0.000	0.000	0.000	0.000	0.000	0.000
317008.455	310461.625	0.000	0.000	0.000	0.000	0.000	0.000	0.000
268121.674	271302.687	0.000	0.000	0.000	0.000	0.000	0.000	0.000
235251.496	247184.568	0.000	0.000	0.000	0.000	0.000	0.000	0.000
272400.887	0.000	0.000	0.000	0.000	0.000	0.000	0.000	0.000
245766.065	254284.051	0.000	0.000	0.000	0.000	0.000	0.000	0.000
271126.885	325341.853	325535.669	0.000	0.000	0.000	0.000	0.000	0.000
333431.140	312487.305	0.000	0.000	0.000	0.000	0.000	0.000	0.000
293395.377	294632.387	0.000	0.000	0.000	0.000	0.000	0.000	0.000
308841.197	329718.519	0.000	0.000	0.000	0.000	0.000	0.000	0.000
318257.477	353895.863	0.000	0.000	0.000	0.000	0.000	0.000	0.000
339340.797	362326.717	353910.892	0.000	0.000	0.000	0.000	0.000	0.000
349616.121	366810.946	0.000	0.000	0.000	0.000	0.000	0.000	0.000
368737.002	367722.766	366018.813	0.000	0.000	0.000	0.000	0.000	0.000
347182.441	349348.639	0.000	0.000	0.000	0.000	0.000	0.000	0.000
336735.484	361600.879	374202.481	0.000	0.000	0.000	0.000	0.000	0.000
400177.679	401764.550	428371.930	0.000	0.000	0.000	0.000	0.000	0.000
448317.911	422060.245	414775.979	0.000	0.000	0.000	0.000	0.000	0.000
420992.363	416895.959	462275.970	0.000	0.000	0.000	0.000	0.000	0.000
440237.728	462263.148	449826.367	0.000	0.000	0.000	0.000	0.000	0.000
457080.172	479834.937	496248.362	0.000	0.000	0.000	0.000	0.000	0.000
483388.359	510746.098	505816.894	493932.045	0.000	0.000	0.000	0.000	0.000
466982.035	489540.957	468981.560	444622.293	0.000	0.000	0.000	0.000	0.000
418525.618	440746.095	437405.138	0.000	0.000	0.000	0.000	0.000	0.000
415504.984	434941.457	365531.812	0.000	0.000	0.000	0.000	0.000	0.000
383660.660	363098.977	0.000	0.000	0.000	0.000	0.000	0.000	0.000
356381.728	374449.092	385601.635	0.000	0.000	0.000	0.000	0.000	0.000
415757.198	419484.202	414015.244	0.000	0.000	0.000	0.000	0.000	0.000
427922.820	410249.678	402166.875	0.000	0.000	0.000	0.000	0.000	0.000
389652.391	389868.108	401927.645	0.000	0.000	0.000	0.000	0.000	0.000
377532.298	379745.874	0.000	0.000	0.000	0.000	0.000	0.000	0.000
376435.159	371475.165	354093.856	0.000	0.000	0.000	0.000	0.000	0.000
376003.459	392570.987	0.000	0.000	0.000	0.000	0.000	0.000	0.000
375602.372	341966.857	371012.084	0.000	0.000	0.000	0.000	0.000	0.000
327235.839	296604.765	0.000	0.000	0.000	0.000	0.000	0.000	0.000
307944.348	322519.262	0.000	0.000	0.000	0.000	0.000	0.000	0.000
338678.814	324577.319	0.000	0.000	0.000	0.000	0.000	0.000	0.000
277985.495	287104.693	0.000	0.000	0.000	0.000	0.000	0.000	0.000
260371.237	203564.827	0.000	0.000	0.000	0.000	0.000	0.000	0.000
187545.832	0.000	0.000	0.000	0.000	0.000	0.000	0.000	0.000
202494.735	205104.224	0.000	0.000	0.000	0.000	0.000	0.000	0.000
178246.447	0.000	0.000	0.000	0.000	0.000	0.000	0.000	0.000
147840.640	0.000	0.000	0.000	0.000	0.000	0.000	0.000	0.000
127542.398	0.000	0.000	0.000	0.000	0.000	0.000	0.000	0.000
158010.584	0.000	0.000	0.000	0.000	0.000	0.000	0.000	0.000
135501.355	0.000	0.000	0.000	0.000	0.000	0.000	0.000	0.000
144800.573	0.000	0.000	0.000	0.000	0.000	0.000	0.000	0.000
117122.625	0.000	0.000	0.000	0.000	0.000	0.000	0.000	0.000
143257.856	0.000	0.000	0.000	0.000	0.000	0.000	0.000	0.000
122491.377	0.000	0.000	0.000	0.000	0.000	0.000	0.000	0.000
116756.959	0.000	0.000	0.000	0.000	0.000	0.000	0.000	0.000
114349.227	0.000	0.000	0.000	0.000	0.000	0.000	0.000	0.000
127449.419	0.000	0.000	0.000	0.000	0.000	0.000	0.000	0.000
157523.479	0.000	0.000	0.000	0.000	0.000	0.000	0.000	0.000
150346.097	0.000	0.000	0.000	0.000	0.000	0.000	0.000	0.000
189535.014	0.000	0.000	0.000	0.000	0.000	0.000	0.000	0.000
198778.704	0.000	0.000	0.000	0.000	0.000	0.000	0.000	0.000
214646.627	0.000	0.000	0.000	0.000	0.000	0.000	0.000	0.000
175003.238	0.000	0.000	0.000	0.000	0.000	0.000	0.000	0.000
160929.788	0.000	0.000	0.000	0.000	0.000	0.000	0.000	0.000
139648.031	0.000	0.000	0.000	0.000	0.000	0.000	0.000	0.000
125088.813	0.000	0.000	0.000	0.000	0.000	0.000	0.000	0.000
107163.563	0.000	0.000	0.000	0.000	0.000	0.000	0.000	0.000
95986.700	0.000	0.000	0.000	0.000	0.000	0.000	0.000	0.000
0.000	0.000	0.000	0.000	0.000	0.000	0.000	0.000	0.000
99246.126	0.000	0.000	0.000	0.000	0.000	0.000	0.000	0.000
84715.610	0.000	0.000	0.000	0.000	0.000	0.000	0.000	0.000
0.000	0.000	0.000	0.000	0.000	0.000	0.000	0.000	0.000
79018.964	0.000	0.000	0.000	0.000	0.000	0.000	0.000	0.000
106199.389	0.000	0.000	0.000	0.000	0.000	0.000	0.000	0.000
0.000	0.000	0.000	0.000	0.000	0.000	0.000	0.000	0.000
118198.839	0.000	0.000	0.000	0.000	0.000	0.000	0.000	0.000
131937.783	0.000	0.000	0.000	0.000	0.000	0.000	0.000	0.000
127966.094	0.000	0.000	0.000	0.000	0.000	0.000	0.000	0.000
136390.108	0.000	0.000	0.000	0.000	0.000	0.000	0.000	0.000
155052.702	0.000	0.000	0.000	0.000	0.000	0.000	0.000	0.000
165942.053	0.000	0.000	0.000	0.000	0.000	0.000	0.000	0.000
185807.641	0.000	0.000	0.000	0.000	0.000	0.000	0.000	0.000
170740.536	0.000	0.000	0.000	0.000	0.000	0.000	0.000	0.000
170463.747	200920.618	0.000	0.000	0.000	0.000	0.000	0.000	0.000
204238.771	0.000	0.000	0.000	0.000	0.000	0.000	0.000	0.000
197305.984	0.000	0.000	0.000	0.000	0.000	0.000	0.000	0.000
168364.340	0.000	0.000	0.000	0.000	0.000	0.000	0.000	0.000
165085.696	0.000	0.000	0.000	0.000	0.000	0.000	0.000	0.000
151215.699	178837.129	0.000	0.000	0.000	0.000	0.000	0.000	0.000
155992.612	0.000	0.000	0.000	0.000	0.000	0.000	0.000	0.000
142920.640	0.000	0.000	0.000	0.000	0.000	0.000	0.000	0.000
130047.467	0.000	0.000	0.000	0.000	0.000	0.000	0.000	0.000
151873.435	0.000	0.000	0.000	0.000	0.000	0.000	0.000	0.000
159769.931	0.000	0.000	0.000	0.000	0.000	0.000	0.000	0.000
143939.776	0.000	0.000	0.000	0.000	0.000	0.000	0.000	0.000
133341.156	0.000	0.000	0.000	0.000	0.000	0.000	0.000	0.000
143540.189	0.000	0.000	0.000	0.000	0.000	0.000	0.000	0.000
121665.750	0.000	0.000	0.000	0.000	0.000	0.000	0.000	0.000
101036.840	0.000	0.000	0.000	0.000	0.000	0.000	0.000	0.000
0.000	0.000	0.000	0.000	0.000	0.000	0.000	0.000	0.000
78781.161	0.000	0.000	0.000	0.000	0.000	0.000	0.000	0.000
100509.786	0.000	0.000	0.000	0.000	0.000	0.000	0.000	0.000
113732.778	0.000	0.000	0.000	0.000	0.000	0.000	0.000	0.000
0.000	0.000	0.000	0.000	0.000	0.000	0.000	0.000	0.000
112788.400	0.000	0.000	0.000	0.000	0.000	0.000	0.000	0.000
131207.940	0.000	0.000	0.000	0.000	0.000	0.000	0.000	0.000
119160.680	0.000	0.000	0.000	0.000	0.000	0.000	0.000	0.000
116626.100	0.000	0.000	0.000	0.000	0.000	0.000	0.000	0.000
122373.258	0.000	0.000	0.000	0.000	0.000	0.000	0.000	0.000
149098.180	0.000	0.000	0.000	0.000	0.000	0.000	0.000	0.000
140036.802	0.000	0.000	0.000	0.000	0.000	0.000	0.000	0.000
157386.874	0.000	0.000	0.000	0.000	0.000	0.000	0.000	0.000
167748.083	0.000	0.000	0.000	0.000	0.000	0.000	0.000	0.000
183345.617	0.000	0.000	0.000	0.000	0.000	0.000	0.000	0.000
180905.759	0.000	0.000	0.000	0.000	0.000	0.000	0.000	0.000
192978.292	0.000	0.000	0.000	0.000	0.000	0.000	0.000	0.000
224714.556	0.000	0.000	0.000	0.000	0.000	0.000	0.000	0.000
235033.093	262094.343	0.000	0.000	0.000	0.000	0.000	0.000	0.000
235691.188	219717.443	0.000	0.000	0.000	0.000	0.000	0.000	0.000
189095.970	0.000	0.000	0.000	0.000	0.000	0.000	0.000	0.000
208935.328	0.000	0.000	0.000	0.000	0.000	0.000	0.000	0.000
184678.005	234403.934	0.000	0.000	0.000	0.000	0.000	0.000	0.000
258647.892	265275.210	0.000	0.000	0.000	0.000	0.000	0.000	0.000
258419.301	280379.859	0.000	0.000	0.000	0.000	0.000	0.000	0.000
287877.479	313667.431	0.000	0.000	0.000	0.000	0.000	0.000	0.000
286307.351	336575.679	0.000	0.000	0.000	0.000	0.000	0.000	0.000
330744.705	326353.715	0.000	0.000	0.000	0.000	0.000	0.000	0.000
321290.302	338377.413	360526.657	0.000	0.000	0.000	0.000	0.000	0.000
376477.675	362266.338	0.000	0.000	0.000	0.000	0.000	0.000	0.000
369698.068	359244.437	330044.985	0.000	0.000	0.000	0.000	0.000	0.000
312392.615	347497.324	0.000	0.000	0.000	0.000	0.000	0.000	0.000
346367.128	334982.564	0.000	0.000	0.000	0.000	0.000	0.000	0.000
337212.400	335785.688	331306.840	0.000	0.000	0.000	0.000	0.000	0.000
362874.986	382795.633	368447.620	0.000	0.000	0.000	0.000	0.000	0.000
349225.418	340553.058	0.000	0.000	0.000	0.000	0.000	0.000	0.000
395859.312	386048.217	380974.151	0.000	0.000	0.000	0.000	0.000	0.000
363084.475	389230.763	0.000	0.000	0.000	0.000	0.000	0.000	0.000
378772.097	389983.660	420085.109	0.000	0.000	0.000	0.000	0.000	0.000
385887.329	382474.996	348592.384	0.000	0.000	0.000	0.000	0.000	0.000
352785.951	363902.343	0.000	0.000	0.000	0.000	0.000	0.000	0.000
310419.221	290378.596	0.000	0.000	0.000	0.000	0.000	0.000	0.000
291286.174	353049.999	363066.020	0.000	0.000	0.000	0.000	0.000	0.000
347907.164	313881.077	0.000	0.000	0.000	0.000	0.000	0.000	0.000
287836.049	261531.581	0.000	0.000	0.000	0.000	0.000	0.000	0.000
254291.163	0.000	0.000	0.000	0.000	0.000	0.000	0.000	0.000
226519.550	223908.001	0.000	0.000	0.000	0.000	0.000	0.000	0.000
221447.157	250220.820	0.000	0.000	0.000	0.000	0.000	0.000	0.000
245413.829	0.000	0.000	0.000	0.000	0.000	0.000	0.000	0.000
246062.387	251985.012	0.000	0.000	0.000	0.000	0.000	0.000	0.000
223051.976	0.000	0.000	0.000	0.000	0.000	0.000	0.000	0.000
206016.506	203588.450	0.000	0.000	0.000	0.000	0.000	0.000	0.000
234101.577	249829.491	0.000	0.000	0.000	0.000	0.000	0.000	0.000
250441.403	0.000	0.000	0.000	0.000	0.000	0.000	0.000	0.000
255893.876	283331.067	311258.855	0.000	0.000	0.000	0.000	0.000	0.000
334319.576	340810.721	0.000	0.000	0.000	0.000	0.000	0.000	0.000
368769.637	368655.440	0.000	0.000	0.000	0.000	0.000	0.000	0.000
355961.827	369396.259	377717.679	0.000	0.000	0.000	0.000	0.000	0.000
383416.471	378446.703	408055.006	0.000	0.000	0.000	0.000	0.000	0.000
422616.758	428472.880	452153.153	0.000	0.000	0.000	0.000	0.000	0.000
460623.592	449704.994	460593.890	0.000	0.000	0.000	0.000	0.000	0.000
524997.769	502714.659	551362.140	538865.688	0.000	0.000	0.000	0.000	0.000
545256.270	532946.769	537273.338	560428.167	0.000	0.000	0.000	0.000	0.000
571050.047	578589.861	610102.070	581642.209	0.000	0.000	0.000	0.000	0.000
607529.723	644350.656	623717.481	620220.426	0.000	0.000	0.000	0.000	0.000
616427.801	599577.897	570395.341	612099.993	0.000	0.000	0.000	0.000	0.000
593116.292	577257.220	617291.572	623320.929	576385.487	0.000	0.000	0.000	0.000
614594.153	600351.806	604152.947	647559.349	0.000	0.000	0.000	0.000	0.000
626276.037	618907.628	666937.888	674440.720	0.000	0.000	0.000	0.000	0.000
622281.408	577800.890	600034.802	601243.371	593355.604	0.000	0.000	0.000	0.000
578670.216	577704.088	591764.998	0.000	0.000	0.000	0.000	0.000	0.000
580019.489	535529.719	534705.030	559860.259	0.000	0.000	0.000	0.000	0.000
580093.511	526673.373	531889.431	541518.200	0.000	0.000	0.000	0.000	0.000
539194.013	538210.236	571219.668	535475.234	0.000	0.000	0.000	0.000	0.000
531838.513	512867.854	471693.663	0.000	0.000	0.000	0.000	0.000	0.000
499121.546	474441.819	499423.166	533333.333	0.000	0.000	0.000	0.000	0.000
554541.976	586022.199	600943.481	594997.263	0.000	0.000	0.000	0.000	0.000
567462.817	572147.843	549308.695	528591.515	0.000	0.000	0.000	0.000	0.000
548805.251	548236.597	545036.354	579750.475	0.000	0.000	0.000	0.000	0.000
615502.034	629770.512	621871.210	617310.625	0.000	0.000	0.000	0.000	0.000
607179.288	650013.325	610545.339	682509.999	684055.354	0.000	0.000	0.000	0.000
723060.571	682067.757	714209.192	691386.022	651737.532	0.000	0.000	0.000	0.000
668502.821	691438.607	718602.462	753960.176	0.000	0.000	0.000	0.000	0.000
726902.668	729761.879	749265.720	733611.127	782797.248	719553.877	0.000	0.000	0.000
732944.384	719367.532	712712.656	738890.777	721001.327	0.000	0.000	0.000	0.000
668569.862	671091.396	719854.301	717200.623	729341.405	0.000	0.000	0.000	0.000
733681.098	731882.255	760404.231	760907.611	745039.897	0.000	0.000	0.000	0.000
705422.583	771813.376	741119.535	767029.983	728629.303	803858.521	0.000	0.000	0.000
722512.030	747931.968	724963.389	724858.290	747244.536	780914.451	0.000	0.000	0.000
735067.112	724039.562	755235.671	724784.739	677598.591	0.000	0.000	0.000	0.000
737425.059	743820.709	751896.659	680161.062	715681.293	0.000	0.000	0.000	0.000
726543.542	690202.574	722752.241	686487.859	702010.558	0.000	0.000	0.000	0.000
746368.915	761788.680	758282.339	775416.205	745595.395	0.000	0.000	0.000	0.000
747540.591	808342.090	748631.875	737854.908	716388.827	0.000	0.000	0.000	0.000
708029.766	685673.537	773568.705	726437.984	705776.071	0.000	0.000	0.000	0.000
717885.397	729304.171	774923.476	790951.515	782754.356	854087.664	0.000	0.000	0.000
823533.287	843525.938	832445.392	883072.385	845544.404	0.000	0.000	0.000	0.000
862187.888	906100.777	856289.015	872805.984	871793.978	844109.802	837023.211	0.000	0.000
847199.160	819094.736	810097.050	787302.387	837780.552	0.000	0.000	0.000	0.000
856509.040	834264.929	767618.770	829180.521	780323.366	802375.030	0.000	0.000	0.000
852660.300	854963.921	844673.069	891305.317	808570.851	818772.823	0.000	0.000	0.000
842211.648	830399.256	840682.298	860104.073	861252.261	838173.787	0.000	0.000	0.000
818504.756	874209.933	882807.327	866874.139	839348.665	845515.807	0.000	0.000	0.000
851774.246	791327.055	851027.616	848867.611	809801.841	0.000	0.000	0.000	0.000
839560.071	795228.628	744263.588	769420.165	782019.801	775079.639	0.000	0.000	0.000
854379.550	769870.354	763778.565	789023.110	862738.331	796406.613	0.000	0.000	0.000
817908.934	824110.167	831607.747	808283.287	782399.149	0.000	0.000	0.000	0.000
812459.885	806354.070	801847.457	845673.114	803412.898	866461.027	0.000	0.000	0.000
863654.814	827294.087	864797.551	876616.261	857640.289	803961.924	0.000	0.000	0.000
848773.946	840399.694	836540.070	833381.947	806815.981	885684.679	0.000	0.000	0.000
890146.963	803058.045	860926.012	809356.157	792506.063	0.000	0.000	0.000	0.000
826227.774	802935.532	839637.612	821078.733	848673.100	790257.703	0.000	0.000	0.000
838609.585	831144.652	812367.483	799156.091	837527.952	809867.425	0.000	0.000	0.000
829455.628	768409.163	813041.181	818169.918	767836.850	813067.623	0.000	0.000	0.000
774863.430	817808.600	789315.821	789583.810	783428.912	0.000	0.000	0.000	0.000
803025.801	789858.220	809310.306	793675.990	789359.435	769745.907	0.000	0.000	0.000
738350.672	724952.878	764748.168	753284.320	810018.306	0.000	0.000	0.000	0.000
775199.808	794173.940	833187.526	820863.055	819228.942	806061.583	0.000	0.000	0.000
803135.441	803819.751	827335.153	832078.282	781335.459	0.000	0.000	0.000	0.000
790213.990	808224.492	795950.205	836267.238	787252.803	832972.379	0.000	0.000	0.000
815680.645	866829.053	828644.586	808976.402	818129.755	895977.063	0.000	0.000	0.000
873629.494	867347.824	829263.034	777677.544	818102.983	827718.642	0.000	0.000	0.000
786528.343	817828.665	832896.063	829648.312	865433.712	0.000	0.000	0.000	0.000
842587.756	881266.909	808865.162	798568.964	790876.449	809343.056	0.000	0.000	0.000
862641.581	869580.341	821915.556	803109.641	776029.986	873965.443	0.000	0.000	0.000
818009.293	862678.790	809388.911	793342.272	836883.113	830213.116	0.000	0.000	0.000
834536.457	765761.282	817574.583	771956.369	804595.852	0.000	0.000	0.000	0.000
846496.352	854525.567	782038.148	844238.075	914302.433	825825.206	0.000	0.000	0.000
898488.742	885104.575	835896.750	853905.336	865104.288	837485.867	0.000	0.000	0.000
848205.198	865943.315	825545.686	821989.873	775891.499	839172.576	0.000	0.000	0.000
835407.930	800486.696	835666.235	814146.612	780104.222	0.000	0.000	0.000	0.000
777471.972	794760.936	823716.444	777320.886	791721.757	843227.199	0.000	0.000	0.000
783748.197	783772.769	821388.969	853431.649	885355.337	788053.115	0.000	0.000	0.000
785922.555	830530.294	817708.291	820741.786	833493.086	826439.451	0.000	0.000	0.000
861467.424	780152.910	836498.084	796895.296	796933.400	0.000	0.000	0.000	0.000
768621.784	765902.041	774647.342	747289.208	764865.154	0.000	0.000	0.000	0.000
754284.335	757719.265	738961.759	703962.606	705158.943	707378.667	0.000	0.000	0.000
645619.472	680480.419	683821.468	715036.503	0.000	0.000	0.000	0.000	0.000
720414.382	707899.450	716501.752	744546.199	718499.199	0.000	0.000	0.000	0.000
745595.395	757587.236	716470.951	771658.526	764111.224	762131.224	0.000	0.000	0.000
749782.563	770671.332	799628.972	733627.273	746508.208	713505.954	0.000	0.000	0.000
744712.541	714566.437	724632.430	715645.441	702962.989	736707.947	0.000	0.000	0.000
694039.588	750401.465	757048.118	729123.375	747976.723	0.000	0.000	0.000	0.000
759191.916	718555.990	724595.676	776530.153	744202.661	0.000	0.000	0.000	0.000
752343.550	772934.911	785842.266	811747.611	793537.431	0.000	0.000	0.000	0.000
774047.728	822280.513	775963.747	816086.701	824049.047	832119.825	0.000	0.000	0.000
824579.052	786151.161	845744.636	763994.469	838665.850	833034.829	0.000	0.000	0.000
808695.090	782099.311	772087.493	804952.065	807311.008	0.000	0.000	0.000	0.000
794009.989	778925.395	793235.289	795298.197	744640.450	772934.911	0.000	0.000	0.000
799066.690	781928.078	802407.222	814823.265	763784.399	0.000	0.000	0.000	0.000
854839.675	837633.184	824980.407	851469.637	897303.603	881088.320	0.000	0.000	0.000
857257.975	800852.107	872006.837	868364.609	846818.925	888762.487	0.000	0.000	0.000
877169.899	907087.071	814246.049	806594.718	870837.397	845158.509	0.000	0.000	0.000
809926.459	836449.106	862470.460	803903.757	899094.612	830413.047	0.000	0.000	0.000
869837.514	821254.055	826528.251	815713.913	869209.975	875856.149	0.000	0.000	0.000
803251.562	867558.517	866994.391	816880.008	871436.912	813643.169	0.000	0.000	0.000
857081.637	875909.851	895768.390	867430.584	831538.596	880816.693	0.000	0.000	0.000
796057.921	879059.055	839729.271	854138.729	819195.386	0.000	0.000	0.000	0.000
796704.829	812374.082	837478.854	841587.908	824191.674	827170.910	0.000	0.000	0.000
854284.665	843085.017	793865.011	802149.761	784781.517	781543.079	0.000	0.000	0.000
832036.743	778901.126	782301.217	861534.220	783011.776	753119.799	0.000	0.000	0.000
712342.038	774011.780	760890.242	783717.486	780384.261	0.000	0.000	0.000	0.000
814710.411	755463.893	770730.730	761098.722	796920.698	0.000	0.000	0.000	0.000
728379.865	727659.048	717911.166	699281.139	736697.092	0.000	0.000	0.000	0.000
763965.285	713343.082	684336.228	682235.276	697583.571	0.000	0.000	0.000	0.000
703828.829	656025.926	701744.537	644870.059	614107.272	0.000	0.000	0.000	0.000
612801.422	713388.883	704761.368	660135.724	0.000	0.000	0.000	0.000	0.000
712240.566	698909.701	691519.892	723929.489	679112.536	0.000	0.000	0.000	0.000
740554.231	727341.494	744568.374	782686.964	761898.957	775873.440	0.000	0.000	0.000
763638.585	758472.134	753278.645	780536.541	758132.870	0.000	0.000	0.000	0.000
739743.457	767371.369	758875.044	775241.875	717576.314	0.000	0.000	0.000	0.000
772588.558	813180.022	806308.558	806731.367	784799.994	777865.072	0.000	0.000	0.000
824021.886	819846.853	780981.538	742412.544	789795.838	0.000	0.000	0.000	0.000
764035.329	751241.426	821388.969	840979.236	827547.398	862857.439	0.000	0.000	0.000
785404.051	797607.178	822185.863	789714.755	857684.424	834459.854	0.000	0.000	0.000
861400.637	757788.168	809887.102	876401.146	831034.139	834223.171	0.000	0.000	0.000
881810.887	885723.902	869028.687	843839.131	835268.372	0.000	0.000	0.000	0.000
836722.058	841552.496	843426.335	853162.246	877039.116	882963.225	0.000	0.000	0.000
830619.975	850781.443	874316.940	867746.722	845608.754	859475.720	0.000	0.000	0.000
843746.572	885292.633	845394.292	897432.446	862582.053	858339.628	0.000	0.000	0.000
875319.492	860377.878	837556.012	852558.528	876262.914	886674.174	0.000	0.000	0.000
893327.735	877477.778	911909.539	865306.405	892960.790	939805.460	865396.265	0.000	0.000
846611.016	846123.906	815348.113	800057.604	810878.749	823275.649	0.000	0.000	0.000
837570.042	854781.219	857206.535	821638.676	814863.103	0.000	0.000	0.000	0.000
816379.845	813802.083	880204.207	815407.949	813107.290	826412.132	0.000	0.000	0.000
814956.074	792656.827	782717.595	781622.492	794621.998	0.000	0.000	0.000	0.000
801751.024	813954.435	842829.209	818853.278	805658.948	788413.476	0.000	0.000	0.000
789378.128	808910.963	807643.538	844601.728	840442.073	853446.216	0.000	0.000	0.000
861860.930	880498.714	841722.501	788301.604	834508.600	792700.811	0.000	0.000	0.000
852623.950	820802.416	876124.725	847479.173	845787.555	798983.693	0.000	0.000	0.000
848154.839	831130.837	847019.761	813742.483	869920.750	885488.613	0.000	0.000	0.000
864461.138	840067.877	821983.116	814584.318	804091.216	0.000	0.000	0.000	0.000
838539.265	843639.800	889339.488	824755.872	869807.251	828143.633	0.000	0.000	0.000
825218.683	917035.774	866453.519	849617.672	857684.424	889015.327	0.000	0.000	0.000
836666.053	842452.886	762712.511	759013.283	791916.120	826931.505	825763.832	0.000	0.000
865643.476	848449.882	863282.026	818417.671	860837.078	948370.699	0.000	0.000	0.000
883868.516	922994.564	790782.638	839686.965	837233.446	833340.278	0.000	0.000	0.000
854313.858	889473.965	935033.848	897714.419	863013.817	852551.260	0.000	0.000	0.000
901461.269	882752.776	838391.629	886729.211	893176.134	849408.387	0.000	0.000	0.000
831476.369	867566.043	896973.611	885292.633	865958.313	874783.491	0.000	0.000	0.000
865913.322	816779.927	869376.223	840526.842	863766.714	822517.232	0.000	0.000	0.000
853286.004	820156.158	870844.981	803761.604	811155.004	834132.711	0.000	0.000	0.000
783557.823	737996.487	816133.324	805496.710	863796.559	815009.210	0.000	0.000	0.000
826952.020	817367.423	858590.195	878179.008	825164.208	0.000	0.000	0.000	0.000
807858.851	881103.847	902747.059	824932.768	859320.621	837450.800	0.000	0.000	0.000
835512.629	855490.538	784436.774	863080.853	843910.343	802845.284	0.000	0.000	0.000
856369.678	856149.723	846109.588	838082.467	830737.279	862634.140	0.000	0.000	0.000
849971.526	822787.935	834710.606	780597.469	779854.791	847910.325	0.000	0.000	0.000
862463.022	828623.987	845165.652	839116.243	889901.399	815022.495	0.000	0.000	0.000
813927.935	803793.907	846059.478	833687.651	791953.750	0.000	0.000	0.000	0.000
786515.970	802941.979	842957.093	787680.674	804777.157	779465.754	0.000	0.000	0.000
826555.578	905051.090	863624.979	854022.017	849632.109	881966.432	0.000	0.000	0.000
893942.645	867445.633	847680.323	831372.679	816179.951	829607.015	0.000	0.000	0.000
813735.861	764187.134	807800.118	807193.710	779228.875	0.000	0.000	0.000	0.000
829785.998	804589.378	804440.512	837556.012	822314.321	794741.987	0.000	0.000	0.000
784135.373	793430.396	835847.842	847328.374	806256.551	803083.842	0.000	0.000	0.000
796343.192	818343.999	767194.752	801179.336	814936.150	0.000	0.000	0.000	0.000
834418.077	821031.544	814637.405	786639.711	816713.219	793663.391	0.000	0.000	0.000
790226.479	762898.710	767094.706	793260.459	778391.842	0.000	0.000	0.000	0.000
794173.940	804104.148	791345.842	835017.285	820055.272	812677.773	0.000	0.000	0.000
870405.348	810576.401	880088.009	843021.050	802497.372	815520.996	0.000	0.000	0.000
840392.631	820223.429	820869.794	839764.530	790888.959	852623.950	0.000	0.000	0.000
871915.599	809828.073	789696.046	775368.106	805542.130	0.000	0.000	0.000	0.000
778191.949	750373.311	757834.110	749361.170	767795.582	768544.991	0.000	0.000	0.000
805243.747	839355.711	792198.430	808825.908	799590.610	0.000	0.000	0.000	0.000
836211.294	834355.419	867355.347	806705.335	832611.736	793103.175	0.000	0.000	0.000
798192.891	827903.665	766953.507	815155.369	787407.775	786231.514	0.000	0.000	0.000
816639.854	784332.180	726934.372	800307.318	797938.128	0.000	0.000	0.000	0.000
820553.217	816053.403	803232.206	829992.613	823981.147	809801.841	0.000	0.000	0.000
790470.093	759843.776	798313.961	782981.122	805847.227	0.000	0.000	0.000	0.000
799744.082	812948.646	778107.176	746993.352	768946.850	727452.606	0.000	0.000	0.000
743284.425	763382.088	773209.826	761006.050	791809.522	0.000	0.000	0.000	0.000
763959.449	758483.640	795639.893	766171.975	806692.319	0.000	0.000	0.000	0.000
825832.026	841672.909	809074.580	832244.480	768119.950	851708.954	0.000	0.000	0.000
853847.008	839517.781	844566.062	810878.749	854043.898	832653.333	0.000	0.000	0.000
902763.359	802703.505	871193.971	804265.826	869345.991	828713.257	0.000	0.000	0.000
807591.359	804505.229	816126.663	796939.751	802490.932	784412.162	0.000	0.000	0.000
798626.363	786058.467	815860.325	797225.655	770819.844	0.000	0.000	0.000	0.000
784012.419	845244.233	789110.278	780707.165	827348.843	762020.879	0.000	0.000	0.000
724081.503	737457.688	726174.224	747780.960	802317.092	0.000	0.000	0.000	0.000
748340.555	747557.356	776403.544	761342.094	762514.774	0.000	0.000	0.000	0.000
796057.921	810490.995	812301.494	868885.220	818216.778	834696.671	0.000	0.000	0.000
836904.124	843312.532	856091.088	899563.712	880925.324	858052.393	0.000	0.000	0.000
833020.950	827944.793	873476.875	873789.801	797384.579	849863.172	0.000	0.000	0.000
881966.432	830157.979	835854.829	832299.894	861742.098	851476.887	0.000	0.000	0.000
855475.901	854693.550	855973.841	824402.308	840364.382	852013.734	0.000	0.000	0.000
780567.004	862515.094	834633.971	812473.087	840590.431	0.000	0.000	0.000	0.000
849581.581	854912.756	851766.991	867295.167	861875.786	878325.560	846159.704	828871.243	0.000
817460.966	865973.311	876285.950	832722.670	816633.185	850904.511	0.000	0.000	0.000
803058.045	823546.852	844459.082	850231.688	800807.214	816659.861	0.000	0.000	0.000
849819.838	839750.426	836757.064	832154.448	851723.462	838539.265	0.000	0.000	0.000
895479.619	822199.383	854408.749	823580.764	796051.584	0.000	0.000	0.000	0.000
835170.709	848485.877	836092.438	797397.295	837121.307	809500.295	0.000	0.000	0.000
790570.080	776138.401	796774.656	812096.997	794817.788	830399.256	0.000	0.000	0.000
842367.727	869028.687	864535.874	851288.425	828761.333	826993.053	0.000	0.000	0.000
817801.912	800627.692	833347.222	841460.439	773610.595	0.000	0.000	0.000	0.000
836890.116	823580.764	892817.285	825361.715	814060.452	822842.097	0.000	0.000	0.000
802793.722	838855.801	843454.791	854328.455	836253.251	837009.199	0.000	0.000	0.000
859468.333	884564.352	843348.092	845680.265	841651.657	851194.225	0.000	0.000	0.000
843461.905	910058.881	848169.227	805509.686	867438.108	862002.086	0.000	0.000	0.000
870534.160	866415.984	806594.718	795121.137	763166.531	810313.672	0.000	0.000	0.000
795741.193	806302.057	817547.847	851339.156	789091.598	0.000	0.000	0.000	0.000
780031.201	776916.264	829985.724	789914.373	767948.885	704940.221	0.000	0.000	0.000
746207.401	717612.360	744097.447	719999.424	723442.428	0.000	0.000	0.000	0.000
707664.001	654099.240	711520.947	677515.956	682710.360	0.000	0.000	0.000	0.000
740669.417	790926.491	705741.205	715660.805	777399.443	0.000	0.000	0.000	0.000
771313.315	776578.396	810517.272	768592.246	773868.025	0.000	0.000	0.000	0.000
792851.650	780146.824	796451.014	760479.406	730145.518	799290.230	0.000	0.000	0.000
771366.862	818062.827	807258.872	844501.871	851107.291	0.000	0.000	0.000	0.000
840117.280	866318.407	828239.659	858015.582	857684.424	823906.470	0.000	0.000	0.000
768852.257	805379.938	813358.602	780171.170	833722.404	823858.955	0.000	0.000	0.000
859416.628	821186.615	794760.936	769023.724	797251.078	0.000	0.000	0.000	0.000
787110.282	765984.175	809146.593	781879.168	783625.364	768361.929	0.000	0.000	0.000
745751.083	770873.322	751732.744	721766.307	677580.225	0.000	0.000	0.000	0.000
727759.665	686398.331	700977.162	682021.238	719999.424	0.000	0.000	0.000	0.000
720720.721	796901.646	824300.375	807460.939	781469.788	0.000	0.000	0.000	0.000
812968.473	839031.757	846424.702	855402.724	845051.379	852006.475	0.000	0.000	0.000
918881.170	874745.230	873896.705	837443.787	858405.940	840194.925	0.000	0.000	0.000
823384.109	865800.866	874882.984	846439.031	873278.550	822923.353	0.000	0.000	0.000
848737.927	823587.547	843518.823	786367.532	816286.549	760809.197	0.000	0.000	0.000
866964.324	836666.053	875879.164	861690.119	849906.510	819403.474	0.000	0.000	0.000
849920.957	798141.926	839172.576	856135.064	842332.250	842928.671	0.000	0.000	0.000
882106.470	869225.086	805704.387	848154.839	829861.745	820358.004	0.000	0.000	0.000
885159.417	801622.484	842027.265	772230.588	766812.361	0.000	0.000	0.000	0.000
799808.046	762177.694	781109.644	719020.981	718912.429	777363.184	0.000	0.000	0.000
760450.491	776608.550	792606.566	814524.603	773700.377	0.000	0.000	0.000	0.000
766847.643	820351.274	759053.612	819477.337	789440.445	763341.298	0.000	0.000	0.000
704726.601	735667.361	777290.676	752688.981	748116.616	0.000	0.000	0.000	0.000
729314.809	813133.736	788817.720	771682.345	781488.110	0.000	0.000	0.000	0.000
744579.462	768344.218	757277.436	776252.872	825832.026	821449.694	0.000	0.000	0.000
781433.148	786324.249	803561.384	775572.566	795810.852	0.000	0.000	0.000	0.000
780676.691	819134.993	794659.886	839419.122	810149.554	822903.037	0.000	0.000	0.000
830419.943	818531.554	832750.408	797683.527	866063.309	0.000	0.000	0.000	0.000
818022.676	830082.178	834543.421	786447.929	780256.392	802143.327	0.000	0.000	0.000
814630.769	827116.177	801461.866	808113.459	787190.831	825852.486	0.000	0.000	0.000
787128.869	782019.801	807376.189	752904.328	776548.243	0.000	0.000	0.000	0.000
791966.294	814823.265	800390.591	774953.503	808204.896	805353.993	0.000	0.000	0.000
755463.893	771735.943	729767.204	796920.698	754722.677	0.000	0.000	0.000	0.000
808799.741	826856.292	847392.995	821760.210	840110.222	833076.468	0.000	0.000	0.000
795469.009	782307.337	810037.991	842729.770	828754.465	798186.520	0.000	0.000	0.000
797047.735	821112.443	806282.554	843397.881	868093.233	793335.978	823845.381	0.000	0.000
789895.655	810859.024	772081.532	821415.957	769278.109	770427.896	0.000	0.000	0.000
762479.890	821395.716	842105.263	806679.305	827917.374	0.000	0.000	0.000	0.000
772636.312	704592.534	754420.907	727320.334	739573.858	0.000	0.000	0.000	0.000
762962.737	806061.583	736360.758	832195.999	751953.198	763003.487	0.000	0.000	0.000
780634.031	826644.402	782631.834	752224.705	741669.201	0.000	0.000	0.000	0.000
701877.522	727706.705	696737.873	744318.985	762218.360	0.000	0.000	0.000	0.000
758996.000	767447.929	756629.970	768320.605	787042.138	792336.521	0.000	0.000	0.000
776771.427	769112.444	799475.544	762811.418	757260.232	0.000	0.000	0.000	0.000
780920.549	780232.041	755932.178	740011.692	706489.102	0.000	0.000	0.000	0.000
703299.176	720653.200	689099.141	692736.656	657717.326	0.000	0.000	0.000	0.000
647027.233	663706.536	688738.438	696737.873	667779.633	0.000	0.000	0.000	0.000
667200.427	683746.658	693668.884	677883.377	0.000	0.000	0.000	0.000	0.000
708641.888	677304.868	724527.427	661800.229	705995.312	0.000	0.000	0.000	0.000
666728.895	698397.178	722110.295	748531.008	733223.839	0.000	0.000	0.000	0.000
713500.863	728586.833	738416.097	764339.000	764982.176	735013.083	0.000	0.000	0.000
697734.456	750181.919	785959.617	740077.412	766389.234	0.000	0.000	0.000	0.000
789477.839	776819.700	718669.599	713995.016	663803.461	0.000	0.000	0.000	0.000
700525.394	674086.108	665088.191	646742.680	0.000	0.000	0.000	0.000	0.000
659713.289	684622.020	690312.159	685203.711	628634.292	0.000	0.000	0.000	0.000
710464.431	653594.771	691137.543	693866.223	670636.837	0.000	0.000	0.000	0.000
687403.334	691414.704	645202.916	691553.367	0.000	0.000	0.000	0.000	0.000
644907.488	646784.511	588928.151	564346.825	611146.082	0.000	0.000	0.000	0.000
569064.515	545711.526	513747.894	539374.326	0.000	0.000	0.000	0.000	0.000
515918.671	540435.375	596064.780	0.000	0.000	0.000	0.000	0.000	0.000
606450.204	575947.289	580184.383	561097.956	0.000	0.000	0.000	0.000	0.000
580831.402	576614.810	610631.087	586248.945	575804.687	0.000	0.000	0.000	0.000
518895.583	554056.525	520689.601	0.000	0.000	0.000	0.000	0.000	0.000
588803.316	587816.907	557942.309	513716.223	0.000	0.000	0.000	0.000	0.000
546101.924	574649.895	583818.876	614401.573	0.000	0.000	0.000	0.000	0.000
568537.154	596804.708	596712.116	622269.791	656409.179	0.000	0.000	0.000	0.000
619982.021	647697.758	658197.854	663702.130	0.000	0.000	0.000	0.000	0.000
661646.972	624953.129	621145.019	582706.438	0.000	0.000	0.000	0.000	0.000
627884.344	640385.256	660501.982	662194.645	650321.909	0.000	0.000	0.000	0.000
686450.160	684083.431	689607.613	707413.696	688349.682	0.000	0.000	0.000	0.000
724443.446	678969.596	677075.575	708165.144	697364.659	0.000	0.000	0.000	0.000
706958.593	702355.701	690393.179	740740.741	748519.802	0.000	0.000	0.000	0.000
738978.141	716994.931	710843.202	754216.068	770677.271	0.000	0.000	0.000	0.000
795912.195	687530.939	738770.686	788823.942	760433.143	0.000	0.000	0.000	0.000
764467.548	774023.763	768734.049	726427.430	713668.900	0.000	0.000	0.000	0.000
699154.024	693096.756	713607.787	655230.707	682421.504	0.000	0.000	0.000	0.000
700741.384	667009.065	680943.788	695226.574	710989.769	0.000	0.000	0.000	0.000
681226.753	692257.104	680614.731	722131.153	760762.893	0.000	0.000	0.000	0.000
737474.004	738934.457	748598.250	765784.738	753636.295	0.000	0.000	0.000	0.000
786769.681	809474.085	873095.560	836232.272	805704.387	781073.038	0.000	0.000	0.000
808996.036	784153.820	840738.841	827081.972	759930.390	0.000	0.000	0.000	0.000
734613.520	751721.442	799654.549	782791.120	795937.535	798524.327	0.000	0.000	0.000
786794.442	795431.044	805152.979	751190.637	761695.840	0.000	0.000	0.000	0.000
754307.094	761324.705	767400.813	810806.428	785064.925	827554.246	0.000	0.000	0.000
786608.772	835526.591	725657.809	794710.408	817447.602	0.000	0.000	0.000	0.000
822727.011	831510.939	837857.765	817260.543	783140.550	833951.848	0.000	0.000	0.000
794779.886	830013.280	810918.203	858649.173	849098.258	835352.101	0.000	0.000	0.000
895375.386	859579.150	868802.182	829958.170	895952.980	876124.725	0.000	0.000	0.000
851861.317	839496.638	814199.642	805821.253	815208.530	0.000	0.000	0.000	0.000
792022.747	864595.672	830164.871	808093.868	834668.803	834104.880	809362.708	0.000	0.000
791728.026	785138.891	817193.757	755115.910	821031.544	822957.214	0.000	0.000	0.000
786670.652	825811.566	877454.679	869051.344	833027.890	899199.712	0.000	0.000	0.000
863878.642	869943.454	854649.722	853963.672	843867.614	0.000	0.000	0.000	0.000
871900.394	815853.668	873415.842	844444.820	809343.056	881204.783	879608.047	0.000	0.000
842176.183	887902.331	795500.648	787860.643	794337.959	0.000	0.000	0.000	0.000
769751.832	769195.268	781769.144	838609.585	862373.770	789104.051	0.000	0.000	0.000
800243.274	808100.398	798766.704	774263.482	800262.486	0.000	0.000	0.000	0.000
806614.237	801147.243	782729.849	771872.950	782625.709	812255.308	0.000	0.000	0.000
818772.823	760814.985	811879.420	818953.868	803916.682	800435.437	0.000	0.000	0.000
809696.930	779629.832	769591.885	805178.911	841722.501	0.000	0.000	0.000	0.000
796451.014	832112.901	808400.902	849559.928	853664.783	838251.073	0.000	0.000	0.000
849928.181	844979.974	841106.560	882706.024	868681.428	854423.350	0.000	0.000	0.000
793921.735	857721.206	850687.355	807650.061	883087.982	805386.424	0.000	0.000	0.000
842062.717	842055.626	846439.031	828802.546	786225.332	830757.984	0.000	0.000	0.000
768214.363	817781.849	786806.823	834989.396	777786.420	0.000	0.000	0.000	0.000
839207.788	818960.575	802574.660	836162.349	784449.081	737658.966	0.000	0.000	0.000
748878.554	773664.462	738018.273	734953.661	758299.589	0.000	0.000	0.000	0.000
780152.910	714694.111	769591.885	801468.290	807650.061	0.000	0.000	0.000	0.000
778143.505	770718.849	819134.993	765831.655	834829.069	843661.152	0.000	0.000	0.000
802104.723	828974.310	760838.139	822070.961	772159.034	840540.972	0.000	0.000	0.000
844430.558	799520.288	820250.340	848449.882	790720.109	0.000	0.000	0.000	0.000
812136.569	790982.796	823445.130	766359.867	739464.480	744551.743	0.000	0.000	0.000
774197.544	797422.730	758944.157	781701.921	720580.500	0.000	0.000	0.000	0.000
715123.430	767948.885	785971.972	793518.541	772200.772	0.000	0.000	0.000	0.000
736095.162	834884.828	792512.343	768657.233	751636.689	760467.840	0.000	0.000	0.000
792813.934	772129.224	789403.053	750564.800	814179.755	0.000	0.000	0.000	0.000
822429.292	808446.651	720803.840	770410.089	755640.859	774305.448	0.000	0.000	0.000
710903.843	731775.140	736680.811	759220.736	760086.346	0.000	0.000	0.000	0.000
758121.375	746313.213	750204.431	769390.566	747825.697	0.000	0.000	0.000	0.000
730390.832	693596.715	743433.623	725973.894	753386.472	0.000	0.000	0.000	0.000
721354.993	760392.667	721308.164	739617.618	708973.477	0.000	0.000	0.000	0.000
702434.638	696737.873	742225.191	749568.998	719957.954	0.000	0.000	0.000	0.000
692352.962	742335.387	752054.990	686761.302	773724.322	0.000	0.000	0.000	0.000
731603.822	766818.241	763761.065	690002.553	719849.120	0.000	0.000	0.000	0.000
718845.247	733982.663	723290.683	719621.191	732461.216	0.000	0.000	0.000	0.000
708104.969	740872.451	754597.385	741465.729	764818.356	765585.405	0.000	0.000	0.000
765444.762	725499.869	746190.696	644300.837	738710.654	0.000	0.000	0.000	0.000
715128.544	714102.088	727103.510	734370.754	685048.810	0.000	0.000	0.000	0.000
662519.296	692659.883	719248.529	685156.764	674272.460	0.000	0.000	0.000	0.000
667632.508	695337.760	687601.851	698426.445	0.000	0.000	0.000	0.000	0.000
708135.056	680605.467	707623.940	707368.659	687649.134	0.000	0.000	0.000	0.000
692568.737	704830.911	727780.851	705586.837	652929.040	0.000	0.000	0.000	0.000
699829.242	637726.632	656732.493	659665.418	652273.172	0.000	0.000	0.000	0.000
623717.481	633846.115	633781.840	653560.598	0.000	0.000	0.000	0.000	0.000
625868.392	631835.672	617055.412	680124.055	684987.807	0.000	0.000	0.000	0.000
651397.900	685457.337	653453.830	660584.882	0.000	0.000	0.000	0.000	0.000
643239.871	631273.278	603401.980	566402.157	0.000	0.000	0.000	0.000	0.000
558185.228	577924.442	593796.019	577644.021	0.000	0.000	0.000	0.000	0.000
575748.329	565601.262	584228.176	567272.892	0.000	0.000	0.000	0.000	0.000
524463.605	547438.263	562515.118	544439.907	0.000	0.000	0.000	0.000	0.000
551928.161	526482.047	577190.583	600492.404	0.000	0.000	0.000	0.000	0.000
603347.371	602819.992	601102.422	680911.332	678030.457	0.000	0.000	0.000	0.000
693365.875	650626.553	678729.960	691486.419	666955.681	654715.919	0.000	0.000	0.000
664178.212	721906.990	679486.308	695560.239	0.000	0.000	0.000	0.000	0.000
635752.158	685485.529	738165.364	661209.484	690264.509	0.000	0.000	0.000	0.000
645078.054	587302.520	631608.201	621805.474	626009.440	0.000	0.000	0.000	0.000
653838.358	670596.361	640192.570	664694.739	0.000	0.000	0.000	0.000	0.000
621040.864	669814.796	655901.143	655836.618	669774.420	0.000	0.000	0.000	0.000
673164.952	677842.022	674946.004	703734.720	0.000	0.000	0.000	0.000	0.000
706838.664	679301.678	675789.829	648247.786	669720.593	0.000	0.000	0.000	0.000
637494.900	710398.818	667004.616	720622.041	705144.026	0.000	0.000	0.000	0.000
663869.563	653359.903	652145.559	664743.343	0.000	0.000	0.000	0.000	0.000
616336.618	661686.374	665925.270	671957.210	643687.039	0.000	0.000	0.000	0.000
612448.631	642396.911	602104.959	617882.763	0.000	0.000	0.000	0.000	0.000
657077.713	656482.436	677460.877	665451.109	685091.049	0.000	0.000	0.000	0.000
633942.552	638349.484	632359.079	661576.935	608913.272	0.000	0.000	0.000	0.000
679218.627	639590.662	644475.236	627785.799	0.000	0.000	0.000	0.000	0.000
662497.350	678803.676	665464.394	669442.622	683456.925	0.000	0.000	0.000	0.000
692803.846	698299.640	668462.603	660724.551	0.000	0.000	0.000	0.000	0.000
674741.068	680096.302	699124.696	675315.203	637409.568	0.000	0.000	0.000	0.000
622134.294	648012.546	628950.596	623717.481	630930.749	0.000	0.000	0.000	0.000
571043.525	568708.520	547093.838	0.000	0.000	0.000	0.000	0.000	0.000
542608.318	545214.651	606453.882	585397.836	0.000	0.000	0.000	0.000	0.000
557973.440	546959.180	570733.907	570997.876	0.000	0.000	0.000	0.000	0.000
584211.111	588339.119	593898.289	590782.610	0.000	0.000	0.000	0.000	0.000
599114.509	659778.578	623118.960	617428.780	636727.729	0.000	0.000	0.000	0.000
682775.619	652741.514	635057.727	612572.437	0.000	0.000	0.000	0.000	0.000
580878.637	556015.813	584812.421	638663.405	612711.309	0.000	0.000	0.000	0.000
609689.180	636958.903	675059.912	691926.600	0.000	0.000	0.000	0.000	0.000
689350.907	660144.440	640848.997	631528.425	611886.507	0.000	0.000	0.000	0.000
642574.410	662980.495	604273.422	609585.116	0.000	0.000	0.000	0.000	0.000
614703.713	586255.819	584990.318	649941.505	0.000	0.000	0.000	0.000	0.000
638292.440	608468.667	603584.082	600268.920	0.000	0.000	0.000	0.000	0.000
595929.799	561346.783	607935.996	555466.064	0.000	0.000	0.000	0.000	0.000
563879.037	543180.102	517555.482	483045.116	0.000	0.000	0.000	0.000	0.000
498288.379	527980.317	519945.094	568369.122	0.000	0.000	0.000	0.000	0.000
611430.074	599782.879	604415.862	589946.138	0.000	0.000	0.000	0.000	0.000
593863.020	601489.287	591107.381	582356.915	0.000	0.000	0.000	0.000	0.000
569009.468	537871.535	508841.114	526271.472	0.000	0.000	0.000	0.000	0.000
522982.464	520386.127	546737.888	563047.212	0.000	0.000	0.000	0.000	0.000
542334.642	540867.985	544926.462	0.000	0.000	0.000	0.000	0.000	0.000
574940.637	529431.073	533026.310	536431.763	0.000	0.000	0.000	0.000	0.000
617131.572	609815.592	671406.799	640413.964	628788.450	0.000	0.000	0.000	0.000
611613.314	654450.262	653911.042	632431.065	0.000	0.000	0.000	0.000	0.000
691309.548	645248.711	675406.426	681240.676	671298.627	0.000	0.000	0.000	0.000
646650.673	697568.972	668999.244	695192.742	0.000	0.000	0.000	0.000	0.000
665903.098	702883.933	728294.989	699990.900	724228.335	0.000	0.000	0.000	0.000
688131.791	743494.424	765210.471	716748.257	702992.640	0.000	0.000	0.000	0.000
688515.560	775783.153	778779.808	789621.219	806419.096	847493.538	0.000	0.000	0.000
877416.185	832410.745	877200.677	837366.649	846654.023	868741.801	0.000	0.000	0.000
892673.826	871733.180	898682.531	843447.677	893894.699	901916.573	0.000	0.000	0.000
865628.490	860392.683	868078.162	851999.216	869293.091	860229.853	0.000	0.000	0.000
848205.198	913258.690	908479.750	894534.395	848680.302	869519.851	0.000	0.000	0.000
891885.625	910390.284	826323.357	844958.555	857456.441	859675.215	0.000	0.000	0.000
894326.393	867889.813	823133.339	832639.467	843696.742	864670.431	0.000	0.000	0.000
832660.266	848874.816	774809.397	758058.158	747333.886	821045.026	0.000	0.000	0.000
805873.204	815142.079	859719.559	801301.313	772087.493	761162.447	794754.620	0.000	0.000
742401.520	747512.652	694820.806	677258.997	711095.941	0.000	0.000	0.000	0.000
721401.828	719590.121	711794.434	730550.908	677488.415	0.000	0.000	0.000	0.000
682244.585	680142.558	684636.082	689360.411	669850.690	0.000	0.000	0.000	0.000
671645.801	680795.441	624266.487	625250.100	0.000	0.000	0.000	0.000	0.000
643662.180	674213.362	651011.998	601963.605	636112.083	0.000	0.000	0.000	0.000
624250.899	607105.564	607862.088	671019.345	0.000	0.000	0.000	0.000	0.000
663495.160	624687.656	585493.805	606821.892	0.000	0.000	0.000	0.000	0.000
590151.551	564879.201	568867.044	567562.659	0.000	0.000	0.000	0.000	0.000
615483.093	591645.959	589608.736	594572.740	0.000	0.000	0.000	0.000	0.000
613436.718	554868.136	596573.283	598104.010	559171.531	0.000	0.000	0.000	0.000
580436.953	646044.913	661318.802	585517.803	0.000	0.000	0.000	0.000	0.000
574636.686	600824.331	596100.312	624734.488	0.000	0.000	0.000	0.000	0.000
612321.126	593123.328	593760.762	667329.547	0.000	0.000	0.000	0.000	0.000
685711.151	687795.752	715947.736	765181.195	700432.167	0.000	0.000	0.000	0.000
755960.751	744496.311	743693.479	651410.630	693688.132	0.000	0.000	0.000	0.000
714985.379	737452.250	757650.375	769988.912	783300.043	782411.392	0.000	0.000	0.000
764718.928	749602.711	782803.375	819591.516	749889.391	0.000	0.000	0.000	0.000
773634.535	779350.334	773999.799	799322.175	814425.097	784350.636	0.000	0.000	0.000
783551.683	828363.154	808583.927	836561.065	879368.262	0.000	0.000	0.000	0.000
797969.964	819665.413	793159.790	810937.931	814916.227	846775.901	0.000	0.000	0.000
879399.194	908380.721	872531.826	832875.252	853737.663	791840.872	0.000	0.000	0.000
798913.478	786701.596	780615.750	788171.128	810780.133	829166.770	0.000	0.000	0.000
788948.411	813901.437	814916.227	821760.210	819887.184	0.000	0.000	0.000	0.000
842225.834	831628.495	851273.931	814186.384	800518.736	798836.893	0.000	0.000	0.000
881709.812	804343.455	849581.581	847910.325	815135.435	874492.794	0.000	0.000	0.000
848867.611	884337.499	789141.414	859963.538	795855.186	827787.159	0.000	0.000	0.000
786924.463	819222.230	799386.071	794401.061	829999.502	0.000	0.000	0.000	0.000
825007.631	788979.534	838061.396	834508.600	843369.430	856032.461	0.000	0.000	0.000
830178.654	826849.456	862091.261	862195.322	750818.392	783306.179	0.000	0.000	0.000
792801.364	773478.954	788979.534	801551.804	794117.180	0.000	0.000	0.000	0.000
811925.563	836512.079	825750.194	834856.947	853111.297	831331.211	0.000	0.000	0.000
847694.694	780402.532	788314.033	824157.711	891957.222	828514.143	0.000	0.000	0.000
884580.001	819967.857	831531.681	787277.594	855146.700	849336.244	0.000	0.000	0.000
831981.364	862745.775	851476.887	854153.321	817567.899	803735.764	0.000	0.000	0.000
798364.949	844644.531	756973.619	777254.426	802851.729	0.000	0.000	0.000	0.000
782080.961	783232.557	791790.714	797817.172	792411.864	751642.339	0.000	0.000	0.000
737012.006	737658.966	788314.033	781604.164	758569.944	0.000	0.000	0.000	0.000
806419.096	780268.568	800486.696	800128.020	796647.706	783692.918	0.000	0.000	0.000
803199.949	802909.745	806978.752	852900.287	852725.738	0.000	0.000	0.000	0.000
847716.252	911294.585	829565.722	876754.605	874538.681	788898.619	0.000	0.000	0.000
865471.163	842169.091	842091.081	868975.825	851636.419	835289.302	0.000	0.000	0.000
860392.683	833778.015	847407.357	828747.597	864887.305	851926.632	0.000	0.000	0.000
830357.884	749748.834	744862.312	788991.984	832036.743	857883.088	0.000	0.000	0.000
894526.393	789116.505	883915.392	921523.093	841651.657	825682.013	0.000	0.000	0.000
821321.506	783177.351	804576.431	842573.557	783318.450	0.000	0.000	0.000	0.000
789714.755	835980.605	799354.122	837773.533	769994.841	739776.292	0.000	0.000	0.000
831220.648	814803.347	841977.637	846496.352	818116.369	0.000	0.000	0.000	0.000
830426.839	829600.133	753704.457	788581.342	854335.754	823187.547	0.000	0.000	0.000
803387.080	761382.671	782674.713	809775.611	749642.046	0.000	0.000	0.000	0.000
743560.764	769817.014	697549.509	719574.588	713944.041	726870.966	0.000	0.000	0.000
734198.219	742241.718	703759.483	698802.253	708722.245	0.000	0.000	0.000	0.000
741938.835	694864.258	693514.942	704002.253	700510.672	0.000	0.000	0.000	0.000
712773.616	770267.668	731448.634	745145.378	739426.205	729479.735	0.000	0.000	0.000
796876.245	770113.438	722318.933	700147.731	735515.854	0.000	0.000	0.000	0.000
706743.749	724055.289	708446.094	703343.696	706199.727	0.000	0.000	0.000	0.000
726807.570	720996.128	714566.437	680179.567	693322.610	0.000	0.000	0.000	0.000
684177.038	672698.530	711571.577	720066.822	0.000	0.000	0.000	0.000	0.000
689037.415	672282.466	698606.978	696538.898	673559.425	0.000	0.000	0.000	0.000
763796.066	772791.555	758794.427	762538.032	824388.716	806321.561	0.000	0.000	0.000
787730.313	814272.570	779143.877	788326.462	758035.173	0.000	0.000	0.000	0.000
815002.567	804207.614	817340.700	798129.185	768444.591	766312.886	0.000	0.000	0.000
747322.716	781952.535	818994.111	785527.442	811306.366	0.000	0.000	0.000	0.000
853890.753	804356.394	849148.728	849127.097	844615.995	856912.715	0.000	0.000	0.000
817167.045	870556.895	850528.178	834014.445	841212.692	859793.478	0.000	0.000	0.000
801519.681	846919.331	805535.641	772899.067	748480.584	768781.328	0.000	0.000	0.000
760624.016	762328.762	813001.520	735045.499	719502.105	0.000	0.000	0.000	0.000
727712.001	781042.536	677089.328	662462.240	646065.782	0.000	0.000	0.000	0.000
628962.464	653923.870	662374.480	641461.506	0.000	0.000	0.000	0.000	0.000
653253.201	583195.796	633862.186	573269.586	0.000	0.000	0.000	0.000	0.000
557640.511	565508.505	550606.217	485535.886	0.000	0.000	0.000	0.000	0.000
485844.909	467731.223	467460.102	0.000	0.000	0.000	0.000	0.000	0.000
428223.344	452236.990	387646.482	0.000	0.000	0.000	0.000	0.000	0.000
393522.618	383909.582	386373.384	0.000	0.000	0.000	0.000	0.000	0.000
419097.432	416901.174	456146.113	0.000	0.000	0.000	0.000	0.000	0.000
421610.044	458606.204	449978.176	0.000	0.000	0.000	0.000	0.000	0.000
470537.307	443401.957	442409.361	0.000	0.000	0.000	0.000	0.000	0.000
407910.194	354504.332	366352.702	0.000	0.000	0.000	0.000	0.000	0.000
331328.794	304452.929	0.000	0.000	0.000	0.000	0.000	0.000	0.000
293955.971	284683.731	0.000	0.000	0.000	0.000	0.000	0.000	0.000
289925.663	263289.540	0.000	0.000	0.000	0.000	0.000	0.000	0.000
232803.395	0.000	0.000	0.000	0.000	0.000	0.000	0.000	0.000
261087.062	291360.010	0.000	0.000	0.000	0.000	0.000	0.000	0.000
275057.006	206337.023	0.000	0.000	0.000	0.000	0.000	0.000	0.000
197597.608	0.000	0.000	0.000	0.000	0.000	0.000	0.000	0.000
187487.813	188613.053	0.000	0.000	0.000	0.000	0.000	0.000	0.000
209782.581	0.000	0.000	0.000	0.000	0.000	0.000	0.000	0.000
175198.237	0.000	0.000	0.000	0.000	0.000	0.000	0.000	0.000
180119.816	0.000	0.000	0.000	0.000	0.000	0.000	0.000	0.000
192863.287	175255.654	0.000	0.000	0.000	0.000	0.000	0.000	0.000
172424.793	0.000	0.000	0.000	0.000	0.000	0.000	0.000	0.000
179270.584	0.000	0.000	0.000	0.000	0.000	0.000	0.000	0.000
196044.988	194266.043	0.000	0.000	0.000	0.000	0.000	0.000	0.000
223519.130	0.000	0.000	0.000	0.000	0.000	0.000	0.000	0.000
231793.759	207106.229	0.000	0.000	0.000	0.000	0.000	0.000	0.000
216652.332	0.000	0.000	0.000	0.000	0.000	0.000	0.000	0.000
208362.851	228087.622	0.000	0.000	0.000	0.000	0.000	0.000	0.000
222828.812	0.000	0.000	0.000	0.000	0.000	0.000	0.000	0.000
243122.668	241598.999	0.000	0.000	0.000	0.000	0.000	0.000	0.000
226911.731	247769.455	0.000	0.000	0.000	0.000	0.000	0.000	0.000
279531.059	0.000	0.000	0.000	0.000	0.000	0.000	0.000	0.000
240219.465	279295.282	0.000	0.000	0.000	0.000	0.000	0.000	0.000
265911.478	266302.365	0.000	0.000	0.000	0.000	0.000	0.000	0.000
245930.466	242862.278	0.000	0.000	0.000	0.000	0.000	0.000	0.000
228385.588	256445.764	0.000	0.000	0.000	0.000	0.000	0.000	0.000
216343.450	0.000	0.000	0.000	0.000	0.000	0.000	0.000	0.000
185193.073	195644.561	0.000	0.000	0.000	0.000	0.000	0.000	0.000
181329.910	0.000	0.000	0.000	0.000	0.000	0.000	0.000	0.000
196614.688	0.000	0.000	0.000	0.000	0.000	0.000	0.000	0.000
231749.710	204101.626	0.000	0.000	0.000	0.000	0.000	0.000	0.000
204416.208	0.000	0.000	0.000	0.000	0.000	0.000	0.000	0.000
195198.888	0.000	0.000	0.000	0.000	0.000	0.000	0.000	0.000
166888.072	143839.567	0.000	0.000	0.000	0.000	0.000	0.000	0.000
147553.127	0.000	0.000	0.000	0.000	0.000	0.000	0.000	0.000
163297.032	0.000	0.000	0.000	0.000	0.000	0.000	0.000	0.000
140409.603	0.000	0.000	0.000	0.000	0.000	0.000	0.000	0.000
131355.470	0.000	0.000	0.000	0.000	0.000	0.000	0.000	0.000
125971.714	0.000	0.000	0.000	0.000	0.000	0.000	0.000	0.000
109980.632	0.000	0.000	0.000	0.000	0.000	0.000	0.000	0.000
99903.493	0.000	0.000	0.000	0.000	0.000	0.000	0.000	0.000
0.000	0.000	0.000	0.000	0.000	0.000	0.000	0.000	0.000
98461.926	0.000	0.000	0.000	0.000	0.000	0.000	0.000	0.000
0.000	0.000	0.000	0.000	0.000	0.000	0.000	0.000	0.000
74858.984	0.000	0.000	0.000	0.000	0.000	0.000	0.000	0.000
0.000	0.000	0.000	0.000	0.000	0.000	0.000	0.000	0.000
76152.125	0.000	0.000	0.000	0.000	0.000	0.000	0.000	0.000
0.000	0.000	0.000	0.000	0.000	0.000	0.000	0.000	0.000
73291.000	0.000	0.000	0.000	0.000	0.000	0.000	0.000	0.000
0.000	0.000	0.000	0.000	0.000	0.000	0.000	0.000	0.000
75149.265	0.000	0.000	0.000	0.000	0.000	0.000	0.000	0.000
87713.681	0.000	0.000	0.000	0.000	0.000	0.000	0.000	0.000
0.000	0.000	0.000	0.000	0.000	0.000	0.000	0.000	0.000
100072.252	0.000	0.000	0.000	0.000	0.000	0.000	0.000	0.000
94149.193	0.000	0.000	0.000	0.000	0.000	0.000	0.000	0.000
0.000	0.000	0.000	0.000	0.000	0.000	0.000	0.000	0.000
83680.468	0.000	0.000	0.000	0.000	0.000	0.000	0.000	0.000
89703.557	0.000	0.000	0.000	0.000	0.000	0.000	0.000	0.000
0.000	0.000	0.000	0.000	0.000	0.000	0.000	0.000	0.000
100886.998	0.000	0.000	0.000	0.000	0.000	0.000	0.000	0.000
110346.654	0.000	0.000	0.000	0.000	0.000	0.000	0.000	0.000
125117.611	0.000	0.000	0.000	0.000	0.000	0.000	0.000	0.000
140615.530	0.000	0.000	0.000	0.000	0.000	0.000	0.000	0.000
139055.369	0.000	0.000	0.000	0.000	0.000	0.000	0.000	0.000
146235.603	0.000	0.000	0.000	0.000	0.000	0.000	0.000	0.000
184988.891	0.000	0.000	0.000	0.000	0.000	0.000	0.000	0.000
203801.717	0.000	0.000	0.000	0.000	0.000	0.000	0.000	0.000
235667.859	0.000	0.000	0.000	0.000	0.000	0.000	0.000	0.000
242062.176	0.000	0.000	0.000	0.000	0.000	0.000	0.000	0.000
227987.260	250100.666	0.000	0.000	0.000	0.000	0.000	0.000	0.000
245219.447	264748.476	0.000	0.000	0.000	0.000	0.000	0.000	0.000
224578.802	0.000	0.000	0.000	0.000	0.000	0.000	0.000	0.000
213904.201	196184.987	0.000	0.000	0.000	0.000	0.000	0.000	0.000
169998.062	0.000	0.000	0.000	0.000	0.000	0.000	0.000	0.000
164805.735	0.000	0.000	0.000	0.000	0.000	0.000	0.000	0.000
183260.945	0.000	0.000	0.000	0.000	0.000	0.000	0.000	0.000
147165.519	0.000	0.000	0.000	0.000	0.000	0.000	0.000	0.000
155651.714	0.000	0.000	0.000	0.000	0.000	0.000	0.000	0.000
134465.172	0.000	0.000	0.000	0.000	0.000	0.000	0.000	0.000
126610.004	0.000	0.000	0.000	0.000	0.000	0.000	0.000	0.000
137312.466	0.000	0.000	0.000	0.000	0.000	0.000	0.000	0.000
131301.487	0.000	0.000	0.000	0.000	0.000	0.000	0.000	0.000
115067.516	0.000	0.000	0.000	0.000	0.000	0.000	0.000	0.000
100525.851	0.000	0.000	0.000	0.000	0.000	0.000	0.000	0.000
94178.010	0.000	0.000	0.000	0.000	0.000	0.000	0.000	0.000
102502.496	0.000	0.000	0.000	0.000	0.000	0.000	0.000	0.000
0.000	0.000	0.000	0.000	0.000	0.000	0.000	0.000	0.000
94756.103	0.000	0.000	0.000	0.000	0.000	0.000	0.000	0.000
93694.018	0.000	0.000	0.000	0.000	0.000	0.000	0.000	0.000
0.000	0.000	0.000	0.000	0.000	0.000	0.000	0.000	0.000
72689.844	0.000	0.000	0.000	0.000	0.000	0.000	0.000	0.000
0.000	0.000	0.000	0.000	0.000	0.000	0.000	0.000	0.000
0.000	0.000	0.000	0.000	0.000	0.000	0.000	0.000	0.000
58536.460	0.000	0.000	0.000	0.000	0.000	0.000	0.000	0.000
0.000	0.000	0.000	0.000	0.000	0.000	0.000	0.000	0.000
70523.951	0.000	0.000	0.000	0.000	0.000	0.000	0.000	0.000
0.000	0.000	0.000	0.000	0.000	0.000	0.000	0.000	0.000
69923.078	0.000	0.000	0.000	0.000	0.000	0.000	0.000	0.000
0.000	0.000	0.000	0.000	0.000	0.000	0.000	0.000	0.000
77576.450	0.000	0.000	0.000	0.000	0.000	0.000	0.000	0.000
0.000	0.000	0.000	0.000	0.000	0.000	0.000	0.000	0.000
69875.635	0.000	0.000	0.000	0.000	0.000	0.000	0.000	0.000
85859.462	0.000	0.000	0.000	0.000	0.000	0.000	0.000	0.000
0.000	0.000	0.000	0.000	0.000	0.000	0.000	0.000	0.000
82770.288	0.000	0.000	0.000	0.000	0.000	0.000	0.000	0.000
0.000	0.000	0.000	0.000	0.000	0.000	0.000	0.000	0.000
72610.990	0.000	0.000	0.000	0.000	0.000	0.000	0.000	0.000
0.000	0.000	0.000	0.000	0.000	0.000	0.000	0.000	0.000
76042.505	0.000	0.000	0.000	0.000	0.000	0.000	0.000	0.000
0.000	0.000	0.000	0.000	0.000	0.000	0.000	0.000	0.000
74920.397	0.000	0.000	0.000	0.000	0.000	0.000	0.000	0.000
109060.174	0.000	0.000	0.000	0.000	0.000	0.000	0.000	0.000
0.000	0.000	0.000	0.000	0.000	0.000	0.000	0.000	0.000
105247.426	0.000	0.000	0.000	0.000	0.000	0.000	0.000	0.000
79787.828	0.000	0.000	0.000	0.000	0.000	0.000	0.000	0.000
0.000	0.000	0.000	0.000	0.000	0.000	0.000	0.000	0.000
74682.153	0.000	0.000	0.000	0.000	0.000	0.000	0.000	0.000
0.000	0.000	0.000	0.000	0.000	0.000	0.000	0.000	0.000
0.000	0.000	0.000	0.000	0.000	0.000	0.000	0.000	0.000
47502.147	0.000	0.000	0.000	0.000	0.000	0.000	0.000	0.000
0.000	0.000	0.000	0.000	0.000	0.000	0.000	0.000	0.000
0.000	0.000	0.000	0.000	0.000	0.000	0.000	0.000	0.000
0.000	0.000	0.000	0.000	0.000	0.000	0.000	0.000	0.000
40613.574	0.000	0.000	0.000	0.000	0.000	0.000	0.000	0.000
0.000	0.000	0.000	0.000	0.000	0.000	0.000	0.000	0.000
0.000	0.000	0.000	0.000	0.000	0.000	0.000	0.000	0.000
49814.565	0.000	0.000	0.000	0.000	0.000	0.000	0.000	0.000
0.000	0.000	0.000	0.000	0.000	0.000	0.000	0.000	0.000
60770.546	0.000	0.000	0.000	0.000	0.000	0.000	0.000	0.000
0.000	0.000	0.000	0.000	0.000	0.000	0.000	0.000	0.000
61949.424	0.000	0.000	0.000	0.000	0.000	0.000	0.000	0.000
0.000	0.000	0.000	0.000	0.000	0.000	0.000	0.000	0.000
0.000	0.000	0.000	0.000	0.000	0.000	0.000	0.000	0.000
63178.338	0.000	0.000	0.000	0.000	0.000	0.000	0.000	0.000
0.000	0.000	0.000	0.000	0.000	0.000	0.000	0.000	0.000
66231.438	0.000	0.000	0.000	0.000	0.000	0.000	0.000	0.000
0.000	0.000	0.000	0.000	0.000	0.000	0.000	0.000	0.000
73954.979	0.000	0.000	0.000	0.000	0.000	0.000	0.000	0.000
80488.404	0.000	0.000	0.000	0.000	0.000	0.000	0.000	0.000
0.000	0.000	0.000	0.000	0.000	0.000	0.000	0.000	0.000
87005.169	0.000	0.000	0.000	0.000	0.000	0.000	0.000	0.000
113133.434	0.000	0.000	0.000	0.000	0.000	0.000	0.000	0.000
129918.723	0.000	0.000	0.000	0.000	0.000	0.000	0.000	0.000
144811.687	0.000	0.000	0.000	0.000	0.000	0.000	0.000	0.000
0.000	0.000	0.000	0.000	0.000	0.000	0.000	0.000	0.000
130545.917	0.000	0.000	0.000	0.000	0.000	0.000	0.000	0.000
128315.348	0.000	0.000	0.000	0.000	0.000	0.000	0.000	0.000
165970.421	0.000	0.000	0.000	0.000	0.000	0.000	0.000	0.000
184970.756	0.000	0.000	0.000	0.000	0.000	0.000	0.000	0.000
221193.916	0.000	0.000	0.000	0.000	0.000	0.000	0.000	0.000
195115.098	186538.627	0.000	0.000	0.000	0.000	0.000	0.000	0.000
181669.213	0.000	0.000	0.000	0.000	0.000	0.000	0.000	0.000
182445.130	0.000	0.000	0.000	0.000	0.000	0.000	0.000	0.000
183698.925	200246.704	0.000	0.000	0.000	0.000	0.000	0.000	0.000
210559.562	0.000	0.000	0.000	0.000	0.000	0.000	0.000	0.000
212360.214	203864.039	0.000	0.000	0.000	0.000	0.000	0.000	0.000
186362.027	0.000	0.000	0.000	0.000	0.000	0.000	0.000	0.000
214039.263	0.000	0.000	0.000	0.000	0.000	0.000	0.000	0.000
210844.580	233872.722	0.000	0.000	0.000	0.000	0.000	0.000	0.000
276079.124	270185.563	0.000	0.000	0.000	0.000	0.000	0.000	0.000
289649.379	275553.449	0.000	0.000	0.000	0.000	0.000	0.000	0.000
255836.265	274327.349	0.000	0.000	0.000	0.000	0.000	0.000	0.000
262812.089	251865.695	0.000	0.000	0.000	0.000	0.000	0.000	0.000
263455.322	0.000	0.000	0.000	0.000	0.000	0.000	0.000	0.000
215764.627	219257.375	0.000	0.000	0.000	0.000	0.000	0.000	0.000
218493.748	0.000	0.000	0.000	0.000	0.000	0.000	0.000	0.000
150938.840	0.000	0.000	0.000	0.000	0.000	0.000	0.000	0.000
120758.946	0.000	0.000	0.000	0.000	0.000	0.000	0.000	0.000
123036.037	0.000	0.000	0.000	0.000	0.000	0.000	0.000	0.000
125075.984	0.000	0.000	0.000	0.000	0.000	0.000	0.000	0.000
148932.970	0.000	0.000	0.000	0.000	0.000	0.000	0.000	0.000
153792.918	0.000	0.000	0.000	0.000	0.000	0.000	0.000	0.000
132101.094	0.000	0.000	0.000	0.000	0.000	0.000	0.000	0.000
137990.799	0.000	0.000	0.000	0.000	0.000	0.000	0.000	0.000
131783.211	0.000	0.000	0.000	0.000	0.000	0.000	0.000	0.000
142631.174	0.000	0.000	0.000	0.000	0.000	0.000	0.000	0.000
146856.033	0.000	0.000	0.000	0.000	0.000	0.000	0.000	0.000
130420.947	0.000	0.000	0.000	0.000	0.000	0.000	0.000	0.000
137225.035	0.000	0.000	0.000	0.000	0.000	0.000	0.000	0.000
139874.616	0.000	0.000	0.000	0.000	0.000	0.000	0.000	0.000
158792.668	0.000	0.000	0.000	0.000	0.000	0.000	0.000	0.000
161073.393	0.000	0.000	0.000	0.000	0.000	0.000	0.000	0.000
161265.873	0.000	0.000	0.000	0.000	0.000	0.000	0.000	0.000
136881.109	0.000	0.000	0.000	0.000	0.000	0.000	0.000	0.000
139498.030	0.000	0.000	0.000	0.000	0.000	0.000	0.000	0.000
139139.340	0.000	0.000	0.000	0.000	0.000	0.000	0.000	0.000
144599.149	0.000	0.000	0.000	0.000	0.000	0.000	0.000	0.000
157889.086	0.000	0.000	0.000	0.000	0.000	0.000	0.000	0.000
175667.581	0.000	0.000	0.000	0.000	0.000	0.000	0.000	0.000
185201.991	201899.470	0.000	0.000	0.000	0.000	0.000	0.000	0.000
272542.687	287286.151	0.000	0.000	0.000	0.000	0.000	0.000	0.000
298413.930	269841.441	0.000	0.000	0.000	0.000	0.000	0.000	0.000
245827.085	0.000	0.000	0.000	0.000	0.000	0.000	0.000	0.000
259244.665	257972.645	0.000	0.000	0.000	0.000	0.000	0.000	0.000
282347.095	313561.209	347836.976	0.000	0.000	0.000	0.000	0.000	0.000
351419.736	358330.467	0.000	0.000	0.000	0.000	0.000	0.000	0.000
336448.850	343719.387	0.000	0.000	0.000	0.000	0.000	0.000	0.000
384616.864	379031.952	397132.702	0.000	0.000	0.000	0.000	0.000	0.000
384192.773	382400.404	395831.107	0.000	0.000	0.000	0.000	0.000	0.000
402634.842	445172.549	473442.257	0.000	0.000	0.000	0.000	0.000	0.000
467508.181	452990.872	484733.324	0.000	0.000	0.000	0.000	0.000	0.000
505724.805	495226.021	459438.474	479666.919	0.000	0.000	0.000	0.000	0.000
493754.012	476412.802	464004.826	0.000	0.000	0.000	0.000	0.000	0.000
447329.221	469168.586	406201.890	0.000	0.000	0.000	0.000	0.000	0.000
487731.124	484961.349	466572.419	468908.989	0.000	0.000	0.000	0.000	0.000
470072.814	488321.785	493011.561	0.000	0.000	0.000	0.000	0.000	0.000
512242.598	537328.189	551727.182	571467.758	0.000	0.000	0.000	0.000	0.000
602896.314	610131.849	588394.507	591715.976	0.000	0.000	0.000	0.000	0.000
575529.631	586121.808	598487.025	606034.895	0.000	0.000	0.000	0.000	0.000
653291.610	644221.973	623491.929	634469.457	0.000	0.000	0.000	0.000	0.000
646826.347	689717.009	643297.802	643475.799	675347.128	0.000	0.000	0.000	0.000
639369.837	630795.433	599189.895	652724.472	675146.507	0.000	0.000	0.000	0.000
651211.253	710398.818	686699.995	659100.196	0.000	0.000	0.000	0.000	0.000
689113.387	690679.283	719869.848	749383.632	776295.054	0.000	0.000	0.000	0.000
780353.812	732370.023	734953.661	724606.177	717478.494	0.000	0.000	0.000	0.000
667280.565	674431.623	700707.013	661506.913	715737.639	0.000	0.000	0.000	0.000
717519.678	689969.227	708641.888	665778.961	724726.959	0.000	0.000	0.000	0.000
782950.471	754176.251	731523.544	719647.085	765902.041	0.000	0.000	0.000	0.000
731106.383	670146.963	733600.364	761231.978	716214.377	0.000	0.000	0.000	0.000
761829.305	724732.211	717735.974	780134.651	684875.216	721625.678	0.000	0.000	0.000
739902.185	757684.818	721448.669	736621.119	0.000	0.000	0.000	0.000	0.000
657834.147	658466.563	655059.021	645473.616	624052.221	0.000	0.000	0.000	0.000
653210.530	667365.176	709733.282	714729.868	694357.650	0.000	0.000	0.000	0.000
710999.879	714025.605	722788.808	716327.247	692300.237	0.000	0.000	0.000	0.000
710974.604	682659.094	663746.183	657336.865	693188.041	0.000	0.000	0.000	0.000
702671.557	675160.182	728119.994	737202.170	716245.156	0.000	0.000	0.000	0.000
798658.254	715604.471	778597.901	722459.831	777562.652	0.000	0.000	0.000	0.000
780213.779	785663.218	780560.911	781134.050	780883.961	0.000	0.000	0.000	0.000
817313.979	729506.343	759411.001	796977.860	723850.887	800672.565	0.000	0.000	0.000
774191.550	793801.994	765380.317	741377.776	739486.353	0.000	0.000	0.000	0.000
738536.074	727013.646	700824.871	694521.614	714295.919	0.000	0.000	0.000	0.000
695129.920	727373.237	773227.762	690707.907	706643.866	0.000	0.000	0.000	0.000
665716.911	724921.346	698377.669	701769.160	753801.042	0.000	0.000	0.000	0.000
733024.974	738012.827	756269.474	727807.335	788786.610	0.000	0.000	0.000	0.000
741823.253	720902.570	777127.581	762113.799	784393.703	767330.151	0.000	0.000	0.000
744479.683	770552.563	762224.170	723735.634	722903.760	0.000	0.000	0.000	0.000
740378.778	732885.296	788867.502	756853.307	777611.023	0.000	0.000	0.000	0.000
770439.767	814285.831	821024.803	801770.309	796197.361	778222.229	0.000	0.000	0.000
766494.972	766430.351	772516.937	726037.144	752728.641	0.000	0.000	0.000	0.000
750125.646	790701.352	781317.144	761521.825	795924.865	0.000	0.000	0.000	0.000
814100.216	747311.547	785416.388	819940.964	731582.413	734031.152	0.000	0.000	0.000
729139.324	757214.360	758782.912	729772.530	759030.566	736908.815	0.000	0.000	0.000
713791.159	776120.330	765479.918	789914.373	741691.204	809061.489	0.000	0.000	0.000
801519.681	778804.068	833882.306	810661.824	805172.428	0.000	0.000	0.000	0.000
750350.789	856986.151	831317.389	788494.291	844544.664	794028.903	0.000	0.000	0.000
820775.469	795532.291	779982.528	813855.069	885175.088	789714.755	0.000	0.000	0.000
850477.543	801070.230	804168.811	810129.864	795032.636	0.000	0.000	0.000	0.000
819497.484	787854.436	814770.153	810372.771	798932.626	785132.727	0.000	0.000	0.000
806003.111	754130.751	835296.280	773305.494	735878.492	0.000	0.000	0.000	0.000
733998.826	672237.273	717797.796	700726.654	627466.729	0.000	0.000	0.000	0.000
687800.483	721933.048	736442.101	676022.823	735526.674	0.000	0.000	0.000	0.000
721797.565	699110.033	728056.381	735337.373	737914.800	0.000	0.000	0.000	0.000
764420.798	764041.167	760467.840	789309.591	722225.031	0.000	0.000	0.000	0.000
760184.573	725536.716	744396.555	814398.567	747384.155	747937.562	0.000	0.000	0.000
789502.771	781622.492	715691.537	756990.810	731245.384	0.000	0.000	0.000	0.000
704369.202	753199.214	742704.782	799520.288	753573.824	0.000	0.000	0.000	0.000
785071.088	769657.041	761023.424	767872.226	826705.908	828171.067	0.000	0.000	0.000
758967.197	782209.429	790551.330	771128.933	741735.215	0.000	0.000	0.000	0.000
775500.392	739524.634	733928.794	772320.049	787587.619	0.000	0.000	0.000	0.000
765966.573	737109.793	787283.792	779477.906	775753.062	756155.103	0.000	0.000	0.000
775993.854	787252.803	732096.578	785564.467	744274.667	0.000	0.000	0.000	0.000
724453.943	699022.068	748620.666	801076.647	782895.303	0.000	0.000	0.000	0.000
802413.660	773682.419	792474.661	804091.216	836785.072	839990.256	0.000	0.000	0.000
863371.466	850448.612	816986.789	871087.727	863602.605	805996.615	0.000	0.000	0.000
845265.667	853475.352	802832.393	823126.564	824042.257	812209.128	0.000	0.000	0.000
798594.474	769343.212	750976.269	748592.646	786596.397	0.000	0.000	0.000	0.000
758754.126	745223.120	757948.990	823370.550	769000.069	757225.827	0.000	0.000	0.000
777877.173	774335.427	802169.065	739617.618	776825.735	0.000	0.000	0.000	0.000
784861.590	743405.989	719362.357	755989.325	742126.043	0.000	0.000	0.000	0.000
755047.492	726385.217	773730.309	772528.873	774923.476	0.000	0.000	0.000	0.000
718463.064	731732.303	762607.814	695623.139	697281.995	0.000	0.000	0.000	0.000
686624.554	706808.688	665207.645	698285.012	732085.859	0.000	0.000	0.000	0.000
719408.934	708641.888	634429.204	627773.976	617894.217	0.000	0.000	0.000	0.000
585075.884	632655.127	604675.350	614246.841	0.000	0.000	0.000	0.000	0.000
616720.527	628922.907	561135.739	609429.087	0.000	0.000	0.000	0.000	0.000
586025.633	609362.241	599570.707	543871.385	0.000	0.000	0.000	0.000	0.000
508259.212	510224.907	526016.790	531572.764	0.000	0.000	0.000	0.000	0.000
521795.394	560780.157	560321.400	584122.385	0.000	0.000	0.000	0.000	0.000
570756.709	551170.687	517611.739	0.000	0.000	0.000	0.000	0.000	0.000
510417.624	501819.094	538816.328	568776.448	0.000	0.000	0.000	0.000	0.000
546209.307	594095.875	559434.300	582607.986	0.000	0.000	0.000	0.000	0.000
596950.775	579005.269	573118.452	604679.006	0.000	0.000	0.000	0.000	0.000
613459.297	648294.014	605169.357	644471.083	614624.372	0.000	0.000	0.000	0.000
641626.137	630807.370	626468.285	677786.890	0.000	0.000	0.000	0.000	0.000
632351.081	665809.991	690722.219	715189.919	680498.942	0.000	0.000	0.000	0.000
693798.826	686063.982	680318.389	644147.278	616933.593	0.000	0.000	0.000	0.000
625750.901	653675.947	605363.521	610851.160	0.000	0.000	0.000	0.000	0.000
622839.525	594240.620	594328.914	582801.527	0.000	0.000	0.000	0.000	0.000
627971.088	637515.221	634356.762	663064.019	665583.983	0.000	0.000	0.000	0.000
658336.515	669747.505	649207.318	671334.680	0.000	0.000	0.000	0.000	0.000
665747.935	640602.679	697194.489	680244.344	716630.119	0.000	0.000	0.000	0.000
715840.110	672015.913	682882.858	685805.204	677089.328	0.000	0.000	0.000	0.000
682626.474	635307.870	665818.857	674313.380	0.000	0.000	0.000	0.000	0.000
682556.584	707108.562	677341.570	647286.897	655866.728	0.000	0.000	0.000	0.000
661485.034	642256.633	602467.708	607234.593	625042.972	0.000	0.000	0.000	0.000
668663.742	651495.508	607300.972	584952.677	0.000	0.000	0.000	0.000	0.000
570330.278	553670.002	581094.666	531208.499	0.000	0.000	0.000	0.000	0.000
543696.922	532220.637	540721.755	522643.531	0.000	0.000	0.000	0.000	0.000
512744.259	533871.476	532921.208	529543.216	0.000	0.000	0.000	0.000	0.000
492305.269	466951.507	456510.525	0.000	0.000	0.000	0.000	0.000	0.000
445354.948	448231.503	444553.113	0.000	0.000	0.000	0.000	0.000	0.000
437225.368	390886.100	459413.146	0.000	0.000	0.000	0.000	0.000	0.000
433063.535	454153.231	411096.312	0.000	0.000	0.000	0.000	0.000	0.000
373708.836	396476.120	366348.676	0.000	0.000	0.000	0.000	0.000	0.000
374014.938	355574.520	0.000	0.000	0.000	0.000	0.000	0.000	0.000
375548.771	354924.579	335490.537	0.000	0.000	0.000	0.000	0.000	0.000
356082.241	326072.779	0.000	0.000	0.000	0.000	0.000	0.000	0.000
347708.773	349876.668	372151.183	0.000	0.000	0.000	0.000	0.000	0.000
389127.770	361271.676	0.000	0.000	0.000	0.000	0.000	0.000	0.000
352576.985	360304.529	388820.629	0.000	0.000	0.000	0.000	0.000	0.000
409777.286	398496.870	0.000	0.000	0.000	0.000	0.000	0.000	0.000
369916.880	418070.687	381801.799	0.000	0.000	0.000	0.000	0.000	0.000
363238.782	378973.059	364277.492	0.000	0.000	0.000	0.000	0.000	0.000
380209.343	416819.500	0.000	0.000	0.000	0.000	0.000	0.000	0.000
363640.331	423789.868	450714.382	485542.958	0.000	0.000	0.000	0.000	0.000
482851.528	494968.644	514083.312	0.000	0.000	0.000	0.000	0.000	0.000
521577.668	532461.516	561346.783	517563.518	0.000	0.000	0.000	0.000	0.000
496226.200	514702.476	535119.920	0.000	0.000	0.000	0.000	0.000	0.000
517796.672	528518.879	555827.293	518400.630	0.000	0.000	0.000	0.000	0.000
566793.817	548868.508	546827.580	507091.677	0.000	0.000	0.000	0.000	0.000
472947.408	495417.389	471124.763	0.000	0.000	0.000	0.000	0.000	0.000
484820.277	433435.191	462310.164	0.000	0.000	0.000	0.000	0.000	0.000
476839.887	486636.949	487531.385	502250.080	0.000	0.000	0.000	0.000	0.000
473886.485	479161.276	490597.695	0.000	0.000	0.000	0.000	0.000	0.000
456550.125	464418.571	497223.009	0.000	0.000	0.000	0.000	0.000	0.000
463460.754	436174.575	507833.329	483668.919	0.000	0.000	0.000	0.000	0.000
495788.279	586207.705	574762.192	550524.374	0.000	0.000	0.000	0.000	0.000
550384.994	551073.491	524747.072	0.000	0.000	0.000	0.000	0.000	0.000
567730.215	521099.311	541588.588	573914.441	0.000	0.000	0.000	0.000	0.000
519108.379	546713.976	530118.694	479351.916	0.000	0.000	0.000	0.000	0.000
463460.754	463849.861	432494.151	0.000	0.000	0.000	0.000	0.000	0.000
421352.457	425374.436	398250.882	0.000	0.000	0.000	0.000	0.000	0.000
407832.006	404607.672	452304.491	0.000	0.000	0.000	0.000	0.000	0.000
465287.245	477388.494	497670.900	0.000	0.000	0.000	0.000	0.000	0.000
484735.674	463830.498	472949.645	0.000	0.000	0.000	0.000	0.000	0.000
429066.694	463710.051	419155.402	0.000	0.000	0.000	0.000	0.000	0.000
426548.371	429760.022	451663.023	487792.981	0.000	0.000	0.000	0.000	0.000
421471.441	453169.467	453383.145	0.000	0.000	0.000	0.000	0.000	0.000
451773.210	452666.887	446965.329	0.000	0.000	0.000	0.000	0.000	0.000
427335.818	399077.333	406935.814	0.000	0.000	0.000	0.000	0.000	0.000
378868.245	377693.426	0.000	0.000	0.000	0.000	0.000	0.000	0.000
390317.015	411887.061	400395.591	0.000	0.000	0.000	0.000	0.000	0.000
397576.374	420349.983	423886.873	0.000	0.000	0.000	0.000	0.000	0.000
440061.433	426801.422	422718.588	0.000	0.000	0.000	0.000	0.000	0.000
443636.041	445172.549	437615.695	0.000	0.000	0.000	0.000	0.000	0.000
425099.580	451999.873	493997.925	0.000	0.000	0.000	0.000	0.000	0.000
437828.371	473718.119	494283.610	465742.323	0.000	0.000	0.000	0.000	0.000
447003.290	387568.357	423771.909	0.000	0.000	0.000	0.000	0.000	0.000
413643.621	393043.136	400246.552	0.000	0.000	0.000	0.000	0.000	0.000
427310.253	437328.622	409523.888	0.000	0.000	0.000	0.000	0.000	0.000
441175.822	445585.142	435708.964	0.000	0.000	0.000	0.000	0.000	0.000
428527.964	463516.608	463858.468	0.000	0.000	0.000	0.000	0.000	0.000
446789.593	473173.432	453235.193	0.000	0.000	0.000	0.000	0.000	0.000
430637.257	480783.100	444483.954	471689.213	0.000	0.000	0.000	0.000	0.000
485748.149	451559.007	451965.144	0.000	0.000	0.000	0.000	0.000	0.000
454229.559	476351.528	480956.526	0.000	0.000	0.000	0.000	0.000	0.000
482972.794	403500.773	425754.757	0.000	0.000	0.000	0.000	0.000	0.000
443156.337	493257.174	492019.445	445678.479	0.000	0.000	0.000	0.000	0.000
462417.054	487113.415	506290.661	0.000	0.000	0.000	0.000	0.000	0.000
519993.760	495992.382	505589.290	0.000	0.000	0.000	0.000	0.000	0.000
507040.254	502129.027	520331.972	510600.057	0.000	0.000	0.000	0.000	0.000
500728.560	537094.427	520042.435	537758.729	0.000	0.000	0.000	0.000	0.000
543017.876	566395.741	572275.539	555833.472	0.000	0.000	0.000	0.000	0.000
568566.246	582187.394	586242.071	566463.118	0.000	0.000	0.000	0.000	0.000
577510.583	567627.092	609213.749	571801.059	0.000	0.000	0.000	0.000	0.000
637385.191	557628.073	573828.815	606365.626	0.000	0.000	0.000	0.000	0.000
608435.348	598311.565	594480.840	608228.110	0.000	0.000	0.000	0.000	0.000
633918.440	641054.406	653351.366	682477.393	668538.575	0.000	0.000	0.000	0.000
673613.871	697749.062	687011.363	705482.303	0.000	0.000	0.000	0.000	0.000
711262.847	728406.392	791822.062	779806.140	773060.391	764794.958	0.000	0.000	0.000
778440.317	786559.275	719486.574	767730.741	765339.313	0.000	0.000	0.000	0.000
751823.171	792581.438	806451.613	806939.681	766959.390	844038.556	0.000	0.000	0.000
773437.077	789334.512	790326.405	797212.944	807793.593	0.000	0.000	0.000	0.000
792198.430	764292.265	748581.438	761266.748	809100.765	731261.426	0.000	0.000	0.000
766242.424	795026.315	791089.172	817755.099	806386.582	0.000	0.000	0.000	0.000
816033.425	789378.128	814285.831	797282.860	762852.152	782356.301	0.000	0.000	0.000
751439.006	786961.620	833173.642	785471.912	783416.637	0.000	0.000	0.000	0.000
747266.871	795658.885	793972.163	779860.873	775855.381	776837.804	0.000	0.000	0.000
778300.969	706469.138	732729.564	773299.514	795709.534	0.000	0.000	0.000	0.000
764339.000	782809.503	767506.831	767241.842	772397.599	0.000	0.000	0.000	0.000
771105.148	718674.764	703363.484	713995.016	708772.477	0.000	0.000	0.000	0.000
727500.236	699922.309	722527.691	663415.929	691142.320	0.000	0.000	0.000	0.000
660576.155	652026.498	682603.175	726749.468	777224.221	0.000	0.000	0.000	0.000
781946.421	773538.785	820950.661	832500.833	774851.422	801873.176	0.000	0.000	0.000
792173.328	793115.755	789340.743	773640.520	742225.191	0.000	0.000	0.000	0.000
780694.975	771712.121	747657.961	753267.297	777828.769	744346.687	0.000	0.000	0.000
702617.249	700216.367	723431.961	728438.228	0.000	0.000	0.000	0.000	0.000
698924.355	743975.657	709768.544	694695.307	667953.591	0.000	0.000	0.000	0.000
669151.449	687554.575	695347.430	681249.957	639345.310	0.000	0.000	0.000	0.000
650812.865	646128.399	620501.365	604342.807	0.000	0.000	0.000	0.000	0.000
607061.337	578810.891	658683.424	633785.856	632623.108	0.000	0.000	0.000	0.000
614058.250	635085.959	664977.624	639292.176	0.000	0.000	0.000	0.000	0.000
632607.100	656797.194	659217.509	678021.263	682556.584	0.000	0.000	0.000	0.000
695202.408	750767.660	697627.369	688240.719	745634.311	0.000	0.000	0.000	0.000
714025.605	711262.847	717895.704	777647.306	783631.505	0.000	0.000	0.000	0.000
736073.490	723698.970	740444.563	739814.602	725341.999	0.000	0.000	0.000	0.000
741471.227	737784.139	742412.544	707939.542	734203.609	0.000	0.000	0.000	0.000
687455.315	703685.199	743538.649	707779.201	749563.379	0.000	0.000	0.000	0.000
755030.390	741867.280	703700.055	744042.083	771283.570	0.000	0.000	0.000	0.000
738296.160	774155.590	745150.930	726258.606	727468.482	761742.257	0.000	0.000	0.000
746931.977	682039.845	713974.625	726580.494	681574.983	703724.815	0.000	0.000	0.000
683475.610	730630.973	736241.487	737822.244	691893.089	0.000	0.000	0.000	0.000
754301.404	694574.677	708486.248	694266.057	669630.899	0.000	0.000	0.000	0.000
705865.744	734063.482	690126.362	736756.797	676342.879	0.000	0.000	0.000	0.000
670564.884	699070.935	649207.318	659787.285	0.000	0.000	0.000	0.000	0.000
607286.220	633938.533	619168.209	587071.511	651291.837	0.000	0.000	0.000	0.000
636764.219	697320.893	700864.166	688638.836	685786.391	0.000	0.000	0.000	0.000
707268.599	706489.102	749793.807	733358.268	789833.266	0.000	0.000	0.000	0.000
731598.469	739929.559	716440.152	752558.700	727151.095	0.000	0.000	0.000	0.000
759255.322	770089.715	746859.456	761284.134	752671.986	0.000	0.000	0.000	0.000
770012.628	770505.066	733944.954	743577.351	771063.528	0.000	0.000	0.000	0.000
786101.722	769207.101	748772.014	725657.809	755115.910	756532.660	0.000	0.000	0.000
771438.270	753057.413	797670.801	724348.991	751218.853	0.000	0.000	0.000	0.000
766641.879	770962.470	796838.146	815421.247	819148.413	0.000	0.000	0.000	0.000
775055.610	781799.703	780938.845	820896.748	833312.501	820001.476	0.000	0.000	0.000
794552.548	791189.316	770149.024	768598.154	800480.288	789004.434	0.000	0.000	0.000
805062.231	825307.221	795310.847	861905.501	764228.015	0.000	0.000	0.000	0.000
805756.323	777006.814	753522.719	813782.216	832459.251	803006.456	0.000	0.000	0.000
738994.524	717354.969	704210.474	704542.893	665601.704	0.000	0.000	0.000	0.000
663363.118	659778.578	668551.983	622843.405	0.000	0.000	0.000	0.000	0.000
627955.315	640159.784	677630.732	655089.059	659848.235	0.000	0.000	0.000	0.000
641185.938	621848.008	624754.003	616606.445	0.000	0.000	0.000	0.000	0.000
633400.474	603886.614	662405.193	610873.549	0.000	0.000	0.000	0.000	0.000
625688.257	633003.538	634272.268	680304.504	717962.709	0.000	0.000	0.000	0.000
715210.379	725805.281	701291.779	681751.556	710797.728	0.000	0.000	0.000	0.000
691089.779	705308.149	710045.727	668632.446	675100.928	0.000	0.000	0.000	0.000
638671.563	618574.557	606807.163	607138.737	0.000	0.000	0.000	0.000	0.000
606012.860	671447.372	693168.821	626248.583	648188.960	0.000	0.000	0.000	0.000
656129.231	683629.801	650110.519	587851.462	0.000	0.000	0.000	0.000	0.000
558693.551	570707.849	591838.546	587181.821	0.000	0.000	0.000	0.000	0.000
624153.492	628879.400	631783.778	610362.739	630691.995	0.000	0.000	0.000	0.000
621013.867	619778.367	661646.972	671208.511	0.000	0.000	0.000	0.000	0.000
699012.296	694516.790	719015.811	696131.597	720736.304	0.000	0.000	0.000	0.000
708847.839	754250.200	727410.274	701478.717	710560.348	0.000	0.000	0.000	0.000
706688.810	653915.318	681984.028	663411.527	726723.060	0.000	0.000	0.000	0.000
674599.962	663182.747	733105.582	725142.128	779556.900	0.000	0.000	0.000	0.000
815920.236	739147.467	727018.932	724044.804	724905.581	0.000	0.000	0.000	0.000
718829.745	790645.087	732327.116	739366.068	788220.828	0.000	0.000	0.000	0.000
790445.100	750525.368	759468.676	790757.625	815168.658	810819.576	0.000	0.000	0.000
832577.076	864655.478	809166.235	848262.758	849920.957	809559.276	0.000	0.000	0.000
874553.977	911394.251	843846.251	838672.884	793783.091	819537.781	0.000	0.000	0.000
848500.276	854401.449	832306.822	796089.608	818652.171	0.000	0.000	0.000	0.000
863408.738	790213.990	849769.288	869845.081	901339.390	834989.396	0.000	0.000	0.000
855007.781	858590.195	872044.858	846388.882	856531.049	817354.061	0.000	0.000	0.000
814962.715	886493.387	792857.936	746859.456	768940.938	770819.844	0.000	0.000	0.000
793820.898	780883.961	781720.254	750790.207	728252.558	0.000	0.000	0.000	0.000
793398.921	785077.252	833764.111	756727.306	799168.864	813524.023	0.000	0.000	0.000
788320.247	778010.316	755269.896	821807.483	782368.543	0.000	0.000	0.000	0.000
749288.176	729554.242	747322.716	679763.442	729777.856	0.000	0.000	0.000	0.000
730284.154	712179.697	715855.483	733175.456	709975.151	0.000	0.000	0.000	0.000
726744.186	717612.360	667133.660	715599.350	690083.500	0.000	0.000	0.000	0.000
674991.563	653513.616	699330.042	689027.919	725110.579	0.000	0.000	0.000	0.000
708039.792	708285.524	687852.524	692036.733	697369.522	0.000	0.000	0.000	0.000
623526.918	708742.337	660366.768	670663.823	699545.296	0.000	0.000	0.000	0.000
730401.502	747562.945	724217.845	697369.522	705452.442	0.000	0.000	0.000	0.000
709144.417	667293.923	665951.878	689384.173	745323.098	0.000	0.000	0.000	0.000
646943.515	695753.814	680735.194	691596.412	688714.721	0.000	0.000	0.000	0.000
693837.337	730060.230	677002.234	667031.310	622138.164	0.000	0.000	0.000	0.000
616937.399	575423.656	580632.425	0.000	0.000	0.000	0.000	0.000	0.000
566363.662	562784.206	582526.534	590684.899	589862.621	0.000	0.000	0.000	0.000
608442.752	614975.893	608287.306	669729.563	0.000	0.000	0.000	0.000	0.000
637344.568	661161.396	616500.006	593729.034	0.000	0.000	0.000	0.000	0.000
629596.051	621643.127	581179.096	571350.215	0.000	0.000	0.000	0.000	0.000
566177.678	545294.923	541726.482	558500.092	0.000	0.000	0.000	0.000	0.000
583573.571	571814.138	560604.107	503020.639	0.000	0.000	0.000	0.000	0.000
539263.797	493232.845	458379.171	0.000	0.000	0.000	0.000	0.000	0.000
410148.720	398824.266	428930.505	0.000	0.000	0.000	0.000	0.000	0.000
396987.658	378422.357	378382.264	0.000	0.000	0.000	0.000	0.000	0.000
371268.290	365151.410	417953.616	0.000	0.000	0.000	0.000	0.000	0.000
397034.943	423199.814	0.000	0.000	0.000	0.000	0.000	0.000	0.000
373932.423	371108.464	392890.258	0.000	0.000	0.000	0.000	0.000	0.000
389779.969	414793.184	405406.501	0.000	0.000	0.000	0.000	0.000	0.000
443718.718	434393.543	460422.115	0.000	0.000	0.000	0.000	0.000	0.000
481663.086	498581.536	489675.198	0.000	0.000	0.000	0.000	0.000	0.000
475850.583	490773.459	502287.921	484785.022	0.000	0.000	0.000	0.000	0.000
493164.737	487172.742	481479.877	0.000	0.000	0.000	0.000	0.000	0.000
506323.987	466335.258	494437.577	530382.990	0.000	0.000	0.000	0.000	0.000
584163.332	600034.802	536774.415	543750.136	0.000	0.000	0.000	0.000	0.000
604967.997	596512.786	567108.823	606829.256	0.000	0.000	0.000	0.000	0.000
542970.701	580676.256	527958.017	536009.091	0.000	0.000	0.000	0.000	0.000
593612.727	603238.183	646864.003	632183.181	0.000	0.000	0.000	0.000	0.000
662523.685	680063.926	657691.372	633468.684	619175.877	0.000	0.000	0.000	0.000
636967.018	634529.845	619214.217	622556.466	0.000	0.000	0.000	0.000	0.000
603401.980	641943.291	643749.195	642446.436	0.000	0.000	0.000	0.000	0.000
656909.373	672006.881	664716.831	635336.125	619160.542	0.000	0.000	0.000	0.000
641729.075	591943.647	593390.813	575278.003	0.000	0.000	0.000	0.000	0.000
619030.227	594983.102	585343.011	538430.475	0.000	0.000	0.000	0.000	0.000
580713.348	565428.567	588259.517	562508.789	0.000	0.000	0.000	0.000	0.000
571601.685	600362.619	553305.447	542534.722	0.000	0.000	0.000	0.000	0.000
543135.849	584771.384	527406.689	542599.486	0.000	0.000	0.000	0.000	0.000
549338.871	517220.869	525895.073	0.000	0.000	0.000	0.000	0.000	0.000
517127.255	534336.461	587934.410	614333.632	596022.148	0.000	0.000	0.000	0.000
570870.749	570213.203	604156.597	615267.241	0.000	0.000	0.000	0.000	0.000
609365.955	577430.550	616762.368	570847.938	0.000	0.000	0.000	0.000	0.000
600085.212	604430.475	643202.635	574867.924	0.000	0.000	0.000	0.000	0.000
613760.511	604481.627	603689.752	618524.818	0.000	0.000	0.000	0.000	0.000
556610.022	594343.043	622138.164	571007.657	0.000	0.000	0.000	0.000	0.000
547729.115	587564.779	579760.559	633300.191	0.000	0.000	0.000	0.000	0.000
594625.772	615528.554	630978.521	661371.287	657155.437	0.000	0.000	0.000	0.000
650258.478	640647.823	693423.571	693231.290	699765.579	0.000	0.000	0.000	0.000
705566.923	710550.250	695952.341	802220.546	818544.954	0.000	0.000	0.000	0.000
782405.270	812393.881	797836.268	858671.292	881492.190	802639.077	0.000	0.000	0.000
795633.563	842282.586	779289.600	787649.653	793103.175	0.000	0.000	0.000	0.000
768060.953	746218.538	767848.642	797575.371	756956.430	762142.841	0.000	0.000	0.000
810083.925	805639.476	840209.044	799245.512	814677.225	0.000	0.000	0.000	0.000
863945.813	862440.707	879878.929	818250.254	805379.938	819202.097	0.000	0.000	0.000
825395.777	820910.225	796977.860	820250.340	850289.524	844230.948	0.000	0.000	0.000
845909.183	813987.562	827944.793	812360.883	849213.628	839447.308	819188.676	0.000	0.000
833986.623	790101.607	889473.965	843874.735	813471.081	781390.406	0.000	0.000	0.000
825729.739	827725.493	807963.286	813067.623	765814.060	800762.326	0.000	0.000	0.000
781983.109	757099.702	783668.352	811721.255	730294.820	0.000	0.000	0.000	0.000
705367.849	765433.044	701793.785	750446.516	736127.674	0.000	0.000	0.000	0.000
701976.063	709456.344	794760.936	773036.487	754842.313	0.000	0.000	0.000	0.000
744834.572	708380.854	756155.103	744901.152	738819.809	703893.233	0.000	0.000	0.000
731651.997	673582.110	714786.065	733336.756	0.000	0.000	0.000	0.000	0.000
716758.531	758012.189	724716.455	705024.711	730268.154	697510.585	0.000	0.000	0.000
694965.669	670992.331	736176.447	725231.530	731555.653	0.000	0.000	0.000	0.000
725684.139	726907.952	720648.007	766847.643	709899.549	0.000	0.000	0.000	0.000
746463.629	732885.296	714796.283	743345.202	722172.874	0.000	0.000	0.000	0.000
772302.155	718040.038	740543.263	741784.734	773556.737	0.000	0.000	0.000	0.000
754363.996	768356.025	800160.032	795431.044	814697.136	0.000	0.000	0.000	0.000
789346.973	757857.083	761562.421	754301.404	759774.499	779447.528	0.000	0.000	0.000
778895.059	790813.906	735326.559	771735.943	783146.683	0.000	0.000	0.000	0.000
808100.398	805217.811	827629.586	801230.690	801841.027	841304.695	0.000	0.000	0.000
799724.895	829414.351	815833.700	828123.059	811839.873	877123.736	0.000	0.000	0.000
847471.991	825463.911	847034.110	785792.865	815361.409	0.000	0.000	0.000	0.000
837163.356	883884.140	883766.968	846962.369	809166.235	814803.347	0.000	0.000	0.000
824266.403	802967.769	782080.961	846682.697	849718.743	828191.644	0.000	0.000	0.000
860970.486	795247.600	797492.683	823811.446	862864.884	833910.121	0.000	0.000	0.000
819900.628	822409.000	796635.014	823085.914	854430.650	875718.089	0.000	0.000	0.000
827520.005	861912.930	832175.223	820950.661	807069.933	862061.534	0.000	0.000	0.000
838068.420	798122.815	865800.866	826268.736	787810.988	0.000	0.000	0.000	0.000
809952.699	827773.455	835673.218	781610.273	831034.139	818511.455	0.000	0.000	0.000
[truncated: 42,701 more rows]
