# Supplementary material for: Comprehensive view of microscopic interactions between DNA-coated colloids
Source: Nat Commun. 2022 Apr 28;13:2304. doi: 10.1038/s41467-022-29853-w (PMC9051097; doi:10.1038/s41467-022-29853-w)
Supplement: Supplementary file 2 — Source data files [file 41467_2022_29853_MOESM2_ESM.zip › Fig1_67.0C_A6B6.txt]

0.000	0.000	0.000	0.000	0.000	0.000	0.000	0.000	0.000
0.000	0.000	0.000	0.000	0.000	0.000	0.000	0.000	0.000
0.000	0.000	0.000	0.000	0.000	0.000	0.000	0.000	0.000
47400.666	0.000	0.000	0.000	0.000	0.000	0.000	0.000	0.000
0.000	0.000	0.000	0.000	0.000	0.000	0.000	0.000	0.000
0.000	0.000	0.000	0.000	0.000	0.000	0.000	0.000	0.000
0.000	0.000	0.000	0.000	0.000	0.000	0.000	0.000	0.000
37142.563	0.000	0.000	0.000	0.000	0.000	0.000	0.000	0.000
0.000	0.000	0.000	0.000	0.000	0.000	0.000	0.000	0.000
0.000	0.000	0.000	0.000	0.000	0.000	0.000	0.000	0.000
0.000	0.000	0.000	0.000	0.000	0.000	0.000	0.000	0.000
0.000	0.000	0.000	0.000	0.000	0.000	0.000	0.000	0.000
29262.509	0.000	0.000	0.000	0.000	0.000	0.000	0.000	0.000
0.000	0.000	0.000	0.000	0.000	0.000	0.000	0.000	0.000
0.000	0.000	0.000	0.000	0.000	0.000	0.000	0.000	0.000
0.000	0.000	0.000	0.000	0.000	0.000	0.000	0.000	0.000
0.000	0.000	0.000	0.000	0.000	0.000	0.000	0.000	0.000
33454.024	0.000	0.000	0.000	0.000	0.000	0.000	0.000	0.000
0.000	0.000	0.000	0.000	0.000	0.000	0.000	0.000	0.000
69863.724	0.000	0.000	0.000	0.000	0.000	0.000	0.000	0.000
0.000	0.000	0.000	0.000	0.000	0.000	0.000	0.000	0.000
59971.094	0.000	0.000	0.000	0.000	0.000	0.000	0.000	0.000
0.000	0.000	0.000	0.000	0.000	0.000	0.000	0.000	0.000
0.000	0.000	0.000	0.000	0.000	0.000	0.000	0.000	0.000
48403.413	0.000	0.000	0.000	0.000	0.000	0.000	0.000	0.000
0.000	0.000	0.000	0.000	0.000	0.000	0.000	0.000	0.000
66029.090	0.000	0.000	0.000	0.000	0.000	0.000	0.000	0.000
0.000	0.000	0.000	0.000	0.000	0.000	0.000	0.000	0.000
67486.083	0.000	0.000	0.000	0.000	0.000	0.000	0.000	0.000
0.000	0.000	0.000	0.000	0.000	0.000	0.000	0.000	0.000
71979.679	0.000	0.000	0.000	0.000	0.000	0.000	0.000	0.000
0.000	0.000	0.000	0.000	0.000	0.000	0.000	0.000	0.000
69587.437	0.000	0.000	0.000	0.000	0.000	0.000	0.000	0.000
0.000	0.000	0.000	0.000	0.000	0.000	0.000	0.000	0.000
69318.324	0.000	0.000	0.000	0.000	0.000	0.000	0.000	0.000
0.000	0.000	0.000	0.000	0.000	0.000	0.000	0.000	0.000
77615.708	0.000	0.000	0.000	0.000	0.000	0.000	0.000	0.000
0.000	0.000	0.000	0.000	0.000	0.000	0.000	0.000	0.000
60460.991	0.000	0.000	0.000	0.000	0.000	0.000	0.000	0.000
0.000	0.000	0.000	0.000	0.000	0.000	0.000	0.000	0.000
69345.771	0.000	0.000	0.000	0.000	0.000	0.000	0.000	0.000
0.000	0.000	0.000	0.000	0.000	0.000	0.000	0.000	0.000
76277.825	0.000	0.000	0.000	0.000	0.000	0.000	0.000	0.000
0.000	0.000	0.000	0.000	0.000	0.000	0.000	0.000	0.000
67051.453	0.000	0.000	0.000	0.000	0.000	0.000	0.000	0.000
0.000	0.000	0.000	0.000	0.000	0.000	0.000	0.000	0.000
85972.917	0.000	0.000	0.000	0.000	0.000	0.000	0.000	0.000
0.000	0.000	0.000	0.000	0.000	0.000	0.000	0.000	0.000
82021.334	0.000	0.000	0.000	0.000	0.000	0.000	0.000	0.000
0.000	0.000	0.000	0.000	0.000	0.000	0.000	0.000	0.000
72607.984	0.000	0.000	0.000	0.000	0.000	0.000	0.000	0.000
0.000	0.000	0.000	0.000	0.000	0.000	0.000	0.000	0.000
73681.162	0.000	0.000	0.000	0.000	0.000	0.000	0.000	0.000
0.000	0.000	0.000	0.000	0.000	0.000	0.000	0.000	0.000
0.000	0.000	0.000	0.000	0.000	0.000	0.000	0.000	0.000
46383.523	0.000	0.000	0.000	0.000	0.000	0.000	0.000	0.000
0.000	0.000	0.000	0.000	0.000	0.000	0.000	0.000	0.000
0.000	0.000	0.000	0.000	0.000	0.000	0.000	0.000	0.000
49693.095	0.000	0.000	0.000	0.000	0.000	0.000	0.000	0.000
0.000	0.000	0.000	0.000	0.000	0.000	0.000	0.000	0.000
0.000	0.000	0.000	0.000	0.000	0.000	0.000	0.000	0.000
48064.329	0.000	0.000	0.000	0.000	0.000	0.000	0.000	0.000
0.000	0.000	0.000	0.000	0.000	0.000	0.000	0.000	0.000
0.000	0.000	0.000	0.000	0.000	0.000	0.000	0.000	0.000
48467.999	0.000	0.000	0.000	0.000	0.000	0.000	0.000	0.000
0.000	0.000	0.000	0.000	0.000	0.000	0.000	0.000	0.000
0.000	0.000	0.000	0.000	0.000	0.000	0.000	0.000	0.000
0.000	0.000	0.000	0.000	0.000	0.000	0.000	0.000	0.000
33871.506	0.000	0.000	0.000	0.000	0.000	0.000	0.000	0.000
0.000	0.000	0.000	0.000	0.000	0.000	0.000	0.000	0.000
0.000	0.000	0.000	0.000	0.000	0.000	0.000	0.000	0.000
0.000	0.000	0.000	0.000	0.000	0.000	0.000	0.000	0.000
0.000	0.000	0.000	0.000	0.000	0.000	0.000	0.000	0.000
0.000	0.000	0.000	0.000	0.000	0.000	0.000	0.000	0.000
0.000	0.000	0.000	0.000	0.000	0.000	0.000	0.000	0.000
20706.849	0.000	0.000	0.000	0.000	0.000	0.000	0.000	0.000
0.000	0.000	0.000	0.000	0.000	0.000	0.000	0.000	0.000
0.000	0.000	0.000	0.000	0.000	0.000	0.000	0.000	0.000
0.000	0.000	0.000	0.000	0.000	0.000	0.000	0.000	0.000
0.000	0.000	0.000	0.000	0.000	0.000	0.000	0.000	0.000
0.000	0.000	0.000	0.000	0.000	0.000	0.000	0.000	0.000
23036.655	0.000	0.000	0.000	0.000	0.000	0.000	0.000	0.000
0.000	0.000	0.000	0.000	0.000	0.000	0.000	0.000	0.000
0.000	0.000	0.000	0.000	0.000	0.000	0.000	0.000	0.000
0.000	0.000	0.000	0.000	0.000	0.000	0.000	0.000	0.000
30685.022	0.000	0.000	0.000	0.000	0.000	0.000	0.000	0.000
0.000	0.000	0.000	0.000	0.000	0.000	0.000	0.000	0.000
0.000	0.000	0.000	0.000	0.000	0.000	0.000	0.000	0.000
0.000	0.000	0.000	0.000	0.000	0.000	0.000	0.000	0.000
39017.127	0.000	0.000	0.000	0.000	0.000	0.000	0.000	0.000
0.000	0.000	0.000	0.000	0.000	0.000	0.000	0.000	0.000
0.000	0.000	0.000	0.000	0.000	0.000	0.000	0.000	0.000
42745.455	0.000	0.000	0.000	0.000	0.000	0.000	0.000	0.000
0.000	0.000	0.000	0.000	0.000	0.000	0.000	0.000	0.000
0.000	0.000	0.000	0.000	0.000	0.000	0.000	0.000	0.000
48376.930	0.000	0.000	0.000	0.000	0.000	0.000	0.000	0.000
0.000	0.000	0.000	0.000	0.000	0.000	0.000	0.000	0.000
0.000	0.000	0.000	0.000	0.000	0.000	0.000	0.000	0.000
48884.481	0.000	0.000	0.000	0.000	0.000	0.000	0.000	0.000
0.000	0.000	0.000	0.000	0.000	0.000	0.000	0.000	0.000
0.000	0.000	0.000	0.000	0.000	0.000	0.000	0.000	0.000
0.000	0.000	0.000	0.000	0.000	0.000	0.000	0.000	0.000
37211.047	0.000	0.000	0.000	0.000	0.000	0.000	0.000	0.000
0.000	0.000	0.000	0.000	0.000	0.000	0.000	0.000	0.000
0.000	0.000	0.000	0.000	0.000	0.000	0.000	0.000	0.000
0.000	0.000	0.000	0.000	0.000	0.000	0.000	0.000	0.000
40526.603	0.000	0.000	0.000	0.000	0.000	0.000	0.000	0.000
0.000	0.000	0.000	0.000	0.000	0.000	0.000	0.000	0.000
51783.609	0.000	0.000	0.000	0.000	0.000	0.000	0.000	0.000
0.000	0.000	0.000	0.000	0.000	0.000	0.000	0.000	0.000
0.000	0.000	0.000	0.000	0.000	0.000	0.000	0.000	0.000
0.000	0.000	0.000	0.000	0.000	0.000	0.000	0.000	0.000
42995.718	0.000	0.000	0.000	0.000	0.000	0.000	0.000	0.000
0.000	0.000	0.000	0.000	0.000	0.000	0.000	0.000	0.000
53120.624	0.000	0.000	0.000	0.000	0.000	0.000	0.000	0.000
0.000	0.000	0.000	0.000	0.000	0.000	0.000	0.000	0.000
0.000	0.000	0.000	0.000	0.000	0.000	0.000	0.000	0.000
61877.474	0.000	0.000	0.000	0.000	0.000	0.000	0.000	0.000
92539.725	0.000	0.000	0.000	0.000	0.000	0.000	0.000	0.000
0.000	0.000	0.000	0.000	0.000	0.000	0.000	0.000	0.000
111149.890	0.000	0.000	0.000	0.000	0.000	0.000	0.000	0.000
139335.343	0.000	0.000	0.000	0.000	0.000	0.000	0.000	0.000
118230.981	0.000	0.000	0.000	0.000	0.000	0.000	0.000	0.000
111506.215	0.000	0.000	0.000	0.000	0.000	0.000	0.000	0.000
108505.649	0.000	0.000	0.000	0.000	0.000	0.000	0.000	0.000
136209.348	0.000	0.000	0.000	0.000	0.000	0.000	0.000	0.000
165800.910	0.000	0.000	0.000	0.000	0.000	0.000	0.000	0.000
166364.438	0.000	0.000	0.000	0.000	0.000	0.000	0.000	0.000
186709.286	0.000	0.000	0.000	0.000	0.000	0.000	0.000	0.000
183905.340	0.000	0.000	0.000	0.000	0.000	0.000	0.000	0.000
214987.649	0.000	0.000	0.000	0.000	0.000	0.000	0.000	0.000
221443.725	0.000	0.000	0.000	0.000	0.000	0.000	0.000	0.000
208553.183	185653.789	0.000	0.000	0.000	0.000	0.000	0.000	0.000
179659.007	0.000	0.000	0.000	0.000	0.000	0.000	0.000	0.000
177730.067	0.000	0.000	0.000	0.000	0.000	0.000	0.000	0.000
191203.858	0.000	0.000	0.000	0.000	0.000	0.000	0.000	0.000
164278.333	0.000	0.000	0.000	0.000	0.000	0.000	0.000	0.000
144685.136	0.000	0.000	0.000	0.000	0.000	0.000	0.000	0.000
115579.945	0.000	0.000	0.000	0.000	0.000	0.000	0.000	0.000
101761.284	0.000	0.000	0.000	0.000	0.000	0.000	0.000	0.000
90604.249	0.000	0.000	0.000	0.000	0.000	0.000	0.000	0.000
104047.879	0.000	0.000	0.000	0.000	0.000	0.000	0.000	0.000
0.000	0.000	0.000	0.000	0.000	0.000	0.000	0.000	0.000
99938.338	0.000	0.000	0.000	0.000	0.000	0.000	0.000	0.000
106127.933	0.000	0.000	0.000	0.000	0.000	0.000	0.000	0.000
106608.558	0.000	0.000	0.000	0.000	0.000	0.000	0.000	0.000
0.000	0.000	0.000	0.000	0.000	0.000	0.000	0.000	0.000
99892.017	0.000	0.000	0.000	0.000	0.000	0.000	0.000	0.000
93971.538	0.000	0.000	0.000	0.000	0.000	0.000	0.000	0.000
160023.043	0.000	0.000	0.000	0.000	0.000	0.000	0.000	0.000
166381.876	0.000	0.000	0.000	0.000	0.000	0.000	0.000	0.000
183496.003	0.000	0.000	0.000	0.000	0.000	0.000	0.000	0.000
172665.945	0.000	0.000	0.000	0.000	0.000	0.000	0.000	0.000
145795.548	0.000	0.000	0.000	0.000	0.000	0.000	0.000	0.000
152622.823	0.000	0.000	0.000	0.000	0.000	0.000	0.000	0.000
152492.257	0.000	0.000	0.000	0.000	0.000	0.000	0.000	0.000
147871.027	0.000	0.000	0.000	0.000	0.000	0.000	0.000	0.000
172636.137	0.000	0.000	0.000	0.000	0.000	0.000	0.000	0.000
144233.543	0.000	0.000	0.000	0.000	0.000	0.000	0.000	0.000
133738.114	0.000	0.000	0.000	0.000	0.000	0.000	0.000	0.000
95671.075	0.000	0.000	0.000	0.000	0.000	0.000	0.000	0.000
89639.631	0.000	0.000	0.000	0.000	0.000	0.000	0.000	0.000
0.000	0.000	0.000	0.000	0.000	0.000	0.000	0.000	0.000
104346.991	0.000	0.000	0.000	0.000	0.000	0.000	0.000	0.000
93536.882	0.000	0.000	0.000	0.000	0.000	0.000	0.000	0.000
0.000	0.000	0.000	0.000	0.000	0.000	0.000	0.000	0.000
97654.820	0.000	0.000	0.000	0.000	0.000	0.000	0.000	0.000
0.000	0.000	0.000	0.000	0.000	0.000	0.000	0.000	0.000
81036.292	0.000	0.000	0.000	0.000	0.000	0.000	0.000	0.000
0.000	0.000	0.000	0.000	0.000	0.000	0.000	0.000	0.000
61577.871	0.000	0.000	0.000	0.000	0.000	0.000	0.000	0.000
0.000	0.000	0.000	0.000	0.000	0.000	0.000	0.000	0.000
0.000	0.000	0.000	0.000	0.000	0.000	0.000	0.000	0.000
49414.878	0.000	0.000	0.000	0.000	0.000	0.000	0.000	0.000
0.000	0.000	0.000	0.000	0.000	0.000	0.000	0.000	0.000
58190.045	0.000	0.000	0.000	0.000	0.000	0.000	0.000	0.000
0.000	0.000	0.000	0.000	0.000	0.000	0.000	0.000	0.000
73708.480	0.000	0.000	0.000	0.000	0.000	0.000	0.000	0.000
0.000	0.000	0.000	0.000	0.000	0.000	0.000	0.000	0.000
74059.701	0.000	0.000	0.000	0.000	0.000	0.000	0.000	0.000
0.000	0.000	0.000	0.000	0.000	0.000	0.000	0.000	0.000
78845.823	0.000	0.000	0.000	0.000	0.000	0.000	0.000	0.000
0.000	0.000	0.000	0.000	0.000	0.000	0.000	0.000	0.000
80034.767	0.000	0.000	0.000	0.000	0.000	0.000	0.000	0.000
85418.761	0.000	0.000	0.000	0.000	0.000	0.000	0.000	0.000
0.000	0.000	0.000	0.000	0.000	0.000	0.000	0.000	0.000
70610.648	0.000	0.000	0.000	0.000	0.000	0.000	0.000	0.000
0.000	0.000	0.000	0.000	0.000	0.000	0.000	0.000	0.000
70240.701	0.000	0.000	0.000	0.000	0.000	0.000	0.000	0.000
0.000	0.000	0.000	0.000	0.000	0.000	0.000	0.000	0.000
0.000	0.000	0.000	0.000	0.000	0.000	0.000	0.000	0.000
69905.969	0.000	0.000	0.000	0.000	0.000	0.000	0.000	0.000
0.000	0.000	0.000	0.000	0.000	0.000	0.000	0.000	0.000
61990.746	0.000	0.000	0.000	0.000	0.000	0.000	0.000	0.000
0.000	0.000	0.000	0.000	0.000	0.000	0.000	0.000	0.000
58495.952	0.000	0.000	0.000	0.000	0.000	0.000	0.000	0.000
0.000	0.000	0.000	0.000	0.000	0.000	0.000	0.000	0.000
63699.867	0.000	0.000	0.000	0.000	0.000	0.000	0.000	0.000
0.000	0.000	0.000	0.000	0.000	0.000	0.000	0.000	0.000
0.000	0.000	0.000	0.000	0.000	0.000	0.000	0.000	0.000
53170.278	0.000	0.000	0.000	0.000	0.000	0.000	0.000	0.000
0.000	0.000	0.000	0.000	0.000	0.000	0.000	0.000	0.000
0.000	0.000	0.000	0.000	0.000	0.000	0.000	0.000	0.000
47199.734	0.000	0.000	0.000	0.000	0.000	0.000	0.000	0.000
0.000	0.000	0.000	0.000	0.000	0.000	0.000	0.000	0.000
0.000	0.000	0.000	0.000	0.000	0.000	0.000	0.000	0.000
41350.183	0.000	0.000	0.000	0.000	0.000	0.000	0.000	0.000
0.000	0.000	0.000	0.000	0.000	0.000	0.000	0.000	0.000
0.000	0.000	0.000	0.000	0.000	0.000	0.000	0.000	0.000
0.000	0.000	0.000	0.000	0.000	0.000	0.000	0.000	0.000
39046.714	0.000	0.000	0.000	0.000	0.000	0.000	0.000	0.000
0.000	0.000	0.000	0.000	0.000	0.000	0.000	0.000	0.000
0.000	0.000	0.000	0.000	0.000	0.000	0.000	0.000	0.000
0.000	0.000	0.000	0.000	0.000	0.000	0.000	0.000	0.000
0.000	0.000	0.000	0.000	0.000	0.000	0.000	0.000	0.000
32095.176	0.000	0.000	0.000	0.000	0.000	0.000	0.000	0.000
0.000	0.000	0.000	0.000	0.000	0.000	0.000	0.000	0.000
0.000	0.000	0.000	0.000	0.000	0.000	0.000	0.000	0.000
0.000	0.000	0.000	0.000	0.000	0.000	0.000	0.000	0.000
29626.031	0.000	0.000	0.000	0.000	0.000	0.000	0.000	0.000
0.000	0.000	0.000	0.000	0.000	0.000	0.000	0.000	0.000
0.000	0.000	0.000	0.000	0.000	0.000	0.000	0.000	0.000
0.000	0.000	0.000	0.000	0.000	0.000	0.000	0.000	0.000
39081.904	0.000	0.000	0.000	0.000	0.000	0.000	0.000	0.000
0.000	0.000	0.000	0.000	0.000	0.000	0.000	0.000	0.000
0.000	0.000	0.000	0.000	0.000	0.000	0.000	0.000	0.000
0.000	0.000	0.000	0.000	0.000	0.000	0.000	0.000	0.000
0.000	0.000	0.000	0.000	0.000	0.000	0.000	0.000	0.000
29423.837	0.000	0.000	0.000	0.000	0.000	0.000	0.000	0.000
0.000	0.000	0.000	0.000	0.000	0.000	0.000	0.000	0.000
0.000	0.000	0.000	0.000	0.000	0.000	0.000	0.000	0.000
0.000	0.000	0.000	0.000	0.000	0.000	0.000	0.000	0.000
0.000	0.000	0.000	0.000	0.000	0.000	0.000	0.000	0.000
26109.231	0.000	0.000	0.000	0.000	0.000	0.000	0.000	0.000
0.000	0.000	0.000	0.000	0.000	0.000	0.000	0.000	0.000
0.000	0.000	0.000	0.000	0.000	0.000	0.000	0.000	0.000
0.000	0.000	0.000	0.000	0.000	0.000	0.000	0.000	0.000
0.000	0.000	0.000	0.000	0.000	0.000	0.000	0.000	0.000
0.000	0.000	0.000	0.000	0.000	0.000	0.000	0.000	0.000
0.000	0.000	0.000	0.000	0.000	0.000	0.000	0.000	0.000
0.000	0.000	0.000	0.000	0.000	0.000	0.000	0.000	0.000
0.000	0.000	0.000	0.000	0.000	0.000	0.000	0.000	0.000
0.000	0.000	0.000	0.000	0.000	0.000	0.000	0.000	0.000
0.000	0.000	0.000	0.000	0.000	0.000	0.000	0.000	0.000
0.000	0.000	0.000	0.000	0.000	0.000	0.000	0.000	0.000
12193.486	0.000	0.000	0.000	0.000	0.000	0.000	0.000	0.000
0.000	0.000	0.000	0.000	0.000	0.000	0.000	0.000	0.000
0.000	0.000	0.000	0.000	0.000	0.000	0.000	0.000	0.000
0.000	0.000	0.000	0.000	0.000	0.000	0.000	0.000	0.000
0.000	0.000	0.000	0.000	0.000	0.000	0.000	0.000	0.000
0.000	0.000	0.000	0.000	0.000	0.000	0.000	0.000	0.000
0.000	0.000	0.000	0.000	0.000	0.000	0.000	0.000	0.000
0.000	0.000	0.000	0.000	0.000	0.000	0.000	0.000	0.000
0.000	0.000	0.000	0.000	0.000	0.000	0.000	0.000	0.000
0.000	0.000	0.000	0.000	0.000	0.000	0.000	0.000	0.000
0.000	0.000	0.000	0.000	0.000	0.000	0.000	0.000	0.000
0.000	0.000	0.000	0.000	0.000	0.000	0.000	0.000	0.000
12179.458	0.000	0.000	0.000	0.000	0.000	0.000	0.000	0.000
0.000	0.000	0.000	0.000	0.000	0.000	0.000	0.000	0.000
0.000	0.000	0.000	0.000	0.000	0.000	0.000	0.000	0.000
0.000	0.000	0.000	0.000	0.000	0.000	0.000	0.000	0.000
0.000	0.000	0.000	0.000	0.000	0.000	0.000	0.000	0.000
0.000	0.000	0.000	0.000	0.000	0.000	0.000	0.000	0.000
0.000	0.000	0.000	0.000	0.000	0.000	0.000	0.000	0.000
0.000	0.000	0.000	0.000	0.000	0.000	0.000	0.000	0.000
0.000	0.000	0.000	0.000	0.000	0.000	0.000	0.000	0.000
0.000	0.000	0.000	0.000	0.000	0.000	0.000	0.000	0.000
13478.342	0.000	0.000	0.000	0.000	0.000	0.000	0.000	0.000
0.000	0.000	0.000	0.000	0.000	0.000	0.000	0.000	0.000
0.000	0.000	0.000	0.000	0.000	0.000	0.000	0.000	0.000
0.000	0.000	0.000	0.000	0.000	0.000	0.000	0.000	0.000
0.000	0.000	0.000	0.000	0.000	0.000	0.000	0.000	0.000
0.000	0.000	0.000	0.000	0.000	0.000	0.000	0.000	0.000
0.000	0.000	0.000	0.000	0.000	0.000	0.000	0.000	0.000
0.000	0.000	0.000	0.000	0.000	0.000	0.000	0.000	0.000
0.000	0.000	0.000	0.000	0.000	0.000	0.000	0.000	0.000
0.000	0.000	0.000	0.000	0.000	0.000	0.000	0.000	0.000
0.000	0.000	0.000	0.000	0.000	0.000	0.000	0.000	0.000
0.000	0.000	0.000	0.000	0.000	0.000	0.000	0.000	0.000
0.000	0.000	0.000	0.000	0.000	0.000	0.000	0.000	0.000
11161.911	0.000	0.000	0.000	0.000	0.000	0.000	0.000	0.000
0.000	0.000	0.000	0.000	0.000	0.000	0.000	0.000	0.000
0.000	0.000	0.000	0.000	0.000	0.000	0.000	0.000	0.000
0.000	0.000	0.000	0.000	0.000	0.000	0.000	0.000	0.000
0.000	0.000	0.000	0.000	0.000	0.000	0.000	0.000	0.000
0.000	0.000	0.000	0.000	0.000	0.000	0.000	0.000	0.000
0.000	0.000	0.000	0.000	0.000	0.000	0.000	0.000	0.000
0.000	0.000	0.000	0.000	0.000	0.000	0.000	0.000	0.000
17192.629	0.000	0.000	0.000	0.000	0.000	0.000	0.000	0.000
0.000	0.000	0.000	0.000	0.000	0.000	0.000	0.000	0.000
0.000	0.000	0.000	0.000	0.000	0.000	0.000	0.000	0.000
0.000	0.000	0.000	0.000	0.000	0.000	0.000	0.000	0.000
0.000	0.000	0.000	0.000	0.000	0.000	0.000	0.000	0.000
0.000	0.000	0.000	0.000	0.000	0.000	0.000	0.000	0.000
24247.462	0.000	0.000	0.000	0.000	0.000	0.000	0.000	0.000
0.000	0.000	0.000	0.000	0.000	0.000	0.000	0.000	0.000
0.000	0.000	0.000	0.000	0.000	0.000	0.000	0.000	0.000
0.000	0.000	0.000	0.000	0.000	0.000	0.000	0.000	0.000
0.000	0.000	0.000	0.000	0.000	0.000	0.000	0.000	0.000
0.000	0.000	0.000	0.000	0.000	0.000	0.000	0.000	0.000
24011.893	0.000	0.000	0.000	0.000	0.000	0.000	0.000	0.000
0.000	0.000	0.000	0.000	0.000	0.000	0.000	0.000	0.000
0.000	0.000	0.000	0.000	0.000	0.000	0.000	0.000	0.000
0.000	0.000	0.000	0.000	0.000	0.000	0.000	0.000	0.000
0.000	0.000	0.000	0.000	0.000	0.000	0.000	0.000	0.000
32482.234	0.000	0.000	0.000	0.000	0.000	0.000	0.000	0.000
0.000	0.000	0.000	0.000	0.000	0.000	0.000	0.000	0.000
0.000	0.000	0.000	0.000	0.000	0.000	0.000	0.000	0.000
0.000	0.000	0.000	0.000	0.000	0.000	0.000	0.000	0.000
30610.733	0.000	0.000	0.000	0.000	0.000	0.000	0.000	0.000
0.000	0.000	0.000	0.000	0.000	0.000	0.000	0.000	0.000
0.000	0.000	0.000	0.000	0.000	0.000	0.000	0.000	0.000
0.000	0.000	0.000	0.000	0.000	0.000	0.000	0.000	0.000
40880.367	0.000	0.000	0.000	0.000	0.000	0.000	0.000	0.000
0.000	0.000	0.000	0.000	0.000	0.000	0.000	0.000	0.000
0.000	0.000	0.000	0.000	0.000	0.000	0.000	0.000	0.000
42687.539	0.000	0.000	0.000	0.000	0.000	0.000	0.000	0.000
0.000	0.000	0.000	0.000	0.000	0.000	0.000	0.000	0.000
0.000	0.000	0.000	0.000	0.000	0.000	0.000	0.000	0.000
0.000	0.000	0.000	0.000	0.000	0.000	0.000	0.000	0.000
36079.540	0.000	0.000	0.000	0.000	0.000	0.000	0.000	0.000
0.000	0.000	0.000	0.000	0.000	0.000	0.000	0.000	0.000
0.000	0.000	0.000	0.000	0.000	0.000	0.000	0.000	0.000
0.000	0.000	0.000	0.000	0.000	0.000	0.000	0.000	0.000
0.000	0.000	0.000	0.000	0.000	0.000	0.000	0.000	0.000
0.000	0.000	0.000	0.000	0.000	0.000	0.000	0.000	0.000
0.000	0.000	0.000	0.000	0.000	0.000	0.000	0.000	0.000
21956.201	0.000	0.000	0.000	0.000	0.000	0.000	0.000	0.000
0.000	0.000	0.000	0.000	0.000	0.000	0.000	0.000	0.000
0.000	0.000	0.000	0.000	0.000	0.000	0.000	0.000	0.000
0.000	0.000	0.000	0.000	0.000	0.000	0.000	0.000	0.000
29751.138	0.000	0.000	0.000	0.000	0.000	0.000	0.000	0.000
0.000	0.000	0.000	0.000	0.000	0.000	0.000	0.000	0.000
0.000	0.000	0.000	0.000	0.000	0.000	0.000	0.000	0.000
50892.994	0.000	0.000	0.000	0.000	0.000	0.000	0.000	0.000
0.000	0.000	0.000	0.000	0.000	0.000	0.000	0.000	0.000
62389.454	0.000	0.000	0.000	0.000	0.000	0.000	0.000	0.000
0.000	0.000	0.000	0.000	0.000	0.000	0.000	0.000	0.000
74723.616	0.000	0.000	0.000	0.000	0.000	0.000	0.000	0.000
0.000	0.000	0.000	0.000	0.000	0.000	0.000	0.000	0.000
0.000	0.000	0.000	0.000	0.000	0.000	0.000	0.000	0.000
62071.898	0.000	0.000	0.000	0.000	0.000	0.000	0.000	0.000
0.000	0.000	0.000	0.000	0.000	0.000	0.000	0.000	0.000
53224.670	0.000	0.000	0.000	0.000	0.000	0.000	0.000	0.000
0.000	0.000	0.000	0.000	0.000	0.000	0.000	0.000	0.000
0.000	0.000	0.000	0.000	0.000	0.000	0.000	0.000	0.000
60727.589	0.000	0.000	0.000	0.000	0.000	0.000	0.000	0.000
0.000	0.000	0.000	0.000	0.000	0.000	0.000	0.000	0.000
69838.547	0.000	0.000	0.000	0.000	0.000	0.000	0.000	0.000
0.000	0.000	0.000	0.000	0.000	0.000	0.000	0.000	0.000
53838.149	0.000	0.000	0.000	0.000	0.000	0.000	0.000	0.000
0.000	0.000	0.000	0.000	0.000	0.000	0.000	0.000	0.000
67030.688	0.000	0.000	0.000	0.000	0.000	0.000	0.000	0.000
0.000	0.000	0.000	0.000	0.000	0.000	0.000	0.000	0.000
100132.776	0.000	0.000	0.000	0.000	0.000	0.000	0.000	0.000
122876.842	0.000	0.000	0.000	0.000	0.000	0.000	0.000	0.000
120414.177	0.000	0.000	0.000	0.000	0.000	0.000	0.000	0.000
112336.200	0.000	0.000	0.000	0.000	0.000	0.000	0.000	0.000
0.000	0.000	0.000	0.000	0.000	0.000	0.000	0.000	0.000
85212.264	0.000	0.000	0.000	0.000	0.000	0.000	0.000	0.000
0.000	0.000	0.000	0.000	0.000	0.000	0.000	0.000	0.000
74354.694	0.000	0.000	0.000	0.000	0.000	0.000	0.000	0.000
0.000	0.000	0.000	0.000	0.000	0.000	0.000	0.000	0.000
73888.586	0.000	0.000	0.000	0.000	0.000	0.000	0.000	0.000
0.000	0.000	0.000	0.000	0.000	0.000	0.000	0.000	0.000
57865.180	0.000	0.000	0.000	0.000	0.000	0.000	0.000	0.000
0.000	0.000	0.000	0.000	0.000	0.000	0.000	0.000	0.000
68187.521	0.000	0.000	0.000	0.000	0.000	0.000	0.000	0.000
0.000	0.000	0.000	0.000	0.000	0.000	0.000	0.000	0.000
80367.052	0.000	0.000	0.000	0.000	0.000	0.000	0.000	0.000
0.000	0.000	0.000	0.000	0.000	0.000	0.000	0.000	0.000
94993.916	0.000	0.000	0.000	0.000	0.000	0.000	0.000	0.000
126085.597	0.000	0.000	0.000	0.000	0.000	0.000	0.000	0.000
113587.702	0.000	0.000	0.000	0.000	0.000	0.000	0.000	0.000
0.000	0.000	0.000	0.000	0.000	0.000	0.000	0.000	0.000
97554.599	0.000	0.000	0.000	0.000	0.000	0.000	0.000	0.000
91794.828	0.000	0.000	0.000	0.000	0.000	0.000	0.000	0.000
0.000	0.000	0.000	0.000	0.000	0.000	0.000	0.000	0.000
68277.655	0.000	0.000	0.000	0.000	0.000	0.000	0.000	0.000
0.000	0.000	0.000	0.000	0.000	0.000	0.000	0.000	0.000
0.000	0.000	0.000	0.000	0.000	0.000	0.000	0.000	0.000
56390.225	0.000	0.000	0.000	0.000	0.000	0.000	0.000	0.000
0.000	0.000	0.000	0.000	0.000	0.000	0.000	0.000	0.000
56852.455	0.000	0.000	0.000	0.000	0.000	0.000	0.000	0.000
0.000	0.000	0.000	0.000	0.000	0.000	0.000	0.000	0.000
0.000	0.000	0.000	0.000	0.000	0.000	0.000	0.000	0.000
58948.952	0.000	0.000	0.000	0.000	0.000	0.000	0.000	0.000
0.000	0.000	0.000	0.000	0.000	0.000	0.000	0.000	0.000
0.000	0.000	0.000	0.000	0.000	0.000	0.000	0.000	0.000
40202.864	0.000	0.000	0.000	0.000	0.000	0.000	0.000	0.000
0.000	0.000	0.000	0.000	0.000	0.000	0.000	0.000	0.000
0.000	0.000	0.000	0.000	0.000	0.000	0.000	0.000	0.000
60435.815	0.000	0.000	0.000	0.000	0.000	0.000	0.000	0.000
0.000	0.000	0.000	0.000	0.000	0.000	0.000	0.000	0.000
0.000	0.000	0.000	0.000	0.000	0.000	0.000	0.000	0.000
37646.364	0.000	0.000	0.000	0.000	0.000	0.000	0.000	0.000
0.000	0.000	0.000	0.000	0.000	0.000	0.000	0.000	0.000
0.000	0.000	0.000	0.000	0.000	0.000	0.000	0.000	0.000
0.000	0.000	0.000	0.000	0.000	0.000	0.000	0.000	0.000
38533.611	0.000	0.000	0.000	0.000	0.000	0.000	0.000	0.000
0.000	0.000	0.000	0.000	0.000	0.000	0.000	0.000	0.000
0.000	0.000	0.000	0.000	0.000	0.000	0.000	0.000	0.000
0.000	0.000	0.000	0.000	0.000	0.000	0.000	0.000	0.000
37909.906	0.000	0.000	0.000	0.000	0.000	0.000	0.000	0.000
0.000	0.000	0.000	0.000	0.000	0.000	0.000	0.000	0.000
55011.189	0.000	0.000	0.000	0.000	0.000	0.000	0.000	0.000
0.000	0.000	0.000	0.000	0.000	0.000	0.000	0.000	0.000
74895.876	0.000	0.000	0.000	0.000	0.000	0.000	0.000	0.000
0.000	0.000	0.000	0.000	0.000	0.000	0.000	0.000	0.000
78801.834	0.000	0.000	0.000	0.000	0.000	0.000	0.000	0.000
0.000	0.000	0.000	0.000	0.000	0.000	0.000	0.000	0.000
60046.392	0.000	0.000	0.000	0.000	0.000	0.000	0.000	0.000
0.000	0.000	0.000	0.000	0.000	0.000	0.000	0.000	0.000
0.000	0.000	0.000	0.000	0.000	0.000	0.000	0.000	0.000
52041.429	0.000	0.000	0.000	0.000	0.000	0.000	0.000	0.000
0.000	0.000	0.000	0.000	0.000	0.000	0.000	0.000	0.000
63239.747	0.000	0.000	0.000	0.000	0.000	0.000	0.000	0.000
0.000	0.000	0.000	0.000	0.000	0.000	0.000	0.000	0.000
0.000	0.000	0.000	0.000	0.000	0.000	0.000	0.000	0.000
47716.116	0.000	0.000	0.000	0.000	0.000	0.000	0.000	0.000
0.000	0.000	0.000	0.000	0.000	0.000	0.000	0.000	0.000
0.000	0.000	0.000	0.000	0.000	0.000	0.000	0.000	0.000
0.000	0.000	0.000	0.000	0.000	0.000	0.000	0.000	0.000
45988.006	0.000	0.000	0.000	0.000	0.000	0.000	0.000	0.000
0.000	0.000	0.000	0.000	0.000	0.000	0.000	0.000	0.000
0.000	0.000	0.000	0.000	0.000	0.000	0.000	0.000	0.000
47998.879	0.000	0.000	0.000	0.000	0.000	0.000	0.000	0.000
0.000	0.000	0.000	0.000	0.000	0.000	0.000	0.000	0.000
58775.748	0.000	0.000	0.000	0.000	0.000	0.000	0.000	0.000
0.000	0.000	0.000	0.000	0.000	0.000	0.000	0.000	0.000
65699.310	0.000	0.000	0.000	0.000	0.000	0.000	0.000	0.000
0.000	0.000	0.000	0.000	0.000	0.000	0.000	0.000	0.000
90254.581	0.000	0.000	0.000	0.000	0.000	0.000	0.000	0.000
114991.169	0.000	0.000	0.000	0.000	0.000	0.000	0.000	0.000
111683.177	0.000	0.000	0.000	0.000	0.000	0.000	0.000	0.000
123757.475	0.000	0.000	0.000	0.000	0.000	0.000	0.000	0.000
0.000	0.000	0.000	0.000	0.000	0.000	0.000	0.000	0.000
125615.200	0.000	0.000	0.000	0.000	0.000	0.000	0.000	0.000
108201.220	0.000	0.000	0.000	0.000	0.000	0.000	0.000	0.000
104019.739	0.000	0.000	0.000	0.000	0.000	0.000	0.000	0.000
0.000	0.000	0.000	0.000	0.000	0.000	0.000	0.000	0.000
108281.358	0.000	0.000	0.000	0.000	0.000	0.000	0.000	0.000
118967.316	0.000	0.000	0.000	0.000	0.000	0.000	0.000	0.000
100913.978	0.000	0.000	0.000	0.000	0.000	0.000	0.000	0.000
0.000	0.000	0.000	0.000	0.000	0.000	0.000	0.000	0.000
109607.539	0.000	0.000	0.000	0.000	0.000	0.000	0.000	0.000
120679.085	0.000	0.000	0.000	0.000	0.000	0.000	0.000	0.000
134223.143	0.000	0.000	0.000	0.000	0.000	0.000	0.000	0.000
147713.760	0.000	0.000	0.000	0.000	0.000	0.000	0.000	0.000
121156.463	0.000	0.000	0.000	0.000	0.000	0.000	0.000	0.000
111437.002	0.000	0.000	0.000	0.000	0.000	0.000	0.000	0.000
0.000	0.000	0.000	0.000	0.000	0.000	0.000	0.000	0.000
98131.382	0.000	0.000	0.000	0.000	0.000	0.000	0.000	0.000
85852.164	0.000	0.000	0.000	0.000	0.000	0.000	0.000	0.000
0.000	0.000	0.000	0.000	0.000	0.000	0.000	0.000	0.000
87189.583	0.000	0.000	0.000	0.000	0.000	0.000	0.000	0.000
0.000	0.000	0.000	0.000	0.000	0.000	0.000	0.000	0.000
74052.791	0.000	0.000	0.000	0.000	0.000	0.000	0.000	0.000
0.000	0.000	0.000	0.000	0.000	0.000	0.000	0.000	0.000
71267.964	0.000	0.000	0.000	0.000	0.000	0.000	0.000	0.000
87704.450	0.000	0.000	0.000	0.000	0.000	0.000	0.000	0.000
0.000	0.000	0.000	0.000	0.000	0.000	0.000	0.000	0.000
98799.585	0.000	0.000	0.000	0.000	0.000	0.000	0.000	0.000
95459.015	0.000	0.000	0.000	0.000	0.000	0.000	0.000	0.000
0.000	0.000	0.000	0.000	0.000	0.000	0.000	0.000	0.000
106792.654	0.000	0.000	0.000	0.000	0.000	0.000	0.000	0.000
126905.164	0.000	0.000	0.000	0.000	0.000	0.000	0.000	0.000
133128.493	0.000	0.000	0.000	0.000	0.000	0.000	0.000	0.000
162615.111	0.000	0.000	0.000	0.000	0.000	0.000	0.000	0.000
144343.885	0.000	0.000	0.000	0.000	0.000	0.000	0.000	0.000
140550.508	0.000	0.000	0.000	0.000	0.000	0.000	0.000	0.000
158919.601	0.000	0.000	0.000	0.000	0.000	0.000	0.000	0.000
153022.422	0.000	0.000	0.000	0.000	0.000	0.000	0.000	0.000
157602.177	0.000	0.000	0.000	0.000	0.000	0.000	0.000	0.000
171912.579	0.000	0.000	0.000	0.000	0.000	0.000	0.000	0.000
186220.780	0.000	0.000	0.000	0.000	0.000	0.000	0.000	0.000
210837.912	241195.752	0.000	0.000	0.000	0.000	0.000	0.000	0.000
224990.100	273625.511	0.000	0.000	0.000	0.000	0.000	0.000	0.000
256075.389	0.000	0.000	0.000	0.000	0.000	0.000	0.000	0.000
233135.013	269870.570	0.000	0.000	0.000	0.000	0.000	0.000	0.000
263626.873	292750.331	0.000	0.000	0.000	0.000	0.000	0.000	0.000
289585.632	308441.108	0.000	0.000	0.000	0.000	0.000	0.000	0.000
298550.240	296343.711	0.000	0.000	0.000	0.000	0.000	0.000	0.000
289317.529	244110.230	0.000	0.000	0.000	0.000	0.000	0.000	0.000
240544.786	212144.869	0.000	0.000	0.000	0.000	0.000	0.000	0.000
189747.560	0.000	0.000	0.000	0.000	0.000	0.000	0.000	0.000
200508.892	0.000	0.000	0.000	0.000	0.000	0.000	0.000	0.000
184927.314	215354.797	0.000	0.000	0.000	0.000	0.000	0.000	0.000
223043.021	0.000	0.000	0.000	0.000	0.000	0.000	0.000	0.000
223782.233	231789.998	0.000	0.000	0.000	0.000	0.000	0.000	0.000
244845.392	234462.191	0.000	0.000	0.000	0.000	0.000	0.000	0.000
283012.727	293217.297	0.000	0.000	0.000	0.000	0.000	0.000	0.000
272842.363	281367.559	0.000	0.000	0.000	0.000	0.000	0.000	0.000
252259.616	264050.803	0.000	0.000	0.000	0.000	0.000	0.000	0.000
246224.759	0.000	0.000	0.000	0.000	0.000	0.000	0.000	0.000
232145.137	203229.314	0.000	0.000	0.000	0.000	0.000	0.000	0.000
222249.880	0.000	0.000	0.000	0.000	0.000	0.000	0.000	0.000
225785.111	213471.777	0.000	0.000	0.000	0.000	0.000	0.000	0.000
222978.367	0.000	0.000	0.000	0.000	0.000	0.000	0.000	0.000
270977.742	268087.890	0.000	0.000	0.000	0.000	0.000	0.000	0.000
283999.739	266494.689	0.000	0.000	0.000	0.000	0.000	0.000	0.000
251148.376	264532.069	0.000	0.000	0.000	0.000	0.000	0.000	0.000
210175.433	0.000	0.000	0.000	0.000	0.000	0.000	0.000	0.000
217965.121	223403.780	0.000	0.000	0.000	0.000	0.000	0.000	0.000
226547.774	203810.025	0.000	0.000	0.000	0.000	0.000	0.000	0.000
170571.038	0.000	0.000	0.000	0.000	0.000	0.000	0.000	0.000
191801.631	0.000	0.000	0.000	0.000	0.000	0.000	0.000	0.000
219584.283	208351.564	0.000	0.000	0.000	0.000	0.000	0.000	0.000
206324.251	0.000	0.000	0.000	0.000	0.000	0.000	0.000	0.000
208329.861	0.000	0.000	0.000	0.000	0.000	0.000	0.000	0.000
171207.078	179533.536	0.000	0.000	0.000	0.000	0.000	0.000	0.000
221124.462	0.000	0.000	0.000	0.000	0.000	0.000	0.000	0.000
234694.404	280333.485	305145.982	0.000	0.000	0.000	0.000	0.000	0.000
335475.906	368466.626	0.000	0.000	0.000	0.000	0.000	0.000	0.000
353908.387	338635.232	354524.441	0.000	0.000	0.000	0.000	0.000	0.000
388069.200	369253.038	0.000	0.000	0.000	0.000	0.000	0.000	0.000
370539.172	399718.598	418385.534	0.000	0.000	0.000	0.000	0.000	0.000
454541.322	504958.694	490299.426	537080.003	0.000	0.000	0.000	0.000	0.000
552120.141	521498.788	506380.393	0.000	0.000	0.000	0.000	0.000	0.000
522651.726	511634.570	538001.754	523979.942	0.000	0.000	0.000	0.000	0.000
581621.911	520375.295	563831.347	549203.106	0.000	0.000	0.000	0.000	0.000
517592.986	523867.399	562186.230	541591.521	0.000	0.000	0.000	0.000	0.000
539566.404	519102.990	564955.792	581310.856	0.000	0.000	0.000	0.000	0.000
627147.982	590677.921	642595.056	605081.474	0.000	0.000	0.000	0.000	0.000
619528.786	591166.786	616207.489	602478.597	0.000	0.000	0.000	0.000	0.000
600139.232	618100.454	591607.457	659917.906	0.000	0.000	0.000	0.000	0.000
657306.620	630851.144	614212.886	582075.565	576498.464	0.000	0.000	0.000	0.000
573825.523	575821.265	570457.164	0.000	0.000	0.000	0.000	0.000	0.000
569544.194	535954.508	597889.450	571506.950	614394.023	0.000	0.000	0.000	0.000
564598.542	612670.016	616446.801	569301.012	0.000	0.000	0.000	0.000	0.000
584627.797	621755.215	593123.328	580443.691	0.000	0.000	0.000	0.000	0.000
668516.228	641626.137	662356.931	686459.585	0.000	0.000	0.000	0.000	0.000
667654.796	636987.305	649173.602	598207.770	661397.533	0.000	0.000	0.000	0.000
602427.784	607168.228	583168.588	648172.155	0.000	0.000	0.000	0.000	0.000
628022.358	621310.966	593123.328	607703.246	0.000	0.000	0.000	0.000	0.000
638329.110	597068.394	602231.871	629722.922	685847.536	0.000	0.000	0.000	0.000
677075.575	650381.123	643397.137	658713.795	0.000	0.000	0.000	0.000	0.000
572832.830	596619.554	606483.307	592476.730	0.000	0.000	0.000	0.000	0.000
569148.724	571846.837	611684.395	674199.725	632227.147	0.000	0.000	0.000	0.000
654638.770	657786.548	638414.689	703378.326	774479.356	0.000	0.000	0.000	0.000
702553.078	713078.574	656284.250	723898.046	730358.825	0.000	0.000	0.000	0.000
725073.776	698041.296	738203.508	747562.945	0.000	0.000	0.000	0.000	0.000
726554.099	749782.563	720793.449	725378.829	717699.915	746012.563	0.000	0.000	0.000
754102.317	764660.453	792462.101	747546.180	727442.023	0.000	0.000	0.000	0.000
759042.089	722042.514	785731.123	750322.639	742340.898	0.000	0.000	0.000	0.000
809349.607	757891.546	768828.613	813689.512	811879.420	813318.910	0.000	0.000	0.000
844566.062	822287.274	785040.273	760063.237	794249.633	0.000	0.000	0.000	0.000
776620.613	775295.969	812512.696	828095.628	862470.460	872257.839	0.000	0.000	0.000
864588.197	866941.776	846668.360	820923.703	829861.745	840646.962	0.000	0.000	0.000
796895.296	844830.062	826910.991	820358.004	893846.759	859209.871	0.000	0.000	0.000
826330.185	853868.880	836260.244	902396.766	905280.501	902079.293	0.000	0.000	0.000
854846.982	889988.519	882098.689	897424.392	935672.515	864251.947	0.000	0.000	0.000
930752.048	908050.778	862225.058	879035.873	890606.770	853424.365	0.000	0.000	0.000
885418.050	864700.338	799808.046	816946.743	804841.929	827294.087	0.000	0.000	0.000
819934.241	822787.935	814836.544	822835.326	803361.264	839553.022	0.000	0.000	0.000
865044.420	870602.370	803864.983	877185.288	883212.775	857309.420	0.000	0.000	0.000
863118.100	868477.732	863572.773	848313.129	858295.425	811108.948	0.000	0.000	0.000
835784.969	823411.228	869323.319	872098.094	828823.154	837570.042	0.000	0.000	0.000
844708.744	854248.176	889671.800	834731.509	887177.622	893702.969	0.000	0.000	0.000
926226.092	889379.036	842105.263	862165.588	888359.821	923437.774	0.000	0.000	0.000
896531.320	883993.529	880801.177	872752.662	864984.560	849906.510	0.000	0.000	0.000
790907.725	840300.828	838940.251	804615.273	838743.227	802040.391	0.000	0.000	0.000
840110.222	795443.698	826200.469	841375.481	858914.675	793191.246	0.000	0.000	0.000
838251.073	851230.454	831725.331	852936.661	831047.951	0.000	0.000	0.000	0.000
894886.618	884267.119	832126.750	868108.305	838229.994	906092.566	0.000	0.000	0.000
843085.017	840837.811	861779.229	834167.501	837163.356	856677.803	808865.162	0.000	0.000
824320.760	853562.771	831552.425	866446.012	840880.233	848334.719	0.000	0.000	0.000
840074.935	861281.932	814617.496	834640.937	849949.853	870193.270	0.000	0.000	0.000
810136.427	856604.420	872996.473	844031.432	861920.359	855329.558	0.000	0.000	0.000
877223.762	844794.377	803871.445	832272.186	844594.595	836568.063	0.000	0.000	0.000
839870.324	855754.091	884360.961	839397.984	888470.321	826514.588	0.000	0.000	0.000
796920.698	823295.983	802362.154	810826.151	814989.283	0.000	0.000	0.000	0.000
821463.190	830688.973	865418.733	851890.345	834592.177	854554.777	0.000	0.000	0.000
816940.069	786565.462	869459.370	825259.544	861267.096	834912.710	0.000	0.000	0.000
794388.440	873316.682	842836.313	903334.207	909719.443	930691.411	0.000	0.000	0.000
886674.174	848773.946	865898.326	899490.888	848954.089	851723.462	0.000	0.000	0.000
830054.618	881103.847	903211.821	897948.188	876908.372	841120.709	0.000	0.000	0.000
869928.318	875173.941	839200.745	873980.720	810195.500	796463.701	0.000	0.000	0.000
838518.171	812011.271	803128.991	818330.606	853220.481	812862.740	0.000	0.000	0.000
855366.139	811187.904	840124.338	849957.077	862225.058	791057.882	0.000	0.000	0.000
868779.539	865740.901	826712.742	885378.854	831061.765	871641.999	0.000	0.000	0.000
893575.194	867460.682	902820.411	870663.010	837605.119	842296.775	0.000	0.000	0.000
825763.832	831331.211	895295.224	860948.248	917498.532	873728.725	0.000	0.000	0.000
797054.088	819813.247	849639.328	870594.790	805438.320	788096.589	0.000	0.000	0.000
763294.685	736876.234	794110.874	756435.374	754836.616	0.000	0.000	0.000	0.000
776777.461	772785.583	833402.784	788556.469	835819.898	0.000	0.000	0.000	0.000
824871.526	824300.375	816066.722	825279.976	842140.722	794394.751	0.000	0.000	0.000
827814.570	792248.639	751777.955	738029.167	701419.673	759024.805	0.000	0.000	0.000
706144.873	717246.919	731181.223	677479.235	0.000	0.000	0.000	0.000	0.000
717591.762	736046.400	698304.517	715466.234	717586.613	736095.162	0.000	0.000	0.000
712997.226	743610.527	717524.826	670614.350	0.000	0.000	0.000	0.000	0.000
732643.671	729038.326	682798.929	725952.813	707088.563	0.000	0.000	0.000	0.000
696446.729	672834.315	681096.838	702030.272	675461.171	0.000	0.000	0.000	0.000
666915.649	643732.619	688909.250	683349.506	674445.269	0.000	0.000	0.000	0.000
734160.487	718592.134	641502.656	711885.643	722626.893	0.000	0.000	0.000	0.000
664367.954	673532.205	668601.153	688790.621	0.000	0.000	0.000	0.000	0.000
638802.118	652205.105	672463.300	680475.789	720066.822	0.000	0.000	0.000	0.000
696762.146	703215.099	707283.607	681444.936	662624.656	0.000	0.000	0.000	0.000
668829.214	668127.639	649249.468	618827.199	659526.196	0.000	0.000	0.000	0.000
638940.892	589167.565	585950.089	589953.099	0.000	0.000	0.000	0.000	0.000
569872.007	555268.667	577440.552	574831.574	0.000	0.000	0.000	0.000	0.000
584006.401	587737.446	614817.092	631711.939	0.000	0.000	0.000	0.000	0.000
710262.584	647349.750	636565.601	612017.577	0.000	0.000	0.000	0.000	0.000
683106.770	662080.655	680725.926	687351.360	670034.708	0.000	0.000	0.000	0.000
718050.350	685541.921	672065.594	668999.244	653010.050	0.000	0.000	0.000	0.000
663547.991	645444.453	599082.206	609856.501	0.000	0.000	0.000	0.000	0.000
617768.250	671280.602	715189.919	722809.706	735321.152	0.000	0.000	0.000	0.000
733046.468	736219.806	709239.978	679703.377	663702.130	0.000	0.000	0.000	0.000
634525.819	621264.646	656555.709	599376.648	0.000	0.000	0.000	0.000	0.000
621855.742	568010.769	597871.577	594314.785	0.000	0.000	0.000	0.000	0.000
602736.423	601127.716	618062.251	628764.729	611486.156	0.000	0.000	0.000	0.000
564978.135	581348.030	602500.377	624305.460	0.000	0.000	0.000	0.000	0.000
578616.643	535885.578	540917.721	502916.918	0.000	0.000	0.000	0.000	0.000
489064.517	476698.955	493661.388	0.000	0.000	0.000	0.000	0.000	0.000
469613.649	561737.792	537328.189	552367.170	0.000	0.000	0.000	0.000	0.000
581648.975	579743.753	587823.817	623814.752	0.000	0.000	0.000	0.000	0.000
661450.031	642801.586	644429.551	636910.221	587896.389	0.000	0.000	0.000	0.000
625125.025	622049.154	615183.971	634039.019	0.000	0.000	0.000	0.000	0.000
576080.006	572809.861	625300.926	622157.518	0.000	0.000	0.000	0.000	0.000
592891.234	620763.291	594954.783	619187.378	642925.569	0.000	0.000	0.000	0.000
593235.924	581361.549	576186.223	543560.977	0.000	0.000	0.000	0.000	0.000
549800.972	536768.653	512300.331	0.000	0.000	0.000	0.000	0.000	0.000
499408.201	544929.432	500964.356	530830.644	0.000	0.000	0.000	0.000	0.000
521795.394	512491.992	548684.803	534765.078	0.000	0.000	0.000	0.000	0.000
549046.307	544686.043	542605.374	582275.533	0.000	0.000	0.000	0.000	0.000
578402.452	560978.346	551444.232	534962.472	0.000	0.000	0.000	0.000	0.000
574554.146	542131.771	543788.575	506965.709	0.000	0.000	0.000	0.000	0.000
522919.565	499700.180	471033.778	0.000	0.000	0.000	0.000	0.000	0.000
476560.378	472437.969	445875.208	0.000	0.000	0.000	0.000	0.000	0.000
450635.170	469150.977	553719.054	517601.023	0.000	0.000	0.000	0.000	0.000
496396.164	476619.434	476292.539	0.000	0.000	0.000	0.000	0.000	0.000
455865.392	443622.265	449436.182	495537.683	0.000	0.000	0.000	0.000	0.000
492504.088	531211.321	480750.740	0.000	0.000	0.000	0.000	0.000	0.000
472527.265	442076.877	435333.400	0.000	0.000	0.000	0.000	0.000	0.000
388657.422	370900.621	406317.423	0.000	0.000	0.000	0.000	0.000	0.000
422718.588	438650.361	490590.475	0.000	0.000	0.000	0.000	0.000	0.000
503806.256	531200.034	500558.122	0.000	0.000	0.000	0.000	0.000	0.000
456075.380	426008.682	453103.761	451383.717	0.000	0.000	0.000	0.000	0.000
444833.921	463102.322	481804.647	0.000	0.000	0.000	0.000	0.000	0.000
529540.412	515697.842	498693.423	0.000	0.000	0.000	0.000	0.000	0.000
497000.601	491866.979	503915.423	540079.284	0.000	0.000	0.000	0.000	0.000
532404.819	520996.145	550766.943	534113.852	0.000	0.000	0.000	0.000	0.000
545235.460	522933.237	553366.683	596908.016	0.000	0.000	0.000	0.000	0.000
558543.765	575887.587	533475.593	0.000	0.000	0.000	0.000	0.000	0.000
492065.445	519386.086	522804.743	546304.794	0.000	0.000	0.000	0.000	0.000
517673.369	523689.075	549338.871	549834.225	0.000	0.000	0.000	0.000	0.000
532870.092	564028.517	571265.353	509455.494	0.000	0.000	0.000	0.000	0.000
553075.932	505533.059	502406.527	0.000	0.000	0.000	0.000	0.000	0.000
464830.895	479887.898	497089.541	544037.082	0.000	0.000	0.000	0.000	0.000
560657.539	536299.427	531075.907	0.000	0.000	0.000	0.000	0.000	0.000
555527.779	517164.696	507990.694	463660.600	0.000	0.000	0.000	0.000	0.000
454359.580	436938.807	458284.641	0.000	0.000	0.000	0.000	0.000	0.000
383394.421	364951.516	411922.690	0.000	0.000	0.000	0.000	0.000	0.000
404981.270	413505.076	0.000	0.000	0.000	0.000	0.000	0.000	0.000
420873.650	442479.834	448661.866	446187.550	0.000	0.000	0.000	0.000	0.000
403017.797	419598.612	428456.357	0.000	0.000	0.000	0.000	0.000	0.000
419125.536	447771.887	454675.657	0.000	0.000	0.000	0.000	0.000	0.000
479763.573	488019.130	467392.371	0.000	0.000	0.000	0.000	0.000	0.000
458675.620	469648.937	448305.852	0.000	0.000	0.000	0.000	0.000	0.000
452828.822	431385.914	427385.130	0.000	0.000	0.000	0.000	0.000	0.000
416915.079	431424.997	470192.168	0.000	0.000	0.000	0.000	0.000	0.000
452595.181	473088.368	491958.931	452802.166	0.000	0.000	0.000	0.000	0.000
446653.892	484627.612	459791.255	0.000	0.000	0.000	0.000	0.000	0.000
480272.795	498484.607	477707.767	0.000	0.000	0.000	0.000	0.000	0.000
526676.147	511854.551	534790.817	513747.894	0.000	0.000	0.000	0.000	0.000
520819.770	547492.212	508261.795	0.000	0.000	0.000	0.000	0.000	0.000
520524.272	445204.260	478622.333	502686.861	0.000	0.000	0.000	0.000	0.000
524656.219	535925.785	577307.208	582390.831	0.000	0.000	0.000	0.000	0.000
520340.094	525884.011	533111.559	0.000	0.000	0.000	0.000	0.000	0.000
510847.854	546531.710	492305.269	470024.206	0.000	0.000	0.000	0.000	0.000
433048.532	410239.580	375571.338	0.000	0.000	0.000	0.000	0.000	0.000
399134.676	442364.349	415418.680	0.000	0.000	0.000	0.000	0.000	0.000
425604.358	401222.927	420411.835	0.000	0.000	0.000	0.000	0.000	0.000
451245.211	435872.289	460886.838	466602.898	0.000	0.000	0.000	0.000	0.000
481306.072	513091.530	463216.016	0.000	0.000	0.000	0.000	0.000	0.000
464181.439	472712.662	430598.316	0.000	0.000	0.000	0.000	0.000	0.000
409409.877	429774.798	408872.534	0.000	0.000	0.000	0.000	0.000	0.000
372939.509	436580.180	437780.453	0.000	0.000	0.000	0.000	0.000	0.000
478748.360	475678.555	458740.848	0.000	0.000	0.000	0.000	0.000	0.000
511383.394	522040.552	524793.887	550597.123	0.000	0.000	0.000	0.000	0.000
551377.341	609009.689	575241.601	612332.374	0.000	0.000	0.000	0.000	0.000
619382.971	562236.803	573381.344	606674.634	0.000	0.000	0.000	0.000	0.000
640069.640	613527.044	609867.659	597692.905	0.000	0.000	0.000	0.000	0.000
595379.852	617009.724	584744.028	600975.985	627061.465	0.000	0.000	0.000	0.000
690531.433	654878.847	709783.658	670088.586	657198.625	0.000	0.000	0.000	0.000
660039.866	674236.091	651533.710	646349.740	0.000	0.000	0.000	0.000	0.000
565479.725	557525.479	575953.924	507921.028	0.000	0.000	0.000	0.000	0.000
544259.154	535595.690	561772.505	551635.876	0.000	0.000	0.000	0.000	0.000
501024.595	570857.714	540525.932	0.000	0.000	0.000	0.000	0.000	0.000
543516.662	535523.983	549876.553	547078.872	0.000	0.000	0.000	0.000	0.000
555210.091	545286.003	551422.947	559844.587	0.000	0.000	0.000	0.000	0.000
517036.348	554102.575	523291.714	554200.842	0.000	0.000	0.000	0.000	0.000
566707.092	573460.259	553219.739	544962.098	0.000	0.000	0.000	0.000	0.000
527955.229	535572.741	581804.642	553106.523	0.000	0.000	0.000	0.000	0.000
569881.750	504075.450	542258.180	0.000	0.000	0.000	0.000	0.000	0.000
554388.260	500916.678	523727.473	512886.267	0.000	0.000	0.000	0.000	0.000
486081.069	499089.162	515774.978	0.000	0.000	0.000	0.000	0.000	0.000
498626.285	506500.940	517751.096	549441.493	0.000	0.000	0.000	0.000	0.000
567456.377	553673.067	520521.563	518301.216	0.000	0.000	0.000	0.000	0.000
521746.390	493315.574	513795.407	0.000	0.000	0.000	0.000	0.000	0.000
511210.854	508427.181	545503.145	548513.255	0.000	0.000	0.000	0.000	0.000
517049.714	516158.337	517643.892	508911.032	0.000	0.000	0.000	0.000	0.000
502451.966	498492.062	524029.367	0.000	0.000	0.000	0.000	0.000	0.000
531208.499	539662.495	570753.452	650059.806	0.000	0.000	0.000	0.000	0.000
576408.743	586968.134	592259.173	564082.604	0.000	0.000	0.000	0.000	0.000
538618.981	539103.901	534302.201	547537.178	0.000	0.000	0.000	0.000	0.000
529436.679	511213.467	512920.467	532586.292	0.000	0.000	0.000	0.000	0.000
560462.718	535787.957	568873.517	578663.519	0.000	0.000	0.000	0.000	0.000
576691.291	601706.439	576305.765	580801.041	0.000	0.000	0.000	0.000	0.000
554403.628	593778.390	608598.276	635695.578	0.000	0.000	0.000	0.000	0.000
613350.180	635255.404	649177.816	568259.308	0.000	0.000	0.000	0.000	0.000
557901.843	495135.296	464742.324	0.000	0.000	0.000	0.000	0.000	0.000
464466.027	490588.068	506636.944	513615.959	0.000	0.000	0.000	0.000	0.000
551815.473	541134.326	524499.365	506529.161	0.000	0.000	0.000	0.000	0.000
527623.741	520985.287	483411.727	0.000	0.000	0.000	0.000	0.000	0.000
476219.956	494821.691	559352.941	518540.412	0.000	0.000	0.000	0.000	0.000
551696.743	499612.800	531623.632	0.000	0.000	0.000	0.000	0.000	0.000
579233.327	551514.182	534982.506	565950.174	0.000	0.000	0.000	0.000	0.000
565588.467	578529.609	560676.400	558740.376	0.000	0.000	0.000	0.000	0.000
542623.040	535274.596	509323.160	530233.939	0.000	0.000	0.000	0.000	0.000
567198.888	503116.809	549064.394	530712.322	0.000	0.000	0.000	0.000	0.000
493155.008	517952.224	513428.728	0.000	0.000	0.000	0.000	0.000	0.000
480489.715	445716.221	508251.462	0.000	0.000	0.000	0.000	0.000	0.000
431570.225	416085.880	364252.281	0.000	0.000	0.000	0.000	0.000	0.000
335065.623	377088.125	353514.286	0.000	0.000	0.000	0.000	0.000	0.000
349743.288	363402.465	337035.102	0.000	0.000	0.000	0.000	0.000	0.000
308949.972	312693.479	0.000	0.000	0.000	0.000	0.000	0.000	0.000
316150.551	266767.683	0.000	0.000	0.000	0.000	0.000	0.000	0.000
302125.757	328660.871	0.000	0.000	0.000	0.000	0.000	0.000	0.000
319198.174	304585.535	0.000	0.000	0.000	0.000	0.000	0.000	0.000
314750.466	314141.389	0.000	0.000	0.000	0.000	0.000	0.000	0.000
342032.356	351523.503	363186.013	0.000	0.000	0.000	0.000	0.000	0.000
360202.001	360051.559	0.000	0.000	0.000	0.000	0.000	0.000	0.000
364938.198	373146.859	340676.038	0.000	0.000	0.000	0.000	0.000	0.000
339045.113	342175.139	0.000	0.000	0.000	0.000	0.000	0.000	0.000
327740.980	341096.694	330860.701	0.000	0.000	0.000	0.000	0.000	0.000
301741.046	299744.019	0.000	0.000	0.000	0.000	0.000	0.000	0.000
316771.465	352261.519	0.000	0.000	0.000	0.000	0.000	0.000	0.000
350845.186	370951.528	330117.984	0.000	0.000	0.000	0.000	0.000	0.000
322242.810	311447.890	0.000	0.000	0.000	0.000	0.000	0.000	0.000
294648.013	297682.837	0.000	0.000	0.000	0.000	0.000	0.000	0.000
235466.978	0.000	0.000	0.000	0.000	0.000	0.000	0.000	0.000
232082.101	236790.634	0.000	0.000	0.000	0.000	0.000	0.000	0.000
263787.514	273558.143	0.000	0.000	0.000	0.000	0.000	0.000	0.000
260192.386	270641.854	0.000	0.000	0.000	0.000	0.000	0.000	0.000
227077.131	0.000	0.000	0.000	0.000	0.000	0.000	0.000	0.000
237250.176	230289.520	0.000	0.000	0.000	0.000	0.000	0.000	0.000
241610.673	290388.714	0.000	0.000	0.000	0.000	0.000	0.000	0.000
280255.705	260459.398	0.000	0.000	0.000	0.000	0.000	0.000	0.000
247664.524	263857.812	0.000	0.000	0.000	0.000	0.000	0.000	0.000
293219.017	300056.110	0.000	0.000	0.000	0.000	0.000	0.000	0.000
297885.016	318243.297	0.000	0.000	0.000	0.000	0.000	0.000	0.000
284845.913	266521.679	0.000	0.000	0.000	0.000	0.000	0.000	0.000
258088.493	255460.467	0.000	0.000	0.000	0.000	0.000	0.000	0.000
234877.417	0.000	0.000	0.000	0.000	0.000	0.000	0.000	0.000
241666.727	315811.082	0.000	0.000	0.000	0.000	0.000	0.000	0.000
317567.181	315714.367	330816.919	0.000	0.000	0.000	0.000	0.000	0.000
330182.294	337540.209	0.000	0.000	0.000	0.000	0.000	0.000	0.000
367086.981	353952.231	378418.061	0.000	0.000	0.000	0.000	0.000	0.000
417831.372	419065.818	442481.792	0.000	0.000	0.000	0.000	0.000	0.000
465282.915	460235.641	468280.987	0.000	0.000	0.000	0.000	0.000	0.000
456416.763	429695.389	419651.438	0.000	0.000	0.000	0.000	0.000	0.000
424922.558	451408.168	455686.743	0.000	0.000	0.000	0.000	0.000	0.000
476667.143	476792.142	488164.453	0.000	0.000	0.000	0.000	0.000	0.000
491579.247	515158.540	513853.490	504372.913	0.000	0.000	0.000	0.000	0.000
529610.524	552156.724	544730.549	556297.285	0.000	0.000	0.000	0.000	0.000
506234.275	507892.652	515695.183	0.000	0.000	0.000	0.000	0.000	0.000
529274.153	542417.010	561028.702	522684.508	0.000	0.000	0.000	0.000	0.000
552562.509	536400.112	571170.729	526548.579	0.000	0.000	0.000	0.000	0.000
549628.726	523818.005	529456.301	0.000	0.000	0.000	0.000	0.000	0.000
507807.541	530715.139	503200.354	512245.222	0.000	0.000	0.000	0.000	0.000
531567.113	484651.100	443594.714	0.000	0.000	0.000	0.000	0.000	0.000
434342.601	441339.377	463166.671	505550.949	0.000	0.000	0.000	0.000	0.000
474872.141	463031.560	526088.741	0.000	0.000	0.000	0.000	0.000	0.000
501391.361	439016.252	501240.570	0.000	0.000	0.000	0.000	0.000	0.000
511255.285	455249.021	447333.223	455786.437	0.000	0.000	0.000	0.000	0.000
452662.789	477913.240	503760.573	0.000	0.000	0.000	0.000	0.000	0.000
455811.367	477664.412	468996.956	0.000	0.000	0.000	0.000	0.000	0.000
453516.796	469904.938	488314.631	491729.116	0.000	0.000	0.000	0.000	0.000
433080.414	441547.890	461505.801	0.000	0.000	0.000	0.000	0.000	0.000
458272.039	442094.467	447117.212	438810.122	0.000	0.000	0.000	0.000	0.000
446203.478	429640.005	418102.151	0.000	0.000	0.000	0.000	0.000	0.000
401400.083	372127.640	0.000	0.000	0.000	0.000	0.000	0.000	0.000
348585.093	351931.753	346746.650	0.000	0.000	0.000	0.000	0.000	0.000
375137.394	374915.175	0.000	0.000	0.000	0.000	0.000	0.000	0.000
340856.026	340666.753	319643.023	0.000	0.000	0.000	0.000	0.000	0.000
295877.246	297450.846	0.000	0.000	0.000	0.000	0.000	0.000	0.000
291085.224	0.000	0.000	0.000	0.000	0.000	0.000	0.000	0.000
244134.665	231700.846	0.000	0.000	0.000	0.000	0.000	0.000	0.000
208637.596	0.000	0.000	0.000	0.000	0.000	0.000	0.000	0.000
176118.041	172293.485	0.000	0.000	0.000	0.000	0.000	0.000	0.000
129526.968	0.000	0.000	0.000	0.000	0.000	0.000	0.000	0.000
126801.533	0.000	0.000	0.000	0.000	0.000	0.000	0.000	0.000
124092.419	0.000	0.000	0.000	0.000	0.000	0.000	0.000	0.000
135826.197	0.000	0.000	0.000	0.000	0.000	0.000	0.000	0.000
133114.139	0.000	0.000	0.000	0.000	0.000	0.000	0.000	0.000
146277.101	0.000	0.000	0.000	0.000	0.000	0.000	0.000	0.000
171861.761	0.000	0.000	0.000	0.000	0.000	0.000	0.000	0.000
163940.608	0.000	0.000	0.000	0.000	0.000	0.000	0.000	0.000
206103.551	0.000	0.000	0.000	0.000	0.000	0.000	0.000	0.000
228031.970	0.000	0.000	0.000	0.000	0.000	0.000	0.000	0.000
215080.128	224542.999	0.000	0.000	0.000	0.000	0.000	0.000	0.000
249461.164	249931.894	0.000	0.000	0.000	0.000	0.000	0.000	0.000
251221.565	0.000	0.000	0.000	0.000	0.000	0.000	0.000	0.000
255179.506	265199.231	0.000	0.000	0.000	0.000	0.000	0.000	0.000
239985.409	218278.655	0.000	0.000	0.000	0.000	0.000	0.000	0.000
229888.228	0.000	0.000	0.000	0.000	0.000	0.000	0.000	0.000
203961.753	190138.649	0.000	0.000	0.000	0.000	0.000	0.000	0.000
185479.892	0.000	0.000	0.000	0.000	0.000	0.000	0.000	0.000
168888.679	0.000	0.000	0.000	0.000	0.000	0.000	0.000	0.000
188638.314	0.000	0.000	0.000	0.000	0.000	0.000	0.000	0.000
188995.903	180787.038	0.000	0.000	0.000	0.000	0.000	0.000	0.000
179026.988	0.000	0.000	0.000	0.000	0.000	0.000	0.000	0.000
170843.214	0.000	0.000	0.000	0.000	0.000	0.000	0.000	0.000
202316.934	227509.026	0.000	0.000	0.000	0.000	0.000	0.000	0.000
242758.514	0.000	0.000	0.000	0.000	0.000	0.000	0.000	0.000
254214.237	258136.461	0.000	0.000	0.000	0.000	0.000	0.000	0.000
268443.404	242147.167	0.000	0.000	0.000	0.000	0.000	0.000	0.000
245081.220	251684.398	0.000	0.000	0.000	0.000	0.000	0.000	0.000
259004.284	254601.282	0.000	0.000	0.000	0.000	0.000	0.000	0.000
268206.530	0.000	0.000	0.000	0.000	0.000	0.000	0.000	0.000
282931.053	286675.879	0.000	0.000	0.000	0.000	0.000	0.000	0.000
260733.077	244962.349	0.000	0.000	0.000	0.000	0.000	0.000	0.000
259159.339	329794.637	0.000	0.000	0.000	0.000	0.000	0.000	0.000
315920.830	315671.512	0.000	0.000	0.000	0.000	0.000	0.000	0.000
321046.870	335718.051	362923.713	0.000	0.000	0.000	0.000	0.000	0.000
310175.621	284451.322	0.000	0.000	0.000	0.000	0.000	0.000	0.000
257755.210	221439.311	0.000	0.000	0.000	0.000	0.000	0.000	0.000
241753.779	0.000	0.000	0.000	0.000	0.000	0.000	0.000	0.000
262942.006	237470.465	0.000	0.000	0.000	0.000	0.000	0.000	0.000
241028.904	246409.202	0.000	0.000	0.000	0.000	0.000	0.000	0.000
226080.154	219010.074	0.000	0.000	0.000	0.000	0.000	0.000	0.000
222014.515	0.000	0.000	0.000	0.000	0.000	0.000	0.000	0.000
192284.027	0.000	0.000	0.000	0.000	0.000	0.000	0.000	0.000
178584.185	187448.803	0.000	0.000	0.000	0.000	0.000	0.000	0.000
188448.485	0.000	0.000	0.000	0.000	0.000	0.000	0.000	0.000
185434.492	0.000	0.000	0.000	0.000	0.000	0.000	0.000	0.000
205118.107	168397.229	0.000	0.000	0.000	0.000	0.000	0.000	0.000
162904.655	0.000	0.000	0.000	0.000	0.000	0.000	0.000	0.000
174382.512	0.000	0.000	0.000	0.000	0.000	0.000	0.000	0.000
197205.208	0.000	0.000	0.000	0.000	0.000	0.000	0.000	0.000
185125.191	187360.651	0.000	0.000	0.000	0.000	0.000	0.000	0.000
191626.681	0.000	0.000	0.000	0.000	0.000	0.000	0.000	0.000
205155.980	226303.736	0.000	0.000	0.000	0.000	0.000	0.000	0.000
240310.096	0.000	0.000	0.000	0.000	0.000	0.000	0.000	0.000
272907.888	310205.449	0.000	0.000	0.000	0.000	0.000	0.000	0.000
310465.481	345819.731	335401.643	0.000	0.000	0.000	0.000	0.000	0.000
344889.428	374026.129	0.000	0.000	0.000	0.000	0.000	0.000	0.000
379830.975	391772.772	366780.002	0.000	0.000	0.000	0.000	0.000	0.000
385070.063	399266.946	378807.967	0.000	0.000	0.000	0.000	0.000	0.000
387305.669	418138.864	434984.971	0.000	0.000	0.000	0.000	0.000	0.000
391380.242	379329.573	0.000	0.000	0.000	0.000	0.000	0.000	0.000
406892.763	409110.063	409777.286	0.000	0.000	0.000	0.000	0.000	0.000
437648.253	446289.106	437908.897	0.000	0.000	0.000	0.000	0.000	0.000
455757.355	433500.954	426552.009	0.000	0.000	0.000	0.000	0.000	0.000
421084.545	424048.647	489169.781	532331.131	0.000	0.000	0.000	0.000	0.000
542575.934	556232.305	578573.123	530399.868	0.000	0.000	0.000	0.000	0.000
520632.673	495893.998	460195.399	0.000	0.000	0.000	0.000	0.000	0.000
425604.358	382970.086	393834.133	0.000	0.000	0.000	0.000	0.000	0.000
418285.781	398473.051	0.000	0.000	0.000	0.000	0.000	0.000	0.000
385047.823	374958.755	372105.484	0.000	0.000	0.000	0.000	0.000	0.000
400358.721	412629.772	422031.745	0.000	0.000	0.000	0.000	0.000	0.000
412999.575	386497.329	364383.681	0.000	0.000	0.000	0.000	0.000	0.000
348205.176	344681.394	0.000	0.000	0.000	0.000	0.000	0.000	0.000
339619.694	319329.663	0.000	0.000	0.000	0.000	0.000	0.000	0.000
307614.694	320897.486	334863.660	0.000	0.000	0.000	0.000	0.000	0.000
322586.889	302746.822	0.000	0.000	0.000	0.000	0.000	0.000	0.000
346061.474	313810.157	0.000	0.000	0.000	0.000	0.000	0.000	0.000
297124.724	295808.978	0.000	0.000	0.000	0.000	0.000	0.000	0.000
339509.002	335590.740	0.000	0.000	0.000	0.000	0.000	0.000	0.000
318367.919	301452.701	305095.709	0.000	0.000	0.000	0.000	0.000	0.000
353331.920	343595.382	0.000	0.000	0.000	0.000	0.000	0.000	0.000
387427.212	372679.604	392584.857	0.000	0.000	0.000	0.000	0.000	0.000
394996.188	385678.969	0.000	0.000	0.000	0.000	0.000	0.000	0.000
384313.846	384720.443	403952.269	0.000	0.000	0.000	0.000	0.000	0.000
409592.660	403162.406	399244.629	0.000	0.000	0.000	0.000	0.000	0.000
419998.656	390204.311	360687.904	0.000	0.000	0.000	0.000	0.000	0.000
352721.244	377639.226	0.000	0.000	0.000	0.000	0.000	0.000	0.000
369713.103	337975.997	311372.249	0.000	0.000	0.000	0.000	0.000	0.000
318850.099	308884.125	0.000	0.000	0.000	0.000	0.000	0.000	0.000
313893.885	308568.643	0.000	0.000	0.000	0.000	0.000	0.000	0.000
292336.971	254618.785	0.000	0.000	0.000	0.000	0.000	0.000	0.000
297334.987	305595.453	0.000	0.000	0.000	0.000	0.000	0.000	0.000
283223.537	265299.842	0.000	0.000	0.000	0.000	0.000	0.000	0.000
274270.167	318730.179	0.000	0.000	0.000	0.000	0.000	0.000	0.000
288493.717	304523.390	0.000	0.000	0.000	0.000	0.000	0.000	0.000
337222.634	355043.031	354309.645	0.000	0.000	0.000	0.000	0.000	0.000
364702.621	345820.927	0.000	0.000	0.000	0.000	0.000	0.000	0.000
347644.707	381642.973	370315.509	0.000	0.000	0.000	0.000	0.000	0.000
337365.981	376378.486	0.000	0.000	0.000	0.000	0.000	0.000	0.000
388118.904	396638.096	395726.157	0.000	0.000	0.000	0.000	0.000	0.000
374649.703	359054.824	347961.641	0.000	0.000	0.000	0.000	0.000	0.000
325712.741	326801.658	0.000	0.000	0.000	0.000	0.000	0.000	0.000
343226.258	337784.203	0.000	0.000	0.000	0.000	0.000	0.000	0.000
354564.666	387482.757	394572.264	0.000	0.000	0.000	0.000	0.000	0.000
415280.667	415881.690	368700.295	0.000	0.000	0.000	0.000	0.000	0.000
365523.796	368039.454	0.000	0.000	0.000	0.000	0.000	0.000	0.000
355325.620	390841.795	363826.877	0.000	0.000	0.000	0.000	0.000	0.000
358422.939	386313.679	372562.972	0.000	0.000	0.000	0.000	0.000	0.000
389527.931	376442.244	0.000	0.000	0.000	0.000	0.000	0.000	0.000
343620.176	278581.020	0.000	0.000	0.000	0.000	0.000	0.000	0.000
288465.422	315119.430	0.000	0.000	0.000	0.000	0.000	0.000	0.000
294474.481	313187.054	0.000	0.000	0.000	0.000	0.000	0.000	0.000
299556.357	295124.543	0.000	0.000	0.000	0.000	0.000	0.000	0.000
284977.416	283340.700	0.000	0.000	0.000	0.000	0.000	0.000	0.000
300213.752	348387.142	352390.618	0.000	0.000	0.000	0.000	0.000	0.000
360801.123	412085.648	390278.932	0.000	0.000	0.000	0.000	0.000	0.000
423700.088	421581.606	443890.075	0.000	0.000	0.000	0.000	0.000	0.000
432236.174	436786.128	409743.705	0.000	0.000	0.000	0.000	0.000	0.000
474788.719	459044.087	450507.271	0.000	0.000	0.000	0.000	0.000	0.000
462907.243	473518.479	433771.732	0.000	0.000	0.000	0.000	0.000	0.000
481800.005	470397.863	412985.930	0.000	0.000	0.000	0.000	0.000	0.000
445608.969	396886.820	431605.616	0.000	0.000	0.000	0.000	0.000	0.000
420466.634	463759.513	496995.661	0.000	0.000	0.000	0.000	0.000	0.000
455068.784	516713.085	526801.001	525152.163	0.000	0.000	0.000	0.000	0.000
526859.286	575268.075	512124.549	532217.805	0.000	0.000	0.000	0.000	0.000
518865.967	535512.512	480021.505	0.000	0.000	0.000	0.000	0.000	0.000
512731.114	484331.864	466183.079	484667.542	0.000	0.000	0.000	0.000	0.000
457126.139	505627.636	506334.241	0.000	0.000	0.000	0.000	0.000	0.000
515604.779	579327.285	552868.003	571974.398	0.000	0.000	0.000	0.000	0.000
588474.145	596114.526	545018.531	541999.545	0.000	0.000	0.000	0.000	0.000
562771.537	504088.155	521449.839	532526.733	0.000	0.000	0.000	0.000	0.000
510430.650	482262.389	491741.206	0.000	0.000	0.000	0.000	0.000	0.000
548224.575	503676.841	527776.898	464703.449	0.000	0.000	0.000	0.000	0.000
431032.625	393439.011	0.000	0.000	0.000	0.000	0.000	0.000	0.000
385259.954	359823.543	379063.561	0.000	0.000	0.000	0.000	0.000	0.000
381545.412	345842.455	367186.725	0.000	0.000	0.000	0.000	0.000	0.000
384458.644	404131.844	0.000	0.000	0.000	0.000	0.000	0.000	0.000
373120.406	382794.168	401654.818	0.000	0.000	0.000	0.000	0.000	0.000
399308.398	430242.614	398346.067	0.000	0.000	0.000	0.000	0.000	0.000
446651.897	474612.953	489910.297	0.000	0.000	0.000	0.000	0.000	0.000
537137.701	533683.430	547075.879	550494.068	0.000	0.000	0.000	0.000	0.000
516392.892	562910.925	515285.958	466594.189	0.000	0.000	0.000	0.000	0.000
495586.800	473751.782	468096.859	0.000	0.000	0.000	0.000	0.000	0.000
467864.712	487488.605	484721.576	0.000	0.000	0.000	0.000	0.000	0.000
495965.322	514657.444	534088.178	530228.316	0.000	0.000	0.000	0.000	0.000
532489.869	542876.376	552309.205	507835.908	0.000	0.000	0.000	0.000	0.000
536345.449	603118.121	633332.278	559043.365	0.000	0.000	0.000	0.000	0.000
577403.877	553452.436	580292.119	546185.441	548477.153	0.000	0.000	0.000	0.000
551037.052	609362.241	593559.875	559512.553	0.000	0.000	0.000	0.000	0.000
547348.371	548486.178	606645.191	617154.424	0.000	0.000	0.000	0.000	0.000
602217.364	607592.476	633215.977	579720.227	0.000	0.000	0.000	0.000	0.000
596719.238	601312.063	606406.074	625312.656	630143.547	0.000	0.000	0.000	0.000
593612.727	573098.745	611534.769	564022.155	0.000	0.000	0.000	0.000	0.000
560604.107	523080.947	608483.477	0.000	0.000	0.000	0.000	0.000	0.000
557109.271	592010.230	630691.995	637734.766	681236.035	0.000	0.000	0.000	0.000
648415.920	675000.675	716363.167	696141.289	699144.247	0.000	0.000	0.000	0.000
718741.914	678674.684	737425.059	690135.888	692027.155	0.000	0.000	0.000	0.000
702523.464	638369.859	656284.250	683251.457	0.000	0.000	0.000	0.000	0.000
650668.888	710333.217	691711.224	700810.137	706164.819	0.000	0.000	0.000	0.000
711338.740	728825.789	703858.553	728873.599	690407.478	0.000	0.000	0.000	0.000
682542.608	693144.798	681551.757	690784.247	713633.250	0.000	0.000	0.000	0.000
704349.357	669581.578	651274.871	673010.916	654107.797	0.000	0.000	0.000	0.000
670825.787	652379.554	713831.921	640972.227	0.000	0.000	0.000	0.000	0.000
619183.545	618131.019	551763.713	646767.778	642599.185	0.000	0.000	0.000	0.000
644010.381	681175.709	644060.155	635994.759	0.000	0.000	0.000	0.000	0.000
612542.419	650157.013	652592.423	653680.220	647739.712	0.000	0.000	0.000	0.000
661047.761	612737.589	611280.572	720845.407	0.000	0.000	0.000	0.000	0.000
630028.414	614427.998	608576.054	631333.060	594293.593	0.000	0.000	0.000	0.000
572318.117	571801.059	579626.141	0.000	0.000	0.000	0.000	0.000	0.000
594912.310	588114.212	588512.241	606895.547	0.000	0.000	0.000	0.000	0.000
563561.256	622668.883	595472.031	630835.226	563078.916	0.000	0.000	0.000	0.000
518798.670	513002.037	530960.295	0.000	0.000	0.000	0.000	0.000	0.000
549175.961	513341.752	492302.845	495613.818	0.000	0.000	0.000	0.000	0.000
462793.700	443929.486	459905.443	0.000	0.000	0.000	0.000	0.000	0.000
434854.454	382479.384	407404.993	0.000	0.000	0.000	0.000	0.000	0.000
406023.769	417985.061	439927.852	0.000	0.000	0.000	0.000	0.000	0.000
441717.575	380440.779	0.000	0.000	0.000	0.000	0.000	0.000	0.000
381290.822	351669.375	402052.074	0.000	0.000	0.000	0.000	0.000	0.000
430237.061	438271.632	449668.594	0.000	0.000	0.000	0.000	0.000	0.000
425036.341	445347.014	386385.327	0.000	0.000	0.000	0.000	0.000	0.000
377439.676	369942.881	384917.397	0.000	0.000	0.000	0.000	0.000	0.000
383619.450	366423.850	0.000	0.000	0.000	0.000	0.000	0.000	0.000
378461.026	380196.333	407448.152	0.000	0.000	0.000	0.000	0.000	0.000
384568.053	340612.216	350065.287	0.000	0.000	0.000	0.000	0.000	0.000
346363.529	290760.222	0.000	0.000	0.000	0.000	0.000	0.000	0.000
257447.970	259607.422	0.000	0.000	0.000	0.000	0.000	0.000	0.000
259540.043	0.000	0.000	0.000	0.000	0.000	0.000	0.000	0.000
249079.030	255186.669	0.000	0.000	0.000	0.000	0.000	0.000	0.000
238875.565	234761.623	0.000	0.000	0.000	0.000	0.000	0.000	0.000
241280.718	0.000	0.000	0.000	0.000	0.000	0.000	0.000	0.000
210956.222	234335.822	0.000	0.000	0.000	0.000	0.000	0.000	0.000
244326.136	280558.423	0.000	0.000	0.000	0.000	0.000	0.000	0.000
287416.613	258484.094	0.000	0.000	0.000	0.000	0.000	0.000	0.000
248901.102	0.000	0.000	0.000	0.000	0.000	0.000	0.000	0.000
223016.657	222852.648	0.000	0.000	0.000	0.000	0.000	0.000	0.000
234841.013	259081.453	0.000	0.000	0.000	0.000	0.000	0.000	0.000
265770.135	0.000	0.000	0.000	0.000	0.000	0.000	0.000	0.000
279955.207	267290.344	0.000	0.000	0.000	0.000	0.000	0.000	0.000
266862.366	298717.903	0.000	0.000	0.000	0.000	0.000	0.000	0.000
285953.670	282292.099	0.000	0.000	0.000	0.000	0.000	0.000	0.000
291125.900	298019.067	284022.324	0.000	0.000	0.000	0.000	0.000	0.000
298236.824	324267.884	0.000	0.000	0.000	0.000	0.000	0.000	0.000
291058.960	297533.153	0.000	0.000	0.000	0.000	0.000	0.000	0.000
278560.843	271938.651	0.000	0.000	0.000	0.000	0.000	0.000	0.000
300243.497	285865.386	0.000	0.000	0.000	0.000	0.000	0.000	0.000
268752.906	316439.674	0.000	0.000	0.000	0.000	0.000	0.000	0.000
357623.094	355166.609	379443.281	0.000	0.000	0.000	0.000	0.000	0.000
340051.620	402118.360	366657.622	0.000	0.000	0.000	0.000	0.000	0.000
357656.349	376503.189	0.000	0.000	0.000	0.000	0.000	0.000	0.000
378231.992	381867.408	382908.496	0.000	0.000	0.000	0.000	0.000	0.000
383316.531	371562.121	0.000	0.000	0.000	0.000	0.000	0.000	0.000
386932.515	373139.898	358494.895	0.000	0.000	0.000	0.000	0.000	0.000
359146.381	366891.694	0.000	0.000	0.000	0.000	0.000	0.000	0.000
349465.841	381896.575	382482.310	0.000	0.000	0.000	0.000	0.000	0.000
368482.919	379328.134	394993.068	0.000	0.000	0.000	0.000	0.000	0.000
465757.508	454963.193	467169.653	0.000	0.000	0.000	0.000	0.000	0.000
472629.997	498340.526	522703.632	506067.752	0.000	0.000	0.000	0.000	0.000
500215.092	489212.857	514760.765	0.000	0.000	0.000	0.000	0.000	0.000
511461.860	533117.243	527657.149	495948.104	0.000	0.000	0.000	0.000	0.000
463467.198	455238.659	438121.859	0.000	0.000	0.000	0.000	0.000	0.000
435627.347	482183.326	436978.903	0.000	0.000	0.000	0.000	0.000	0.000
412520.832	424788.986	422152.895	0.000	0.000	0.000	0.000	0.000	0.000
450332.796	410490.495	420496.691	0.000	0.000	0.000	0.000	0.000	0.000
440950.159	448454.625	402089.256	0.000	0.000	0.000	0.000	0.000	0.000
399606.787	429874.563	440536.397	0.000	0.000	0.000	0.000	0.000	0.000
469743.802	492586.572	464720.726	0.000	0.000	0.000	0.000	0.000	0.000
498673.528	456814.994	438225.537	0.000	0.000	0.000	0.000	0.000	0.000
415867.854	344327.717	364416.878	0.000	0.000	0.000	0.000	0.000	0.000
404496.382	357703.685	0.000	0.000	0.000	0.000	0.000	0.000	0.000
395169.449	371355.149	333734.928	0.000	0.000	0.000	0.000	0.000	0.000
295005.266	249435.652	0.000	0.000	0.000	0.000	0.000	0.000	0.000
254489.837	257429.413	0.000	0.000	0.000	0.000	0.000	0.000	0.000
243624.351	0.000	0.000	0.000	0.000	0.000	0.000	0.000	0.000
271995.605	241656.215	0.000	0.000	0.000	0.000	0.000	0.000	0.000
243039.353	224165.990	0.000	0.000	0.000	0.000	0.000	0.000	0.000
226127.187	0.000	0.000	0.000	0.000	0.000	0.000	0.000	0.000
238058.962	238071.431	0.000	0.000	0.000	0.000	0.000	0.000	0.000
202896.963	0.000	0.000	0.000	0.000	0.000	0.000	0.000	0.000
208395.418	189263.104	0.000	0.000	0.000	0.000	0.000	0.000	0.000
195246.528	0.000	0.000	0.000	0.000	0.000	0.000	0.000	0.000
226565.739	249838.854	0.000	0.000	0.000	0.000	0.000	0.000	0.000
259460.581	263243.102	0.000	0.000	0.000	0.000	0.000	0.000	0.000
257755.874	0.000	0.000	0.000	0.000	0.000	0.000	0.000	0.000
266052.263	229458.318	0.000	0.000	0.000	0.000	0.000	0.000	0.000
248126.644	253305.639	0.000	0.000	0.000	0.000	0.000	0.000	0.000
257778.465	236813.065	0.000	0.000	0.000	0.000	0.000	0.000	0.000
236222.332	0.000	0.000	0.000	0.000	0.000	0.000	0.000	0.000
257483.103	254732.289	0.000	0.000	0.000	0.000	0.000	0.000	0.000
267724.715	265794.860	0.000	0.000	0.000	0.000	0.000	0.000	0.000
284001.352	308820.214	0.000	0.000	0.000	0.000	0.000	0.000	0.000
312832.384	332958.200	0.000	0.000	0.000	0.000	0.000	0.000	0.000
340993.177	311486.695	0.000	0.000	0.000	0.000	0.000	0.000	0.000
276697.122	246014.564	0.000	0.000	0.000	0.000	0.000	0.000	0.000
221427.543	215732.044	0.000	0.000	0.000	0.000	0.000	0.000	0.000
188472.992	0.000	0.000	0.000	0.000	0.000	0.000	0.000	0.000
235292.457	266279.674	0.000	0.000	0.000	0.000	0.000	0.000	0.000
331296.961	299471.134	0.000	0.000	0.000	0.000	0.000	0.000	0.000
283604.270	240515.280	0.000	0.000	0.000	0.000	0.000	0.000	0.000
263220.236	260113.201	0.000	0.000	0.000	0.000	0.000	0.000	0.000
273680.177	260076.671	0.000	0.000	0.000	0.000	0.000	0.000	0.000
266431.496	286067.375	0.000	0.000	0.000	0.000	0.000	0.000	0.000
295920.149	353092.383	0.000	0.000	0.000	0.000	0.000	0.000	0.000
359439.418	330062.415	0.000	0.000	0.000	0.000	0.000	0.000	0.000
364138.212	396044.309	378634.417	0.000	0.000	0.000	0.000	0.000	0.000
371170.449	395205.368	393029.234	0.000	0.000	0.000	0.000	0.000	0.000
407758.835	360383.737	411781.904	0.000	0.000	0.000	0.000	0.000	0.000
516576.954	513418.184	575791.425	0.000	0.000	0.000	0.000	0.000	0.000
604141.998	624071.693	581797.872	614662.151	698514.260	0.000	0.000	0.000	0.000
628251.200	614726.385	622692.147	617829.318	0.000	0.000	0.000	0.000	0.000
652451.914	671262.578	683667.191	699520.828	711916.051	0.000	0.000	0.000	0.000
734521.790	724091.989	683545.688	705134.081	761365.280	0.000	0.000	0.000	0.000
784689.145	788649.753	779538.669	804531.119	825354.903	762270.652	0.000	0.000	0.000
778288.854	849235.264	816073.381	853096.741	818853.278	0.000	0.000	0.000	0.000
805146.496	765122.649	835066.095	811872.828	808394.367	841942.192	0.000	0.000	0.000
841439.198	881127.138	814444.996	831683.827	794268.558	754996.187	0.000	0.000	0.000
854744.688	813782.216	774341.423	734867.246	731245.384	0.000	0.000	0.000	0.000
798811.369	768716.321	808113.459	767618.770	763055.886	0.000	0.000	0.000	0.000
774137.611	800646.923	788954.635	758708.072	785459.572	747568.533	0.000	0.000	0.000
766941.743	800083.209	795779.187	790788.891	759907.291	0.000	0.000	0.000	0.000
760901.821	779927.779	768367.833	749400.480	771622.800	734187.438	0.000	0.000	0.000
749237.651	728953.296	748038.270	692175.646	755058.895	0.000	0.000	0.000	0.000
737724.268	760363.758	787265.198	765356.886	737980.148	0.000	0.000	0.000	0.000
753840.819	809166.235	788904.842	791872.223	751772.303	788282.962	0.000	0.000	0.000
748396.560	797155.748	813054.401	757770.941	807584.837	0.000	0.000	0.000	0.000
735321.152	761127.687	783674.493	772803.499	764648.759	0.000	0.000	0.000	0.000
742853.747	743765.387	772302.155	796888.946	789515.238	767972.476	0.000	0.000	0.000
731732.303	775428.230	724611.427	789060.466	779569.054	0.000	0.000	0.000	0.000
794407.372	788015.855	805107.603	798441.442	798753.944	825014.438	0.000	0.000	0.000
777043.040	827663.836	787891.681	803419.353	799392.462	0.000	0.000	0.000	0.000
760664.517	766518.473	787953.763	784406.009	811220.806	787779.957	0.000	0.000	0.000
773694.391	787370.576	768078.651	783152.817	737392.433	0.000	0.000	0.000	0.000
766965.272	758247.841	725157.903	751151.139	764134.579	0.000	0.000	0.000	0.000
757380.675	788382.397	759693.692	764859.304	723746.110	713149.769	0.000	0.000	0.000
760410.013	746976.612	701562.379	697826.967	715348.518	0.000	0.000	0.000	0.000
726453.816	693688.132	717000.072	749282.562	733282.981	0.000	0.000	0.000	0.000
680452.637	712646.627	734699.875	758967.197	744130.669	0.000	0.000	0.000	0.000
758046.665	758293.839	763358.779	812942.037	757690.559	0.000	0.000	0.000	0.000
759959.266	749642.046	713663.807	753255.949	769224.852	0.000	0.000	0.000	0.000
776373.405	758984.479	762956.916	734764.655	736301.118	0.000	0.000	0.000	0.000
712992.143	721797.565	689740.795	753539.753	704483.332	684617.333	0.000	0.000	0.000
772946.860	766142.625	749378.016	769674.812	754090.943	0.000	0.000	0.000	0.000
780408.622	762392.693	814610.860	759866.871	747820.104	0.000	0.000	0.000	0.000
761875.738	771313.315	738056.402	679555.571	684912.742	0.000	0.000	0.000	0.000
697753.930	723264.527	709980.192	739196.641	707048.567	0.000	0.000	0.000	0.000
698729.012	759111.233	703908.098	718793.577	720108.304	0.000	0.000	0.000	0.000
714786.065	693264.931	722783.584	682803.592	651134.928	0.000	0.000	0.000	0.000
711895.778	723039.659	722569.457	772194.809	740834.031	0.000	0.000	0.000	0.000
710676.493	711961.668	753204.887	726437.984	763877.749	720975.335	742793.050	0.000	0.000
742864.784	811523.636	772433.397	748116.616	812413.681	0.000	0.000	0.000	0.000
775001.550	781622.492	781842.490	836169.341	786912.078	787866.851	0.000	0.000	0.000
759318.739	795950.205	741707.708	783257.096	786751.111	0.000	0.000	0.000	0.000
777647.306	818143.142	755469.600	783926.374	856457.691	781500.324	0.000	0.000	0.000
856942.088	878217.570	859099.149	859143.434	864438.720	815507.694	0.000	0.000	0.000
813484.316	873759.262	845051.379	877724.237	849964.301	910381.996	0.000	0.000	0.000
838869.875	876339.704	938482.474	896145.677	890741.631	847665.952	0.000	0.000	0.000
847349.913	876524.056	890884.470	866926.745	843582.865	834926.652	0.000	0.000	0.000
792085.482	815574.205	834522.528	798836.893	848269.953	835073.069	0.000	0.000	0.000
828068.200	826494.095	833652.900	805749.831	831172.285	0.000	0.000	0.000	0.000
840173.748	856677.803	901185.058	822165.584	779040.689	798422.318	0.000	0.000	0.000
773706.363	761748.059	844173.934	815600.812	789621.219	734381.541	0.000	0.000	0.000
781885.282	767035.867	802387.906	781989.224	795867.854	0.000	0.000	0.000	0.000
797511.763	753971.545	791364.629	781243.897	739070.988	0.000	0.000	0.000	0.000
779550.823	730865.930	758167.358	755309.828	755121.612	756132.232	0.000	0.000	0.000
773909.948	713490.682	687776.830	689032.667	711941.393	0.000	0.000	0.000	0.000
757926.011	707984.651	731389.787	732203.787	699173.577	0.000	0.000	0.000	0.000
653048.430	685396.262	689997.792	720154.977	0.000	0.000	0.000	0.000	0.000
700412.543	764783.260	726332.457	757954.735	739716.097	710429.099	0.000	0.000	0.000
750807.118	715942.610	704955.130	719750.678	689555.306	0.000	0.000	0.000	0.000
693871.037	654146.306	620855.788	677658.284	0.000	0.000	0.000	0.000	0.000
644712.072	654733.065	616469.602	599290.440	629445.459	0.000	0.000	0.000	0.000
598874.117	603635.091	578305.449	606715.123	0.000	0.000	0.000	0.000	0.000
603391.058	590123.690	603514.871	554960.515	0.000	0.000	0.000	0.000	0.000
613542.101	567952.701	574441.930	594664.669	0.000	0.000	0.000	0.000	0.000
592712.013	612831.465	607035.542	576887.576	0.000	0.000	0.000	0.000	0.000
555496.920	610053.685	577450.556	568243.163	0.000	0.000	0.000	0.000	0.000
561617.909	533046.199	567456.377	564914.303	0.000	0.000	0.000	0.000	0.000
524342.605	557171.352	546445.101	539741.140	0.000	0.000	0.000	0.000	0.000
572007.116	586005.028	542770.300	558353.527	0.000	0.000	0.000	0.000	0.000
552562.509	513470.909	508204.969	0.000	0.000	0.000	0.000	0.000	0.000
494249.408	500518.036	526373.968	481419.610	0.000	0.000	0.000	0.000	0.000
453471.551	458261.539	461823.371	0.000	0.000	0.000	0.000	0.000	0.000
485109.562	528019.347	526493.135	557559.673	0.000	0.000	0.000	0.000	0.000
594208.841	535911.425	526224.393	581391.969	0.000	0.000	0.000	0.000	0.000
582373.872	560698.406	559287.244	576601.511	0.000	0.000	0.000	0.000	0.000
558990.240	510620.915	526862.062	0.000	0.000	0.000	0.000	0.000	0.000
530017.544	553958.309	490013.524	548726.953	0.000	0.000	0.000	0.000	0.000
535865.476	553513.705	543079.806	523209.577	0.000	0.000	0.000	0.000	0.000
532821.824	536604.474	539846.036	0.000	0.000	0.000	0.000	0.000	0.000
497958.371	502954.860	548203.537	561753.570	0.000	0.000	0.000	0.000	0.000
547447.253	547621.134	527551.370	540274.784	0.000	0.000	0.000	0.000	0.000
583488.444	552083.563	582784.545	560224.090	0.000	0.000	0.000	0.000	0.000
567411.299	494892.707	531389.158	542146.466	0.000	0.000	0.000	0.000	0.000
497584.229	489557.734	511273.582	0.000	0.000	0.000	0.000	0.000	0.000
521572.227	536834.929	491726.698	478301.837	0.000	0.000	0.000	0.000	0.000
487911.981	484453.875	530918.010	0.000	0.000	0.000	0.000	0.000	0.000
532969.493	490939.708	498338.043	533276.451	0.000	0.000	0.000	0.000	0.000
532824.663	544250.268	551934.254	592125.910	0.000	0.000	0.000	0.000	0.000
555376.601	516758.477	541389.205	0.000	0.000	0.000	0.000	0.000	0.000
552053.085	584142.858	595695.504	569648.014	567881.744	0.000	0.000	0.000	0.000
570444.148	531784.776	536230.407	0.000	0.000	0.000	0.000	0.000	0.000
536578.560	559857.124	540932.351	531166.175	525781.706	0.000	0.000	0.000	0.000
523425.927	562296.870	550097.367	471882.860	0.000	0.000	0.000	0.000	0.000
492329.506	452376.105	467097.642	0.000	0.000	0.000	0.000	0.000	0.000
428941.544	442893.334	472911.622	0.000	0.000	0.000	0.000	0.000	0.000
481683.967	524350.854	526025.091	556219.929	0.000	0.000	0.000	0.000	0.000
526981.450	555028.279	563701.036	551855.061	0.000	0.000	0.000	0.000	0.000
518056.872	513452.454	566520.882	0.000	0.000	0.000	0.000	0.000	0.000
541691.268	562445.513	601022.941	588966.305	635538.015	0.000	0.000	0.000	0.000
637255.214	635053.694	608842.833	644965.720	0.000	0.000	0.000	0.000	0.000
632923.410	661183.254	627037.873	598999.671	0.000	0.000	0.000	0.000	0.000
566212.941	603937.674	556495.414	586101.196	0.000	0.000	0.000	0.000	0.000
574768.799	587299.070	580544.783	581601.615	0.000	0.000	0.000	0.000	0.000
548146.443	561441.332	573059.335	627490.352	636752.055	0.000	0.000	0.000	0.000
654878.847	637092.818	710393.771	725505.133	0.000	0.000	0.000	0.000	0.000
662058.738	675493.110	702824.652	685133.293	715624.955	0.000	0.000	0.000	0.000
696102.522	675438.359	688790.621	707734.118	718442.417	0.000	0.000	0.000	0.000
746792.526	703888.279	698631.381	694825.634	657717.326	0.000	0.000	0.000	0.000
605957.777	612463.635	617505.033	604580.300	0.000	0.000	0.000	0.000	0.000
619363.790	633826.027	642005.110	639967.234	0.000	0.000	0.000	0.000	0.000
670169.419	693741.068	696315.793	658306.178	696233.377	0.000	0.000	0.000	0.000
754711.285	747149.624	714382.666	725647.277	781866.942	777399.443	0.000	0.000	0.000
747747.411	744701.449	724338.498	678205.198	737865.797	0.000	0.000	0.000	0.000
759261.087	736339.069	749844.407	762317.139	769029.638	0.000	0.000	0.000	0.000
718721.251	748189.382	763271.381	739043.677	723751.348	0.000	0.000	0.000	0.000
759445.605	687937.700	772153.072	771117.040	758759.883	0.000	0.000	0.000	0.000
768249.773	773604.611	800659.744	761295.725	774803.394	777037.003	0.000	0.000	0.000
799654.549	770903.036	766630.124	788749.280	747976.723	0.000	0.000	0.000	0.000
787259.000	770439.767	746140.588	737707.941	735434.715	749473.495	0.000	0.000	0.000
772027.886	707969.614	769189.351	707243.589	0.000	0.000	0.000	0.000	0.000
696961.249	733756.466	717890.550	784923.195	770374.479	747473.539	0.000	0.000	0.000
772779.611	774809.397	780207.691	794445.239	760670.303	0.000	0.000	0.000	0.000
776807.631	739420.738	730028.252	759607.131	761684.236	0.000	0.000	0.000	0.000
761933.788	713332.905	763644.417	780932.746	767889.915	800897.005	0.000	0.000	0.000
778901.126	759895.742	807989.399	778264.626	732960.501	0.000	0.000	0.000	0.000
736794.795	732557.799	802703.505	814663.951	799590.610	827328.309	0.000	0.000	0.000
803987.779	810497.564	790601.331	779702.777	806523.159	0.000	0.000	0.000	0.000
779022.483	839151.450	742489.717	790570.080	805568.087	795785.520	0.000	0.000	0.000
765005.585	804867.841	806126.562	830137.305	847278.119	814299.092	0.000	0.000	0.000
877177.593	867400.487	880630.531	810248.017	848082.909	0.000	0.000	0.000	0.000
875403.780	847141.744	917464.861	867558.517	861363.538	796197.361	0.000	0.000	0.000
845823.324	796298.803	804731.823	838701.020	845716.025	816179.951	0.000	0.000	0.000
860377.878	894230.425	888233.570	923318.406	891973.134	849336.244	0.000	0.000	0.000
861860.930	840604.563	910307.411	844922.859	846195.505	892729.610	0.000	0.000	0.000
861408.058	850709.066	852762.096	875250.540	845079.945	850955.197	0.000	0.000	0.000
822429.292	778022.423	775001.550	816746.572	855512.495	778161.671	0.000	0.000	0.000
824783.082	833750.208	836393.138	811629.021	773329.415	806497.141	0.000	0.000	0.000
770125.299	786287.152	731898.325	715998.998	729266.941	0.000	0.000	0.000	0.000
761063.967	781237.793	736751.369	760063.237	774167.576	0.000	0.000	0.000	0.000
724018.593	806295.556	837998.190	771182.454	775530.463	818350.696	0.000	0.000	0.000
810898.476	763556.954	765948.972	730668.342	739262.216	0.000	0.000	0.000	0.000
727188.109	716163.085	723442.428	703922.963	710782.572	0.000	0.000	0.000	0.000
759128.520	698328.899	688624.610	689678.954	736371.603	0.000	0.000	0.000	0.000
719093.367	759774.499	738989.063	757684.818	699741.096	0.000	0.000	0.000	0.000
762410.131	778101.122	743345.202	747311.547	740625.532	0.000	0.000	0.000	0.000
725552.508	746647.552	781451.468	738776.143	718205.062	733907.249	0.000	0.000	0.000
752649.326	745439.772	733713.397	749434.177	741592.198	0.000	0.000	0.000	0.000
740137.666	745639.871	692472.820	708546.488	768899.551	769147.938	0.000	0.000	0.000
723159.920	718783.244	754489.211	696597.123	730646.988	0.000	0.000	0.000	0.000
674463.464	710363.493	715568.627	761423.252	760398.449	0.000	0.000	0.000	0.000
728496.602	713119.255	725915.924	801699.603	694815.978	0.000	0.000	0.000	0.000
771539.453	731379.088	708280.507	715747.885	719088.196	0.000	0.000	0.000	0.000
676077.668	693063.131	724758.474	720679.168	697875.666	0.000	0.000	0.000	0.000
696228.530	711065.603	744546.199	743461.258	735045.499	0.000	0.000	0.000	0.000
679384.749	684528.292	667298.376	628756.822	0.000	0.000	0.000	0.000	0.000
641424.475	687677.507	699198.020	691539.020	668203.535	0.000	0.000	0.000	0.000
649211.533	598823.910	701075.450	724506.430	713378.704	0.000	0.000	0.000	0.000
696524.344	713165.026	728204.829	714826.940	734964.464	0.000	0.000	0.000	0.000
730759.113	660318.802	661240.090	669079.815	649236.822	0.000	0.000	0.000	0.000
630680.062	629069.292	614450.650	665947.443	0.000	0.000	0.000	0.000	0.000
655226.413	671109.411	689289.136	673931.650	654617.343	0.000	0.000	0.000	0.000
655617.329	719238.183	702488.918	657185.668	0.000	0.000	0.000	0.000	0.000
675835.502	674554.457	627340.765	670007.772	708968.451	0.000	0.000	0.000	0.000
675064.469	681616.795	682039.845	661813.369	650889.115	0.000	0.000	0.000	0.000
685382.169	676141.665	699574.659	668865.003	0.000	0.000	0.000	0.000	0.000
690602.965	715594.229	703071.720	753159.504	655295.112	0.000	0.000	0.000	0.000
700397.826	655054.730	676745.665	660140.082	657194.306	0.000	0.000	0.000	0.000
667958.052	647467.109	645198.753	681129.312	661922.886	0.000	0.000	0.000	0.000
651190.050	692276.274	678545.741	676251.403	0.000	0.000	0.000	0.000	0.000
653765.690	710691.645	715374.105	673541.278	670169.419	0.000	0.000	0.000	0.000
655179.192	705696.381	677364.510	696839.831	657626.494	0.000	0.000	0.000	0.000
666036.152	649924.609	640992.770	658470.899	657008.640	0.000	0.000	0.000	0.000
662743.227	665181.096	596669.391	605766.901	0.000	0.000	0.000	0.000	0.000
604997.278	612662.509	634763.455	651160.368	0.000	0.000	0.000	0.000	0.000
679976.065	697617.636	712098.554	754654.331	764865.154	729964.305	0.000	0.000	0.000
755703.673	736187.286	758736.855	718628.282	795159.072	0.000	0.000	0.000	0.000
730433.512	786151.161	830364.779	763283.033	747495.889	0.000	0.000	0.000	0.000
763516.145	768710.411	754062.512	765052.406	789727.228	0.000	0.000	0.000	0.000
821496.932	816546.498	781744.698	880235.199	837142.331	844373.517	0.000	0.000	0.000
848579.478	837843.725	861185.508	849119.887	842751.077	825879.768	0.000	0.000	0.000
865209.078	873415.842	834954.537	857088.983	912017.657	885825.900	0.000	0.000	0.000
853482.636	858981.077	905944.810	843404.995	855124.763	773586.657	0.000	0.000	0.000
823289.205	792010.201	820425.308	810839.300	851447.887	827150.384	0.000	0.000	0.000
835617.354	829607.015	759722.549	808701.630	768905.463	0.000	0.000	0.000	0.000
806139.559	787873.058	724406.711	781591.946	726575.215	780019.032	0.000	0.000	0.000
768574.525	779946.028	807122.045	798466.943	831483.283	0.000	0.000	0.000	0.000
802478.052	828431.779	831794.513	855168.639	864767.637	841170.236	0.000	0.000	0.000
879004.966	880902.044	790932.747	792537.467	798588.096	753250.275	0.000	0.000	0.000
741581.199	700898.552	752309.590	775295.969	786608.772	0.000	0.000	0.000	0.000
726401.046	734413.901	678988.036	732343.205	698973.208	0.000	0.000	0.000	0.000
678039.652	689312.893	631333.060	637271.459	0.000	0.000	0.000	0.000	0.000
605873.336	584528.695	599373.056	662993.682	606626.791	0.000	0.000	0.000	0.000
622924.881	623239.349	630469.321	577924.442	0.000	0.000	0.000	0.000	0.000
622641.744	579921.943	583573.571	515232.859	0.000	0.000	0.000	0.000	0.000
499572.865	490816.817	578168.363	593133.882	0.000	0.000	0.000	0.000	0.000
550955.081	590217.731	613704.011	601113.262	0.000	0.000	0.000	0.000	0.000
627699.106	639194.104	571438.368	587326.665	0.000	0.000	0.000	0.000	0.000
522665.384	538677.009	526354.573	498161.783	0.000	0.000	0.000	0.000	0.000
501019.575	490850.546	435585.601	426166.631	0.000	0.000	0.000	0.000	0.000
470625.885	469558.521	465380.355	0.000	0.000	0.000	0.000	0.000	0.000
430936.036	411363.505	406566.868	0.000	0.000	0.000	0.000	0.000	0.000
369659.802	392678.895	0.000	0.000	0.000	0.000	0.000	0.000	0.000
391973.942	401583.847	426701.258	0.000	0.000	0.000	0.000	0.000	0.000
388305.783	440775.235	439191.712	0.000	0.000	0.000	0.000	0.000	0.000
458269.939	501834.204	500643.327	545556.713	0.000	0.000	0.000	0.000	0.000
511095.892	534582.117	551161.573	589174.508	0.000	0.000	0.000	0.000	0.000
595241.638	621183.603	643513.067	674609.064	0.000	0.000	0.000	0.000	0.000
677626.140	652758.558	680869.607	653129.470	657609.196	0.000	0.000	0.000	0.000
665335.995	616952.624	676567.099	637539.607	0.000	0.000	0.000	0.000	0.000
617997.318	620697.788	620836.515	664054.718	619701.552	0.000	0.000	0.000	0.000
594215.902	557292.450	565751.658	555166.939	0.000	0.000	0.000	0.000	0.000
559393.617	623908.161	620616.893	630847.165	0.000	0.000	0.000	0.000	0.000
644820.160	633280.138	651920.231	661406.282	634304.453	0.000	0.000	0.000	0.000
672915.812	659604.501	705940.489	632823.278	0.000	0.000	0.000	0.000	0.000
653654.583	669675.743	702898.754	616652.073	610892.208	0.000	0.000	0.000	0.000
619175.877	659765.519	651911.731	661717.023	0.000	0.000	0.000	0.000	0.000
650047.128	584839.783	619478.894	629877.615	658145.871	0.000	0.000	0.000	0.000
685424.449	684074.072	635501.665	702720.935	705551.989	0.000	0.000	0.000	0.000
756029.334	780256.392	794634.627	798173.778	770439.767	0.000	0.000	0.000	0.000
762212.551	840950.947	809343.056	830633.774	822645.793	777145.699	0.000	0.000	0.000
831172.285	785595.324	793424.101	783416.637	809329.956	0.000	0.000	0.000	0.000
773239.720	753505.685	814823.265	773556.737	798205.634	0.000	0.000	0.000	0.000
761498.629	830550.988	732971.246	704091.476	739836.496	736518.037	0.000	0.000	0.000
665212.070	663147.564	678163.804	672608.038	0.000	0.000	0.000	0.000	0.000
638585.915	659534.896	624574.509	637604.647	622509.960	0.000	0.000	0.000	0.000
618984.247	601670.237	578519.568	589417.596	0.000	0.000	0.000	0.000	0.000
642421.673	618008.776	559137.140	522294.125	0.000	0.000	0.000	0.000	0.000
556473.737	543682.142	579790.811	586995.697	0.000	0.000	0.000	0.000	0.000
573407.647	630620.404	550179.083	527740.689	0.000	0.000	0.000	0.000	0.000
572046.382	539150.407	556727.777	557901.843	0.000	0.000	0.000	0.000	0.000
551404.703	557960.987	637783.575	645311.169	0.000	0.000	0.000	0.000	0.000
596562.606	612223.658	640881.853	621890.547	0.000	0.000	0.000	0.000	0.000
622630.114	593566.922	626955.317	613406.615	675940.571	0.000	0.000	0.000	0.000
692511.184	692587.924	757581.497	782197.192	715338.283	0.000	0.000	0.000	0.000
776524.123	734419.295	795038.957	752196.414	795874.188	0.000	0.000	0.000	0.000
821294.524	794419.994	811220.806	823757.156	769994.841	822571.358	0.000	0.000	0.000
769088.784	815487.743	742109.521	719890.577	755572.346	0.000	0.000	0.000	0.000
753545.431	761324.705	798600.851	737261.957	765415.468	797861.731	0.000	0.000	0.000
780414.712	804265.826	800396.997	784049.301	830647.573	0.000	0.000	0.000	0.000
799584.216	766735.928	784061.596	773335.396	765351.028	0.000	0.000	0.000	0.000
769988.912	792656.827	778628.213	739530.103	707248.591	715143.887	0.000	0.000	0.000
718783.244	720762.278	704220.393	670515.425	686417.177	0.000	0.000	0.000	0.000
740323.966	721584.021	715430.403	736653.677	708581.632	0.000	0.000	0.000	0.000
653641.765	676127.950	660070.364	624208.036	0.000	0.000	0.000	0.000	0.000
605216.970	618207.446	659082.820	615649.818	620528.318	0.000	0.000	0.000	0.000
659430.516	614420.448	641161.271	618012.595	0.000	0.000	0.000	0.000	0.000
642595.056	678311.006	631337.046	639971.329	0.000	0.000	0.000	0.000	0.000
653398.325	628934.773	649013.499	673436.953	687313.566	0.000	0.000	0.000	0.000
699212.687	745495.344	740499.393	731052.936	770137.161	0.000	0.000	0.000	0.000
722872.406	752015.401	716440.152	700937.855	748912.205	0.000	0.000	0.000	0.000
699809.652	729575.533	751461.593	721677.756	749658.905	0.000	0.000	0.000	0.000
758161.610	758852.009	739016.369	703180.485	713521.227	763277.207	728921.415	0.000	0.000
772678.102	777816.669	734721.467	747579.711	770071.925	0.000	0.000	0.000	0.000
757311.846	753766.950	787116.477	730679.020	739305.940	785447.234	0.000	0.000	0.000
776234.796	794533.609	794918.879	791966.294	763475.340	0.000	0.000	0.000	0.000
790945.259	714959.819	770380.414	754517.675	713327.817	0.000	0.000	0.000	0.000
755612.310	734834.846	712722.815	716532.556	735434.715	0.000	0.000	0.000	0.000
731635.938	738639.721	771646.617	763189.828	719517.635	0.000	0.000	0.000	0.000
729001.123	741229.403	710086.062	730060.230	698080.279	0.000	0.000	0.000	0.000
642590.927	673641.097	671632.268	698689.956	674631.820	0.000	0.000	0.000	0.000
624890.644	703408.012	672241.792	718473.388	689346.155	0.000	0.000	0.000	0.000
670798.787	697968.215	699888.018	661436.906	0.000	0.000	0.000	0.000	0.000
638210.967	656585.885	700932.942	696102.522	621786.143	0.000	0.000	0.000	0.000
653248.934	636553.445	639517.037	652967.410	638634.854	0.000	0.000	0.000	0.000
684251.942	659152.330	647261.759	703081.607	0.000	0.000	0.000	0.000	0.000
639194.104	667209.330	673918.025	641124.276	674172.453	0.000	0.000	0.000	0.000
654291.827	653240.399	610291.964	643417.836	586875.125	0.000	0.000	0.000	0.000
579700.063	578275.352	555685.215	0.000	0.000	0.000	0.000	0.000	0.000
595628.090	594615.165	549094.543	547213.588	0.000	0.000	0.000	0.000	0.000
564493.367	540128.875	570724.135	559741.176	0.000	0.000	0.000	0.000	0.000
576744.508	607895.345	610690.752	619037.891	642524.866	0.000	0.000	0.000	0.000
659295.740	747993.507	705815.923	732455.851	754363.996	0.000	0.000	0.000	0.000
755549.511	676077.668	718545.664	730593.607	728173.014	0.000	0.000	0.000	0.000
704542.893	634433.229	700908.377	699134.472	0.000	0.000	0.000	0.000	0.000
677860.401	686374.774	735938.063	646596.317	724532.676	0.000	0.000	0.000	0.000
706978.586	695212.074	695797.384	777756.173	728284.380	0.000	0.000	0.000	0.000
706788.706	748133.407	746786.949	760606.660	734068.870	0.000	0.000	0.000	0.000
749979.376	779277.454	785811.390	812473.087	780244.216	746892.925	0.000	0.000	0.000
812202.531	789939.333	774131.618	781964.765	856164.384	855651.579	0.000	0.000	0.000
843789.289	847349.913	836820.084	793997.380	862388.644	0.000	0.000	0.000	0.000
811734.433	843575.749	833500.033	842332.250	850166.633	781274.415	0.000	0.000	0.000
847113.039	805451.294	797085.854	731909.038	761400.062	798568.964	0.000	0.000	0.000
728294.989	770903.036	705387.752	768651.324	740225.325	0.000	0.000	0.000	0.000
749366.785	700535.209	717576.314	724868.799	705357.899	0.000	0.000	0.000	0.000
669563.645	654583.063	617017.338	598136.208	0.000	0.000	0.000	0.000	0.000
654947.473	655557.158	669223.099	665167.822	703700.055	0.000	0.000	0.000	0.000
672264.388	633332.278	639959.043	680628.629	669760.962	0.000	0.000	0.000	0.000
681644.672	639602.934	611007.919	659752.461	0.000	0.000	0.000	0.000	0.000
699878.221	698836.437	717766.884	715317.816	740060.981	0.000	0.000	0.000	0.000
765602.989	729660.708	715338.283	691204.424	779751.415	0.000	0.000	0.000	0.000
746703.305	742225.191	717216.054	731855.473	714193.889	0.000	0.000	0.000	0.000
730236.158	678568.763	669918.002	717488.789	707483.763	0.000	0.000	0.000	0.000
679320.136	686516.137	656503.985	669563.645	640024.577	0.000	0.000	0.000	0.000
664028.261	660358.046	624625.225	642640.481	0.000	0.000	0.000	0.000	0.000
659957.103	620235.814	601312.063	583447.592	574821.662	0.000	0.000	0.000	0.000
590716.303	568333.589	581310.856	585740.728	0.000	0.000	0.000	0.000	0.000
632451.064	616002.513	651253.663	658574.975	0.000	0.000	0.000	0.000	0.000
675995.403	643488.221	677736.361	658748.510	692012.788	0.000	0.000	0.000	0.000
613463.060	591793.014	629722.922	629774.478	0.000	0.000	0.000	0.000	0.000
637954.463	577170.594	586985.361	592203.055	0.000	0.000	0.000	0.000	0.000
577700.751	575367.372	610403.721	653962.358	662677.349	0.000	0.000	0.000	0.000
666568.903	632879.348	604763.114	583938.196	0.000	0.000	0.000	0.000	0.000
585346.437	617444.029	583948.426	537825.250	0.000	0.000	0.000	0.000	0.000
525544.069	540739.299	517408.199	0.000	0.000	0.000	0.000	0.000	0.000
544543.672	546197.374	539493.631	578767.341	598884.876	0.000	0.000	0.000	0.000
617444.029	647232.434	639774.799	615361.894	0.000	0.000	0.000	0.000	0.000
559882.201	552938.314	588000.094	582102.671	0.000	0.000	0.000	0.000	0.000
642917.302	616165.724	575894.220	583481.635	557873.831	0.000	0.000	0.000	0.000
591884.085	626476.134	620097.355	631384.880	0.000	0.000	0.000	0.000	0.000
677126.006	664381.195	694160.032	635493.588	657756.262	0.000	0.000	0.000	0.000
640573.954	666351.260	697107.006	676397.776	0.000	0.000	0.000	0.000	0.000
647811.046	634030.979	650288.078	654184.820	649768.358	0.000	0.000	0.000	0.000
621484.727	664482.733	627470.666	689655.172	0.000	0.000	0.000	0.000	0.000
637255.214	664721.249	638430.992	601084.356	608605.684	0.000	0.000	0.000	0.000
602769.121	626617.456	702646.871	710656.291	0.000	0.000	0.000	0.000	0.000
683770.034	684659.519	641770.259	674991.563	667766.255	0.000	0.000	0.000	0.000
671939.149	648075.540	671271.590	652209.359	647291.087	0.000	0.000	0.000	0.000
622076.242	682575.220	722496.369	699217.576	0.000	0.000	0.000	0.000	0.000
672644.232	637555.866	598992.495	630699.951	643794.784	0.000	0.000	0.000	0.000
599844.041	544069.641	535420.760	523576.657	0.000	0.000	0.000	0.000	0.000
566883.783	554578.881	533612.235	0.000	0.000	0.000	0.000	0.000	0.000
521667.458	521091.165	503999.234	482401.976	0.000	0.000	0.000	0.000	0.000
500685.940	465961.512	482804.903	0.000	0.000	0.000	0.000	0.000	0.000
494046.737	493741.822	483961.515	566485.580	0.000	0.000	0.000	0.000	0.000
548287.698	532197.978	535054.067	520950.004	0.000	0.000	0.000	0.000	0.000
528745.235	541248.552	496034.207	0.000	0.000	0.000	0.000	0.000	0.000
522122.323	551012.761	522687.240	523423.188	0.000	0.000	0.000	0.000	0.000
532047.906	480028.418	485276.705	0.000	0.000	0.000	0.000	0.000	0.000
501260.671	546678.110	534687.876	537553.487	0.000	0.000	0.000	0.000	0.000
529849.046	540683.749	546185.441	562160.947	0.000	0.000	0.000	0.000	0.000
515447.976	497064.832	468603.561	0.000	0.000	0.000	0.000	0.000	0.000
459510.254	461680.517	458742.953	0.000	0.000	0.000	0.000	0.000	0.000
485748.149	455097.778	459672.897	455688.819	0.000	0.000	0.000	0.000	0.000
437401.311	409411.553	0.000	0.000	0.000	0.000	0.000	0.000	0.000
388372.138	390996.141	374836.478	0.000	0.000	0.000	0.000	0.000	0.000
321204.646	331844.458	0.000	0.000	0.000	0.000	0.000	0.000	0.000
308885.079	301804.793	0.000	0.000	0.000	0.000	0.000	0.000	0.000
283926.361	292501.148	0.000	0.000	0.000	0.000	0.000	0.000	0.000
292876.368	300850.504	0.000	0.000	0.000	0.000	0.000	0.000	0.000
279214.180	301402.728	316172.542	0.000	0.000	0.000	0.000	0.000	0.000
286506.681	308359.313	0.000	0.000	0.000	0.000	0.000	0.000	0.000
327245.477	322943.175	0.000	0.000	0.000	0.000	0.000	0.000	0.000
321546.510	348139.715	0.000	0.000	0.000	0.000	0.000	0.000	0.000
350099.603	334608.191	313028.235	0.000	0.000	0.000	0.000	0.000	0.000
282371.013	0.000	0.000	0.000	0.000	0.000	0.000	0.000	0.000
267692.464	277410.979	338779.783	0.000	0.000	0.000	0.000	0.000	0.000
367812.033	370466.417	0.000	0.000	0.000	0.000	0.000	0.000	0.000
405219.224	390938.056	415246.179	0.000	0.000	0.000	0.000	0.000	0.000
378935.721	358054.618	360778.994	0.000	0.000	0.000	0.000	0.000	0.000
339919.847	352447.750	0.000	0.000	0.000	0.000	0.000	0.000	0.000
353857.042	390782.229	381119.348	0.000	0.000	0.000	0.000	0.000	0.000
397172.134	371711.284	0.000	0.000	0.000	0.000	0.000	0.000	0.000
411229.865	417035.048	429309.841	0.000	0.000	0.000	0.000	0.000	0.000
402667.268	444312.138	424563.549	0.000	0.000	0.000	0.000	0.000	0.000
436300.175	455475.038	462053.829	474160.617	0.000	0.000	0.000	0.000	0.000
481779.114	495020.098	507179.120	0.000	0.000	0.000	0.000	0.000	0.000
482886.502	479129.135	474878.906	0.000	0.000	0.000	0.000	0.000	0.000
470683.479	517097.840	519899.140	497203.232	0.000	0.000	0.000	0.000	0.000
472355.400	450706.257	422647.123	400309.039	0.000	0.000	0.000	0.000	0.000
385735.501	393837.235	0.000	0.000	0.000	0.000	0.000	0.000	0.000
377284.457	383074.247	384751.527	0.000	0.000	0.000	0.000	0.000	0.000
385424.777	376987.194	374238.892	0.000	0.000	0.000	0.000	0.000	0.000
450365.246	436669.782	450529.598	0.000	0.000	0.000	0.000	0.000	0.000
467910.685	509681.398	527559.720	498007.968	0.000	0.000	0.000	0.000	0.000
464429.356	471978.629	518354.949	565089.878	0.000	0.000	0.000	0.000	0.000
603009.015	583866.598	609128.398	609696.615	0.000	0.000	0.000	0.000	0.000
578415.835	636853.435	611654.464	551346.941	0.000	0.000	0.000	0.000	0.000
582421.359	560494.132	546869.446	565326.278	0.000	0.000	0.000	0.000	0.000
570105.926	574300.072	571899.163	614043.167	564101.696	0.000	0.000	0.000	0.000
576073.369	612317.376	664791.953	605770.570	594597.487	0.000	0.000	0.000	0.000
588678.534	588886.533	585158.051	531126.679	0.000	0.000	0.000	0.000	0.000
543020.825	573479.991	578425.872	514734.268	0.000	0.000	0.000	0.000	0.000
542414.068	533882.877	512920.467	511532.500	0.000	0.000	0.000	0.000	0.000
534985.368	542278.764	480552.058	0.000	0.000	0.000	0.000	0.000	0.000
493111.236	519027.550	466881.744	441039.619	0.000	0.000	0.000	0.000	0.000
435574.217	409634.606	393480.810	0.000	0.000	0.000	0.000	0.000	0.000
385951.370	428785.209	0.000	0.000	0.000	0.000	0.000	0.000	0.000
362742.040	345221.615	368840.366	0.000	0.000	0.000	0.000	0.000	0.000
400931.765	396168.261	370908.875	0.000	0.000	0.000	0.000	0.000	0.000
359217.337	375632.001	0.000	0.000	0.000	0.000	0.000	0.000	0.000
450781.430	445043.770	433086.041	0.000	0.000	0.000	0.000	0.000	0.000
421825.238	428755.794	423058.374	0.000	0.000	0.000	0.000	0.000	0.000
397413.632	412476.592	431715.551	0.000	0.000	0.000	0.000	0.000	0.000
440317.205	519189.234	514593.883	555861.279	0.000	0.000	0.000	0.000	0.000
493622.399	541509.403	519537.196	0.000	0.000	0.000	0.000	0.000	0.000
529714.325	541181.182	512923.097	515878.748	0.000	0.000	0.000	0.000	0.000
493247.443	513639.702	484775.622	469887.274	0.000	0.000	0.000	0.000	0.000
470495.243	466107.027	441117.439	0.000	0.000	0.000	0.000	0.000	0.000
487322.310	476126.993	427240.878	429686.157	0.000	0.000	0.000	0.000	0.000
411788.687	419929.872	403582.196	0.000	0.000	0.000	0.000	0.000	0.000
353660.564	416873.366	454458.694	0.000	0.000	0.000	0.000	0.000	0.000
453111.973	457674.282	454979.753	453924.403	0.000	0.000	0.000	0.000	0.000
477320.134	518478.576	537411.932	0.000	0.000	0.000	0.000	0.000	0.000
492909.497	489711.168	455130.918	0.000	0.000	0.000	0.000	0.000	0.000
431372.887	459905.443	420664.734	0.000	0.000	0.000	0.000	0.000	0.000
440152.469	404282.157	356268.726	0.000	0.000	0.000	0.000	0.000	0.000
333490.074	348552.288	362688.099	0.000	0.000	0.000	0.000	0.000	0.000
367598.406	345431.496	399836.867	0.000	0.000	0.000	0.000	0.000	0.000
415560.238	382467.681	402241.288	0.000	0.000	0.000	0.000	0.000	0.000
381378.072	361831.155	0.000	0.000	0.000	0.000	0.000	0.000	0.000
364073.252	391351.140	391501.290	0.000	0.000	0.000	0.000	0.000	0.000
415802.145	390979.325	415888.608	0.000	0.000	0.000	0.000	0.000	0.000
446623.969	411047.307	443752.191	0.000	0.000	0.000	0.000	0.000	0.000
478169.186	433217.375	391055.772	0.000	0.000	0.000	0.000	0.000	0.000
399110.781	426097.627	473218.215	0.000	0.000	0.000	0.000	0.000	0.000
479802.705	519116.464	522695.436	547111.797	0.000	0.000	0.000	0.000	0.000
508210.135	566360.454	564400.973	573499.725	0.000	0.000	0.000	0.000	0.000
591982.193	523719.245	566973.777	575033.208	0.000	0.000	0.000	0.000	0.000
530610.945	550597.123	528792.766	606641.511	0.000	0.000	0.000	0.000	0.000
621291.665	631871.604	633400.474	650123.198	618054.611	0.000	0.000	0.000	0.000
609232.306	618452.138	605671.508	614405.348	0.000	0.000	0.000	0.000	0.000
581902.822	560588.394	578028.000	594657.596	0.000	0.000	0.000	0.000	0.000
558649.855	529739.580	576697.943	583777.978	0.000	0.000	0.000	0.000	0.000
633577.049	612850.244	627896.171	599250.936	592954.514	0.000	0.000	0.000	0.000
603059.926	655935.561	597068.394	600716.054	621484.727	0.000	0.000	0.000	0.000
603533.083	620983.016	604850.904	659452.259	652413.604	0.000	0.000	0.000	0.000
645402.796	642673.522	661690.752	658778.887	603179.965	0.000	0.000	0.000	0.000
651156.128	642785.059	574141.802	607371.055	0.000	0.000	0.000	0.000	0.000
580383.053	558999.614	619582.525	610884.744	653010.050	0.000	0.000	0.000	0.000
693327.417	703111.267	647714.539	649548.888	0.000	0.000	0.000	0.000	0.000
674854.906	696272.159	663385.122	658132.877	624313.255	0.000	0.000	0.000	0.000
580929.254	637511.156	598755.785	639243.136	0.000	0.000	0.000	0.000	0.000
659617.554	659269.661	692727.059	657384.399	588595.376	0.000	0.000	0.000	0.000
617970.585	632871.337	652515.775	685349.288	0.000	0.000	0.000	0.000	0.000
651593.145	648546.284	699110.033	687096.331	635332.088	0.000	0.000	0.000	0.000
673790.882	688975.700	682906.176	728263.165	748374.157	0.000	0.000	0.000	0.000
773389.224	799584.216	780829.084	848687.505	749215.197	0.000	0.000	0.000	0.000
735564.546	757300.376	769183.435	754312.783	770742.611	0.000	0.000	0.000	0.000
772725.868	746396.770	760410.013	729724.602	752768.305	0.000	0.000	0.000	0.000
778076.905	788220.828	757053.849	789097.824	800083.209	829799.769	0.000	0.000	0.000
856369.678	814803.347	827273.555	816873.336	787655.857	797479.963	0.000	0.000	0.000
813332.140	778440.317	828342.569	750181.919	808505.478	783527.126	0.000	0.000	0.000
757667.596	799424.414	760277.045	782595.085	754557.527	785916.378	0.000	0.000	0.000
774095.663	771384.713	746904.083	872562.279	795001.034	0.000	0.000	0.000	0.000
804427.569	798658.254	795753.857	769965.198	798275.724	810813.002	0.000	0.000	0.000
879979.584	874882.984	900349.336	892976.738	907770.516	803748.684	0.000	0.000	0.000
843348.092	782191.074	846052.320	864610.623	800845.693	0.000	0.000	0.000	0.000
811886.011	794565.174	879809.257	822273.751	819477.337	841573.743	0.000	0.000	0.000
846345.902	813418.146	848745.130	889980.598	855197.893	868432.479	0.000	0.000	0.000
855512.495	804537.592	802027.526	828040.773	812037.646	777308.801	0.000	0.000	0.000
737104.359	775927.621	769254.439	809664.151	839461.402	0.000	0.000	0.000	0.000
796121.297	767365.481	741768.227	737419.621	735678.185	737882.131	0.000	0.000	0.000
768586.339	782405.270	734996.876	798129.185	772887.120	0.000	0.000	0.000	0.000
717303.513	744346.687	825716.102	804097.682	772737.810	0.000	0.000	0.000	0.000
770986.246	820371.464	844002.937	802207.676	801738.168	814365.406	0.000	0.000	0.000
832785.083	785453.403	816659.861	834111.838	739377.001	759105.470	0.000	0.000	0.000
754108.003	797257.434	784652.203	808649.313	817420.874	0.000	0.000	0.000	0.000
822923.353	773156.023	815560.902	816040.084	812301.494	818431.068	0.000	0.000	0.000
826145.864	804848.407	844901.442	827129.859	885621.928	0.000	0.000	0.000	0.000
795589.253	829221.775	852558.528	878125.027	816766.584	827396.762	0.000	0.000	0.000
862284.537	835268.372	799354.122	786256.241	824341.145	831255.195	0.000	0.000	0.000
836260.244	870564.474	862559.732	876570.156	915633.527	919244.381	0.000	0.000	0.000
831739.167	830350.989	839517.781	817608.006	816139.984	810543.551	791446.051	0.000	0.000
841219.769	863326.743	838581.456	801950.343	840449.136	809834.632	0.000	0.000	0.000
787860.643	832140.598	810799.854	823519.723	820849.579	852791.186	0.000	0.000	0.000
780938.845	762927.812	758863.526	764204.654	813120.513	805944.648	0.000	0.000	0.000
795317.172	883095.781	842275.491	859638.264	828438.642	829882.406	0.000	0.000	0.000
858767.154	850014.875	878680.573	848665.897	878487.596	849689.863	0.000	0.000	0.000
865396.265	841014.600	872874.550	836456.103	853584.629	884932.258	0.000	0.000	0.000
835540.553	804854.885	845995.059	812077.212	874095.311	797378.220	0.000	0.000	0.000
872646.037	877331.508	768432.781	831656.160	797543.566	872455.701	0.000	0.000	0.000
794230.708	804997.424	777490.106	862165.588	846353.065	817561.215	0.000	0.000	0.000
878757.788	858435.416	839679.914	897859.503	889608.483	0.000	0.000	0.000	0.000
866325.912	880374.687	782742.102	833395.838	780835.181	765427.185	0.000	0.000	0.000
756641.420	820957.401	754563.221	773784.192	764064.518	757994.952	0.000	0.000	0.000
730646.988	780999.836	785558.296	749018.785	814863.103	767718.953	0.000	0.000	0.000
760375.321	740894.408	768025.560	788898.619	767606.985	764695.536	0.000	0.000	0.000
802864.621	816446.498	814431.730	766483.222	766512.598	0.000	0.000	0.000	0.000
728406.392	782454.246	755064.596	779629.832	748687.924	729761.879	0.000	0.000	0.000
708501.307	736588.564	728358.644	717756.580	0.000	0.000	0.000	0.000	0.000
681454.223	704012.165	712778.696	701577.145	683069.441	688079.707	0.000	0.000	0.000
677139.762	698289.888	752807.974	752094.583	775837.322	741152.492	751365.607	0.000	0.000
729075.532	720450.714	698275.260	680239.716	672906.755	0.000	0.000	0.000	0.000
693567.852	697934.115	680489.680	744258.049	653543.513	698567.936	0.000	0.000	0.000
694140.758	671524.024	627419.486	654437.413	629184.074	676228.538	0.000	0.000	0.000
655974.286	713419.419	701956.352	726818.136	776469.857	0.000	0.000	0.000	0.000
726876.249	752671.986	788338.891	727521.407	714040.900	0.000	0.000	0.000	0.000
712103.625	758811.701	792236.086	762927.812	714403.081	0.000	0.000	0.000	0.000
752836.311	749282.562	779228.875	769112.444	787494.586	743151.856	0.000	0.000	0.000
786392.268	752088.927	823390.888	780871.765	758546.928	764958.769	0.000	0.000	0.000
737816.800	791076.655	809998.623	745995.867	709894.510	769248.521	0.000	0.000	0.000
781188.970	783600.802	768852.257	712854.913	750795.844	731635.938	0.000	0.000	0.000
698655.786	715164.345	712245.639	718437.255	748715.952	723295.915	0.000	0.000	0.000
722924.664	751732.744	710277.719	786819.205	729378.642	0.000	0.000	0.000	0.000
741306.330	742373.963	769822.941	770522.877	760705.021	795538.619	761098.722	0.000	0.000
748189.382	747110.550	728809.854	737365.247	0.000	0.000	0.000	0.000	0.000
739902.185	700353.679	802877.513	780627.937	798498.822	777768.272	746235.243	0.000	0.000
779010.345	845122.796	795620.903	799788.856	834397.190	849906.510	0.000	0.000	0.000
787842.022	764543.529	840724.705	885316.146	792493.502	0.000	0.000	0.000	0.000
793512.244	856274.350	836064.477	796863.545	819383.332	863282.026	0.000	0.000	0.000
831407.240	832258.333	754216.068	770861.438	777520.332	706339.396	733213.086	0.000	0.000
732219.871	791120.464	745467.557	705069.449	684298.765	0.000	0.000	0.000	0.000
675493.110	702163.365	668105.320	678582.577	688534.523	0.000	0.000	0.000	0.000
752371.852	754739.766	712281.152	755926.463	776204.670	0.000	0.000	0.000	0.000
739344.202	811470.953	780682.785	795462.681	791471.107	0.000	0.000	0.000	0.000
823011.399	801006.064	778676.717	793203.830	745195.353	745456.443	703318.962	0.000	0.000
723358.699	702138.715	700918.203	695816.750	727796.741	0.000	0.000	0.000	0.000
671659.334	687228.545	751309.156	742324.366	722032.087	0.000	0.000	0.000	0.000
700196.755	704781.236	671055.369	641214.717	635045.628	0.000	0.000	0.000	0.000
669196.228	673400.673	683232.784	674013.413	738252.556	0.000	0.000	0.000	0.000
739929.559	758311.090	813418.146	766694.779	770576.314	812697.587	0.000	0.000	0.000
744878.957	768568.618	750305.750	742203.156	711015.045	0.000	0.000	0.000	0.000
752202.072	731207.956	702874.052	688643.579	685687.642	0.000	0.000	0.000	0.000
709164.533	752892.991	727389.110	765737.827	799462.761	786237.695	0.000	0.000	0.000
821341.744	790145.308	850861.071	861511.953	837647.216	909231.427	0.000	0.000	0.000
919472.591	851092.803	858089.207	795165.394	827814.570	820721.578	854277.367	0.000	0.000
822862.409	807395.745	786095.542	855197.893	816679.870	839665.813	0.000	0.000	0.000
801571.079	843910.343	874561.626	859217.253	862701.117	795532.291	836225.279	0.000	0.000
825484.353	809375.809	845565.853	826139.039	810550.120	0.000	0.000	0.000	0.000
819974.581	769520.819	830033.948	818605.260	816706.549	805652.458	0.000	0.000	0.000
776246.846	827294.087	807832.746	766594.862	769657.041	747909.593	0.000	0.000	0.000
731122.419	766830.001	774089.671	729804.485	738334.318	0.000	0.000	0.000	0.000
776222.745	786107.901	814007.440	786546.902	778949.664	0.000	0.000	0.000	0.000
755703.673	763889.419	693750.694	725778.942	702543.206	0.000	0.000	0.000	0.000
740834.031	719704.058	715701.781	748878.554	739891.236	0.000	0.000	0.000	0.000
743389.410	738950.838	749928.757	762392.693	715348.518	0.000	0.000	0.000	0.000
767224.183	757793.910	777441.750	739398.869	772033.846	703789.201	0.000	0.000	0.000
737039.166	736539.736	664849.412	663688.916	710171.791	0.000	0.000	0.000	0.000
706050.144	717030.918	657457.873	701724.840	697223.655	0.000	0.000	0.000	0.000
691873.941	746207.401	736892.524	802233.418	728432.922	763463.682	0.000	0.000	0.000
784049.301	770214.274	751721.442	754768.248	729213.762	0.000	0.000	0.000	0.000
724726.959	774023.763	753131.143	740801.102	724013.351	770558.501	0.000	0.000	0.000
762590.367	778743.420	771593.031	749782.563	779417.152	0.000	0.000	0.000	0.000
701296.698	726559.378	740927.345	785663.218	753187.868	0.000	0.000	0.000	0.000
745990.302	788345.106	749917.509	834508.600	734068.870	0.000	0.000	0.000	0.000
716619.848	715983.618	680716.658	737332.625	776162.497	0.000	0.000	0.000	0.000
722804.481	740291.082	713363.437	763836.906	757604.455	774881.443	0.000	0.000	0.000
797899.927	830944.368	782552.216	816033.425	839073.998	0.000	0.000	0.000	0.000
811899.195	828349.431	842339.345	854226.285	893511.321	830737.279	814756.877	0.000	0.000
840682.298	839137.367	824776.279	801262.790	845537.254	0.000	0.000	0.000	0.000
764982.176	836960.161	825048.472	782013.685	810129.864	822152.065	837899.888	0.000	0.000
767718.953	802458.734	841510.006	784313.725	750705.663	0.000	0.000	0.000	0.000
709557.024	707979.639	732316.390	696543.750	698275.260	688155.468	0.000	0.000	0.000
769384.646	756355.275	724448.695	735759.377	773808.142	786330.432	0.000	0.000	0.000
719548.699	725547.244	754011.340	769793.310	799309.397	0.000	0.000	0.000	0.000
754996.187	826261.908	804453.454	799111.388	798830.512	811016.853	0.000	0.000	0.000
795576.594	808701.630	854854.290	875311.830	817721.664	0.000	0.000	0.000	0.000
827472.073	794880.967	817367.423	842289.680	803916.682	837177.373	0.000	0.000	0.000
814597.589	807050.392	799021.997	800179.240	836267.238	843099.233	0.000	0.000	0.000
747121.714	755247.079	774293.457	769248.521	737871.241	0.000	0.000	0.000	0.000
684725.151	740110.276	689545.796	675990.834	691567.715	0.000	0.000	0.000	0.000
706439.193	650508.047	656456.579	665070.497	0.000	0.000	0.000	0.000	0.000
648449.557	646893.295	719761.039	745784.453	766577.233	749743.213	0.000	0.000	0.000
715947.736	749310.634	753647.655	739579.327	789677.338	0.000	0.000	0.000	0.000
747283.624	730732.413	702306.374	664778.695	642607.444	0.000	0.000	0.000	0.000
668252.653	723107.627	691653.813	732375.386	0.000	0.000	0.000	0.000	0.000
712017.430	723091.941	739136.541	708476.209	684851.764	0.000	0.000	0.000	0.000
675210.328	678559.554	688838.068	781628.601	807630.493	782007.570	0.000	0.000	0.000
822138.547	830619.975	826938.343	762567.106	831255.195	0.000	0.000	0.000	0.000
780560.911	785095.742	822767.626	818511.455	831822.190	829545.077	0.000	0.000	0.000
800422.623	828781.939	838813.582	844252.330	867498.308	847881.568	0.000	0.000	0.000
871649.597	804828.974	832313.749	810596.112	798977.309	0.000	0.000	0.000	0.000
788102.800	802729.280	803587.213	828575.927	777085.308	833611.204	0.000	0.000	0.000
801622.484	788388.613	823960.779	805315.080	804078.285	850969.680	0.000	0.000	0.000
819020.942	765995.910	799552.251	784960.163	829503.791	0.000	0.000	0.000	0.000
817795.224	813041.181	782625.709	784904.713	759861.097	785330.035	0.000	0.000	0.000
716275.938	738868.939	730225.494	754734.069	747786.552	0.000	0.000	0.000	0.000
735223.839	750891.684	805023.346	812222.321	738334.318	778373.666	0.000	0.000	0.000
797677.164	808041.630	814325.616	825382.152	826111.740	0.000	0.000	0.000	0.000
784479.851	802523.133	848651.493	822483.406	779253.164	834989.396	0.000	0.000	0.000
809500.295	834049.226	835170.709	816366.516	793550.025	0.000	0.000	0.000	0.000
794211.785	823960.779	789135.187	801808.881	828349.431	832112.901	0.000	0.000	0.000
850940.715	830557.886	810648.681	793046.568	811490.708	823540.069	0.000	0.000	0.000
830951.273	869406.456	856105.746	788214.615	860488.930	859497.881	0.000	0.000	0.000
838131.637	874630.469	858391.203	917911.201	829496.910	792148.227	0.000	0.000	0.000
880847.728	813477.699	816619.847	811345.861	843874.735	0.000	0.000	0.000	0.000
817447.602	802806.612	846697.035	806185.052	815627.421	793688.588	0.000	0.000	0.000
803780.986	792311.410	788973.309	748250.963	817842.042	762386.881	800243.274	0.000	0.000
726142.585	795146.426	816739.901	782944.340	721048.116	771539.453	0.000	0.000	0.000
786417.005	766336.376	756252.316	727209.262	723154.690	0.000	0.000	0.000	0.000
745434.215	699227.354	747261.287	733514.267	736637.398	0.000	0.000	0.000	0.000
702913.577	732160.900	714500.064	723212.219	687980.296	0.000	0.000	0.000	0.000
677011.401	699501.256	669940.442	691256.982	722501.590	0.000	0.000	0.000	0.000
698289.888	718617.954	726316.630	695962.028	744579.462	0.000	0.000	0.000	0.000
649397.035	678241.997	656745.432	661528.793	0.000	0.000	0.000	0.000	0.000
699897.815	675977.125	691223.535	678679.290	674955.115	0.000	0.000	0.000	0.000
696238.225	706853.653	710691.645	736610.267	736561.437	0.000	0.000	0.000	0.000
708586.653	696340.037	757202.893	680248.971	735467.169	0.000	0.000	0.000	0.000
685325.804	714112.287	686563.270	715824.737	684504.863	0.000	0.000	0.000	0.000
650622.320	686341.798	682994.796	695463.492	706993.580	0.000	0.000	0.000	0.000
705800.978	664575.469	665579.553	698280.136	0.000	0.000	0.000	0.000	0.000
703992.341	684729.840	708566.570	709028.772	692060.680	744296.826	0.000	0.000	0.000
721979.958	769378.727	751399.482	782711.469	792650.544	0.000	0.000	0.000	0.000
780780.312	843760.811	790626.334	841311.773	723186.069	0.000	0.000	0.000	0.000
709698.023	684064.713	701006.646	764409.112	719083.025	0.000	0.000	0.000	0.000
771724.031	719559.054	753596.539	719181.284	702760.443	0.000	0.000	0.000	0.000
722230.247	735467.169	726960.795	703096.437	784547.551	753136.815	0.000	0.000	0.000
753965.860	680410.968	766924.098	784375.245	754426.598	0.000	0.000	0.000	0.000
719869.848	688558.228	718359.841	633950.590	0.000	0.000	0.000	0.000	0.000
641227.052	576754.487	629631.728	633669.389	697826.967	0.000	0.000	0.000	0.000
666440.077	683358.845	650004.875	628966.419	614337.406	0.000	0.000	0.000	0.000
601163.853	605601.817	648537.871	604880.173	574877.838	0.000	0.000	0.000	0.000
584231.589	603027.197	638410.613	583468.017	0.000	0.000	0.000	0.000	0.000
614446.875	607828.835	563313.636	522643.531	0.000	0.000	0.000	0.000	0.000
468033.324	477440.917	485029.563	0.000	0.000	0.000	0.000	0.000	0.000
482902.825	424336.550	451867.115	0.000	0.000	0.000	0.000	0.000	0.000
491896.013	448706.156	412372.835	428877.157	0.000	0.000	0.000	0.000	0.000
455174.423	485095.443	494051.619	0.000	0.000	0.000	0.000	0.000	0.000
448153.161	482274.018	491521.258	0.000	0.000	0.000	0.000	0.000	0.000
406573.480	394169.446	376572.662	0.000	0.000	0.000	0.000	0.000	0.000
341813.732	340036.588	0.000	0.000	0.000	0.000	0.000	0.000	0.000
358503.892	387523.300	418394.286	0.000	0.000	0.000	0.000	0.000	0.000
442196.123	465521.174	527345.501	0.000	0.000	0.000	0.000	0.000	0.000
511200.401	501401.417	487959.597	515530.352	0.000	0.000	0.000	0.000	0.000
498867.571	524043.097	523719.245	0.000	0.000	0.000	0.000	0.000	0.000
472895.968	506947.718	549930.984	540660.363	0.000	0.000	0.000	0.000	0.000
544745.386	545006.649	563364.412	558481.377	0.000	0.000	0.000	0.000	0.000
558884.020	546600.419	564391.417	536388.603	0.000	0.000	0.000	0.000	0.000
562312.680	563920.374	570619.921	608709.414	0.000	0.000	0.000	0.000	0.000
616918.369	598562.253	576994.092	585260.792	0.000	0.000	0.000	0.000	0.000
595018.505	576664.687	659826.466	627805.506	0.000	0.000	0.000	0.000	0.000
673291.859	698855.973	651096.773	652886.411	618436.839	685650.031	0.000	0.000	0.000
665934.139	653876.836	606332.537	641568.507	0.000	0.000	0.000	0.000	0.000
629298.898	640656.032	659495.750	598222.084	589699.136	0.000	0.000	0.000	0.000
632843.302	641523.233	620447.467	637109.054	624789.134	0.000	0.000	0.000	0.000
646797.061	616230.273	585086.154	588384.121	0.000	0.000	0.000	0.000	0.000
566594.709	555740.802	554621.942	523686.333	0.000	0.000	0.000	0.000	0.000
519969.426	520657.069	497398.605	0.000	0.000	0.000	0.000	0.000	0.000
507189.410	493641.892	533985.508	536886.808	0.000	0.000	0.000	0.000	0.000
546902.345	525513.690	507346.376	0.000	0.000	0.000	0.000	0.000	0.000
485540.601	500170.058	489672.801	502545.392	0.000	0.000	0.000	0.000	0.000
490405.222	543038.518	490011.123	501655.463	0.000	0.000	0.000	0.000	0.000
537836.820	497690.715	513961.772	0.000	0.000	0.000	0.000	0.000	0.000
529986.644	508463.373	578804.191	543886.176	0.000	0.000	0.000	0.000	0.000
512024.905	526360.115	565812.478	581435.914	0.000	0.000	0.000	0.000	0.000
581957.005	560264.893	599240.163	552211.607	0.000	0.000	0.000	0.000	0.000
589473.188	530526.494	524755.333	534479.257	0.000	0.000	0.000	0.000	0.000
552724.378	491255.649	465278.586	469578.366	0.000	0.000	0.000	0.000	0.000
449260.517	463815.439	469521.042	0.000	0.000	0.000	0.000	0.000	0.000
468623.325	442389.790	445249.852	0.000	0.000	0.000	0.000	0.000	0.000
423595.991	424639.269	441316.004	0.000	0.000	0.000	0.000	0.000	0.000
476113.391	500205.084	524059.575	522359.603	0.000	0.000	0.000	0.000	0.000
531909.235	555518.521	550678.987	548329.787	0.000	0.000	0.000	0.000	0.000
543584.614	573710.299	559046.490	505116.834	0.000	0.000	0.000	0.000	0.000
525141.132	513447.182	496709.301	0.000	0.000	0.000	0.000	0.000	0.000
492734.628	496415.877	468726.564	489344.523	0.000	0.000	0.000	0.000	0.000
493778.392	495194.141	478370.479	0.000	0.000	0.000	0.000	0.000	0.000
489157.817	490708.436	515814.884	0.000	0.000	0.000	0.000	0.000	0.000
464142.659	509445.112	494853.523	532853.055	0.000	0.000	0.000	0.000	0.000
526573.533	555521.607	556706.081	571667.038	0.000	0.000	0.000	0.000	0.000
571138.107	555234.753	527392.781	0.000	0.000	0.000	0.000	0.000	0.000
486807.516	490436.488	482474.127	522892.221	0.000	0.000	0.000	0.000	0.000
500919.187	495294.700	489627.247	0.000	0.000	0.000	0.000	0.000	0.000
508450.446	524466.355	561457.093	548871.520	0.000	0.000	0.000	0.000	0.000
524581.908	515081.589	522411.451	522296.853	515193.043	0.000	0.000	0.000	0.000
507145.683	486606.165	504164.398	0.000	0.000	0.000	0.000	0.000	0.000
519342.927	537025.203	543575.750	531200.034	0.000	0.000	0.000	0.000	0.000
537137.701	556579.043	574712.644	527565.286	0.000	0.000	0.000	0.000	0.000
528024.923	513732.058	548898.635	551237.528	0.000	0.000	0.000	0.000	0.000
549949.130	536544.013	529276.955	0.000	0.000	0.000	0.000	0.000	0.000
501620.233	448340.021	421862.608	0.000	0.000	0.000	0.000	0.000	0.000
427833.111	443982.702	442440.680	482928.478	0.000	0.000	0.000	0.000	0.000
472469.219	486878.621	511650.277	0.000	0.000	0.000	0.000	0.000	0.000
532799.113	506370.136	506144.595	483040.450	0.000	0.000	0.000	0.000	0.000
499755.120	490889.098	466960.229	0.000	0.000	0.000	0.000	0.000	0.000
466622.493	485759.947	470039.671	0.000	0.000	0.000	0.000	0.000	0.000
481269.010	423192.650	465376.024	0.000	0.000	0.000	0.000	0.000	0.000
466742.279	521053.153	541298.358	589209.222	0.000	0.000	0.000	0.000	0.000
519596.585	525585.502	505430.855	537310.867	0.000	0.000	0.000	0.000	0.000
527969.167	530051.256	555617.291	593637.394	0.000	0.000	0.000	0.000	0.000
587972.436	540169.721	565815.680	621917.621	0.000	0.000	0.000	0.000	0.000
624527.701	599804.464	630691.995	631935.492	0.000	0.000	0.000	0.000	0.000
618494.214	619198.880	619126.042	588633.487	0.000	0.000	0.000	0.000	0.000
591138.829	631540.390	603664.242	641387.449	620505.215	0.000	0.000	0.000	0.000
649089.328	665366.983	646107.525	700069.307	0.000	0.000	0.000	0.000	0.000
628606.631	613222.299	602812.724	654176.261	636014.985	0.000	0.000	0.000	0.000
611187.170	609730.072	640307.348	674077.020	0.000	0.000	0.000	0.000	0.000
646466.736	680239.716	654013.682	675182.975	629703.095	0.000	0.000	0.000	0.000
637409.568	605433.157	605176.681	614182.707	0.000	0.000	0.000	0.000	0.000
609005.980	620428.220	593986.481	563335.850	0.000	0.000	0.000	0.000	0.000
578014.635	628871.490	548365.870	575119.193	0.000	0.000	0.000	0.000	0.000
547171.670	538056.754	557923.631	576123.152	0.000	0.000	0.000	0.000	0.000
591649.460	591645.959	640660.136	574309.967	0.000	0.000	0.000	0.000	0.000
578034.682	522007.851	547699.116	553673.067	0.000	0.000	0.000	0.000	0.000
539633.373	550412.259	548005.261	528192.262	0.000	0.000	0.000	0.000	0.000
568388.505	565572.472	575523.007	538160.996	0.000	0.000	0.000	0.000	0.000
551660.221	534547.826	547666.121	0.000	0.000	0.000	0.000	0.000	0.000
505091.321	528571.957	489035.817	473137.612	0.000	0.000	0.000	0.000	0.000
473846.066	490256.159	457347.749	0.000	0.000	0.000	0.000	0.000	0.000
462845.109	470393.437	428106.016	0.000	0.000	0.000	0.000	0.000	0.000
393281.184	379318.062	335952.644	0.000	0.000	0.000	0.000	0.000	0.000
347528.723	333046.913	0.000	0.000	0.000	0.000	0.000	0.000	0.000
279180.661	306105.270	0.000	0.000	0.000	0.000	0.000	0.000	0.000
340703.894	369227.134	383620.921	0.000	0.000	0.000	0.000	0.000	0.000
377566.508	385297.064	0.000	0.000	0.000	0.000	0.000	0.000	0.000
359985.457	389270.157	363598.021	0.000	0.000	0.000	0.000	0.000	0.000
373105.093	354526.955	0.000	0.000	0.000	0.000	0.000	0.000	0.000
385258.470	388571.340	357564.272	0.000	0.000	0.000	0.000	0.000	0.000
344902.513	384966.296	381899.492	0.000	0.000	0.000	0.000	0.000	0.000
416934.199	395727.723	419873.450	0.000	0.000	0.000	0.000	0.000	0.000
417470.297	405058.369	0.000	0.000	0.000	0.000	0.000	0.000	0.000
348577.803	361952.953	343964.118	0.000	0.000	0.000	0.000	0.000	0.000
352646.613	353516.785	0.000	0.000	0.000	0.000	0.000	0.000	0.000
321818.662	354554.609	360552.655	0.000	0.000	0.000	0.000	0.000	0.000
343203.877	329853.380	0.000	0.000	0.000	0.000	0.000	0.000	0.000
359432.959	371080.922	407356.865	0.000	0.000	0.000	0.000	0.000	0.000
442675.709	507387.563	521436.244	0.000	0.000	0.000	0.000	0.000	0.000
535598.558	503717.435	520359.048	540362.367	0.000	0.000	0.000	0.000	0.000
517266.351	507526.620	529061.339	509185.710	0.000	0.000	0.000	0.000	0.000
533751.795	570574.340	557889.393	519232.367	0.000	0.000	0.000	0.000	0.000
499094.144	519615.485	515612.754	0.000	0.000	0.000	0.000	0.000	0.000
562752.535	560067.208	583835.919	586321.128	0.000	0.000	0.000	0.000	0.000
557252.079	522640.799	535277.461	547921.187	0.000	0.000	0.000	0.000	0.000
545806.839	553706.790	535598.558	623841.993	0.000	0.000	0.000	0.000	0.000
594671.741	590939.712	636679.082	670528.913	705377.800	0.000	0.000	0.000	0.000
659765.519	663508.367	718096.756	692928.663	0.000	0.000	0.000	0.000	0.000
664928.986	682212.004	636699.351	594802.615	604785.059	0.000	0.000	0.000	0.000
597803.669	670075.115	695323.256	671668.357	0.000	0.000	0.000	0.000	0.000
637048.174	668337.510	623628.018	664478.318	691902.663	0.000	0.000	0.000	0.000
709768.544	684739.217	658531.606	649283.191	669976.350	0.000	0.000	0.000	0.000
664045.899	664822.891	667587.938	673849.907	0.000	0.000	0.000	0.000	0.000
699354.496	680716.658	714862.711	764906.108	745945.785	0.000	0.000	0.000	0.000
790189.013	726992.505	685311.714	727876.203	695618.300	0.000	0.000	0.000	0.000
679999.184	698641.143	650550.366	682430.819	692650.288	0.000	0.000	0.000	0.000
705084.363	722872.406	677066.407	691276.096	649262.114	0.000	0.000	0.000	0.000
634973.045	665141.276	675881.180	685532.522	0.000	0.000	0.000	0.000	0.000
675954.278	704041.905	726855.116	760751.318	724768.980	729650.060	0.000	0.000	0.000
714668.572	689821.681	695565.077	636456.212	0.000	0.000	0.000	0.000	0.000
652090.275	646997.930	581929.912	584026.865	598429.720	0.000	0.000	0.000	0.000
637897.490	678711.534	613877.310	668194.605	0.000	0.000	0.000	0.000	0.000
701385.236	667129.210	666448.960	658601.000	676718.187	0.000	0.000	0.000	0.000
670623.344	621581.303	630381.885	674982.450	0.000	0.000	0.000	0.000	0.000
680503.573	631703.958	651190.050	658839.652	640922.929	0.000	0.000	0.000	0.000
632959.465	575778.164	548666.740	616857.481	0.000	0.000	0.000	0.000	0.000
617215.371	605037.543	598476.279	587292.172	0.000	0.000	0.000	0.000	0.000
589834.787	607241.968	606814.527	646692.491	0.000	0.000	0.000	0.000	0.000
589580.926	605645.830	618207.446	627081.125	609581.400	0.000	0.000	0.000	0.000
618643.439	591919.120	616659.678	608453.858	0.000	0.000	0.000	0.000	0.000
633003.538	613888.616	640906.498	654120.633	681092.199	0.000	0.000	0.000	0.000
676260.550	709778.620	703502.033	682426.161	0.000	0.000	0.000	0.000	0.000
726437.984	706963.591	719973.505	697583.571	669603.996	0.000	0.000	0.000	0.000
692103.788	660619.793	692847.047	667325.094	633601.135	0.000	0.000	0.000	0.000
670569.380	649776.802	697408.430	664257.626	645352.814	0.000	0.000	0.000	0.000
722731.346	670974.322	725278.870	653667.401	0.000	0.000	0.000	0.000	0.000
701291.779	659421.819	637925.975	611276.835	597378.702	0.000	0.000	0.000	0.000
518809.436	545577.548	573374.769	551678.482	0.000	0.000	0.000	0.000	0.000
557976.554	582628.353	557606.308	568753.804	0.000	0.000	0.000	0.000	0.000
661966.703	627081.125	635513.781	664951.093	0.000	0.000	0.000	0.000	0.000
672671.380	631763.821	619241.058	635029.497	0.000	0.000	0.000	0.000	0.000
612396.122	611598.351	658874.379	630906.866	608991.145	0.000	0.000	0.000	0.000
636683.136	632947.446	673078.865	635897.697	0.000	0.000	0.000	0.000	0.000
685668.836	664743.343	695870.011	696543.750	717360.115	0.000	0.000	0.000	0.000
741015.191	745311.988	733239.967	683041.447	723452.896	0.000	0.000	0.000	0.000
733035.721	760190.352	759861.097	765151.921	804712.396	818719.196	0.000	0.000	0.000
792367.912	874393.390	835715.121	770867.380	852638.490	0.000	0.000	0.000	0.000
843490.363	811859.646	792123.128	852231.568	845623.055	844138.304	0.000	0.000	0.000
802432.977	779162.089	819779.643	809257.910	822172.344	790876.449	0.000	0.000	0.000
760207.689	716768.806	762613.629	789596.279	752734.307	0.000	0.000	0.000	0.000
738797.976	812367.483	776560.304	749512.817	758466.381	747417.672	0.000	0.000	0.000
745034.346	749226.424	736946.829	720481.858	0.000	0.000	0.000	0.000	0.000
699212.687	721407.032	722747.017	720564.923	672675.905	721610.056	0.000	0.000	0.000
741581.199	724853.036	766224.810	711176.855	729421.204	745534.250	0.000	0.000	0.000
777653.353	749973.751	739765.346	698294.764	731919.752	0.000	0.000	0.000	0.000
715727.394	707523.808	706808.688	710429.099	658561.964	0.000	0.000	0.000	0.000
687374.984	752162.467	684518.920	676489.291	681263.881	0.000	0.000	0.000	0.000
671163.462	726506.593	731165.185	712265.932	744956.644	0.000	0.000	0.000	0.000
750784.570	728173.014	754808.128	732348.569	775368.106	0.000	0.000	0.000	0.000
759532.128	771914.657	813451.230	761434.848	773341.376	767106.474	0.000	0.000	0.000
746302.073	758345.593	781188.970	780951.042	784806.153	0.000	0.000	0.000	0.000
769935.556	735867.662	739935.034	736881.664	700025.201	0.000	0.000	0.000	0.000
741482.223	749417.328	802201.240	768893.639	770421.960	792707.095	0.000	0.000	0.000
772308.120	780652.313	745284.214	795791.853	783238.692	0.000	0.000	0.000	0.000
793732.687	775668.820	831379.591	793128.336	754079.570	0.000	0.000	0.000	0.000
713673.994	712367.411	735591.600	767094.706	741779.232	0.000	0.000	0.000	0.000
772618.404	834731.509	772182.884	796197.361	805470.757	775753.062	0.000	0.000	0.000
807539.186	763271.381	837464.826	730060.230	750688.757	796723.871	0.000	0.000	0.000
777417.574	797397.295	783373.677	797104.915	803058.045	0.000	0.000	0.000	0.000
835282.325	853730.375	854065.780	775157.745	775091.655	768598.154	0.000	0.000	0.000
814663.951	789091.598	780890.058	794653.571	788332.676	0.000	0.000	0.000	0.000
784880.070	776180.571	820317.627	804220.549	824354.736	783398.225	0.000	0.000	0.000
738961.759	824585.852	785885.496	735040.096	709879.391	0.000	0.000	0.000	0.000
740022.645	767783.792	763772.732	765397.892	706913.615	0.000	0.000	0.000	0.000
697968.215	756641.420	769449.766	824531.460	773921.927	745134.273	0.000	0.000	0.000
799060.305	747512.652	772415.498	800678.976	748413.364	0.000	0.000	0.000	0.000
838693.986	815554.251	853453.500	882643.694	838040.327	845315.683	0.000	0.000	0.000
841885.487	851194.225	853956.380	832161.373	816813.285	817514.429	0.000	0.000	0.000
797543.566	756000.756	744878.957	724627.179	741471.227	0.000	0.000	0.000	0.000
701213.099	699369.169	710883.628	646174.325	596366.933	0.000	0.000	0.000	0.000
591145.818	595525.223	632863.327	590981.620	0.000	0.000	0.000	0.000	0.000
577333.872	565524.496	603525.798	623814.752	0.000	0.000	0.000	0.000	0.000
630974.540	592785.797	619859.044	608316.909	0.000	0.000	0.000	0.000	0.000
612778.891	586895.791	560943.732	548113.394	0.000	0.000	0.000	0.000	0.000
526823.203	533233.796	532410.488	530765.842	0.000	0.000	0.000	0.000	0.000
505101.525	519653.287	495302.060	0.000	0.000	0.000	0.000	0.000	0.000
526598.490	522446.932	542790.922	510271.771	0.000	0.000	0.000	0.000	0.000
529271.352	516070.433	537732.704	458253.139	0.000	0.000	0.000	0.000	0.000
449074.906	461979.119	459563.047	0.000	0.000	0.000	0.000	0.000	0.000
485583.040	478102.888	458482.149	0.000	0.000	0.000	0.000	0.000	0.000
427816.638	419487.722	431911.337	0.000	0.000	0.000	0.000	0.000	0.000
410044.449	431484.566	446675.838	0.000	0.000	0.000	0.000	0.000	0.000
492671.511	484083.340	445964.689	0.000	0.000	0.000	0.000	0.000	0.000
420891.364	393250.253	430524.163	0.000	0.000	0.000	0.000	0.000	0.000
437133.627	482814.228	498663.582	558272.482	0.000	0.000	0.000	0.000	0.000
557886.280	541544.593	510232.717	0.000	0.000	0.000	0.000	0.000	0.000
530754.574	566498.417	580932.629	623091.781	566617.182	0.000	0.000	0.000	0.000
594859.227	619049.388	612122.473	605785.249	0.000	0.000	0.000	0.000	0.000
663653.679	655995.802	655621.628	683503.640	671510.496	0.000	0.000	0.000	0.000
725205.233	743511.008	736328.226	663257.523	0.000	0.000	0.000	0.000	0.000
710696.696	728549.676	723620.418	677727.174	682551.925	0.000	0.000	0.000	0.000
654356.048	637454.263	613346.418	567814.030	627088.990	0.000	0.000	0.000	0.000
574758.889	592610.151	589219.638	601272.292	0.000	0.000	0.000	0.000	0.000
552641.905	576338.980	611090.062	621226.052	0.000	0.000	0.000	0.000	0.000
588387.583	612167.440	632515.070	680119.429	0.000	0.000	0.000	0.000	0.000
656844.650	715583.988	717411.579	659256.622	681027.262	0.000	0.000	0.000	0.000
653065.489	647538.383	588858.792	567656.091	597735.777	0.000	0.000	0.000	0.000
526734.405	509403.590	483488.856	470072.814	0.000	0.000	0.000	0.000	0.000
471722.589	432497.892	406477.627	0.000	0.000	0.000	0.000	0.000	0.000
398119.285	362422.577	0.000	0.000	0.000	0.000	0.000	0.000	0.000
379256.203	381868.866	361171.206	0.000	0.000	0.000	0.000	0.000	0.000
378663.092	393440.559	0.000	0.000	0.000	0.000	0.000	0.000	0.000
312713.036	324993.988	330591.627	0.000	0.000	0.000	0.000	0.000	0.000
353721.861	363221.631	0.000	0.000	0.000	0.000	0.000	0.000	0.000
411999.061	421764.748	408807.345	0.000	0.000	0.000	0.000	0.000	0.000
447453.319	428772.339	436885.357	0.000	0.000	0.000	0.000	0.000	0.000
456512.609	482408.957	455157.849	452984.716	0.000	0.000	0.000	0.000	0.000
432139.045	353948.472	0.000	0.000	0.000	0.000	0.000	0.000	0.000
322429.831	322916.061	324130.197	0.000	0.000	0.000	0.000	0.000	0.000
344556.693	326057.895	0.000	0.000	0.000	0.000	0.000	0.000	0.000
286656.978	281267.052	0.000	0.000	0.000	0.000	0.000	0.000	0.000
294421.594	300883.997	0.000	0.000	0.000	0.000	0.000	0.000	0.000
324951.745	344301.636	0.000	0.000	0.000	0.000	0.000	0.000	0.000
334788.548	316503.773	0.000	0.000	0.000	0.000	0.000	0.000	0.000
314814.873	320190.577	355289.010	0.000	0.000	0.000	0.000	0.000	0.000
364932.871	366290.974	0.000	0.000	0.000	0.000	0.000	0.000	0.000
381279.192	343971.216	360570.856	0.000	0.000	0.000	0.000	0.000	0.000
357427.523	386555.596	382080.428	0.000	0.000	0.000	0.000	0.000	0.000
366187.693	335624.530	0.000	0.000	0.000	0.000	0.000	0.000	0.000
320293.132	303435.804	0.000	0.000	0.000	0.000	0.000	0.000	0.000
296126.079	268216.601	0.000	0.000	0.000	0.000	0.000	0.000	0.000
267630.851	296280.495	0.000	0.000	0.000	0.000	0.000	0.000	0.000
276986.059	276222.492	0.000	0.000	0.000	0.000	0.000	0.000	0.000
287979.450	314167.049	0.000	0.000	0.000	0.000	0.000	0.000	0.000
302353.215	320835.713	0.000	0.000	0.000	0.000	0.000	0.000	0.000
327481.244	334919.736	377159.237	0.000	0.000	0.000	0.000	0.000	0.000
346454.729	338530.911	0.000	0.000	0.000	0.000	0.000	0.000	0.000
365096.751	377793.309	337556.161	0.000	0.000	0.000	0.000	0.000	0.000
367383.677	382393.092	0.000	0.000	0.000	0.000	0.000	0.000	0.000
375691.272	390840.267	386672.183	0.000	0.000	0.000	0.000	0.000	0.000
369002.328	356968.198	0.000	0.000	0.000	0.000	0.000	0.000	0.000
314851.547	324258.421	342481.001	0.000	0.000	0.000	0.000	0.000	0.000
366782.692	339773.167	0.000	0.000	0.000	0.000	0.000	0.000	0.000
352560.826	362289.962	0.000	0.000	0.000	0.000	0.000	0.000	0.000
337348.910	342393.054	294753.969	0.000	0.000	0.000	0.000	0.000	0.000
310413.440	322988.027	0.000	0.000	0.000	0.000	0.000	0.000	0.000
353704.346	316877.866	0.000	0.000	0.000	0.000	0.000	0.000	0.000
343979.499	296698.928	0.000	0.000	0.000	0.000	0.000	0.000	0.000
262873.576	269003.771	0.000	0.000	0.000	0.000	0.000	0.000	0.000
297060.291	327664.733	375435.975	0.000	0.000	0.000	0.000	0.000	0.000
354308.390	394713.990	0.000	0.000	0.000	0.000	0.000	0.000	0.000
389327.748	407845.312	387001.397	0.000	0.000	0.000	0.000	0.000	0.000
401867.882	381072.873	406150.747	0.000	0.000	0.000	0.000	0.000	0.000
414715.775	421329.378	431415.691	0.000	0.000	0.000	0.000	0.000	0.000
443152.409	428974.665	472493.775	0.000	0.000	0.000	0.000	0.000	0.000
481607.413	433450.220	422861.589	0.000	0.000	0.000	0.000	0.000	0.000
463007.978	442740.386	450489.006	0.000	0.000	0.000	0.000	0.000	0.000
424796.204	446787.597	431984.103	0.000	0.000	0.000	0.000	0.000	0.000
438356.164	439442.611	457797.901	0.000	0.000	0.000	0.000	0.000	0.000
494339.809	512586.563	493108.804	522365.060	0.000	0.000	0.000	0.000	0.000
461744.471	472063.294	513953.847	488639.140	0.000	0.000	0.000	0.000	0.000
434152.144	441963.556	446653.892	0.000	0.000	0.000	0.000	0.000	0.000
433922.311	436315.404	461616.581	0.000	0.000	0.000	0.000	0.000	0.000
460045.084	442153.109	418769.237	0.000	0.000	0.000	0.000	0.000	0.000
473628.372	459947.750	421583.383	0.000	0.000	0.000	0.000	0.000	0.000
409856.222	409361.274	407654.114	0.000	0.000	0.000	0.000	0.000	0.000
407254.008	399155.387	431564.638	0.000	0.000	0.000	0.000	0.000	0.000
449804.110	393080.216	376137.817	0.000	0.000	0.000	0.000	0.000	0.000
376354.405	381157.117	0.000	0.000	0.000	0.000	0.000	0.000	0.000
358276.547	332170.736	341895.537	0.000	0.000	0.000	0.000	0.000	0.000
343719.387	414185.008	0.000	0.000	0.000	0.000	0.000	0.000	0.000
396658.548	410456.797	449704.994	0.000	0.000	0.000	0.000	0.000	0.000
491775.062	462905.100	456042.102	499882.528	0.000	0.000	0.000	0.000	0.000
485809.504	509850.308	450016.651	0.000	0.000	0.000	0.000	0.000	0.000
501383.819	475707.972	450338.880	0.000	0.000	0.000	0.000	0.000	0.000
435405.428	416776.070	472793.120	0.000	0.000	0.000	0.000	0.000	0.000
493732.071	470287.251	486599.062	477454.594	0.000	0.000	0.000	0.000	0.000
523091.892	519148.804	493812.529	0.000	0.000	0.000	0.000	0.000	0.000
528675.351	554914.321	571209.880	539461.617	0.000	0.000	0.000	0.000	0.000
521357.406	519945.094	523861.910	550215.409	0.000	0.000	0.000	0.000	0.000
551252.722	564378.676	652694.650	576787.754	0.000	0.000	0.000	0.000	0.000
588058.876	605664.171	612891.561	585912.324	0.000	0.000	0.000	0.000	0.000
595479.123	621025.437	661638.216	634827.930	623464.718	0.000	0.000	0.000	0.000
611194.641	622657.252	600950.704	572268.989	0.000	0.000	0.000	0.000	0.000
601192.766	556771.173	547001.067	521335.662	0.000	0.000	0.000	0.000	0.000
546307.779	579891.676	515562.246	0.000	0.000	0.000	0.000	0.000	0.000
509548.947	533757.493	566482.371	541747.026	0.000	0.000	0.000	0.000	0.000
505983.252	485135.450	464800.647	455282.184	0.000	0.000	0.000	0.000	0.000
462598.881	502459.539	474174.107	0.000	0.000	0.000	0.000	0.000	0.000
434640.878	433608.096	456325.123	0.000	0.000	0.000	0.000	0.000	0.000
427217.150	443325.294	414915.378	0.000	0.000	0.000	0.000	0.000	0.000
457245.280	419524.679	425331.014	0.000	0.000	0.000	0.000	0.000	0.000
460042.968	437701.890	435000.109	0.000	0.000	0.000	0.000	0.000	0.000
463224.599	518693.722	498251.139	502785.431	0.000	0.000	0.000	0.000	0.000
495704.719	504584.147	509203.860	0.000	0.000	0.000	0.000	0.000	0.000
474966.871	455334.010	465408.512	0.000	0.000	0.000	0.000	0.000	0.000
455236.586	466809.822	515052.407	463424.242	0.000	0.000	0.000	0.000	0.000
493807.652	506172.777	520648.937	0.000	0.000	0.000	0.000	0.000	0.000
520610.989	498516.912	511739.300	517365.369	0.000	0.000	0.000	0.000	0.000
476394.645	444883.396	447285.202	0.000	0.000	0.000	0.000	0.000	0.000
436999.908	426054.058	450497.124	0.000	0.000	0.000	0.000	0.000	0.000
420806.349	423151.463	427001.892	0.000	0.000	0.000	0.000	0.000	0.000
399083.704	369825.221	0.000	0.000	0.000	0.000	0.000	0.000	0.000
365477.039	412141.694	394485.098	0.000	0.000	0.000	0.000	0.000	0.000
381222.504	330661.588	378818.012	0.000	0.000	0.000	0.000	0.000	0.000
351454.318	357128.827	0.000	0.000	0.000	0.000	0.000	0.000	0.000
350157.221	290502.599	0.000	0.000	0.000	0.000	0.000	0.000	0.000
284198.291	263085.892	0.000	0.000	0.000	0.000	0.000	0.000	0.000
239855.319	231833.525	0.000	0.000	0.000	0.000	0.000	0.000	0.000
228164.644	0.000	0.000	0.000	0.000	0.000	0.000	0.000	0.000
204961.713	233085.020	0.000	0.000	0.000	0.000	0.000	0.000	0.000
262145.874	305479.695	0.000	0.000	0.000	0.000	0.000	0.000	0.000
291544.340	302462.041	0.000	0.000	0.000	0.000	0.000	0.000	0.000
328406.146	324998.213	337518.564	0.000	0.000	0.000	0.000	0.000	0.000
334628.345	352506.142	0.000	0.000	0.000	0.000	0.000	0.000	0.000
384418.740	401255.126	357720.320	0.000	0.000	0.000	0.000	0.000	0.000
325020.395	307252.700	0.000	0.000	0.000	0.000	0.000	0.000	0.000
343175.610	347081.220	324215.318	0.000	0.000	0.000	0.000	0.000	0.000
352268.964	331416.640	0.000	0.000	0.000	0.000	0.000	0.000	0.000
326405.912	326434.680	0.000	0.000	0.000	0.000	0.000	0.000	0.000
358017.443	379701.175	422949.225	0.000	0.000	0.000	0.000	0.000	0.000
407089.877	333238.916	0.000	0.000	0.000	0.000	0.000	0.000	0.000
341352.850	303830.390	291804.666	0.000	0.000	0.000	0.000	0.000	0.000
287967.010	281900.574	0.000	0.000	0.000	0.000	0.000	0.000	0.000
273508.014	0.000	0.000	0.000	0.000	0.000	0.000	0.000	0.000
246358.210	242248.649	0.000	0.000	0.000	0.000	0.000	0.000	0.000
279728.887	260509.609	0.000	0.000	0.000	0.000	0.000	0.000	0.000
284414.916	312742.375	0.000	0.000	0.000	0.000	0.000	0.000	0.000
308573.403	298195.915	0.000	0.000	0.000	0.000	0.000	0.000	0.000
313584.807	346889.786	351114.966	0.000	0.000	0.000	0.000	0.000	0.000
294141.005	287118.706	0.000	0.000	0.000	0.000	0.000	0.000	0.000
248562.068	0.000	0.000	0.000	0.000	0.000	0.000	0.000	0.000
225308.955	194957.236	0.000	0.000	0.000	0.000	0.000	0.000	0.000
189945.068	0.000	0.000	0.000	0.000	0.000	0.000	0.000	0.000
214985.800	212494.688	0.000	0.000	0.000	0.000	0.000	0.000	0.000
216513.483	0.000	0.000	0.000	0.000	0.000	0.000	0.000	0.000
201998.166	0.000	0.000	0.000	0.000	0.000	0.000	0.000	0.000
194816.707	154300.986	0.000	0.000	0.000	0.000	0.000	0.000	0.000
186920.779	0.000	0.000	0.000	0.000	0.000	0.000	0.000	0.000
229268.405	0.000	0.000	0.000	0.000	0.000	0.000	0.000	0.000
203124.460	172453.338	0.000	0.000	0.000	0.000	0.000	0.000	0.000
182211.095	0.000	0.000	0.000	0.000	0.000	0.000	0.000	0.000
[truncated: 42,171 more rows]
