# Supplementary material for: Comprehensive view of microscopic interactions between DNA-coated colloids
Source: Nat Commun. 2022 Apr 28;13:2304. doi: 10.1038/s41467-022-29853-w (PMC9051097; doi:10.1038/s41467-022-29853-w)
Supplement: Supplementary file 2 — Source data files [file 41467_2022_29853_MOESM2_ESM.zip › Fig1_Fig2_59.1C_A6B6.txt]

original data is:/Volumes/GoogleDrive/Shared drives/PineGroup/Fan/TIRM/Data files/2020.1.18/p2/p2-88set-DV1000-5um0.3%A6.txt
899730.2347543368
895290.0522313314
839643.9191936948
967265.3506410867
919939.2505731492
872474.7829895432
938040.3678899216
887067.3052739282
877147.4831412232
881687.7704914561
882788.9883242825
909548.9986393442
907151.0804363033
870663.1707148049
905145.6454745033
856107.8327150461
833081.3464360903
870925.545637283
837442.4313182735
821688.3684787164
936432.053118262
890264.2862365539
962093.8238332523
850404.1889079954
842879.2324604434
903840.0094902443
928634.5719970455
908947.9989804956
893719.4394402434
941900.8513759449
897117.0787872416
907370.7376737862
867350.7230352242
861116.9918712089
879843.5541813853
943182.4739654078
878602.8152229153
982948.5169535633
911389.9241569922
871726.5158328598
838081.7969808057
908273.6746004841
909677.6496915377
898877.1602536144
932082.9622863657
887228.3877894306
898261.3917624624
902453.6412051064
863154.3001170051
901389.399497815
881462.5393471706
905522.0766647279
872566.5514501263
945194.132703017
933317.7054230426
903590.1536098476
896702.0762630794
873230.9633823829
897843.9029674046
865331.7330177878
880753.5115331789
848763.4465132216
886607.3959575638
907983.3488658469
901742.9102377167
858957.7510728142
865296.1263707876
847814.3511312795
865839.3523539347
896724.9970383961
849437.6241843058
895715.3777913118
861691.3608590527
819988.679387172
881883.8093753201
845213.8198231291
861069.1607302497
865849.4250963216
889953.7909209875
864304.5712038907
849924.5469446718
850083.314142975
881302.0307984422
845681.6889107111
868880.5454794304
842673.1405042356
855961.7869847713
807287.2289206774
851648.2303115982
882535.2471571732
879337.0524570397
855643.469210841
850264.2974182195
873542.5340788153
867531.4231922678
845083.1957582156
841394.7067763014
878116.9942461653
869279.5451674459
831803.8155397829
820342.9703628151
855351.4776361864
842903.0863595302
882126.0465324903
902098.0791547038
895071.6112258071
837119.0467454412
908558.3187132499
866769.2121288611
856301.7349919211
850685.950302067
873149.7950589354
851529.8252621652
883500.1859113947
924332.9400062615
829366.5295463963
873012.7625314486
869635.9769610483
927970.0238348364
900107.0941524459
871939.3969135126
887171.0681176791
846543.6607645764
922609.4138538488
894431.609385123
867677.6923580416
868458.7067722385
890572.8266273513
881703.2419230132
886149.7336588632
855123.5128345322
871631.3934496611
843654.7365038805
875942.232996831
870991.4839281412
897339.835297452
915455.7341043935
857952.6643486
924205.1110297132
869371.1101473588
853736.7327011749
908854.2306907973
900259.6491158577
846322.4769759877
874685.1522708286
848325.1030000057
915596.0491631583
885985.1437599161
902770.018789914
874813.4182527841
893803.3981481595
893725.6684756735
881333.6432349589
851446.9364256465
855617.6340473709
898097.9230997665
867133.847582458
866738.6044950844
893850.0248372762
884048.0836086608
876820.5248088762
916183.342437549
863251.0244943127
855375.2469787961
875089.1428906363
921095.28322946
904846.6579948955
858382.1791865753
900796.7418041332
818775.8008471949
857747.0343153966
882143.8162083649
834832.361525727
848394.6742671174
881338.036432164
873313.5110204984
922211.2470317462
909210.0894655408
913100.0623215078
865138.2105992772
913635.1632984814
907525.5104187452
866320.306959698
883470.1229209709
876190.7073021918
888056.8001029859
895582.1343229846
850290.0319618126
928991.196019104
900165.746494479
861490.2263875687
887203.6386980037
938937.1344254094
902667.3285694094
903003.6971296356
921054.40610571
891937.4304972664
874910.720303925
894288.4335253178
926436.7301610687
864852.263210801
907686.3756741472
916982.8385507325
906309.9838401754
868855.7155421085
902888.1246561576
851220.4711819461
888858.1981191006
938540.8364672489
876404.5172260092
898308.623395012
878281.4039738802
868848.1319622404
889502.4053597171
898027.9471659339
890083.5173805142
866145.0090030832
846671.5640332664
869225.9024706869
875136.4223149689
897607.3365657362
850901.4772226103
863420.819285217
863675.8407531814
856492.4986261206
897585.6949036671
882522.5675854338
846183.7956710511
880825.5471601398
921428.2980523193
901325.5193472169
885907.2990444498
902087.6941436452
846002.5556444218
844890.0425464043
877651.2578492141
810630.4025524682
814099.9016557946
799185.3471588113
855242.6820611425
859605.5213624067
907103.0770622266
863164.2141602207
886226.4336560117
906578.326549222
850256.647839467
869065.363526372
850109.5676095551
842807.7240886381
807104.9909632383
877788.5702329786
883081.3368974808
908868.9189563603
864722.8094092351
777017.3272557245
833030.2464954569
843405.0971280418
861940.2281531049
824472.5115702574
828325.7603791254
845903.8945793251
814302.4401704739
881425.974152192
898211.3065240947
861945.0732858032
894623.1594369351
859715.244977107
915508.2149059386
853643.1772230428
867195.4939280434
874173.5150205565
914125.5085001965
902825.9833665825
891435.3516193295
920731.9262580583
898489.0662823797
891374.3296919165
850847.8644862806
889579.6676650913
874333.8662279651
894902.8641745183
893879.4725043629
892079.0062171193
895617.3303124001
906183.5377898223
902006.1026490035
883880.2128895547
863250.5735110929
873769.768513235
849774.2458955958
880832.3696577884
857303.1607994286
815082.7633201284
870501.1572195084
888539.4394971784
833840.9851527507
856028.0701858434
839485.036596071
853167.9233830445
879202.3845463789
897019.6450856877
871221.3320005843
907143.1212906837
896384.3169555953
877578.4289949343
831792.8554083123
889675.0911953491
928359.5753556513
901261.21788883
878046.1937944996
921195.0270722758
885096.4727217657
864758.8037425843
869446.7351343413
928194.5958966552
863811.1390291268
850199.116531377
872890.3784030159
876693.4316436509
863842.4302528938
913546.7882303619
865466.4885756555
863117.090288396
871301.8493681876
871878.9368146453
875282.397627376
894124.6328059933
876666.9943501023
944304.140259322
908611.792533251
888901.1911715069
873965.4791736968
911974.4455394326
876769.5532683211
852637.3983599744
898745.6458140006
892896.0896300077
916694.2438076055
896451.4473464033
918064.9402460093
883515.8835060333
889235.6111260806
931176.3081057661
870725.3334446894
901307.0241424658
910589.3341987003
899902.4146130001
878844.3853849743
875672.2805142326
901517.6690003802
959233.7538430248
887956.8760417684
860240.8965962271
888133.7295060044
891040.0547707076
874888.7973899418
863156.0073633138
885130.7136904343
872381.0383709036
880059.5714043314
872521.0537903237
893013.8725284867
867998.7856184253
890309.0330597474
884943.8018520572
881593.8439949593
940985.7854880621
896921.5533309663
901603.3725232817
884517.6910646108
925186.7259545613
900119.7871927323
856424.9407787342
849980.8127121706
864347.2699926449
837362.5536197606
891243.1445931252
839190.7129123386
882193.7335770088
871127.2355867364
879672.2349411275
901987.8686397839
894523.5796823106
885332.8590683085
902339.9637973844
890980.8578691396
911652.7392831761
877836.6800390985
884667.3641365096
857745.0225750096
910688.8243542067
875996.6414736956
856043.8089330846
896414.191731974
901387.3838699665
876897.32334666
891948.7451616619
849093.7013145708
903094.5378049917
904603.9766325196
904058.6337967613
880626.6782973157
882054.7801337852
897307.2013057687
842335.7688128699
873723.3346546893
847392.9448308232
894528.893340877
857194.1241844497
865070.4613611395
866793.2968705497
880431.1817122784
892906.9368859243
885528.5603910908
832745.8382273733
768865.857394373
797683.1868916922
838781.7237189286
888545.6348756803
903032.0953615466
850712.7171761235
873137.0243190147
893273.2787898176
872819.3665881278
873467.9567135484
860850.7141656752
880114.7589441063
882919.8520484394
820241.6784782717
838294.1842332061
869424.8653128371
860664.40271676
916537.3494445758
846168.0294958786
858704.5488702683
878774.1585673427
844905.7685866936
866722.0239279254
869042.7605906301
904312.2805744056
848325.5368788468
869263.0175035535
823626.6464481184
830645.7997121401
866116.7892952166
893418.0531969396
931516.8014169065
895649.7549547125
891032.3318099547
842060.6369822249
857533.9784711245
941779.570276248
871832.5323971817
878535.1608335325
854230.6805848856
873116.169650841
891834.2620309936
862262.2927249377
898570.6787322662
869731.1710525714
883836.5976854526
880032.6846304997
856567.0478873099
866792.8994554738
881150.359334588
909787.2615242451
836926.6380240368
859136.1058335607
844531.3099524048
821148.3053801628
893767.0141164348
824807.9221608054
818469.1475128713
836521.1221722255
846354.8911384586
819931.7374111628
892258.7279899349
831668.8658743594
830231.0030640354
834768.0875585512
812067.6713574987
878142.8734604749
860064.7638670653
856319.6965768603
887057.7605894576
888104.0969044433
885755.0575214103
957095.8264399511
854091.9866596521
895884.1781801092
881679.4570009112
863763.4201216472
853700.6705419107
879490.6802612902
861934.5372793735
864274.376595757
826769.0282100227
877897.0251217687
866681.1813305789
877654.6498360452
850408.4576377575
948063.2087353072
899793.4981282749
867827.7928162562
853106.6997988424
878221.4100756189
876143.0596461762
872019.0675101017
863615.6766669839
847255.8041164123
888435.3458579762
836433.26889126
931743.368215858
866592.346831351
923885.3907373338
903354.1549333886
856102.1064191051
877880.5121940712
895999.7552578775
902409.6616101046
886467.2892503447
901475.1631781827
886076.3723932081
902575.905895005
849922.478683159
854383.7207572616
917756.6881168978
880976.1777616506
938020.8746911124
862742.7009048616
813270.3334024886
865448.4801835809
871129.163247722
883901.0035944993
865827.365223496
871366.0361342984
852740.3903264934
882434.6817996665
887721.2735534008
846472.0185872815
897738.5019008941
897775.5964938272
864574.689365657
947431.1545159763
903304.6299443664
868537.31565041
904808.9126336945
902463.9568938022
902195.1234303168
836440.0012428211
858529.7933309041
866893.4746941447
874991.6123321289
876290.5082444372
831076.5034306566
894415.268890369
891331.3476231568
924409.1686286028
867092.0239062894
880034.0394558017
851890.5522767208
908449.9903686333
931368.0207311155
859013.8293637503
831760.2172661221
878032.7584378165
900291.4928784093
919434.7305874866
879821.1775646266
863704.1488094134
843945.4343214266
893599.0791002521
903957.2851454671
903330.8834566539
868348.6120333925
884122.6738752658
901795.6729818536
921777.5193527387
843712.2179874978
851655.8278857146
882106.6780469706
863149.8384708418
859893.0431569116
870347.7701047591
859007.7393139654
884317.3477841085
865016.8895147683
924461.6655055282
859708.7407559622
869981.3242656535
885326.1180341803
825019.2690611212
855254.239346057
902556.5268885661
887179.9716882259
906105.4417446165
906627.3570573169
929401.5996259046
832479.4514499553
898028.0175290545
911455.7988627758
901458.9414506978
899354.3442923976
937507.1193874537
873469.8087354447
910862.0443359495
840487.33418854
934260.4092928027
951330.0806483077
939823.9402546347
949605.4821113604
907545.9722180599
882896.1765743124
941773.7611796968
850887.9690337847
881225.071136158
918636.7904863881
924142.1990840563
885951.4219287343
895224.1640200012
898440.1873574315
903732.2129406026
900627.5437690862
887075.6348424628
853672.4721603058
854916.1487221927
891750.9515276966
886110.8505763924
918929.8598678573
865601.9354016655
877918.2411773903
865633.6401946093
869263.4484528962
836686.7439518231
846056.8536909684
870669.0776699046
894981.9088882064
858618.6163454452
870012.5890412002
911088.102975043
895553.336146544
897067.5515552829
900724.3822008299
897444.442082759
854154.0302006409
909961.2635540557
913553.5531425704
865034.8899657575
880661.4630231969
889379.2823144556
860862.7758391066
916918.5785967265
880679.2715868833
916594.6778091528
869922.2222631015
870750.2929483119
949077.4838643507
922985.8370107859
883742.3163871921
915913.9439931433
862091.5478282082
914706.4818919608
902489.4391839723
844188.9447038118
865986.1614510545
892013.2554252679
916209.3336260256
900901.7550528958
930155.0327054504
898412.0405832604
930990.1816858992
922572.975012932
916978.2255639315
919937.0563384688
920775.5873361146
909288.634556435
922180.8539990042
874477.0376633895
871146.0285491641
914719.1066558943
899791.1549831505
856982.7495305014
917219.4492975215
934084.4752837704
893482.4874888251
932599.4909122521
906843.32955362
862976.0464124954
919146.1234884539
882906.4047810563
884377.911289874
941302.4330144776
853938.8339544311
871398.5341093079
874475.7874786714
877895.4220620913
913455.5098591363
826364.151869372
901568.7990923687
844147.7865276902
874720.3741749097
877531.2940335895
902644.2801032993
845718.2983836015
839897.8618740691
887466.1025742688
859910.5154837626
871839.8166021206
855956.6919289066
864135.8404636933
905725.9842060418
884639.5331555172
923830.1683116893
936847.9426741223
884097.2582423822
905673.696016036
883257.987994646
921331.0221777826
887852.9425650104
931536.6071558921
863132.6899499921
887554.5589468828
891591.7221461209
961477.2795472783
930829.2061499134
915020.2669535954
938217.576957888
881726.5751623546
895525.317566561
892649.5071700709
896275.7329724492
862698.6999732614
875643.185172067
877160.5295684347
936462.7641619281
935037.4599521076
946549.2539385399
925253.2031207834
941236.7754984079
908178.3140709733
908308.4218380449
901302.0267991852
897587.7309539546
919026.808301921
897269.9478426427
919550.3065756846
907800.3835006081
930450.8206169778
918869.7559243538
838785.4024222975
871233.2591103751
896453.0719881472
921998.8780551774
945166.3343110222
858816.370755244
924779.9813874117
861221.0432070773
883468.5942138121
909891.580407172
907943.4937867178
900738.187352011
870767.673102614
880774.9350380846
936479.7211579927
857493.942461886
915738.485949337
887136.6716198989
933342.978473133
859450.0965086017
897695.0347258665
934913.9491244834
922267.1347040161
959288.8474640241
903547.2414040631
877402.8865236952
916985.2748224845
936361.6592999871
928888.1299557607
896789.0827893638
900340.12880036
914262.1019883084
949909.5563527651
919943.1788932888
966423.6506094413
898959.3025007765
938523.4975668611
966929.8878072477
933762.0182214912
910416.0868091565
932394.3655698025
959633.0525029832
931487.9196082572
928502.6348851835
911204.7353333188
898031.0899522225
961844.8147414527
934679.5097005658
968251.8948291179
899343.8061266667
920021.7375927719
911826.8822269887
844802.5560288723
864167.5269979851
889380.5401338795
890533.937436112
884752.5809042419
874149.9305378229
864941.5603364124
899619.9022995699
886393.8824268486
895243.3317178045
905814.5981719943
865815.7817889713
875821.1995682945
851904.3165095206
869994.6186122026
866131.0988758965
912403.4613001605
893957.6348845446
916396.5566286098
911759.6095319064
992812.8285939936
950886.743814422
945245.1001927494
918775.4017285283
946677.9014213183
938802.9802706661
925373.0232761325
875564.3544372683
960140.8717536323
913562.4882247723
928081.1338502481
937306.2766296102
875828.7945624115
881825.2956482107
928999.7528865584
921775.6022770077
903306.1048191115
879280.6855124235
875250.4463565
877865.4183508889
891551.66949515
902676.5127888313
933421.7192314859
938191.0028226683
909556.2555619273
877877.8804488219
893267.2174829002
900356.6986637157
914286.2889908198
901122.6744637643
856533.7450821027
880775.4868453883
887109.5947531718
902452.0248050038
922873.1940004372
911313.1613390215
929890.6058203112
917013.3144438558
942354.3972092085
913085.8701159153
928282.803163535
932893.3393516133
948165.2246797027
960062.146147354
895232.354754115
878855.7654995408
845292.0303831804
889163.1134045876
938219.2715633074
856147.0908588893
873168.9282908875
871330.1368588493
912277.7245623297
926071.0514008724
891606.6903740284
915566.8634813488
899614.7527223853
873712.4050966813
915105.682603793
922189.0742432629
881691.4160146457
906838.3359174884
925193.5819513393
938887.8221157521
939982.9304102685
928662.696834439
878500.9623878119
897131.5210699416
950185.602880372
882191.2288186492
949263.5448843252
933731.9650769462
891216.7023960603
964817.9318412195
906084.0654119621
984762.5141078474
905370.5309284125
959961.5348732146
915259.7619417931
872194.4521336972
880440.81844848
919716.0108856857
907079.5074448558
845242.4411255415
891885.7419272922
853103.462849651
843420.7658921657
846596.389054385
863232.6133358518
927651.1227361157
851338.1292547202
874431.1348912129
904633.5056451408
884590.5535160475
872250.3595034818
863084.7096069867
885533.4048261116
891931.4991603985
845560.1926093944
886311.0491726452
850021.3588496968
913185.2646400954
933429.2935433816
883015.9275591043
914823.8556868082
903238.9379260375
917297.6502763361
867787.0307372487
891524.8713083246
875797.3469891013
936041.4247791301
926702.8806779508
895953.2526851075
917254.4408001457
956856.0340226109
940243.5083520459
866900.1417879891
902850.3633299947
859690.6579775997
902727.889730351
926850.3095877906
918111.2755494609
927852.3126149043
941742.6447836687
896783.7600552915
867339.4024293195
912857.5379052944
884198.4954827593
906424.8941612588
903725.8479403337
847885.9918195233
872504.4757983778
896887.326876435
912351.5320532371
907211.3493283254
918887.3447012445
862775.4631715349
900058.2267387402
923307.2474024007
908946.767162058
904540.1640172554
947672.3349675331
942507.6290124329
915536.6411514953
917215.9213842647
954841.7087102798
901062.2421290788
927920.2366402093
924686.1302432078
941132.2569376174
939258.8137229774
874850.4845988275
921652.2085647122
901326.2216201676
887961.9177647354
911977.4749979584
884861.0723193737
910340.1957285237
879379.3022249446
915622.3478081813
875064.5154777712
869253.9442332545
899416.6880741715
873871.1060000597
908540.8260104605
877187.2081049117
908734.3382829532
866202.6035441272
928649.5478879698
904282.816314019
957626.3478218168
883722.4044108968
940178.2350808063
892417.8708310751
884116.6046612477
939201.2925708632
919487.3075594539
972636.8366265655
900527.1507717269
913670.5749944863
955564.8132943762
925374.0386709347
910830.5651237012
871531.419652211
898394.8092560065
917448.4669346218
900254.2696875951
946244.0455144679
900124.5984147657
907635.7723880392
921192.138433818
902292.4195516417
876260.0557410456
911497.2950015701
965908.6893327504
875987.2007341182
908403.975205218
889625.8777455795
932808.7893547444
901812.7180322465
905311.6667776234
914343.970590411
838633.0664701401
874847.221416357
924646.5094285919
926757.5025063793
875435.4686492542
939392.8148567611
904149.9761284234
876607.3424637832
944088.728862378
844788.9033237342
900569.7748473969
893015.9844328971
923762.4010797692
896858.4427875485
915916.6705557718
892543.6573839723
932326.0682716845
914550.4062184421
923032.9492237819
912981.010287235
945176.0054083415
909170.938586629
886462.349821635
869229.1901128953
893652.9114599428
865789.134862307
914712.9913195292
916387.8648311382
885792.7283966662
937711.2500156537
897015.0576876262
920030.9584121224
869556.3701886707
868049.063016809
881234.1358960713
867975.0378259853
918287.1588060902
882578.5818359121
936326.424914991
852856.1130428507
874527.4902190329
909888.3124430662
885211.1667144815
896607.2150328136
885117.9923975919
906554.9168083537
906219.2432646258
936911.7027659449
933759.5933118388
926210.8349018409
880983.110535481
857428.9522122936
859342.3379318109
924689.450693565
914774.7064970825
873789.8023418968
881122.6532275411
854308.7971535451
897332.1271194401
872675.7571247588
917485.5741690295
930600.3092517823
903334.9933725512
821498.8295308622
842983.6397262509
951496.9809582501
930677.5722263823
878608.9705301803
911119.6738691751
965664.8632429002
888659.0356508796
873112.7660926455
879422.9385677287
929942.5190756638
938734.110615971
836608.8431881848
903528.1197918358
887019.9954264511
872985.6090915618
925025.6657866982
959494.7405113867
892651.6112651569
898894.4880475374
915011.4258580613
880218.2636962505
898264.5755616399
957084.7354537593
912121.1803721287
920903.7323162868
914508.4622857538
911875.5132800629
875027.6122987387
869776.6643413142
906252.8394073169
875267.1104962702
914605.949607709
875160.9037411525
901294.8218961363
933981.052072187
933026.3882688242
898241.3804855838
890461.1167219928
895227.9709775732
938442.2202518601
893435.2305443746
913482.2878546466
907098.5771821993
898219.226526564
935973.8388872682
873641.1912638331
890065.4486557934
918855.1940626705
858603.0964839882
937718.7889192807
907171.8043680708
969942.7668298825
911316.6363042432
924756.950790681
940639.3222887185
860894.9357978848
858002.590317707
916870.9848477102
882535.9073874159
969963.8089363556
933758.5794940488
948413.8360600248
931607.1916338084
897122.2892149233
905325.0638028979
878060.0343972566
876757.9819975239
829524.5856032227
884265.8502138834
895326.3818290271
901496.2954481749
878745.1310708579
914599.7226965982
896896.0653249202
934093.0879553496
868240.6685874064
929665.6162206228
898577.1398545145
919044.7054886129
955319.8831224372
925549.4287555125
893648.7303873617
857552.9700175109
892241.0866454835
933817.468270805
868786.4488929906
935017.7685115752
949872.5181260747
914055.3677360143
916547.8963409166
875846.6379403044
905908.1795337046
887248.1521206354
913515.572700623
911804.5952731883
885485.5118378559
901405.5273941476
910327.6519415858
945241.7854796937
895955.508007989
904612.7965260036
912369.1910332516
874352.099529257
901637.8720135447
883563.0754856349
865385.3619450494
948640.3473913127
905086.3898239415
840586.2582424579
896833.7976463921
898743.5770352567
894227.9134085767
899488.4287658718
902205.9791066654
907510.4874304773
858128.5457368288
933301.5460252455
900200.5782952392
931179.9275463382
873543.1587780602
844592.6449899268
895734.530181461
925458.8743521832
929606.2715016096
890762.5396292605
888513.8527346614
879249.1498173312
858732.8168767882
893983.1129125557
897276.4529241505
884744.8449110948
877801.4258729052
872270.0958091044
876010.0247192145
849527.5576027506
863258.4944592342
831700.1832881828
873966.0960891214
870812.4588615668
878215.7596050352
861668.7553190487
861966.3830031264
876521.0216567861
906378.9132795502
862387.0378709319
891751.515430456
938457.1439576405
862650.2394519937
860795.6549130478
896712.1473403182
909952.5797333221
918749.4660915744
889505.0344145952
861008.2577019064
863513.3569530223
889456.4481674645
884442.7143447483
869601.7604843909
932979.1245859151
851723.0606488297
882674.22067266
855411.7856569232
935359.2176011349
869350.0095048123
903115.251367473
874927.2531886348
875976.8299678159
919717.9687045326
894227.3393983012
884019.836048638
897387.9506550652
896970.6602170942
888227.5917342445
857940.6472060285
897936.9996319707
894222.8260115809
846213.5283443783
948284.7106298823
862095.3548676008
891059.0790570583
918787.0371977696
907178.8622892466
935735.3303310112
930715.561322574
900869.6572634522
873956.8861531643
855030.307991223
880983.7697771483
910439.6195104523
911692.452190649
930655.3918172596
889824.5183897922
900288.8289077692
877791.5763706993
880808.3077781042
891726.524129496
914242.4954243859
906655.2866622976
923794.0018427395
934446.8919652281
886266.2250292732
942970.0280344011
921145.367980113
874867.3088659327
920898.9966913722
912026.3774559451
940063.8161591676
953747.0118005527
904560.9713796102
915550.5118958615
863492.0183488154
893835.2837379901
881519.8950628964
908832.2183230496
886156.1305179615
901004.6186471479
848492.0707101189
891679.4397063944
876259.5466354822
888763.9884968973
894139.7072901535
829933.2700147606
877583.50167024
873898.2822560957
846583.4877718452
961727.5022170045
916382.8485910795
939210.7858935853
849470.493124035
868637.7512819432
950302.2683668218
875204.9773781796
908697.2033155356
936864.4951783973
893342.0459662774
901747.1486786897
918743.6353151444
888904.9068751549
895435.9743582327
917807.000763892
906222.6960916393
977269.1273409945
913629.2765114582
960507.9506025533
980035.2016137838
912124.1175446629
917503.7153947041
904812.2101634173
955815.2728503165
927261.9924549076
950132.9259767069
1003089.44141522
895961.6337699625
873630.2100404424
856704.5722261732
953207.3463266692
874848.1523414287
907388.7012699747
906283.0321118128
939261.1588664539
881040.0495334049
932553.7901121839
889999.9706022949
925345.6140032508
940364.2043145616
907521.6365357353
913198.8936662846
905634.8857057174
896295.8436535443
901940.1715092785
939202.8592724255
870312.1079424922
894232.1755189954
860797.1360014407
908982.0383893405
888521.1136821997
892154.0868795305
895283.1419808408
875449.23898564
967992.9828934402
915707.542703744
897076.855416066
908141.9100299138
903080.4705447967
927132.3639602219
956588.3562756991
881394.8154907329
901247.5796048399
950176.2756175245
913730.9645282917
911160.6253366563
944181.8690421234
901290.0956441974
887438.8691423917
927834.6935362155
862229.0498251705
862639.1650087703
918049.6960865222
871699.7860579314
855026.3219225067
855105.263679754
912844.0743291888
895834.17687031
887872.3873026264
872720.3336256458
887033.6618388791
883139.1429418307
895367.3659340083
811909.4578149146
861254.4785840679
907259.0112409675
860585.1767851165
869641.5562160313
865278.713533211
919618.7627361678
874886.3908244027
879863.7977974257
906276.8916547461
897092.2423958643
859672.8000202887
873641.8225275285
826476.1499170859
916621.0271884743
897727.0273411921
939139.0423747473
944935.3282886483
888112.3400823954
870185.5557555002
909648.1783074695
850806.5357378025
889470.3620460124
869375.7592315981
921890.8962940718
967286.0502329338
911190.8370476887
914342.7367378459
886269.8833029077
906936.8457423826
943397.0030557727
923041.8282425858
909086.7273023208
882412.4222344896
880148.8970385941
896292.4277141416
936128.2132606357
933344.7296775777
915640.1449644743
938700.9961208312
906721.5771461509
893276.0170399405
853103.9938017018
845234.286430941
899498.4489271643
886146.0142898699
854138.1685185642
889012.8566127568
854053.2075719428
888379.1713956334
837893.3430833267
894544.012634533
891161.5810487489
895183.5733254834
921518.9124642385
884336.3644645142
936313.3453258211
870172.5660476536
879371.4846295225
899781.5530709289
862089.1813713748
870331.0435303662
875523.7815474034
884126.7924219889
900346.3831536288
887170.2367418234
861074.3201860755
873094.7134858901
874992.4456407684
909765.4426502124
897157.7905137255
874245.794230808
896253.6548009682
872558.8792237027
876568.8824985153
894187.9886249104
852383.1776023856
901232.2534304492
888771.3981085997
893372.8686363371
874370.5600131657
907029.8822385906
917793.7303121083
889538.1552332225
932603.6390014361
865890.1666162468
889458.5340771615
885720.6933836783
902502.4415353006
929203.0295315292
871860.338371862
862605.7700558053
923682.6295828596
908154.9369525216
914344.2071642978
928028.8142176867
921793.2531121857
899193.4238473033
880589.7314225342
909367.0828373828
911173.4840913466
865115.6641839286
908435.3721146304
879735.2848829487
918725.5034883884
865461.0799304417
900765.6982086217
899263.0323224203
930888.3362713384
881242.0060548745
903292.4676725348
905041.7491238136
869482.4364082115
901546.7015252332
904357.7484743726
916725.0552551334
930390.8518670136
903494.1043095132
897397.2595821316
928364.9506843691
918921.3936157236
917163.1583756963
878903.016963785
896153.6163794908
889120.0836223098
968826.0436917488
888502.8515872944
924892.351308458
850369.1988547281
896921.6382256141
906150.0104206076
900303.7234392101
919827.4082809179
912696.9809452323
937904.0774316525
893985.2227396737
901212.0378687959
915146.4928185213
926709.993588344
931612.5261777611
950333.1045862758
885385.7938133804
953935.5838585817
893995.974721367
903885.2104012419
949325.7278977055
857657.9142102473
913627.5853383746
915171.834281578
954183.6760393614
879449.7496112147
901995.7339966453
946931.8301951443
949822.0302062111
927660.4540293389
945921.2516640343
943244.2951097847
925518.2333660941
939361.8954324578
923234.9053083726
866782.3899933326
893739.1164868434
894476.1187883914
930425.3228974813
879120.6678136066
898014.2485362673
876396.0730649563
858400.3893991702
889348.3955384109
870870.0494821663
868653.8002299415
891581.2787812296
936650.8261355273
935168.0432923296
932499.5802511326
872300.5070114336
891768.1395727291
886843.051934516
895940.3830962884
928271.2970575457
869376.0758177757
883853.8023764866
909529.528733165
910800.8208873104
911724.5218384154
889599.2085859799
912856.4801294969
935138.1134684614
847162.4276023691
893721.45953072
884311.0682530033
910393.9157687174
944665.5630773585
875315.2451784178
915883.2840713952
907392.8907557819
942878.9422310772
864074.6534967697
910098.6345523628
885067.9213973447
894214.7950312132
906598.4624534626
884030.1796635855
918476.9976610811
915423.3554454395
948228.6740161572
933652.6443727296
849936.8775146464
890137.5944414095
916859.1391525106
910755.1226474401
908838.9109256971
916301.2819867716
912575.5888301623
937919.8234553579
889833.2168618559
872025.1840491481
901673.4810167337
907128.6787641011
898947.3252907451
933063.2775961612
889007.1266798403
885294.9955412797
887005.0641799704
881736.3685954046
890094.4637870798
919314.5127544883
896229.9284971203
887966.2340144694
899749.4133060337
908850.7583713022
916067.0652097701
868572.2568209278
954939.9532042718
861133.9203592909
874389.0732854835
937783.0699823382
903288.0594493491
855631.6506860079
873298.2086918089
904733.0654662447
902474.4240088081
908194.5593189909
905440.7223962855
869335.6462401832
901025.71285018
973155.9142257657
921437.2003664309
880283.6592716672
883335.9449409726
886125.260373834
869692.8565697488
930985.9365282049
929756.8362486952
915173.2467307085
919277.1349737411
877850.6789772832
983344.5027408306
899728.4442638638
909017.0385458856
902676.2185863839
859934.2583848482
873607.573940774
909495.5932536498
902436.2343229684
942192.0471482202
886544.0377288943
920966.7490644888
902867.2631544871
977186.9749983875
938720.0415956723
896308.3719458424
861348.6270483781
885769.8999027812
947350.0585085393
888040.3148651351
883177.7699720683
890935.6718288283
948933.4684349056
962789.7097897881
901004.8478929652
899057.9967439331
893449.1743421801
922000.7586871958
854289.208778468
882022.2556154928
900972.4941977563
888851.1565247502
920604.9075959655
868050.2694108875
904086.0979690123
897265.881269828
891496.4033128221
903823.593097487
845493.6516233115
895376.0168897884
957046.1178964039
922692.475642649
917082.7521280115
932001.0753519838
914265.470314052
900696.2540137088
886693.8604504438
865539.2416237453
896537.6275331038
896172.0771780065
928080.1835579444
849474.2106724035
886695.244520878
911487.3221028531
907937.2794178205
930100.4864652683
860102.276244682
854609.6607555551
842171.3389973762
880767.3159696325
889804.4496718138
836711.6721034059
847006.1942639023
850999.1011527879
836629.7827695534
906189.1671136876
837407.5001846757
913084.7089820113
876670.0745051752
850051.7217536629
854168.2097269599
871616.7104245541
873755.0018459342
894445.4639905877
882519.5978580043
935484.8124476736
877872.8627590756
914472.191791707
937516.6615450534
896377.5120185984
857133.5562118338
920304.5611242496
878928.1487553269
850194.1901045572
938609.2821714336
875569.6649554314
877912.5564560462
886099.3996727644
914658.780605074
898226.3792524608
911849.653614413
966178.9606904185
862086.9504799591
880526.6379825305
873838.0771976146
838511.9431246999
910683.0317632756
871318.1191128232
910378.0071728351
910974.2849427941
882710.0364221907
890149.8336105086
900432.4685072363
923803.9411118601
887772.0004238659
938981.7364427438
946655.2491679764
905819.7235990493
914727.3787354552
869271.8145766717
914478.3261221945
878879.1623715039
898645.1163240876
918539.3259794337
926939.9233370256
907653.7193963502
924235.626156894
900523.6506181436
909458.816779587
870929.7896407037
912224.2692009863
900497.0204599195
929490.2804169864
900296.6890716737
916430.4334234688
874630.8024718547
897081.2092163223
917965.7506563494
936903.3407914275
891212.1776210398
856923.8111446733
902418.9293618142
899964.697271945
903255.6748745507
896689.9661691207
900387.6811551359
916909.963832085
850798.001199449
890124.4562567193
897371.3770033754
934432.8834389071
899584.3925627926
883498.3283745218
886567.2708735801
875442.8370594494
919852.3739316196
907759.7014895701
874699.3037327859
889433.7736607541
869258.8662729587
937633.3765688871
827132.8825480151
847929.4882098383
909072.8615538348
879590.8795794887
796891.791286285
875002.6536737131
868576.6047412518
826239.7714883848
864559.5019145999
842693.2820193772
841411.9818022072
874453.0332625699
922061.4153999498
854352.3432138264
933749.7797036925
914990.8548690239
933638.5897093101
845438.0912240306
891371.0104126735
902807.5052747205
886865.1128096553
847212.5980169596
830880.3138961191
885213.46944662
894184.9316679409
941388.2715595723
933921.6151209879
903530.7973516753
934518.8462511217
851887.8258188022
867373.613054211
905135.1369568235
923855.0715261269
894307.3307615987
904995.9126627296
909895.3762289989
971729.6224598889
937404.8223548802
862298.0319134598
922050.2391351126
923523.5700193178
914959.8375655557
947301.1577733164
905243.2776420757
885385.804171321
915074.5043605347
944249.2722091968
944603.415716792
1019761.3218828007
876478.3337067012
948300.0401879894
911614.0663261365
861103.8601206264
943815.2065709475
915502.6376765748
905466.5104369947
899352.6108516855
881664.7799201333
867356.8556418205
888773.7010162286
930281.2110428382
941172.3907211311
892989.1460505882
922184.6260306975
971356.8086609365
946863.8229407831
940597.3728697263
929869.8294472434
978251.5646728212
932887.7375459317
963645.6110660685
895563.4242327032
902908.0380453246
918684.6805034103
908564.8836064436
895047.8803539055
897096.4987452752
905483.1337800389
922822.9284576736
933345.078777663
886515.6117394846
946738.1413426241
891785.0865865613
947441.1304707788
900881.445994755
890235.408157971
896918.9599599105
891677.7914000526
886781.0594778787
893476.4451928681
938601.0795445056
877206.9985322659
908368.4561556373
921170.3974140976
949719.7803071246
919773.1398342014
932307.7429948086
854530.2707884228
898237.1182145358
900738.2772726151
892484.1889621518
919764.560282619
936591.0642335005
907745.0088142741
916565.1820244237
843758.4448634242
906098.2093307655
934743.276425919
911609.6471483675
885405.3144975908
922133.752473074
850569.3850742867
888178.2013007188
874526.8481518461
888703.1926271515
888993.60672611
932638.0954482062
895083.6937929154
944019.9967597236
949508.5233481049
908162.7715575411
961853.5673875129
922925.7028374972
927120.1489069776
985410.546595433
907448.4649023379
942239.713827177
932839.53836943
898616.4205285728
929785.9763040897
923687.7366954549
964528.9137021522
909984.4233236583
909633.7865594532
918724.0464090169
929992.9898718265
928572.4229473632
924145.9786351053
938642.4529345348
893262.9868451227
916793.6293663592
907308.1264977138
919885.8672386715
938926.5365887089
909629.7345473045
902585.0711139371
916281.0802880893
904508.3480692348
916233.5864568548
912182.5384504267
916480.2120494309
1010968.5182533502
964582.5250616521
912796.8124738224
919166.8294893389
914763.4411076808
918738.721328327
912311.1291507538
936538.6725744405
869451.4985988638
928889.5552235078
885455.9784478447
910029.9062713555
911438.1946935188
866719.9397138096
921883.1533317128
911521.7095466987
838246.6713582487
914845.5097658448
944754.8527689588
845998.0513670696
885324.4415596598
912521.1383462062
948354.2137261855
904579.5166990708
919336.6442643469
900345.6734214895
915491.531169974
929250.7625092827
911537.2984388897
907694.0039582727
939556.837066913
978033.2907642834
938659.4840498657
960094.1179231352
957873.5163835704
960612.9004306467
922859.2060638419
919325.9432826359
930810.1650865059
943750.2464749278
946454.1544473781
894082.9910033345
909518.6541422787
905430.5528636831
954829.0391670258
903690.5390517805
828475.1875174306
928010.1545634558
903756.6211893233
917647.5163945169
904004.9711785102
882180.216540782
931054.5064808126
921340.074998071
909951.1570920413
947023.6037621959
951037.4910080149
918713.2678289716
967998.0372245444
905743.0871942102
948075.6807374484
941839.7028537325
937193.657542537
875497.88580334
953068.1286356275
892169.4050388597
934292.0090125259
898480.9835560955
901385.8206690496
965891.6363508622
924588.8286010064
903006.2584189642
966786.4348042151
915105.4847562232
912140.0962744751
907543.9563584421
894434.3320076033
912581.6662214345
955625.0079994104
943185.8963410077
888916.659245701
875110.2977129682
934531.7097422881
926341.4183331325
930344.8684849781
890242.6751973003
895412.2184695764
935565.4463012847
902305.0026918962
844738.5086408849
931540.0961477375
935492.0622119212
904416.2158329128
895772.939010187
934390.7697432227
902084.6460314924
899680.9908744749
906329.320271642
903968.3642224735
923516.7067264458
866959.9657830261
852451.0963916958
879492.5275519323
894508.6432632101
883308.5435250001
845365.333336781
832506.8096980285
844934.195608221
835765.5180668253
828491.6570733231
874350.6926271887
851384.0747278957
874194.0963749224
856020.2805677392
901023.5883058249
916083.0115886531
922252.0584156998
857436.763786437
881063.2417003447
913246.7171568961
954015.3601555657
932577.099695826
938926.4167771535
884205.6753990254
884954.1675609117
876473.6232622946
904897.1425026427
919273.7762814341
879571.8955981391
894122.1084522391
912527.0468432028
882061.8327705073
929150.9652336286
859280.5532320365
878363.5867652134
908736.3298326279
895562.2984337558
917796.9595680726
873503.9072350503
896277.1654341659
913884.1921648937
949114.6594267068
898240.7002190785
889680.5065414859
965407.5803934056
908859.7577743037
921583.4686836612
901521.30612095
885671.3610856445
928378.2035772214
944848.3335951513
870858.2581389081
848904.3612079681
893948.5208018068
901017.9239198936
915098.1605617064
899426.7437267182
883137.1744144021
883283.1606242331
884639.0093556847
837672.5576082282
925289.6723813475
946740.0796745042
898256.6514871765
922672.1898188402
914988.4316689675
877300.5900370297
881833.6249225056
958484.0583248688
931611.7342435867
916994.7166781367
960726.8886279962
913901.3630926304
873080.5700715217
897571.1915641383
919879.0925699566
873608.1200884455
946486.3781190864
931941.0126613441
895265.0687146967
911485.2972786189
893758.6193525807
848056.2189360554
921338.476028523
923017.0056294464
868576.4557383051
881764.5113545733
904381.5014777202
843307.1941072214
826277.9912425522
883179.257883185
865638.6270285877
912368.1886782423
911203.683831613
878670.3204881749
864578.4006474067
902908.9483087771
836263.166471757
878963.2401358252
866306.1113004503
873937.0769651085
863011.7401292694
921914.4947924092
911983.1309539964
903060.9446135066
898321.5287704121
847061.7324241865
875336.6415743032
902937.544220235
943932.5833614552
882913.3169974287
891307.4721276376
948651.5327515546
948100.6928686472
944112.7004783908
942572.949580255
928798.8311737133
910447.9432582431
918288.8808333115
968950.3918983955
892010.1484529634
921871.5944964937
909625.5460284487
947360.6370483101
897176.5265555452
862801.1845496295
901522.4090300361
886558.0679962318
865082.5994476965
904526.1473838969
932926.9508043071
902948.4927083985
1007655.013095648
878918.84596552
886120.4193174886
918799.8121510346
936177.6764656221
904596.953260723
955979.4055358123
907409.519290362
935763.7725238432
883793.4492357252
975612.0544254901
941760.5400925972
894481.7532365227
915868.701856744
885947.1259527279
912071.6645239489
904236.3185698777
901696.1620899853
933103.6020837459
864536.846550625
890017.126490105
878372.365901652
939080.1457847403
864001.2491388321
872731.4379634112
927815.2152579455
915383.7080219062
873128.859254763
896959.5689559896
896123.5511250568
899764.4877614393
907762.3148646052
940521.4704340287
921152.1754691782
884008.559969526
958781.2359345513
890165.2733637132
919721.9512564926
910961.8986123558
976122.3074307777
848289.8487112245
942031.9234531755
875541.2446560967
888848.7213194612
983139.4404427444
934739.3610254088
876796.949066929
902917.8255667815
892635.9845244316
877750.6179393525
881420.764811018
916482.7491388982
918082.7789224619
933758.7121611838
936415.3238545326
947033.648001981
916344.327602997
897738.325657055
905746.2871636259
838493.4781221785
947035.8935321902
891125.2903931239
948669.0987044582
944965.1604656584
959509.4726761971
946278.5983355478
916628.6244431757
947094.50899856
886864.0910011642
901090.6924504642
913346.5553459306
903757.1346870312
891506.1094732401
933866.3767040279
909510.6613788614
927453.6234972179
930229.0010585627
912656.0310623688
884443.7075081067
873598.4693952487
865025.5837232645
846516.840491625
876163.9776998016
938529.4383472668
926384.028433484
886767.1189579314
925028.9569200776
912365.6873193909
913401.5101553453
953924.1064274125
928725.9501350564
945850.0272777546
943986.8278549744
981509.7538661878
923891.5273108613
895084.0261884714
927421.6784984856
923135.4852403756
935422.7724136119
884340.0640176609
865194.389051998
894289.425516095
879213.1214094171
908238.86873144
952146.5974816317
876015.1006594573
877253.7072643943
888985.1122959126
954979.2807534821
898580.0416365699
915855.8769446504
920237.2136771898
863953.7078336598
904230.0774135338
891632.1914162806
924065.134841369
924130.5386882713
909802.6829564539
896705.8366453899
853940.7637545483
908001.2272834051
912605.5962314219
924795.7335980735
881621.633382827
904971.0255851601
901789.847204532
933402.3772404231
970392.7426922983
913294.1955596246
929383.7128418789
944857.5775385275
934457.0276490417
935848.1591728884
912070.4091095421
894569.8744584699
928490.3472191468
867153.5453910325
909145.0199736091
983128.5959663414
965051.0253686961
921479.6561801452
938552.1104001598
932377.5220282103
916575.6500637648
933794.2015062943
933088.364355268
894090.4206101566
896267.0082704299
928867.1023355587
909248.1808050098
942543.7146782554
875596.4039547634
930138.2926340073
898387.0017154547
909458.6371985732
929828.5360828377
879698.3163677116
934174.4210526713
939749.8061371809
966431.6806207141
955856.3635027374
957484.7927827227
882461.959460136
951129.2155344563
944905.4210051436
934664.7718716697
904189.9941335069
905965.7887901219
889854.0928409891
924193.9812855744
932983.3811233472
930284.0953537766
869865.3779763323
881388.1559904879
890441.4663957101
889320.0111914692
889562.1393772322
880561.760952472
913961.090916656
945758.7002692549
877886.1700097334
936973.5741375701
913859.829652227
889319.7055531768
898191.1388398886
900112.3815118326
968043.4755684757
936449.6910092914
885765.8398337415
840608.041041302
891546.851631444
884154.3666036329
933112.4619573397
905481.3326920304
948356.0808071797
917441.4983022525
891558.3501767176
958655.7124300525
885816.7500617141
905475.7690711836
912778.1394579238
915553.8102214048
876827.905361095
914881.9458764668
877214.6897669849
901967.1630321254
878130.9046713514
864212.945684135
900586.3240699461
868728.9228282494
887969.3299585199
886408.8304602245
928658.5733328334
894945.4775758104
909580.1631886333
958926.213170764
898210.5125216753
928250.4512408357
889061.0853277147
901636.7517817807
970019.4256025052
944271.8837893533
919598.5543417952
921772.1492593046
931276.6795413457
902011.9061873888
945411.8151969046
898853.5815693582
943028.1433042237
921232.9004009664
920867.3978590567
898668.1836779644
901543.4108571587
918872.9773961077
967188.5732942824
908971.5875511472
951404.8961661772
923116.0131388349
888479.4144685923
926104.6221549234
923583.2241972899
955468.4825951625
887687.1273480137
903674.7864553111
935424.8699165222
908250.2927311137
888079.2028985587
866601.2084183237
871186.7362898809
899956.7795126971
904740.6830862407
936721.3540099831
904394.3882833901
905728.2349059316
880351.2488770755
900604.7711962955
888185.1998630536
938059.1038768266
920374.7032370754
875171.1729432729
910304.0489948904
965257.6243913951
925455.8141322504
936888.1212169328
932306.9606449059
903950.694415642
861037.6965286057
900183.7469832737
881606.8057791069
900219.7179155778
945893.4803921576
957556.7112083109
934798.4403635056
901017.5578572142
895974.7326889038
884812.2538580429
920893.8963641045
912088.6312065518
925047.9053848553
913226.7778984858
879934.6777469078
865437.2359295944
888471.963446015
935428.5872956363
901858.061477924
888442.5949923517
944140.5938383874
927986.0690154969
900726.8835231527
899315.5653608222
942739.2775279724
911080.7400240735
884298.1828485948
901636.3770010052
934207.5764807737
928144.6462873651
888538.9534202511
932968.8268789053
949336.0026627893
917066.6517713726
907927.051204127
945551.7929605213
895159.4460400199
918471.7924420969
922232.921166217
878975.4102118504
907937.933578467
892829.9542655335
930754.875272522
933057.0615988981
866219.448244126
912256.4052076861
897422.048489036
868959.3650876516
899021.3510029977
885149.7642345461
923531.3837817633
936788.1846441198
882636.8898210772
917963.0523121178
902289.201116696
893816.7682342886
870244.6946643621
909729.4384063892
894676.7444598314
948627.267824166
877987.8014988494
898584.5214833608
966005.7877771696
860541.1343797338
896178.0172905324
976051.869509035
931293.1470346982
925024.2908670024
944965.4190054119
905959.7934493939
890481.5911984183
929825.5212519567
930218.1936094752
947905.8412704435
911494.345234328
887762.7415005979
875638.8230687222
969389.4239381759
925165.9581084163
901047.8965789184
924693.3353491514
920403.899418582
930148.4707866823
910344.1534529137
901198.5074167517
915372.3286776633
840930.2592351125
908035.904088578
882409.0612375187
890279.1696814103
883714.1604197163
935057.8664519088
922814.7207774539
872061.7253958196
874255.4413064779
902418.769508898
887738.4640025441
911762.71778689
933149.1168614002
890889.8002255429
880304.9948787894
906941.0738206091
909338.5710504691
934894.551567839
890990.3893721844
893422.8874629792
893523.9378396873
917722.203501781
852438.9624487245
915082.0046799937
868950.101195049
874766.2729933641
913986.8670744095
904771.4364376483
929573.8220825521
868605.157008589
905961.2252152297
936542.9167019418
900682.7384681907
928343.7315134513
924956.0108371861
882852.300438866
941089.0983179654
862473.7334739426
872759.4089062731
909409.3536144267
891704.6325978676
880673.0018560679
919816.6253884947
902838.9211946174
903962.9032739047
911650.826625824
901975.6032498442
905565.3111454381
904084.0113120689
906824.3937492089
923041.9704563264
925703.0634328877
904944.2466783635
887289.8961922224
976714.5049739373
965121.9170229686
890774.7613387881
878487.6559208678
887225.8527686754
889275.3578816773
937875.1072593462
929752.6249011469
892775.570806548
882245.5909750224
914328.6784060388
901249.3820990603
913735.2530535597
898488.8842690059
899770.406744869
904801.4774806141
947185.5474757133
894866.510729631
952364.4402418435
926140.1790118124
930748.9990390113
915815.1543229041
878715.481862963
868134.579658658
892546.5147094578
902640.3720148276
928614.4255742417
938192.110387166
945834.067453068
886453.6657714162
862420.9543416828
909961.9841633355
905016.3312358442
904624.2665586756
866588.2261312967
897827.3259531837
944808.4830238023
870985.2983426135
890744.7719090984
880189.9207227184
920226.5547829452
899489.3550892458
956186.0336410957
881105.9964379519
888793.7224792927
844880.4987645831
947666.9222932993
909105.1620649006
927591.4440788585
915806.994334646
862576.8628317269
879317.2165695769
944098.226547661
872655.8747654438
914449.4062223998
988021.4339180011
1013176.9218517123
916495.7340229976
864865.6674313331
900721.575076188
860260.1219570269
910239.164073325
897556.4394245455
916431.4980101613
889806.9308296377
895025.059882448
896176.3771680591
899563.9206859437
900035.5464355638
865094.3734163931
874679.377627901
887187.2960695564
883308.4357408262
854428.6496411818
874862.5197700921
892905.4701270284
903170.426711455
857261.9535228438
864851.3595606647
917627.7298243875
854839.5493134758
819334.6060274043
858378.3909656445
919869.7401276617
862882.7175129224
881926.3421209024
842718.3969510654
905595.8870028853
901353.2562758271
889618.4587693634
893453.6084829606
838742.52041609
883350.3085682238
817660.8919388233
901711.3275273675
871910.5463333181
891318.611356148
899061.1815953266
876647.5750503214
842669.2817206034
916910.3576056445
954753.3757049101
875842.076017865
896237.7025439907
888032.2542827469
832909.3242336065
862247.1793960393
874816.5657695173
898902.5113535053
897054.3871474741
899443.310150895
852734.8993632325
905411.7667839648
897118.1344125555
853661.361248472
879369.1492911899
916156.4675401757
884498.2909948963
856640.6286548269
859074.0015194332
901383.1035881862
915812.0978605566
879686.84433601
856227.3080140182
893355.8728940557
916260.1089755837
873234.6402580771
841677.3017410035
868095.4664238328
885625.4213060397
851912.948387085
920164.5196664482
955146.3611435923
924501.3258179859
913394.5156891013
898871.5277564107
839589.9420193774
842741.3654774795
891175.7401301833
892442.299976958
882023.32401727
881290.167250596
912047.3146764003
869605.6202941546
893855.0441033312
848010.9611033956
918545.5592938233
906279.3476740781
893515.0252436348
904156.4000019587
903968.0589485241
905896.5940827983
861425.7174042505
872935.3819123553
916383.4086065807
935551.9874863925
858010.3165512625
917842.8468006663
919043.8042340679
867393.3008509367
861635.1946507476
847779.1926329662
914604.6447970713
793483.9981425181
854263.2906687907
886999.7963753545
840216.104261674
849133.234327226
865900.4655714813
884204.7039939063
868435.9905939703
898103.1243711475
886247.7053249064
930467.8354547182
869057.596760049
876300.8902403736
918967.3638951629
906385.4407238835
933992.7667260084
914880.3229010059
889417.2452483459
875744.2197675018
903997.4874579427
920399.7743191398
866456.5773505578
941569.6345516772
865807.7459219587
916356.1424608803
856942.6271679034
852308.7010425089
873685.121084163
890102.1922923345
890225.832666494
894116.3272061145
881930.2269106652
861088.1197796157
879072.3878124382
826077.1150085991
829743.9273675759
855412.7278888379
861499.7285718527
881502.7564160884
856670.4634210211
907860.8405861224
893407.260910857
880988.7073946986
875863.4220371195
909748.9258375876
930531.4417955759
877295.6159105515
930192.0361819929
943696.4186093626
861270.5671921326
882899.290929778
924909.4108217717
857046.0648675731
907734.7140666661
871879.3404185139
841996.9659225864
891919.825578362
907799.4403853056
936137.6143428916
910150.1554505851
882334.8097078628
834191.3261141921
888294.6486690491
901059.763371902
938121.0422222214
924392.328219478
931103.1923631416
890280.7256526854
941537.6890875837
846464.6166672949
874018.0543913087
882023.4182590833
950188.0212700972
905560.4444238122
886722.242719708
902886.5491572553
888940.9707359173
915759.6374551784
880574.8783144997
927480.0423133569
867612.9654512154
881375.8637275547
880721.5721418415
880543.4756935481
888363.9573821463
840190.1602071072
892958.3821679042
871783.7642640048
918455.4384948844
910157.6988600111
860482.6463588548
880530.0599908945
899037.4447555982
838365.2136524327
885095.4206808775
880439.0288403975
852052.6891304685
883342.7985505601
835370.4581001434
894695.7147786948
898342.4615856807
922330.019520575
903016.0525828479
853107.7337719705
894045.3520874218
881865.5635286616
864476.1440951731
876353.0327864224
896478.8816018829
886566.5275410232
893039.1106033204
821720.7347882404
907134.959095262
895825.8785238508
925557.8960734862
869957.0117436312
838947.8925337619
800398.2644433505
847616.3644718721
861763.3026187965
850534.8618835923
848060.523265735
865985.3887646976
866302.7933799508
903139.8661109663
870780.7089572141
860742.3509181715
874556.1379933092
909728.1131820974
910561.3964840099
879882.9428985165
875935.4004250944
857808.8620632112
930296.2698123436
894865.9536719583
857819.5816415315
914076.3877205392
881043.5699084455
936929.455204729
888865.4096088558
892706.6781203076
888650.9957385489
875705.7254630565
889366.0182933039
907978.3772287604
932487.2222688999
847904.9764131927
880275.7786611163
867098.4970121398
884488.7244657385
940793.4240213847
908566.7536785449
944531.3464367003
895581.9482953204
915715.2972538755
906815.3693118412
855958.0564686893
849194.1657238957
872645.5700769308
887395.1695272652
897825.1120743756
850694.9907177323
903375.849456813
896101.9372910857
861783.7242200207
890593.8202431002
900529.7463597921
948519.3745695683
895046.1608719018
921141.5472662691
913100.494752141
856221.771328989
917692.2189962915
931942.0787535184
875042.2296001425
889229.783535637
887582.7755594766
955371.0566711361
926925.7998700836
980352.6491557984
900165.2085277471
864896.4309854079
889396.798528255
847481.2501557597
932635.244867397
896702.3716626391
933800.6705409596
854814.6065018305
921213.6395447317
867894.5566691258
907700.5188744995
866006.6831603157
869537.0545260527
923243.8779711868
858784.7414951841
901080.5950975264
895935.1187776807
892599.927535125
946947.3123693359
893778.1002797796
854719.5372659308
901975.6353272721
891553.1754632709
900904.0996733992
864931.0809571347
909805.660313952
898523.5897433211
890556.024244722
887168.2238176232
899203.9044614998
855783.1051758258
878414.393960081
880099.5898137318
843161.7967362546
887103.2237271271
865041.4357858188
873467.9019118084
924121.3171045673
898364.4603635706
897200.4816882913
866232.6210782065
853923.5915327878
871707.6460515114
897526.649633853
879354.1372792833
926376.4759872823
925679.448757315
913582.7585888649
886139.5634814021
821110.1714344011
860671.4874473428
845140.0035196966
841211.592650936
930913.5338405427
876364.0060879784
935285.7093927306
892024.3057542667
874325.1651720637
905245.7156455992
900663.5501743453
883676.3937577747
893186.870395367
896100.3310865944
880232.2128309314
927916.8726278571
909302.3974768401
849600.2533773573
901032.0453288904
890285.6213309057
920156.494382883
866761.0004842938
851278.170634619
885184.33183333
865365.663079903
825336.3503738111
898626.5097145357
840205.5611015435
875026.5695343171
876674.9370123292
873500.2515350536
864057.8971019671
843450.0557125472
885159.3493662672
885003.0380626027
903464.2928010309
839098.7275810207
888014.2204020582
926484.641263613
863326.0301651591
876134.8111061768
843090.443086138
922291.0421045234
854611.4251608001
925597.9342544551
837752.9063849519
888730.1395517797
846560.395754402
886713.0159923048
891186.1002649581
914877.0075718393
911271.1079124231
933286.5082861898
886347.643692608
860150.0571311605
863216.3656013214
928112.1341025694
924772.0096343756
878794.672196216
875386.5707875723
869791.2104079174
900553.6520567299
891162.3477334827
911908.9984376542
869002.8481687186
897547.633926156
916653.0917094424
927142.1315180506
843238.628351457
879783.3532091447
896339.6940905871
915358.5049952576
897375.1769226345
826895.8838721919
854783.2558434149
866263.4498357722
883827.9938487429
905945.5498818103
930485.7869344386
877286.3120061103
869471.4430963043
904506.600204499
868441.3603301647
862254.5584727847
885674.5156318338
867575.5768067865
893269.3039971255
906775.4032023237
871139.7484218562
928999.5786552068
887446.5169018456
890905.9371612547
839490.6954329079
867282.4877162864
857373.579010865
871788.1563161234
792888.1336315309
880577.9209565786
925854.7062907345
911953.0146334777
834473.7899842812
828826.0563426325
877591.4747080025
905268.6540798699
889008.473457715
879229.4128410104
863361.1612292365
875312.3636218726
892709.6020183945
901562.7054182799
865904.485821007
884099.9112260544
877552.8856328987
859026.181041017
900168.5574498947
845692.0168589968
945249.4362678134
919645.3936758167
898303.3580824826
896420.1814872948
911505.4138897285
943010.8902892624
902643.6626853729
895589.5750775405
875550.4444652435
867430.2778479599
847961.6432251651
894665.932596344
923782.7749609707
932692.7593185231
887259.9786684781
898604.2510103197
874120.5843435226
898003.8776675672
862619.6129819306
846538.3552860911
910398.9795795297
903626.203861726
890992.7221321529
941945.1023902968
920643.4096356253
845672.1678676275
896899.1040857825
897460.3482895661
895881.8014784534
885986.8856519298
863836.5918094704
899194.0879505579
915069.4790746663
880691.6611812762
859241.2182698711
856891.0703399258
877398.7473909212
874623.3004223367
872097.7024336518
923045.5294243451
895274.2713938933
839513.4333417781
902619.070267485
926288.863170485
950769.9260502593
885603.7939062868
949331.3147380536
900566.8205450303
892975.3613267024
840763.2560825483
891834.2028120495
880853.2885146819
892536.1931899269
861885.4738372639
889888.3294561757
866736.6790461377
921170.012606635
863587.469137138
916208.8766371415
886925.6641061134
874497.8635435374
913365.8639488975
896283.8283216674
878145.2016613297
877536.6339673665
853751.4332392579
901680.8544764812
860305.456678519
857241.1728448507
863109.2809749586
862382.6840683213
868277.4401244214
908893.1681427378
882723.4581227498
922399.9970639399
926252.8159657887
855989.4118277715
928459.3566493811
834647.7834300823
864160.3571693709
858312.4808667209
892514.2765216129
870232.5521335271
893562.8117019474
876596.5852263528
935266.3257062291
894438.578141045
895430.2845302944
872757.748873451
917513.0591700021
894139.7704194211
915547.7246211956
890358.4487748046
889717.2008797303
852014.6689354517
843243.6749414518
831547.89689721
908986.3738022149
901408.8366559418
901566.8644578732
887574.9612074872
901027.0439042705
897871.2015477032
849832.382137266
874747.092672443
846920.9261527145
880610.9395775623
880700.8959464696
831565.5752589134
898373.776514383
864736.2317123536
897814.1568523136
859310.0989337359
858989.3949561128
908397.4359189228
859444.3378216447
858593.9376637633
871719.1784447611
853861.781164119
863592.926821321
895912.7544158497
880144.2899471852
858383.5244148117
864954.0808182124
856963.203156868
840385.7714302596
917934.2926378765
845532.1137791905
873883.4498536941
971510.0618608701
911484.7408001903
851972.719671147
886373.6014732216
889054.3912058952
903476.7818686534
848252.4504609737
909611.2569823484
863019.3454322498
885105.2778101685
878707.9331155841
889999.4233479802
897518.483506843
872490.1895916518
820233.1296018886
872494.7095370439
869367.9233965958
893422.5511800274
899548.3158868242
859076.171516468
922448.195068446
918734.153542235
864739.7109373226
898369.8532531946
885982.0934893307
867619.7416452162
901423.1987203369
807784.5327141692
917275.0776262113
937388.2664559339
885632.2562028244
911918.3998663686
901667.0994460483
863396.5039413497
838570.8033517541
883661.2936767498
894243.8729158202
893126.6060684465
879620.8971341136
884284.6311123068
876774.2560025109
823233.7858042088
921676.6285168896
895435.6541400286
902804.0616731192
936059.2831156431
889633.216467083
970946.6687269262
904579.1178946537
915929.701969753
852068.1719517079
912071.1448400063
852801.2486341295
893348.1513335633
891826.5679377941
864651.1174463029
861371.0068585789
882421.0011741084
906098.1843923712
898903.5815128563
876448.5755350445
836225.6244584266
845656.2422824851
865118.0880067069
891675.4616305763
909454.7351535796
860564.2865751991
840791.0478949221
859602.4281122354
912522.9312266298
894235.5562375751
846230.3391445703
837412.4549471
839392.4416446439
890892.0642366952
895115.3697227368
904119.7731022527
911295.2373747281
896063.7385396506
890407.4435965079
899077.2145447857
847410.0353839681
836159.3441135422
893096.7047329969
868084.7372418116
866310.330639482
882235.3249254855
854837.2070993138
871132.2831604523
821265.1291083831
868165.1339426043
861041.7526625912
853405.7332678344
893721.4797578217
901895.0781320366
876869.9263899671
874946.471531101
900133.7145549254
879509.3694609255
857312.8612485873
868239.8929174042
892178.8204668569
878683.0548964338
868183.8442056221
874047.9193939129
948588.5744607868
918687.7934057333
871604.1752282402
878863.1479277976
895697.4405038878
854946.3829560017
863483.4492836278
876473.5704862508
861413.9845633598
850594.2625144406
849111.4843389839
894369.8650364752
905516.3076064042
890181.7200482544
885118.2173615186
855774.8265456783
865487.8886002307
850152.4535246561
889488.3233184491
873275.7479810901
903562.4095120723
850921.9159108815
862862.454177008
837624.2263099384
908295.6003091654
852034.5391741705
889419.6929044472
910939.4934994811
882807.7419587611
829434.0182817732
874624.0494680181
841899.4715169673
863463.5594281224
853495.496200965
913384.9328349903
848476.4633296772
863253.4006845239
856575.7168990159
874882.3119726428
886470.0809048945
862648.8036952557
893411.5343432215
871157.9378482746
853369.56620991
866701.2174276144
908737.630500881
880435.2874291909
911377.3742120401
916041.7128489146
893710.3433393075
881480.1616827045
853424.6138785956
875567.6959264772
898037.3678258315
846047.9655761474
864979.3141769217
801035.3776276363
830723.3539277883
843335.6660768664
839965.4000743562
831161.032919752
851765.9216125403
873772.9511522125
909413.5775382638
871982.9927701759
916366.1118474442
901437.8467695564
858812.3745360044
843723.4831462814
855825.1075998747
868459.6568962759
831253.9600349735
878056.5880154623
877956.6638372282
871975.6904997644
832920.3750025607
886313.630345114
855650.323526903
861403.5255474276
848457.4034061783
853512.4391026446
848003.7376363166
805133.400006684
843366.7072132463
866564.7942554853
866806.5521328973
863538.050844972
846210.3383911985
852490.0487710726
872386.3319840834
885811.8350297217
903314.1349074852
888248.0886168538
849523.4831573302
853025.0445283989
866431.7517295575
874456.1487602964
822935.8256201004
864261.2503084731
861754.815824898
839208.6521688709
847031.8543398827
894137.2723374288
830714.4681609902
848924.6918100729
851474.4152841626
867544.2785827541
885867.292705337
832132.8206514032
839483.3904204485
836928.2730119645
904323.6554254456
874116.9786603802
871932.98571626
847376.8985925831
849209.4952888405
863812.5138045247
823300.948139128
835845.1642921423
813649.8802630631
844635.2270513861
833698.9906565961
896947.9330781975
827594.5083156689
871253.8253685185
874157.2012362315
905047.7549182991
820370.9624142209
849817.6057234895
887842.5958455978
854698.1427800341
848091.1665262994
836257.4880838818
931967.5094522843
835701.261630984
793615.5566194891
831013.1044172917
832659.0430238841
845106.4354387566
870949.1546614098
842252.5386913316
843615.7635280194
844172.8561709677
862651.7496196707
934589.5228736242
904687.3159323167
855696.698795245
831234.3764619061
866785.2599317974
865555.9982044059
882803.3042792329
864629.1931557674
843618.701833508
836410.2893119482
811364.5065905841
841599.2196689104
862313.8665464232
862108.5982226122
836056.6776969777
904097.017969016
855529.2430382157
892868.7799040778
914822.9275660964
805909.5630237618
867168.0202765809
850229.6373240389
836179.7121656332
813159.3778008623
863903.6222292213
843810.7824502045
885912.6224633101
859368.7302680295
844009.9928638604
854468.3042503004
836350.6764268442
836233.4043929884
798521.775148226
834285.3246920598
837732.5760239805
821618.2551434857
833676.8860500744
881029.0877432385
842628.2832224774
801410.9544872842
843551.791537161
803197.9933715989
821917.6909900983
824469.6903921538
855388.0645772652
867457.1505449249
891177.6142946314
856970.7718258826
828113.6741381744
853544.8402310056
837951.65510387
829502.7197562684
860611.5611876962
867711.2613976512
891163.0383856283
868158.4711511282
844114.1716936459
842026.204012681
842629.3561077309
871330.9539782926
889265.2686238645
851723.1890439396
859382.1222380225
856742.6382056065
849863.4329461898
851605.0194592727
855211.201744352
853138.8268009257
869203.9976284918
848108.4052265489
830107.7055945932
849997.0457321268
872294.1596386451
850016.0293136465
870952.1137566324
802373.5889670944
901926.7199445437
884765.0716884669
848718.5031983636
847752.825473737
862741.1095140879
878214.0443189098
909567.1848877049
863809.4732199679
840393.6563152028
828824.2191729066
858694.3217925786
834361.8831737195
850543.9833158264
863589.6192183995
803818.0918809334
872578.6853029379
860175.8214839038
825946.4654233342
879599.9951207293
871091.9785755868
850888.9997874061
859916.022755688
860624.4754799339
873603.8639596419
847617.6831943102
866363.1571834437
832643.8929265356
865721.7574230959
877400.3246726156
836783.7346745958
854998.4844285417
866237.2639339529
887556.518190328
853025.6171971671
859689.5329539692
854677.9164602389
897730.9867154756
838347.3417191752
894338.567470849
833576.2809699869
888793.5082160989
882663.126208677
862290.1049472285
781409.0994312493
835608.1056602492
797055.1626337217
842878.2373511733
919000.3098121034
849189.5660160067
870305.8289623973
884351.7296507638
870162.1050806164
893858.2352514556
876164.5141627798
865134.7728140932
837561.8712048959
881777.1783346934
908090.4102029838
882329.6628092695
894338.0751530551
868551.85823384
873075.8590511284
888939.7066044211
854437.1858932185
841397.3759170277
877665.4506753501
874195.7721676843
884406.7873935364
829208.5913524064
883096.4880438028
831734.2394672176
848727.1716221655
872455.6025081421
899254.9731246517
907836.192471198
864272.1545472809
824181.4603524052
888974.6318860813
881915.4261478016
871515.4001370752
902083.5948534054
827328.5742962891
810875.6344652383
799009.3683597536
845018.6839793394
836664.7353234962
846729.8553917315
865001.3341835458
879796.2816984444
880370.4529359303
862167.9588955087
865603.4475766844
851203.4209789583
875989.0041018375
814986.1419448212
827451.7495074209
846284.9527891392
814051.7477894751
799123.2705079378
815547.922944033
811033.7670972608
774467.8609671295
757065.3555531399
783210.3688548035
776714.4798716186
744735.3256030912
770257.7210487297
767830.7592080361
740083.189080515
717241.709665674
743680.7509630173
752158.7769720489
747324.5736922775
731078.8161232038
716871.1542643344
723941.2011151791
726619.2106752398
715606.3979440203
731144.8579210304
726893.9796057758
723054.0249977582
723029.4290964869
711683.1689014679
691198.6934122031
688370.7346282057
727753.1445489777
684027.9421740216
729288.5245028522
743733.5165349718
726034.0022698825
720417.3117070952
767197.9138461191
774949.8926864557
745214.636227611
754600.2984690964
773548.0414104178
770337.1000510794
757853.973390589
799484.877428456
773775.8601641832
743578.4315972803
779690.5897272564
752993.2285536127
782897.2540758653
813683.6732935128
789032.8812060701
788735.4588130375
794613.218113929
836299.9141082484
857948.867795507
819535.6531752041
882553.4382468588
907500.2430099733
867093.0394640528
822373.8396086057
864884.9404431502
831683.1029671826
911534.612180219
817374.010081758
854791.928671319
865894.828948406
881973.5279125269
838333.1655631885
841347.7518999029
895665.4959221792
844042.3146295196
848846.4780214392
882396.8600974488
827703.3718570475
867783.0122997565
843835.4724250755
871444.01523252
834826.7907215925
872584.911891812
898809.4647426782
873430.5772737043
856114.3254844001
791736.671374273
845575.1459428379
837364.8311896012
865339.6841140687
890666.5927157563
842858.1259941706
821036.8479488227
809909.5185792246
843653.0708848829
828733.1628653093
844151.3845200134
832561.294848505
872315.0798502984
856554.9415248977
880473.9048718179
908115.2598905694
827076.3315806587
806625.1529415979
837308.7699729046
823414.5426740814
821988.2180446438
826339.3010840986
828615.6317919623
864092.4121677428
824841.5152109494
838007.1969210955
849959.270297694
834200.3473402534
798803.7070482825
869910.7704213047
834163.739458818
823511.7611603404
882424.1515253843
833625.2955534561
859603.9262440754
832635.2365967468
845579.297610987
856281.2732863075
845249.4266222175
893430.9416182353
855877.0022738648
848640.0945886238
809764.3625620215
872252.703193577
867751.5724827959
880959.6964291933
860808.413032278
841818.2422915688
829325.053206576
818695.2787768119
848419.1790017919
845110.0028810254
828203.584414029
821294.2366003122
822597.2884393921
852789.2639307778
844012.4520739871
856234.5358685283
871332.0913139207
810439.9394096695
896975.253155302
851952.8595503154
824720.5415942348
849810.8042865733
850825.1396268399
879262.5066145519
905563.0702492225
820122.9285303636
829060.747457494
868663.8160301256
860393.2492477726
803011.8791099458
851876.0026161687
826312.7577659488
824175.1145588006
841195.8409942435
807499.3850717868
878413.3927909511
863789.8661512462
894493.6701521899
846571.3567932942
832946.5710740755
844728.507994052
857038.8455527369
825519.9907496446
905466.5745842943
872000.9450561947
847283.8551648641
844325.7239098204
889750.8762905793
850886.2303066528
891861.7279575593
889444.072242816
839559.9391619333
850422.9357144348
918991.7568998344
930932.433717645
845429.2751673809
865263.373248566
863353.1539607127
881457.4863033372
904145.6442759591
872094.9188780875
849567.2041092452
841145.5189689463
834123.3794567124
832417.7975720544
844680.5943144937
876889.4216835452
842597.6546787247
881751.256299553
811475.6365455408
836953.1454162172
857602.0069110868
826546.9180296729
868308.6197714955
912685.1461360678
818977.3681229043
850239.5747315332
861512.3399614654
912448.4248122205
841314.2042833106
844907.673374264
863305.0070845941
881014.9354138179
895921.3913614533
867880.7959270226
882936.9791100398
863101.8669100252
871023.5363264987
866606.341358976
881396.7850069765
836143.2822700194
862724.6881476259
897048.4776393131
860356.1567445977
853612.7264630022
846856.9177940425
870928.3377372441
878024.8182921188
866738.1424581879
921693.3082349752
873309.8176219938
874999.3996187667
880216.9842248166
884840.6804396578
914727.2222628116
929414.5246938001
925515.1867321399
847815.4523773496
917502.9746289584
940016.7174864791
885080.2169494296
909071.3630173379
865825.3316897172
847815.5529660918
870257.9218459825
872394.9613289102
895011.6214143939
870947.7261019535
886795.4853911134
887284.6942813923
887928.1637723092
874452.5718633882
867032.3815541491
839844.4968441119
828966.1087328019
891748.4242197385
915239.9003044416
945337.4589864337
863028.2602652321
890022.7841403675
862648.2746113562
877510.1376777189
869353.05433898
885352.2135946625
906568.6094442848
873016.6088873711
893599.8329234438
853168.9725520227
850398.1547726335
902003.8955847998
877472.6549880388
885949.460981875
861574.4215658319
900379.8997394335
881673.0015022005
828901.5518536547
910099.1777933249
895395.9253207273
852432.9344353885
852375.0981368301
881814.0964245782
853264.8762981514
850909.6557570766
848238.3078008755
862976.9334290745
819438.7706411933
875597.0904367594
827356.9548152927
842853.3627763202
837296.3303193636
872843.267443951
856004.2291496019
844449.1304358412
871948.8783021967
849902.4927481851
869611.9157733405
878623.4533771807
903303.3415592322
868768.507319018
859532.3346560646
873540.2795698978
859392.9610600392
880165.1961260187
912508.1417673593
879950.4959835801
921631.5467742137
913354.5461387844
848728.5610768115
844105.3565878279
868083.4706713562
904350.6223269235
874757.9305540505
898076.8803522657
926877.0807210982
872990.509660068
868860.1631687048
874630.5622465359
868614.6108930833
893265.0101078744
855454.5068904362
885692.1772402963
875039.7601569784
905817.7826400134
840328.2606889196
890077.4733032351
908659.1354824761
900854.7652261741
852428.4055338542
936386.4424050506
877568.8938392769
857846.6908360713
860827.7633949572
868775.3215154619
899040.8971971134
915841.6864394401
850936.4032419631
838580.7926042164
864964.2755257303
827933.6070060211
876451.234044631
906530.62364108
907313.890794894
907399.9265056055
914709.9767727412
883651.669595826
884151.9799743928
853437.7039079699
917719.5593960853
893175.1244382644
864750.080034036
824949.6251829318
865964.0658844812
875615.2621382107
850154.2739436505
879314.3983003278
904078.3712077746
909306.2326655188
863068.1226730859
891279.4572300096
902686.4673358176
903765.11499004
896996.0141922089
865553.8199418478
805071.1412384878
882098.1800816674
860945.8364709048
832976.0344057376
870148.3318856934
834636.2859103009
855844.6054790919
882443.6225916
868091.5752473483
895136.2744458709
859523.8021866968
829276.8284693595
876630.1822933897
860469.1426583165
882128.0805636686
808647.1020089788
873175.0059937835
895822.8605176075
889306.0055799833
890699.7341804416
842245.4963185126
852822.7799937283
873343.2992056238
899190.8509537294
868015.6452375744
897567.9600566919
902598.4284106139
848719.9892988687
879777.2637209957
862836.2826765189
874630.6251649773
872305.9291858994
880365.6187388191
912382.7138232666
883981.6474387744
911794.7395848783
844183.0532611078
911288.425466999
873050.1632020774
840271.5644658832
907905.8722579505
865928.2225778054
885551.3214249837
896082.6797990226
835607.4236994474
877981.8201258022
861828.2900776102
882122.1175544113
817449.7595557356
858350.5510811205
865477.4041300975
904491.6007021996
917366.9397969618
859801.2794139134
863625.6285525956
879113.1852125428
887337.0933932862
848956.3990943583
848472.2463152956
906653.2440556362
867740.2753149071
884959.6130926509
818485.2293883925
878768.6472016782
879360.6145320362
893715.8283790019
882989.469742114
852389.1116209007
843655.144014905
839506.0059236567
818700.4583466924
909250.1482835547
881683.8897337667
900543.7506968752
881892.023172407
888167.3471599054
825061.207658899
862650.3416689315
874818.4751895354
879973.8472202462
856314.9987605996
856099.9578101351
861177.5213683874
879222.0354348933
843125.6040091868
841134.2490908056
887747.595679292
920784.5197741794
862612.464374999
884390.2654812937
871988.1390926004
880396.9872084563
865173.6888283957
910246.8009519619
898821.9425786857
892159.0487081059
931533.7463397654
921767.4244731958
893525.2921079372
865541.4042435256
879395.048879504
844149.500015405
867865.1126507721
882641.7517851391
838600.1964180432
873888.9335490279
861661.6851776298
879405.2273033862
875825.2609258341
861736.632044514
864833.7436589659
896904.5977687314
851294.8913733396
910506.9494723412
878094.5130652655
852848.9811516562
858729.3077310552
926545.9118030015
869012.2383670257
907927.8214226798
893830.3469694951
910883.6910070134
894525.9275347749
872621.4885523189
873768.0570591874
857408.1420549182
888660.192539053
901446.5735111327
905293.373970696
920226.0079172836
908432.1803504357
910900.7182696918
891343.2586745964
922570.0655646874
930073.6959395076
886773.9947985928
866839.8641414905
885297.722967738
868965.6052768789
850613.2730684509
887391.5193420011
885434.911097066
911512.9093331881
824627.7780499074
888379.7472467723
861460.1609233178
868996.7780790888
881948.5897136265
909427.1548264753
884864.0804171734
835214.5994852614
893495.7020302899
872425.3670517928
868648.3505493174
825449.758522403
798354.1929705953
847311.3578934418
878468.4532904762
871979.4981612449
867000.7795052899
866291.8683221552
821970.869611383
845892.3213725211
855056.6486051064
909084.6433086898
851556.4534828044
883381.822127006
830930.5762408269
870842.1938238204
922941.8318755254
891012.8393954849
856018.6643832452
866338.6188383512
835867.4757603449
878423.258148774
920242.2390031808
844544.785323106
858341.6661081002
894465.5193577078
872757.186071468
821176.7032489288
867922.7678896405
896030.1369931397
838984.5355589741
880387.8435866928
900279.6470758403
863738.5850259522
889393.2394365869
902428.2083072877
908424.7056375924
863558.7354270518
840863.3896752123
911532.1763816236
879064.0585458218
855496.2851673577
898780.1162457825
904615.5397806377
911835.3397714691
893446.2082178227
893762.1451192475
838529.0294752899
845296.6492854957
905015.6495494139
860668.9812665875
894085.5644365675
867051.7870588955
959742.2721331292
897594.6416588018
940538.9496354717
894984.452062679
919142.6379399761
879391.7552669086
903325.3010430271
853303.443267873
885410.1789410012
931505.5600619591
899921.1116302891
898301.5616455423
889324.0791072678
866745.040015013
836983.1303683263
850113.4371667574
854939.2804098551
872882.2240971704
878753.1992282451
866029.15080263
902249.1428198782
897293.8792795388
887335.4971811553
920253.577524283
928354.3913084671
887344.9025332588
875707.2171982061
866402.1273028613
864591.4718467705
856859.9808294885
870104.5632505617
897640.0601095422
849104.4534059721
944698.5271394169
899554.3913094106
907287.3219155141
912471.2589572752
889435.4204342412
869379.5643459661
886012.7536920004
835687.3784718914
829489.4296851973
914117.5703314645
882582.8894102434
894308.2169210846
859908.2648635404
908045.7882371661
839485.1630415039
829475.8242761116
844082.1539405438
849724.0100343465
852432.1575570735
850288.4595082779
787390.5468875072
867546.6496943235
873689.7349282671
866421.0415888969
880265.4156757607
887532.0991884167
889852.007126414
867062.8044893043
841446.1422766435
850576.361487983
877101.722122875
860977.6031808716
871693.2296615306
897525.6415643999
906645.9988890358
893715.0286349901
869870.5388018149
846422.8033890652
835903.5743962966
848465.4828230599
887227.371668912
834637.0859334045
812557.9076160898
815892.014716526
873510.8082342683
880106.210168866
834827.2485198737
810166.6042868476
855875.128469347
898837.3600669196
842910.026079121
850840.9845055088
880574.1293456354
844408.8545990572
834960.1602653295
894270.0513440096
841556.4338346478
853096.6277368017
876805.099050032
832807.651773884
894973.7459079241
893064.3644516994
861936.6674047688
901495.196766691
901256.4665370188
886719.9727153087
868472.9343011179
862396.9862940027
867615.2936935206
819576.9554992213
905510.7167106755
913600.5333274263
891419.9913490352
921703.6437750608
867576.1746050571
881283.2168385852
867150.0764751974
884711.0185144565
867751.8919559137
856383.6897991304
869591.0020436663
884498.3656890742
887349.8197349135
919998.5181807438
858655.169026118
855140.9052706002
883178.5819137469
882957.4409551139
862119.1423942605
890761.1442307471
911961.1494641304
883827.14809397
896804.3381198226
909764.4215412491
850669.7843578062
862727.6065690543
852372.7361745546
861414.5391738634
883321.6815665415
883002.2473521484
903782.1445302414
898660.2091003794
843774.4070621259
832726.5904150358
805573.1351586727
841215.6452925995
885010.7288163744
917806.3457295494
835426.193031691
878839.7477223626
897038.0718011204
909881.5982675278
845549.6361211357
866114.0593615212
865814.670988231
866365.0750008335
941111.8593988908
843197.7211819526
864959.640349597
914811.0509013715
831061.7358368412
912328.9361555753
884523.9708571257
900887.3739410553
872852.8434069299
903043.9442543099
887803.1084827539
859225.2320918278
899854.4370810939
860524.7094501103
892849.2331984472
881786.036325658
907269.4618313122
852932.1397149644
876190.120976187
878334.9206145362
891332.7006295759
855872.003020871
829542.8707879847
852719.4049304805
919842.1644479209
813952.1903398626
878157.4486058804
869600.3122455329
841872.6332583819
872690.092643993
923236.3784019318
853672.7055317573
826900.3250330358
856861.6479053358
888013.7821482192
911440.5407612482
898711.0707439878
875575.7560960029
869434.8948168601
871450.1199061205
869958.5793633512
900597.86818812
860536.3763799821
899604.1169385174
907226.5118632787
916444.416153837
868252.021809754
917637.8448306022
887473.6332159399
873798.4229653343
896782.2730783559
855763.2355545633
827905.0703935279
855590.2445948157
849968.9681579927
884502.3340826253
834194.0103682759
884006.2090145161
867990.7330209082
870203.7803870235
833128.2761124242
884513.0441966811
919046.0166393609
847157.484440024
832018.5905982461
931741.3091135945
889876.0789856305
863176.6892139227
882375.8027980442
875724.493737557
879899.1940320316
840942.0716810334
886837.582684136
861562.6860409018
889974.2807509019
840274.5768137001
907620.2402288751
840579.2129959806
873258.352114598
853066.901584289
878510.8254046272
963643.5425751808
919517.7150955123
882956.9789651944
856769.4811837994
888595.9587508929
864039.842666049
849266.2519288312
907662.9835388146
864237.0594955634
940832.2987986552
778641.4564476442
867247.6444421206
871537.6187816407
841281.8154657795
873655.4194941076
911522.5278661968
895627.9545816104
894013.2976399248
887940.4430407104
854480.1397835349
870730.473867974
900356.0232935981
895164.454059974
855760.4961666747
896994.5896132747
846924.8033993375
863384.4305244437
873078.1789881608
912618.0137900615
870032.9919297143
882516.574406696
906067.5652205748
873378.7603709239
874204.0058573135
891869.2096793223
853363.620836514
886843.6843284708
896156.1181547572
852557.6283149458
887233.3558086157
847042.5066353353
834284.8407946769
891167.3432862202
833805.5901095271
867597.8092641826
891122.4517497523
888622.3545658144
897379.0207119384
858341.1051876994
871918.9059926737
850626.955126429
843500.7265885486
812331.5383785947
898801.7404961591
869118.3779407965
898328.280712096
861286.0168096204
865933.8162329523
883297.2979816657
844184.4530553315
899983.4144535307
872632.5451758311
886736.2732218138
855557.1475910496
862924.7212831168
820043.1612975867
840046.0336340433
823559.3812920533
843958.8962711983
874129.4635710516
904038.8141911901
824098.703131183
893891.9813906206
809922.3239690657
871733.5078661039
885365.1680813073
859772.0096142499
912372.615464515
897854.1106316727
878826.4291153033
848075.0039149828
860535.7750302902
839766.4264608
883601.128206094
898847.5372657455
889418.4806393296
881817.0443264288
899090.7803266188
892067.0756394779
869925.0982645825
874732.8902015137
861615.064449846
813220.7680091572
908880.9468790332
866478.3880590417
907391.5505487719
896776.920347793
824904.0354556856
913682.3198720361
908450.4845964131
855527.4676283996
880683.2279675757
841158.0636135209
900753.4395658169
879516.7628240371
892068.1053877654
904909.642256577
866295.9544300581
883813.9739077839
902737.083689336
853643.1387742897
864220.7121622371
852705.4028527467
868472.847845403
875034.7631397876
887659.4597354811
922222.1766320607
860483.1428291078
913323.6393262078
915197.4811229398
863923.9072188796
877395.0716136156
892661.762306727
873135.3042977916
871384.1605863944
848961.4371721172
853864.48205454
895122.6172332494
844467.2747078175
907936.6254778365
857838.929542881
911301.1299025405
891931.3755563907
889054.8225040145
854690.1437449986
877404.7262789235
896296.5531053746
917505.9262239295
887800.5536341737
919017.9933356922
839859.8673280613
895253.3846108753
912350.4941837084
879408.8820461507
856376.6631977775
873800.9276381833
875032.2683669422
860811.671383643
876985.1466878685
871374.1172792027
786689.5431572262
827588.904321535
819283.2127717012
844755.2335073173
779007.62952796
812604.1498332219
838615.8754226849
856405.1142959334
931934.5464525537
913668.7368921279
851111.7056142413
894503.3216184825
866473.386904438
873781.1024716911
891291.5903198272
881430.6804484325
877930.9728570925
875731.3675453933
884489.289512922
882617.1437592653
897609.563284006
848698.0520867328
850555.5291670337
846139.5005244962
858989.2141587033
794686.4010692406
834159.2012557001
802137.2897176675
893252.408454732
894523.9434664752
898747.5877524903
870164.7813123572
860973.6401456713
889365.510252018
828812.8906309798
896959.7772821565
826375.7032051203
842757.1463994747
870385.550864799
872244.8646006845
836515.0496067163
846099.2208824877
897962.7494275873
871085.8942415996
884857.3163241157
873667.5876747239
894052.2082930156
899754.0611785792
854277.7673309995
871448.1017498735
869858.7934347847
847065.5133853247
870432.2266010866
903864.7970816563
877475.3658266224
938315.9358355803
882276.5891081123
898363.575643817
896664.907442282
891581.9605030958
853590.3768258467
846891.457410133
879291.1292555432
863738.7553616618
864810.5457280874
881942.2063544078
893689.7562402142
848926.7003850986
869416.2417886525
875680.3214504693
879797.3183701383
888167.8065472501
908466.1919814008
883595.1876721759
892123.9156191747
897720.8878219845
895560.1142801992
858650.3699934108
867665.5679612155
896607.6031832024
953813.4296589633
899179.9043880911
872712.6173701806
819018.3186048241
837191.690091616
878595.2668301528
869163.5368200191
920900.3140608175
879446.4755521324
864231.9192935652
847774.6132847029
870555.2335251477
859392.9210144891
873919.6727523217
895912.85373824
891346.6489718393
886433.1684527113
898306.763180451
899466.7871546571
839133.2503749193
896798.4318408375
859000.1715520015
836775.9055080081
895620.4567084596
861420.0901529407
876192.7328410554
873290.3297723923
879108.6869465504
881948.884363126
889737.9920217157
872334.7049219129
877181.3180633155
909447.8974455211
861346.8840681205
833402.6659307149
885929.107032903
875201.5963742761
898913.2319544351
858615.2697729727
848720.8518294883
869302.7341235816
816308.9266548431
873773.6394228786
855330.2284272788
893370.1166676469
895459.9511435754
919179.804854665
862402.8638005094
890313.9069807143
908844.7203948717
912614.3640425815
909110.727923444
875649.5390370511
834797.072383008
868264.538960912
903880.4137703637
855188.4918109528
849296.3890822907
877482.0145839709
856382.76831559
855844.4602767506
824207.6584670518
775003.6588860892
836759.9475334729
873552.9724087929
901041.1485116533
879437.1018416504
875655.8913983866
852283.0741814626
871400.4571904794
903590.1474250355
877648.0668847319
898407.0095691709
855674.131477948
869776.2926106718
851928.9069669377
871335.3985463502
888447.0003485095
873488.0293730139
894567.4996194704
890882.937087476
919865.1377766335
839884.7426865413
895508.4478168129
845582.3781670332
848862.8847368197
847573.0285257685
892039.3305334812
895341.7527595586
857993.8342036051
878574.5188652265
898640.7877440215
871493.9028395929
844537.4711515447
820242.7356794812
874277.8394230073
843189.6863817221
843934.5825552279
829388.7039431343
901873.3225450437
908869.904360556
891668.9823892755
843509.0686308062
913605.6500847572
896735.6627507284
895532.7796283253
879165.9027171512
895814.193016812
855917.0255269082
840021.7002470512
877076.8281768453
853268.4063158897
869585.161663793
889537.9032201641
937904.4279846037
831202.6599567123
912725.1651361096
856804.9525223863
939346.7771151599
873103.6239140271
905182.1679186015
872747.2151284814
845261.7245432795
849557.7531626029
878732.9049860553
897670.0040132427
897706.3852437723
893043.1236772481
891796.9903132834
919540.5971514825
908312.3391914489
877158.5674327919
854966.630875122
857038.1955180434
902765.8503611677
904385.2254040977
895859.6596464422
851295.1070878084
880581.370727811
933951.250566053
905438.2916021396
934113.4388356844
896859.5982662928
906562.3948935773
868845.1817171385
898288.9757365952
874055.1259515504
885217.6443616168
881284.6529664001
872939.4347655114
899016.0597585565
919967.1319451525
891663.3333249027
916836.7298974213
870667.8916623099
911903.8066191906
889338.5197676623
848877.2581073409
884868.1986378385
870694.268358761
860018.1852697204
926989.4833703325
926348.4356601988
887633.7111389353
924211.1888061534
915370.0286614634
905891.8827044764
910789.6579348028
925288.362352056
913230.4899558476
880615.7977457852
883836.8207214857
874678.0928825582
932088.7702286206
892530.7927592753
942074.7684741416
888416.2533728248
918425.1474549477
878809.7457201143
903018.957167943
933460.5837980453
921269.7906100294
973633.4856035169
924154.6017781096
896856.1271334286
937718.9386690895
875939.2093846961
913091.9572798763
889522.1693542311
917610.4386073807
888581.052038936
893272.9866485135
850769.8594357246
954084.1624001916
923775.9195415177
937381.2158593242
943274.4293532241
960227.3060228326
941065.9858677618
934949.8028876325
908474.2580820525
895012.0174506451
924633.3979930193
867805.819708793
907375.0205975841
842856.2496590014
906671.9468926722
854848.2582981978
911781.4918752117
916912.1426233156
873634.4845421282
893677.644631272
898369.0368903568
932692.8083190054
937752.1109168332
901740.3766834503
870169.5686184776
874398.7957215393
913350.7969922465
948585.0084302132
868278.9150350597
896430.343806407
910246.9637438697
922497.8258470667
912177.730115612
931791.521549131
907474.1531472332
849251.4299095427
891572.0838356805
897331.9959252579
901090.7721778969
886187.3595932175
894734.4231708352
896492.9519103735
883062.1978114469
899018.0698736778
851752.1790966808
843610.8824800821
871648.7430234975
865897.819726547
897141.2455888526
897914.3756100317
908550.4357897039
900728.5671274895
902973.9696230115
912383.3952758866
877177.0520857358
924983.7200521845
864052.6991748451
890764.0004533478
880280.6848873063
918584.2964763455
914985.5882200855
904310.4831181464
874135.691170149
965660.1683757224
903688.6007344755
918493.5132460392
929316.5479100356
864404.2327260782
863118.5066937997
891261.8718128183
896837.2790827565
879424.7395032314
891139.8460738761
880664.327794305
883814.294664144
878999.3596830154
940568.4228505427
858500.6871663451
918682.889630056
931905.1202412879
977624.6679996722
893231.825904825
883269.9819563758
852345.3241539476
855319.8444971645
865799.5869856493
896393.9876190275
863539.3143969222
877227.5943189585
875011.1703847605
912286.6615939545
899018.2019461645
926538.415441015
867161.4870781291
878199.4188571381
915554.2877776627
899955.1468393255
847699.2310417558
941715.6233845863
878425.5238674274
865027.8034899146
921697.6592516759
894840.2291523316
909899.9161915104
928839.3563688428
861110.1326839412
909708.1871364508
936694.2287259912
920687.4954521826
862779.5353146547
929569.1133130449
939343.8484469675
910026.0367160542
913006.8981199339
935801.0286582352
845130.4083305779
867786.3351366017
879417.012075926
870460.4951481842
887729.5483530019
845499.0666900026
862341.0161588239
888404.839759087
888098.8904904258
883359.1233524634
892461.7953448342
869679.6544671627
864800.3167190836
930094.8761002216
877764.6576102031
883998.0832486656
931228.3510152334
879739.5509095369
910708.4339312077
932833.7730798759
901663.0063551664
912756.1027567137
903248.2722841501
915573.8619371019
874783.0797152002
947245.9746180796
920636.758645366
930792.1677966951
921602.8060716882
940518.0854699896
913886.1579912242
891223.3096350217
879013.7834010143
864111.3472888367
859630.0192981169
913020.3544284925
857912.6576795862
879678.4340510406
922513.5005424819
877522.6991535393
891735.5008838538
918296.3547330527
903625.5267007668
853555.4127866314
886466.8679902838
878375.4553113505
910564.538749469
854717.1273042667
896619.7349753843
892385.9057624515
898691.0646651029
901454.1946829706
882874.7368156922
895579.7520628963
892671.8104242238
859092.1968993004
908427.0704877726
922733.4641892612
889600.6130034104
896065.5799298524
868305.6979682189
890903.3191181512
869686.3623792785
945980.8797512434
903572.8712336696
902848.3528262
833515.8545284695
909436.7863401179
854088.668260773
868597.746290077
907166.6724276636
899482.0856731688
916268.1850262287
921873.4214864806
891931.8120535584
903095.2437271057
821281.981506747
926662.3473921355
917042.4393828963
913983.4184786696
866385.2026790911
904665.4879838042
854671.0673924396
913746.6539046429
928910.0375200429
924485.0922382814
861579.8900589934
900287.3809818267
914390.8630064093
871898.5531323836
971165.9143593926
906016.6066870603
886386.4911150411
929495.8446429684
892760.2802704782
874571.7879972148
886369.0188228148
895133.0057469162
843422.3607691606
870324.7948891879
889935.6801066389
889636.4974211485
902182.5418323637
910065.2033399167
909115.6399434516
894665.5826426116
921811.7964370318
932352.4503263559
882986.9023102224
883793.8383882765
914960.8735601583
915167.236825502
950186.1661839595
901839.3066351609
890234.7641787562
922470.757814385
947561.9015416866
947506.4303603042
903877.9962698789
883027.4622700526
911874.5383604728
901489.0095407735
850176.8778106021
878808.3781696022
910083.6306174144
902525.6041536799
947767.9677780466
952580.4374901513
887891.2012896386
963830.4391761576
909230.9261493429
904147.7042088441
932302.8743543047
917798.1275853652
873273.1859016721
889071.0983028691
904565.8257885994
959239.618358511
939777.561012241
922640.7427494398
925421.2705697515
892943.7824728161
894360.0924582859
932717.9115258025
930402.1326750065
903205.8139055506
919665.1562170759
882666.9826092268
920953.7320816545
910695.2736339995
921910.7502659112
864078.7959770313
903672.2297670092
915797.5846354915
943561.4925821251
901862.9996065488
915804.556708422
920966.228887381
867904.086143075
960476.8524751612
914697.3718832703
925856.1683670576
912517.4319261704
909873.5705602574
879437.0412689636
859612.4470519363
879209.6339088283
873907.2718392815
945838.7878429501
933291.9569194759
950390.581068512
894244.2342897023
902448.3825827015
948904.0329471559
948839.7083827099
918365.1308890167
877719.6044657249
920218.9431124872
931430.7928289459
892323.044614752
964220.2644695626
880004.5893930148
903390.9133847719
905202.3134444766
905128.6045717779
901536.5427663289
930387.4120277795
920000.2833557783
910794.5587499784
949946.6712100306
879017.9717355804
929605.700326289
954911.2149817983
897513.174701761
962672.4094858353
968828.523333665
934995.8422449036
875230.590219201
921423.6672562156
879292.5603555916
960264.0115169906
910349.4877400524
857536.2540244353
895757.0063697994
905361.8777757864
889565.106242053
881080.9787682521
874135.8103540358
878722.1899990584
830925.204702971
922062.9144654358
920135.8232860938
899855.9241646028
870002.5321006179
897238.6800937948
928314.6701437864
939232.7832502443
898468.3004128211
902825.802631177
863452.121904962
1018846.0512338392
917064.3446174487
948160.8020554562
905944.3105475106
959966.0180932744
951952.3856923971
909948.3363445315
918129.2580493418
938885.1858064779
924384.569615595
954424.3784763538
889906.5103884011
864969.0563514014
906829.7623650115
894603.1794288815
875668.6645426718
929106.476706041
887443.9279186395
883890.7201801282
910744.5894901669
909763.1148484063
994750.3102545096
943134.3337081284
923281.161208923
927010.8177565532
925647.2783506732
958507.6109909439
886467.1656770171
946571.5434085629
905497.7701852284
888067.2990066765
874587.7368725669
896962.9517825544
886572.0557363015
908237.7457334651
934162.5107737039
900104.2258566774
903495.7709820434
900386.2091494671
897599.8193586012
899549.0216091094
922985.0069006504
933962.1642328843
897851.3966054674
840023.5010180636
825729.8394703346
852322.9769619396
887500.8794925408
887369.8720617944
955651.5286693654
893109.5273149081
842297.9959980892
909420.090718573
902291.4884760135
842692.904270072
902738.8941004197
906978.0429667113
888449.4818686058
928037.2418057709
852192.0387778615
939980.6707845544
893071.6098254928
956611.8689003568
908910.7520087922
919349.7171504716
952238.6593250623
937554.3755322173
933657.3577716029
900152.2180428845
900343.6583457231
884011.1006797818
920204.1770447311
905543.3144402243
889436.7318659313
882408.4783215134
908493.9828066416
938956.4053209706
912001.6528641665
916941.9944359013
964744.410035834
891035.8376636254
966781.4313189508
926148.8080014617
891248.3737108363
945477.9504467333
945345.4032088204
929557.4039967593
884146.3978102161
842241.2256488593
872532.1735123566
905426.5314003727
886509.1483125696
904501.5582486177
952453.5962081845
949468.8141909312
891017.5081965267
948431.488224643
934851.3882749381
895344.7733470849
895326.5754407486
907358.3375555999
862860.560691297
886411.9838475212
897950.9030239303
903094.9902201965
916267.0424359841
933922.5316709653
950824.4829248046
882603.6471971686
919455.1404877342
914241.9377961606
921864.2391221256
948751.1644652896
933805.7178253247
916616.8362019006
922005.9475946883
919886.6930033544
928638.7614275694
889640.1758669997
887119.6183213203
937462.2807902007
947180.3292733072
930088.9047703114
909138.9642808833
940937.516804697
947613.5033414175
944729.1118907207
917591.4334522714
897770.5060257437
932194.9826108133
887014.4502071401
884629.3018144057
893072.440432277
932715.0290604292
886070.1526985252
917040.7923462493
920194.4010032644
889140.8046692412
916241.287343862
932476.8010267913
950142.0047177025
924134.4394162684
924237.5871221633
947691.6398350575
923174.8735546255
947158.1692805418
933028.2030124762
898426.2707501042
900578.7324931009
933076.0442411397
931146.4369938909
917311.4047510303
922821.0425122306
904419.814277167
896676.8770455162
878051.4738169475
939555.2315911441
893406.70536777
955785.1331465091
937127.155927028
915639.0137090068
942785.0044921217
907175.9522760457
897167.043060452
959284.1218450235
1007162.5446294313
926628.6474133446
946772.9091964499
935512.7549784188
902486.2907589287
911780.9745376562
932213.2883142761
917880.3440884668
927767.2068599025
974531.5976282642
892423.8323932225
965105.1751544657
941013.6019116547
922047.8676644783
908023.0494126119
948145.0711557386
912136.4688935231
922956.4916256554
951242.1043518088
867801.6160716573
871459.096784886
941328.602491173
919578.6201901934
925122.2128816266
933543.2755651511
918564.4462404493
943517.506907197
940482.1175650731
941761.815213758
910701.7418529317
917029.7924822734
902872.7371014622
902331.2277101786
900631.3013081038
936703.2588949199
921216.1064703004
911562.3760339296
883204.0295854872
917011.4101246563
921528.1006511133
963046.9701645453
916059.5086646257
952191.1221510426
985214.5716234769
936010.5970816021
921418.2045251054
971614.1539536738
976037.9813669801
963477.023764709
948177.3701465451
960093.2395121688
922073.7618612591
928761.6811935059
895766.6415085867
922275.458806189
951018.4690859886
922562.2253476735
922102.1705909262
922180.2568154274
946278.8150208653
899092.1892069173
918783.8363732747
929636.8595196144
931310.1526456254
951295.4667509873
912855.8538353855
968635.1548985085
973012.2279400358
943059.2509596506
924217.3509570435
932909.4039318962
850230.7138838929
928831.4008127239
924039.7717180692
935539.3945996156
893411.664457046
954235.7072900506
908385.098098313
928107.6768815196
949225.9606393559
874907.804371505
962013.1840776643
916864.9737575068
957865.360410728
901183.4060370065
951472.6286360393
946982.176207507
899808.089751095
911672.8162664943
935853.453753395
947078.4082114785
907133.1946404353
935481.430039953
936283.89840972
884624.2927494198
933828.8810587497
924475.4173373906
956963.4515850348
990039.5348013698
872537.9089860758
904473.270138857
901418.7432593908
960373.6833473784
898335.9164024915
919601.4254244338
964262.9434128907
931179.8663675478
918531.2592881005
886377.1591742351
880071.6610256406
872764.0878420158
903250.1256230399
894786.2763684099
894362.2180778147
916532.0907509425
907513.5933874885
878537.479987141
956652.9855495952
955727.8510745354
924845.1965616536
929387.5500106476
947309.5994212055
967009.4647930204
924626.2871257793
887648.1974191763
938176.7306729096
879618.2468866645
936997.9860601383
891556.8201930181
916135.7092850008
930851.6793357786
906430.799345044
920332.0223124889
897288.2982378076
913402.9171206956
864355.4129608385
929967.2437579441
937364.416511693
976895.6722217845
932915.5198879091
924386.1255097645
927050.2500870458
941107.8976194449
921065.0561066561
895502.5365483761
920984.984944303
927180.4962941222
899012.3685975345
957658.5308542401
922647.2510639247
982925.4272262901
938947.6853410276
974876.2494078372
904383.6434264099
957589.5863964488
951573.5173176439
964803.9351896956
895892.7110122922
884339.1907851426
915127.2145079358
951353.617180374
869102.9448021415
924250.8063729515
946696.3998924913
932131.6093604611
941579.6217765585
923566.3641404782
920664.6654519225
922767.7687105888
905515.2989161704
958720.1170683734
917247.5071668879
903463.1672114157
931017.7342016567
909968.7191373077
910615.5250180671
868393.9118436375
896622.5896137143
970420.8163280026
929578.3219861905
908627.855587987
881881.8301330856
928864.502621195
979326.1390520078
932590.1734252237
965447.0537405475
975206.5349976751
933529.4921963084
932883.5243361478
937125.013416897
961703.4514382551
986690.1023999215
984354.5873015977
963832.7851429847
955746.7989237835
954448.4416437
921431.5333024291
940954.4188996786
899518.2454351448
956733.9729085406
907812.3493195521
928167.5446678961
894009.5309532648
861562.9711753638
920915.9553339051
926753.0344285779
941275.637459096
948094.4184251516
861083.3273264496
896485.1671627064
969142.285933618
950530.6506388818
899651.9592782038
967420.6508512977
917082.6743578562
916942.4287975889
982682.0651702031
892758.601475392
997185.4477128771
921772.4768823432
930594.5089835115
915893.2240160808
923513.1119797588
948089.9778742462
917490.5386992502
938958.3684544808
980444.3431396396
956362.0057544308
919898.7912985596
906787.6367717395
877626.9421736682
918586.6685040628
907013.6027626193
912096.651949049
953980.8180630584
935513.4221043531
869107.9050726364
961554.6819676314
927981.8307890233
927994.6135365367
907199.4262098693
885752.2818087323
918265.4883328378
949362.2237818874
966835.3601555927
934094.8814536585
943806.2376757988
964310.7958217177
952572.9458911247
946051.6388837267
916458.5657992358
937837.049637364
947653.7003978151
946249.7920802995
972904.8646845301
969157.8252102104
934813.3486570553
888673.6160247698
932736.1043130741
957244.0675216671
978739.296650264
938522.6476985756
898913.0666663093
905051.1685531815
876899.6043588957
938844.3550831736
869842.3657257131
951755.6642862372
907696.0797644495
921381.7781600642
898016.0374727931
944875.6327023525
944504.177848442
929361.4929107877
944820.768889094
966447.0347830758
1041844.5695924466
925749.8883169098
903992.9589561871
926218.1825099946
948193.073978038
890997.121360031
934830.2186556926
956966.0978647349
962219.2149868635
930433.0060218
979481.5129692596
968079.0298289491
920016.2366005846
968483.3402838879
952449.4768785634
939501.64038433
1008126.6728009055
936102.1371279955
951547.4923653274
972182.7805126063
953293.6745695528
961781.0315358783
946812.6614113026
997131.6741955385
970803.1888883035
967361.0604893109
939939.6499982779
966107.4394149226
916886.3557389565
914726.4339701037
940355.0641080779
920773.5511525893
977102.8241033652
910716.0949601121
979083.310722559
899550.145390409
941364.4689633928
908780.7614412182
907540.3028236099
944039.7171102832
938550.2943009548
906171.0343953427
946464.5313931694
893134.8362941449
885186.9430979961
891342.8748044376
931410.7974131894
877994.0329239671
940968.721336497
929875.2976504916
937063.5188656764
953414.6099817622
951335.2429984771
955472.9589155363
951786.1597326598
951599.8704495688
924841.367065982
922724.860581622
937166.2599962088
872750.0373094582
898711.9475210994
926198.3176308512
994243.433638433
886566.6695435555
888600.4623459564
902559.7580453507
969736.4256414606
939868.5561340032
920290.1425227029
968337.5708072879
921490.3299874722
974866.3560629827
919968.0380335348
895474.071898859
926781.0306586786
914435.345312709
942008.6998606797
904631.9443023077
928930.1816373216
893401.0928654417
914777.0629863951
954244.1599999028
941178.6509056848
950961.6457034717
956931.8193929838
923891.6319739441
960000.8244460816
917509.9708091146
932360.7070627746
909248.0132067793
914373.7162408603
939754.8661647402
898198.407978138
905367.1296807867
918555.2412724104
940110.4177527346
924666.626121481
936088.4663783796
924953.2915231539
913352.4475555322
913078.0884752362
930783.6142820013
899978.086975544
979581.7265556005
956459.1560218879
929445.128374136
949568.1116120764
945732.6767354344
964716.5777439352
921224.0476373038
894375.999415274
934494.0370775736
912899.8706239257
946838.1060540625
903585.155367705
957252.0695645944
952580.0286444444
949806.0836069959
911448.4344519675
907740.5941790943
961360.241788106
958428.3742787298
919670.4706506922
947834.5859037274
930768.3780375603
899129.0250519246
887767.0169465488
935458.0407211632
859912.714375494
869118.6729092789
965677.7223222479
948738.1116141211
929571.393784638
982802.31883353
968667.8057605207
942743.0245653484
895949.4292477379
925164.6718074293
950571.2372441492
881268.269557626
873207.4507475931
936289.1318137918
958010.3117559431
950256.0555737829
1002487.1152670444
940244.3568354533
912483.4342787499
915118.2375966662
979906.7697889346
916744.7488552842
950303.7027954534
950800.5486091741
912588.9372961761
930952.4338561995
882548.89628897
945907.5815942297
917433.4937717058
896576.8268211363
927386.561742258
911999.6455347978
907502.1581984945
962645.3737330879
975136.8331383029
961600.1474138799
968779.9365595521
990663.2155750582
995666.3644601284
978868.4902145034
920379.3698379118
982754.8513301034
947746.4856907984
900525.6889197379
938825.7460166654
937467.6839813101
981584.8858134099
941482.417512699
1003618.7500789224
948137.4375118059
908413.5408110912
911086.8539765198
932536.8760078247
928373.8209047448
958587.2586670197
961916.3912943818
976097.1797865715
968645.9111433271
928033.2993643866
930346.2284494897
894882.1513983728
909509.1322107771
944010.0038864412
947605.0164251025
926671.2858264963
961446.2680903708
938642.4552164557
968302.9422044982
945511.3830542304
931854.5677653975
984584.1363377427
962489.7617709967
890649.2540649024
930811.4462192054
950786.7642336437
903853.2751079546
973799.6198418841
925850.4834351665
874277.0198875461
892512.3291987644
905138.4543685638
937227.5873966878
907787.6742828703
919788.1520268586
970785.7066283955
917726.5990872139
931579.0354030691
927294.6465756937
892345.8116048332
949211.9284902341
908159.8532316315
943742.3588287723
923262.7142813986
911211.1215892553
891280.1347520833
1014140.1277696323
913534.3636416318
902834.4633678368
905699.7639479903
904477.8053818336
939849.2876691129
898321.3078095682
935566.8148029507
953370.7786489995
1006432.5523474603
938169.4688980754
926514.3323005917
959341.0935547627
933882.083660319
912230.3756170145
959503.3924245932
935730.3540828018
932493.9755913834
936910.7559500858
979262.400158657
952449.7322168394
881651.9321243749
939449.1088810232
893635.5314865201
956838.6509406199
938451.5462430599
871667.3223935915
879448.2093919669
890171.1022379296
927771.7879312276
923605.9614716058
923341.6738588135
947842.8400925999
906460.6791727084
961886.2800988974
934416.5608709031
938994.3604884807
918319.6839513767
925049.9052593429
934675.1724121254
873051.3054094724
878771.6362511343
949673.4349368662
939546.053466405
947035.9428395103
910389.4140559258
887448.4431154048
967295.3430176969
943655.949762552
950297.6603497213
876230.2697789483
975686.5600499981
899778.5101626047
936639.2691165335
902099.1719115241
896471.6315473339
917796.6200237148
923402.1183404126
862655.3474971808
922265.1624937789
947385.7903299513
947372.8310054466
928115.7945200221
879680.419873429
976852.9720654276
903123.2500957516
900779.0959641698
866223.6886704294
978615.7972142897
946207.8625954909
906819.5098137946
897757.3278689545
941017.9287607213
942173.1314888524
936099.4100530972
955236.1344532119
922425.3766889498
902847.0357600655
955841.6996663166
909671.1794074499
916037.1219832273
912789.4743934004
925144.1686377246
974356.6547159585
883235.2796278461
928433.5913731591
925716.1999516371
913863.8713630484
915782.4866071411
908169.8006836744
925030.4865924015
923145.4433330821
918863.2719054692
922966.8753093239
939556.6645443991
911412.55261045
910570.5325072398
941130.2502345196
879649.3157920493
925524.9721795856
897356.109396887
883105.3784437077
906208.6203198098
918273.3920249497
983024.6565588876
903421.5419213718
921326.2151121749
910544.9171310456
896745.6039777445
960759.6566520364
913068.4401536677
921063.7124824105
902200.7016380164
948609.7996202472
861722.2604288582
874256.4020636156
983869.488524281
931593.5118106036
920817.6739223497
948574.3808592809
921497.2186211534
931254.1932077315
951369.2336187763
965282.1658540445
963473.9649133007
929652.4737963006
956642.7105028131
944196.5250325925
919519.1383854044
933359.42056101
930960.4495591698
911972.7233796462
955436.8240222025
920136.3344865954
944523.0807725955
933649.9598799585
958250.5208084527
991257.9285578355
946749.5401278711
926580.7775183253
948162.6397289599
935290.1327595362
989252.9246098218
954037.3112795753
950760.0357685627
928097.3380765491
913168.5142032951
951826.0301485723
951959.8349121357
929709.5054937552
903785.0598931927
921332.8651102167
912899.1901445882
877475.1099960734
911813.255664441
933407.5341494526
971220.4514508776
913197.4645684683
996197.7365020118
932022.0372512536
979288.0178159708
924335.7611959269
927600.3493908895
913992.9824006243
840498.0972248949
951951.187863477
935775.9003161294
914590.4315826208
976560.8636627207
951163.8485561903
944235.8502628049
960290.7787823277
912195.3041145224
886766.7912591663
917039.3412160226
945704.1819848577
929662.6645654428
929526.6919575438
944319.2761609335
995552.6441753779
990334.6680006457
971249.7676365017
976225.902082725
903149.7843390731
904343.1484053254
949797.6972812486
943018.1339666126
893613.5904611796
933101.1867647374
977968.7938770414
930419.9447978579
906220.0225269711
986080.2070641485
903648.3604091504
966060.7805617619
950975.4525217437
870744.8762888676
879832.5508629121
964608.9732436459
894909.3524308351
887886.3764242565
916811.9372236836
887662.1258288813
907606.93523963
904929.9014556976
884621.1364768553
941616.7923028807
930397.5429335418
875179.7253686087
916236.1296078647
910600.6676510754
923659.000498015
882423.463148457
914497.0696021752
939220.5708589479
930256.3949185405
900828.427780733
879096.9594452945
927752.2409120086
918070.2461806419
996286.3662509732
967123.3921227732
942501.5727958167
902914.6472698799
956733.6765447445
954272.8136201755
929921.1904959539
910637.0331718524
930852.8336476525
934878.4349231247
939393.7769980449
863588.3218721901
971760.7285453437
989722.8910172759
938376.2802877575
910976.7883565729
892990.2762234972
897643.4768883092
934173.5873507843
910369.2016106988
918475.0236678324
906474.70352196
897487.1331728611
944273.5506203163
907041.9968640972
894689.4599039857
886371.9117397603
926533.0263712038
912428.479798085
894423.8220201898
893994.495037294
886287.2048491782
971506.6414556266
926597.6578564048
907026.805051303
968733.9290401042
865937.2598225707
964586.5913985064
885137.1887676695
920740.0699298575
890357.0978848385
925135.4266323978
928591.6211723194
935313.1165043768
984216.1056283591
922777.7935440368
928443.1782512004
920715.121749626
879791.527039096
939859.5001193993
894468.682990306
965984.211651607
934449.3481030785
884935.838344503
898349.4033756661
882377.4381963508
868585.6338063367
861849.3192054087
896351.9653933519
857427.6643699431
918279.6441349753
915714.9676882166
893687.6900294612
924855.3481584953
919428.2610750962
960340.2607790509
918664.4202701387
899806.6475481503
924850.4976128689
913597.171464076
941797.3531015599
892525.3175250981
966173.3867344884
902183.9407295026
871133.3825099298
925790.7330755636
877394.6124261778
904216.0985615673
906019.3914815134
892670.1041858038
912561.5106742214
942965.652946556
910774.7810025916
954015.9518421162
931135.6904649166
955588.0818707773
890145.7700594864
886432.2800308317
923668.1837846031
881978.195320583
885571.6996385623
930329.9057383304
938120.926619669
947592.8022823706
881864.6927262167
954861.4929510092
867019.8149565211
924849.4677425562
931875.7683088905
949708.5246553184
928120.850781627
913975.8796876064
950649.3363730479
952110.9648377388
941853.538081469
966871.9401040263
924599.4879052034
928041.3564847894
905753.5498425714
940093.443978346
930148.121891899
938689.2935830224
884526.3460515051
888867.6162971398
909945.2133197207
915071.9971190342
916895.2746948726
961740.0050470307
885419.4351752908
962409.543079458
930722.2897593109
945899.1652146485
963871.5564452659
954613.4434509501
878839.3682314917
888801.2897866913
890180.0021163356
886557.0282202195
923319.5910981358
869026.6027498753
885852.7771752365
961467.6613740146
911496.9363459889
879468.0220909645
883994.8576087363
885045.8178990963
940365.6559618381
900439.5197967526
931980.2254036404
955570.1737822937
894810.2369325045
915793.4178540714
940978.3915467907
881994.3230104488
888341.8372448534
926240.5542497935
908347.2530250626
983211.5505704666
897632.9488857829
955321.3189708274
891771.890825381
925879.9824492508
983516.6408422301
950612.6960041116
948923.8319346963
926156.2606337804
936134.4131011595
898916.4953366299
944127.003339997
958877.0281110504
921007.1066495872
939275.3149554108
885126.4920283123
915470.7038680955
910388.4924745553
918275.6678474969
915227.1989867087
912381.4108919965
898728.0665631532
907173.9559999844
904371.5862022864
884603.3481698579
900965.7929024999
903311.9654000085
921819.1116621881
955454.8376888372
966359.4984797519
938798.7600347358
925534.113353587
933444.1174361096
891991.4292821013
865452.618891363
878371.8392636969
925520.3983989069
881662.9782967842
863838.2159571387
923321.2643797742
906804.2685644832
888261.5475110714
902265.3102193428
873975.8016890956
894920.044920139
928422.8299122681
935266.1786652892
903670.2891789987
896206.6394532074
919870.3434877151
908854.1162823238
913972.454836838
900258.7261510608
923244.2032247959
889142.3090578446
897852.4506500149
897634.3020011075
948050.3801109279
876610.8889792785
899247.2416059673
904487.5699907951
909476.4381335669
869365.517034088
929138.4566921687
911046.2481076042
895675.9602802065
927674.2372097804
929744.9178961287
966025.5753390603
909797.1595383752
954952.1004938867
923765.5852053976
937741.6706727128
909985.0918956385
903748.0318739866
919204.0326075577
871809.6890961595
891695.8643396031
920147.6843376914
879804.4890902326
894606.3105970374
849120.968857907
898604.2268726574
910266.2016410872
978919.5441630161
936987.5614382366
880785.6804665672
872917.985247815
853716.2217817898
881606.7110682977
869928.3951071496
855213.21489815
907592.5594411162
859885.3207358501
906552.990782165
927037.9255798708
911354.4811287718
899258.0754286833
919642.8084794148
907900.1402807743
916510.8508325743
931972.3121346261
911550.2291867342
904313.3429887141
900305.9345403791
897212.4928415352
931718.2828919971
927351.9046915756
871748.1052400791
892236.998537323
899643.862583118
941101.595377278
940642.123919609
907005.6132099265
863139.3482480417
910069.6780337738
917256.6105669294
866856.1648473179
900411.285874761
878457.5756490643
899265.9981700475
928164.2514375194
884159.8314512921
903611.1542111849
927030.2807170092
888296.4959685747
897083.4089657012
912408.2557082013
913116.0671958891
906486.6484285779
891732.8924060843
911743.5161282215
887821.0355948061
930301.0848056551
952572.9667605793
889014.5074593918
901100.8109019157
907906.530087966
868030.4040173478
922517.8796898937
859386.2871054071
907287.7232637103
871361.6551646166
889396.0388079449
862720.2591935103
883562.4573211321
909177.3851906257
847647.6468018026
898747.0211544947
898092.1142485035
908306.0860836569
912638.011659767
925168.1249766585
915557.0490341391
907022.4988320374
903789.7373701648
914375.5156483424
904169.1996663888
917521.6364241252
883761.2529213615
923484.4031579304
924989.3191336398
874161.3528483107
917379.8493017703
925887.0554938323
933496.1894243169
861681.1970930384
907413.2084998314
854422.8956445013
892463.1315268795
926919.7731467816
904049.1225040252
914290.4265984362
874034.5924298298
826154.8519980325
890946.8093028706
920200.4883441571
944868.4041217114
896737.8386353585
914768.1988849246
938120.1398702292
901032.546591088
912149.2610473314
909624.9812387815
920269.4291652557
949238.904826582
859217.0892225718
899524.205353067
883658.4232178768
920729.8898168313
883207.1011497467
869615.4902164515
826864.2890167702
833439.5135505255
916477.4188175467
926169.4778176495
915512.8195506586
895800.4000164005
861332.5222147012
887532.5461453875
862070.2808082788
898684.9182032081
904268.7803299907
930109.5201884613
893087.2747784359
914932.6830997481
886960.7041522167
877468.3149356754
844672.2364499434
900386.195694855
911838.7736702289
950077.897375897
911380.6028116783
888179.9709774058
907753.3278729094
878496.8424980058
908801.3718525334
893428.4349363141
907665.895749175
883014.8152909456
929315.9735614546
935031.8255605258
901887.7552879874
921785.6757436779
923259.813927412
951451.3318390283
918589.0334783478
924753.9598452048
966366.5999394278
915462.9207608411
898833.7173092768
897033.313584568
905081.5425865441
844774.2203150257
914067.0777698564
941446.915950858
951645.1118578613
882333.0404906916
933897.1918491905
900146.4359331816
870190.3557424936
885039.3062769668
886633.4915364219
917209.5165206962
880856.1722296176
913297.801663022
888715.2298207362
867223.0707025945
873347.0813084282
942043.9326380766
972292.3686913594
887209.01046811
914273.0139681706
925219.0371913691
949654.6861375365
945841.6748065073
895795.819198112
921993.9373121909
892084.7271485701
867599.6027070861
906736.3349875757
911300.9159898665
900611.2447137942
935536.6891591998
920753.3723259042
876202.1342137521
872767.9698225772
883700.6791522121
894031.4502024953
874222.4549732532
936651.4114643331
856767.3466755562
886708.5096067712
935081.2592578074
889591.8206284975
905838.3677186836
873033.4435281961
984968.4030568819
924648.3033045605
904616.9702710798
942784.8699562768
918309.1073599816
926842.2574820393
885787.1493222781
917097.0008805443
865800.0211566663
870945.8821504887
838892.5408618457
909861.1942905788
892894.1734365204
939076.7372995152
926115.637879394
920311.6851759988
889515.1521891686
951657.725918741
888878.081364552
875917.2915264468
862614.1534042647
886552.7509978372
891202.5763070132
883541.3263316231
919026.6620715135
925836.1335265234
910454.8526964837
895650.4045812488
895570.251180649
879597.0764945275
884734.5765227261
921557.6432650855
921875.4277214471
915935.5178916459
954513.5067755324
930375.1863729393
889037.1606837134
902369.8707076935
927755.6244447257
904410.8358946489
922879.516057303
919854.783932534
891820.5955201788
921099.3938200884
880726.0848320981
900856.6085560548
957142.340991803
879995.5661391737
886154.2939980251
894503.8275681944
865951.1978495223
912012.5408418602
921846.9575450469
866912.4209589225
915410.8040833403
891782.0249181362
899190.3084631562
897504.2077182499
911989.0126832586
957439.1513580261
874658.5587423956
919730.2378362208
945349.2186393365
917855.5681515923
920133.6993728364
892765.8133029104
947865.1429416672
923796.2902889433
936766.9213445922
960550.0491084582
966679.9145803843
902894.5817602165
934428.9256478068
906165.0622430022
925628.8885456468
937632.7265555877
930670.5832726737
926599.1536967522
929036.4418276707
877321.133665272
946285.1362094157
874035.3954599346
887870.54141669
929905.7780795246
918166.1514482875
905497.9425228275
944353.3883029963
966026.8427886367
970773.9559795999
967535.3368757381
895583.0514768946
942316.874782929
932907.690793681
929668.6405090042
895945.9389287494
893183.8500527653
889794.313880905
960442.4814130198
902067.1226489509
952047.8915885624
941243.8612316931
945276.6955782007
956278.7096279361
923278.0923807472
959292.5928364897
897680.9199950071
854658.1368561601
934794.9684198024
934566.171685776
921056.2896539392
890433.4083241429
878828.2856962404
902537.8957700853
847190.3665455237
903355.3590224213
870838.843200617
867593.2430799741
885502.5606603432
904707.8229415754
891944.0869235261
926873.1606060513
921426.044989001
934041.1250722287
892296.2968555905
915010.2833389435
853062.3105221358
913527.6274050327
891819.9939874765
939490.2322693313
905240.6742504463
916333.3369306808
926600.0113098882
865057.8623879247
911979.7401646471
920118.6556399092
893127.8588135683
942668.72668548
922074.9472554997
894559.3095234837
923753.1574892933
892412.6521527776
914939.3885137998
879939.8885722118
990213.8563278818
872557.6337806452
922754.608930384
869895.8897769381
899662.5183201768
959621.696559954
892894.6094961204
912958.561128546
859467.6004570806
903449.6964815881
928728.8092019269
903858.3106179496
904325.9687295221
831710.3525364939
898516.7930387422
898902.3192361086
890212.2921284593
907684.8207156584
885535.9859975548
916605.4229740207
882785.0416449034
947951.5430100798
925776.0190693922
922202.0788227133
896871.3862698972
936390.9204108096
919647.6912453084
891569.6327732545
923380.6269945144
893437.598908941
922619.9855164047
897107.3218167596
959464.8058098743
913303.9174956006
921231.2778738146
877386.015944364
934111.8307071263
886102.2941619512
882924.5223087079
850475.7891472564
891551.5876774658
902426.7718991933
850738.0338123008
898473.3924166609
898774.659712127
889729.4416985651
919896.798375845
878634.2587438226
858218.7418023667
887479.6115513435
882315.1259906136
900482.2831200454
924858.525939502
884627.0234488426
929436.1636479434
898298.1675366585
856634.7731148587
953991.4953824182
882149.5283391834
914408.1809850386
881200.7293198337
874273.1633434459
969368.5740557427
880389.0904565807
875164.6835458344
899354.6053233701
903780.9107890504
843670.463942741
880441.7067843191
900839.36331364
920166.2565305803
877734.6024350007
894611.861026776
878892.7303057685
916185.9672718477
904800.3439248805
902600.6792647382
901756.5862912871
879573.4130043937
894929.5014039367
919909.4124897763
902038.716261779
908674.9927198188
907756.7638637652
913380.5466934866
913083.6222088535
924618.6104097338
927083.0622960031
912012.881867521
900174.018124165
898325.7720658057
884933.2126923101
897714.1600035536
954624.8429994062
925779.4876797304
944374.6350444099
900925.092093305
922479.5298262951
885133.0122432478
941183.6953440397
891322.2121285314
955697.875596608
884797.72474813
892565.3585829781
916432.0501010267
893997.7743021371
956624.7621861948
890728.7117530606
862959.8860026137
882179.0059347302
856086.624549276
873025.8608461344
895420.2468251707
886396.3304862622
876141.5038292797
918363.4688541037
853225.8275605973
922727.8479486487
925789.9830181217
905893.3327688936
871057.8632008396
861688.4693138374
872312.4201077588
844942.5855824784
919895.6987378786
909490.9085738247
910709.1410901989
980373.7512868769
906434.2441637281
912669.6287206337
934948.4599574739
922473.2238741191
923662.6874704482
947873.1257463377
934265.4587016632
917843.1773363021
928492.888650131
959142.6076430317
944416.1923148748
919133.6796655399
912420.038694906
946587.3994028568
887036.5647892563
920066.959853996
914098.1805969444
951701.1620179908
938357.7441170015
930212.6958938646
857257.0513484529
895899.4944806495
948830.0162903368
943434.1037773851
907606.201941675
923525.7227830938
906538.1173015125
932596.4584968206
919538.3163688881
875963.3849175996
868405.302142838
901059.9600444827
926285.7676224145
925687.8608765115
892447.5798066533
894087.3104127247
922518.7606946083
938266.0266521825
946834.4292853302
934251.4755939292
935190.0815778661
927664.4352370205
939442.6215712768
942332.3735805133
965057.6632646192
894700.1686234651
908414.7606569468
889897.967364938
908428.674747329
886883.9768039971
956995.41153483
949739.4189397069
949391.8830185137
943618.894771131
902198.911197444
908723.3382973422
889282.319070702
869171.6265174141
866708.3566373582
924179.3554304256
929380.0748964944
914861.3550354498
864007.9538471755
880919.8763315617
936607.7774884966
854253.2463178518
938905.4228195292
893294.0909934025
937285.3468393683
934864.1373573029
879397.6905470912
902658.6004086304
892412.7589418013
994245.9861464943
966591.9330225852
915847.2475699699
891297.4837885327
932303.9706781642
930417.3032387488
948150.674470175
925587.3493723269
914882.177945097
905016.8811883726
884807.7351020393
927354.8846859899
879501.2939401087
922356.301864288
903061.3084584104
922386.4617223698
896197.4536560546
940240.9042593534
972244.8315321561
941505.1854743459
890321.4560858184
948963.4023664687
923859.4063161775
916664.971934837
876836.605222336
943248.3921785722
926919.6008034288
973520.6370967997
933530.0120585717
914217.0246886392
887760.7279868918
877518.3149532229
948083.6295875262
959515.9868896855
928565.1128595956
900870.6364971478
946335.1538022393
925847.4017747543
923721.2704145894
933348.1697216365
907127.8006957874
947565.3723369385
904650.910644976
953851.8836197988
943144.6962612958
978957.5875693657
874340.9785438874
921154.8631847741
931982.667491911
907535.8534651855
918929.0081045022
956184.5764097504
952130.5643808225
917629.4540176122
902964.40032002
945670.4412879394
890241.1419212583
955959.57021988
982851.3251836998
938634.7788126003
927744.8401064905
907875.0120652581
971263.9426888092
953031.7559770285
919529.8379298127
912193.7015470662
941375.6718286811
905708.2527745487
874853.1413845713
903355.3876586482
885037.4105966673
891004.2921985362
892035.5624641445
929660.7783933938
950034.4289861796
910189.5482423943
920541.9791619461
868011.099744726
918420.2879906343
972442.9688995713
893436.349471428
903236.1827061074
913812.0566035127
897580.9801635384
963392.1773860836
947745.561271043
916858.5178183233
902814.3660278195
895696.8948994312
939265.1524330634
969068.3386286101
937394.8514859704
934957.8880050485
939636.1631857436
899634.47202795
896840.1475315816
950509.1276965295
912609.5865226942
914419.4660099808
903280.6451582848
905618.127967512
862477.5474375631
921219.0745683452
922830.4463597513
909475.3798116839
938293.1609240503
908247.479696746
868147.7071296778
885081.0612227491
934353.5379758612
929857.9553889162
949389.3924618196
901947.8271944656
891043.4555867682
885231.3816386249
941803.193349944
934679.5157206231
909004.7697505672
940821.5994396838
953616.096787876
889671.5097950422
872364.8164610923
933185.7187859353
894919.4677694635
856150.56541159
910490.4917122202
885324.8496712581
887946.6212886055
857309.4985641693
908399.0744978613
872376.1240895758
899602.9913392304
912694.1372467233
930636.1478119604
899863.8370348511
940141.3619153022
951652.2354532192
967486.7716485078
936831.1025010725
945548.8600108274
917029.2761776748
932284.5680015206
869186.4324822703
925911.2686198438
905178.3164141364
905421.1798650613
893128.3289725243
963071.1557364352
913385.6181566995
900633.4732332276
915382.9719659314
970974.1803547149
941790.689399488
898886.2411001567
919668.4324566387
893967.7274688333
871575.1581366574
938582.7724600204
926407.931438827
901996.6540729883
900924.9583624157
905024.9453070196
971300.2529067174
923912.2511614049
872551.0100709987
865176.4706354118
932741.6668545613
909865.3037283451
923200.2312566813
935731.7664394807
892255.4282766534
892273.2467681137
932972.5179137723
907276.9967135384
883070.3041673275
965450.2842750545
921364.4830366233
891501.675451952
911149.3595209515
908687.9052435379
898321.2556196195
910428.7296491126
902837.6503319293
917102.0826679827
918370.7556571886
863325.3622994535
938897.219594703
887743.2175428406
915592.0771437865
884120.8233974504
900066.6363037513
918063.3578626015
945104.734073916
921861.3319376069
953826.7944535953
936168.6796217877
921435.9294421091
987392.9059144692
886274.2850387807
904017.7048149658
888299.8712429381
865142.3523226115
953728.1830539103
887683.2574367356
931802.6324710178
931821.8051566686
875583.9254935994
917088.7664817374
950028.8811209945
881925.7054112817
914671.2303525268
878505.2049446416
865772.1851875442
925911.2910811557
910934.9006253921
903444.5638201665
915320.538665401
941467.2241610179
898045.0473069269
912881.2041030559
934374.9995493181
935676.3176456341
911380.233391921
939574.8447881006
937103.1018340914
922922.252529812
893643.6798751815
897422.951870122
899444.6415145532
877551.3758083927
898138.571751565
847677.8513439815
870048.4055855758
904689.7244762597
906395.9130159561
877632.9532045827
873072.1340420647
945828.4835283272
906135.2716632825
888875.364446857
904585.0018789726
896913.8779595485
929440.4116885108
891202.5580657746
885149.149091271
899803.7717649182
918038.0340866386
908351.3920563522
904313.0446739844
887681.8279394596
899878.3448527022
937242.4814136317
907166.4766221698
915578.9614782461
875605.6399817774
873489.6761326939
825110.2859309134
878746.0533763706
818385.2104689754
849928.3382086665
926338.3095953609
868453.8646289797
923400.4793094569
911443.58363671
915109.6826106687
926392.2032312504
940911.8784983917
879071.2104120103
872727.2049720343
860852.3121783915
853067.4600310074
834362.8215298052
916271.5886747199
842886.2764656623
831419.2189025697
918976.3749853713
875888.2367139864
903757.7190883474
899532.7841083766
890243.485774003
873556.1650851576
892827.5280417646
879832.559643754
926034.4568910562
899022.0907835895
959237.2683212929
891302.1095040818
984407.859331904
878973.8678046665
858152.2029223107
948372.4716847693
920265.1070919607
915341.9991438186
916557.0788402746
926071.505181253
930742.7811666899
915835.4937965104
917878.8260706449
1007023.0499890288
910887.9385515812
894927.4017582391
906225.1256089355
912544.0661036007
900347.4262421601
917101.9670245494
898429.4084506982
884722.7875205348
883340.6182339974
922435.0535910157
899667.5905915122
897248.4992354307
871765.431522693
828041.45345324
928918.1350270046
822226.0942439046
886002.2461038937
882475.1116068896
891443.0687528262
916908.0435416435
926209.6299732709
918799.0880476383
920599.454764683
907638.4111243377
883654.3241265356
853188.38077121
872353.1240582969
852441.2599877312
892421.5995594445
917148.3307733724
839283.5866294443
962976.2431276094
919721.4682677859
948260.4270499153
841270.4824739301
920576.9315397788
924365.9112473805
907449.0335966775
902874.5055876053
932429.5012200985
862859.4664940911
866372.4304095244
890943.2769663353
900043.047164455
878454.5900038206
890322.8004843737
885421.4556060468
934401.9543687799
897510.9487725049
909575.3548171648
889134.1555026926
890898.9148290302
937936.2297961134
897250.2774038771
943413.9776522669
935182.3345412123
852788.9160706503
976620.5512405387
921765.8280507876
975993.3595013609
919984.7955921781
890027.3853231892
936558.0356943319
904047.180705545
942539.4823567681
935215.9556479361
884380.2375789939
934221.6921498841
924528.1303605405
906404.980210905
874138.3597009159
909443.7588305222
925896.7945996555
937706.6760082608
911987.5930562774
964416.1947436472
942275.7800703105
940710.8710362082
939468.3076412827
921690.4408854751
937283.895768729
852059.6502909805
924450.3114521825
949571.5112522698
901524.4636911803
922420.102768868
910207.931485266
982937.1808403241
931699.5818339773
881932.427466172
884514.1987368544
890147.5976459654
915524.1381934506
897616.8023792482
888984.2612033095
915887.8126655752
903852.4697659835
953074.1415044907
912291.0258810264
905017.3508955464
877833.1155479918
893275.1098383074
904947.5347664375
894153.4073323286
981507.3765359297
897623.7993771741
940390.0468560173
923005.4909724037
916316.155726274
916429.60111758
937391.7491462694
870344.8988122761
837477.1281155578
929030.0340560637
920167.6866337322
953617.3938485147
945923.7667003502
903349.9001891944
911030.6133149914
948561.6900776927
935295.099477239
886533.7055135793
881070.0041866652
985008.3624964489
934800.9034428624
868409.3450258647
920813.1192454074
922210.6681014341
874743.0185938918
921140.7787227354
937465.740487908
925670.6518893603
948091.6789270435
957818.3566009044
957378.2759108935
917183.5848569572
953582.7364390548
919265.6576571236
905840.0045111238
936301.4430010028
925943.4761267072
893478.5138881884
985303.000285408
942726.7003182985
946330.6719868244
933129.4282909324
903489.8752305722
929888.257805699
917970.0550162611
923558.8618622092
937007.8893435018
922678.669460081
869625.8942119051
904539.4505989277
896378.1376210968
919269.3022783685
914834.9965706936
939962.9324980248
902450.1460603122
935447.628257517
951075.8130895838
914191.9975564708
922207.0536581299
899393.7333945138
938296.0637655833
942066.0867712838
923994.5034115689
956478.8926863996
883446.1215957231
953989.2391395047
947104.9913176862
943163.8071302315
979468.360577092
913747.7766582174
904836.7023735717
916280.4867231103
876019.8247067821
981994.9543245549
976159.2385763694
932109.902462184
910100.8469819608
982141.4951356607
908896.3059232258
882109.7443446205
935143.5713998054
973997.0280887331
863555.4944113512
932736.530367638
913224.3999575339
957891.8701810027
966726.4000379997
947969.662528482
877533.4956524046
911712.5164097366
895784.751800426
945860.0098244357
917710.76448172
954055.5357722407
909261.3866959552
946165.4872528242
924776.8314428027
885719.7732658531
930117.1437219358
954405.4398110064
942561.1715330239
896590.02088795
932863.3498757465
937076.831496371
915898.9797497836
913942.9186359444
924001.6661548158
983630.467306359
880321.2160905241
949749.0625072871
900475.9235565979
928931.8642384266
917519.1455527246
931354.6194994615
938564.7860785937
936275.9562900849
938952.4031338966
936189.5156099913
947108.47471833
935367.0214588745
963447.8218315898
944646.2978364327
933444.3504733732
922874.0697423699
937997.4246433855
927890.0811763844
908261.1313413286
923736.125138184
922748.9655669113
896049.4026274744
895356.376319838
870255.4336439655
924464.9325998237
941941.2911873749
972676.4504065828
861030.0362574041
926300.7597398213
940494.1198537853
878411.1655992642
914920.580976225
908005.5549846315
886975.4056244474
902648.541895641
935893.4157981796
909603.2073320234
911332.8614971405
894774.1582934982
933567.480721063
908467.0637797972
920624.6304696738
874939.1547906543
897349.5007427088
903678.3463258035
901278.2695399013
909282.8203849755
906394.8878609859
935112.9819679079
869460.9267057022
902124.6900743423
877436.476073795
903719.5357040274
859212.3279650039
905181.1388567011
895529.6503790799
900691.210532112
891429.3923157649
928609.7267300109
974042.6817748181
896274.2104501459
931662.706755978
936807.3266922745
915925.6502590082
912805.767456152
903018.1822836697
922499.9287415361
902869.0068297186
892682.912548187
905330.6478969138
929027.4728758694
887053.7624850213
911497.8897243456
888534.6085938094
904176.9720933845
930376.6122230459
919649.0019827583
901732.9753724937
902348.4993922324
920925.9390419391
870063.7573215854
926809.1162311519
941366.1817705994
941837.367939906
926864.4007390416
920363.570167983
900444.8672266994
923414.6119151663
919045.792233357
856479.411181239
855786.4347587922
878061.9939659894
883581.9368028031
847426.2042692087
913461.9943651794
875994.6590906817
905745.9194457056
891174.24743021
873260.7090441762
912451.4512875816
926956.3871603957
933072.6256625964
891013.283794154
934731.9115550558
871556.5829452607
952737.7459647607
893540.4196135171
931273.1108915145
881916.1317987242
920088.7793351286
862380.5725006943
919191.8142954106
944463.695719243
911282.7677721705
856231.1444541658
925047.4017652208
883803.382705298
931163.9082743828
892208.0624724431
921582.036299468
905010.432755426
893294.9688402996
943769.7425540676
871355.1478967001
912450.8978681883
871959.3694684973
867518.2556976136
866439.8055555148
880163.3180421777
929458.3111575879
903775.9739017123
899749.3132745372
880113.6332760402
945040.1929062065
871771.5201650043
902166.1300524243
863380.9395684381
873962.2817130336
886356.6654861858
834095.8268878746
890609.9539180878
845017.5325767929
933243.4468639875
907652.5707796323
932426.469323725
932510.6564962391
890093.0532971532
939953.1047264594
865076.3657841259
917897.1364701479
922362.0137844954
865279.6237271549
897459.7752981149
917222.9874973476
871949.8813248384
938213.3427805782
897748.9218645357
874356.7955766995
894728.3529170586
834869.2588855855
874686.6324822763
868251.058707102
913262.3745600553
881346.7470411132
917158.9701502637
903127.6828874862
928787.6252527693
916048.551246095
934516.6318674497
924428.5761168143
887794.0779941771
906123.3234995203
919098.9506328304
844141.8253940893
881779.0927832886
908155.0058004125
906010.0424454384
890479.0887183591
922918.6396191609
846311.8011478204
881484.6123043364
866032.4810886872
894846.4645008652
908412.604540851
884322.6732086302
897028.7645041957
918181.3684275295
918453.7339786207
904229.3661574558
928014.3529640241
910468.6843983049
922295.4694602969
873762.1191499783
889945.5844673491
927480.7324123832
866695.9929850793
889363.4891854203
865333.552013394
909806.208468995
887002.3355522039
904516.0082630175
902764.8116014157
856299.9625673923
883928.1311609424
862642.0773820449
833198.5052306959
842416.425706882
876347.7148106
855205.7555418301
816912.6039005639
875560.5748867996
904947.0785005218
875968.3127417194
879017.3426103848
851616.6751065082
884481.9972300855
848827.0269810972
830358.5263595427
902224.3123654174
841525.7909986991
919062.4352593948
900310.8831474835
937994.8416629652
957988.4278058258
891105.6825760589
926943.9859736622
914000.0539986216
923702.3886509375
889346.8419305915
899831.3278375841
881426.2523719063
893584.6355335533
932764.5943225198
890265.5507387896
919162.3347823685
925709.910453242
925082.0887514045
944211.1376768565
932965.4482295837
951998.399409587
899761.9462168533
928835.5306513859
897228.1177131729
879506.5714022117
955427.7567185014
943419.8626620274
914048.0172327906
956711.7124307905
893686.2562560108
895420.01970846
965278.3657881292
931982.5004950108
967807.8668291061
882217.8437904024
917858.4663789058
876429.8295946093
915968.9974375113
923054.9129076041
900713.1190048861
948626.8587293592
877704.7380810119
883684.8270598496
894044.7176658656
893205.2428990582
928734.6837594276
891456.4192469646
925052.8583616763
898347.1531035525
924379.6274725972
874764.5414688052
939712.4130921816
948123.9393427158
878547.1522204089
908112.2667252654
884298.0558572793
912408.1456164559
882416.7290027854
919717.4540162752
919831.0166569198
875633.2499247168
886151.615819678
910580.8793417918
896149.2594910625
854614.5332674885
930599.3926710775
897555.1977018192
911528.6583597241
856469.3626447809
889086.0285570095
938135.6600963944
906262.2342629414
881188.7350566546
893817.4944775307
857445.5175255763
836168.5112007919
899892.6835031835
914350.5564327473
900247.2269894832
912092.0901734016
887667.5099844988
894682.926422782
893361.5874882501
855790.0081809037
821076.8245007517
900611.6204478033
912622.9200220476
875447.6252234946
886070.7300521492
922343.4025080153
934881.224591095
898111.3863013901
861618.4786389058
915951.0966036548
919316.6321956301
888022.2364148407
871024.3242612905
907124.6377349894
935399.5458359374
873401.9845641367
868821.9819195997
875495.8099023302
922063.5035123322
900607.6367496103
892990.7046141711
843974.4201060196
877150.0252251667
885774.6999716135
875717.853345368
900275.6073464388
922888.5019748295
888608.857230546
952570.5511136022
868570.1326239915
897139.017761738
909348.5865268384
886286.0049193001
904428.369939138
896979.9495863509
930310.2468609558
921624.8087629522
895542.3232923495
909649.8014491617
925714.7282333947
862794.7946450515
861910.451684149
861640.5433506919
881833.1456446915
860364.4675661519
862134.0091150897
896223.3672915106
877645.026095422
926580.2635268378
899710.6045857607
870995.6562722069
846702.3085861853
898970.4255277095
856964.4780967825
867866.4402934173
900850.2441176323
868244.9895694237
880145.2276488151
880248.9633558097
904915.511690425
897959.9456526674
897954.1902425492
847193.0684600831
878666.8513052801
925502.3957781566
869310.0488787158
897266.077606976
873964.4699629473
881134.3779466441
859557.0245580748
864866.5487972565
913756.653664202
876325.4701589195
877916.9752814253
906363.135031736
847384.903409854
837343.5264158065
862206.4820496002
888138.8763112496
871333.5632007681
849552.9137181675
859405.515863471
892625.2206366796
880461.8240378159
885533.0220668949
837543.6177239281
898553.5240089353
851443.5639219219
871107.4764629137
933643.5506319245
850824.2254289568
848633.4608540419
869983.508907191
879548.604588415
865893.5808977336
859118.9768351619
866685.8744007205
899432.1965944213
882357.0424162783
890630.1598663128
906440.6859445404
885364.4546509762
907993.3719856404
844685.3539485408
870203.8185397121
905052.2647591582
941365.0086069033
872661.3180829561
932200.4511873471
903635.7499200795
885071.1122811846
913780.9922706755
919973.2528885719
911909.6201348854
926610.1560096447
892010.1605128625
858561.201644558
864746.906404753
898708.987793467
855549.768810716
861043.3124565203
860565.5287309019
886485.5506338798
945323.329165474
880345.1163256948
869055.3501145779
901993.9235321381
896247.8095783894
916531.2082533627
915616.3685570704
841059.6514895312
908051.9620507797
826158.6222408204
911443.7790596907
899230.8525073975
938524.532583972
920549.4832894332
905293.1756237973
859312.04358709
907623.7131793392
877051.9094005595
843443.6912507734
901203.4507300092
961371.7228382886
921609.9905756249
889340.6109420494
867888.4009375835
829292.6035622456
968946.1908160774
906912.8066990757
937488.4262112824
919140.9353527115
923660.2361233933
852463.7225233428
898156.2705525984
906474.4062111727
937001.7444990952
900153.2964163851
910970.8329630736
904283.3721391791
830100.3869447287
833643.6623797514
869650.755444271
877922.539138309
904615.0274618939
883887.1094150487
893694.0349977994
903321.0392101742
896824.2770521983
929789.5695238987
915591.6666252958
874900.1813564203
834945.3417172974
904938.1907079618
857411.3143284246
912595.6155787294
926312.0664588935
895065.9549689428
887897.579108906
889264.3128788136
873315.9402786922
875708.0093085689
857707.3189684683
874625.726258425
854016.8651784617
852469.8367286092
884384.799908896
874273.5007193456
837274.9281599913
851782.4632308641
820042.9889319879
823586.1872633914
875546.3052251139
834602.0448171692
840221.6850395983
871091.9428924269
875380.2323756823
849659.7654893957
912077.5452336012
847578.574608322
892169.327613595
875230.2242494461
916901.2595159062
931437.1934130085
930997.6069407812
901232.5690992551
910013.1228884631
880630.6293084323
833923.308359198
918291.8520407965
924271.382353249
858486.6352965888
885022.9138708576
911742.0400760777
898802.3789122801
908705.1113795037
902550.7594777779
933869.7182071363
906493.752567607
959234.7215592288
865292.0961820278
851834.6704360447
907041.5933213113
824355.4988378508
838391.3259857106
872567.1217649195
861882.0221755076
878882.6322175106
868512.1508909622
890253.4431958976
915145.7721323518
901289.7997003561
924338.9768999494
873481.0467311572
878886.5571940248
847165.9732885798
895584.0330148651
896831.23337291
941268.8283627504
860588.4779844168
892944.9662379541
921306.1591233965
932932.733640777
926275.4897901274
967527.9895714929
892129.4779848966
906437.9270303915
869612.106708
873884.4140177676
894362.5279597277
852929.0235339166
862179.4377403692
872038.7795791305
875867.4870502308
891426.2981537101
915492.7818896056
886397.0732579508
882973.6752587885
883773.9018921584
908930.366158095
909740.8740566338
897837.6995878168
834614.73775168
883789.013548271
934849.0379776191
884327.8460397595
886899.919734743
914031.0640626
927358.1460233768
925403.9226171048
895501.6008438258
880346.3097035817
902754.0541964155
876871.5643223589
866255.7550814571
866264.3284737491
853269.3694992783
846378.8781580795
873551.3534501973
861067.5593756712
897692.7629345434
872033.7121268506
878519.2909526369
871808.5464119446
870102.3535048142
925702.7142312857
888863.0775914029
889919.6345852041
881625.4732127348
928038.7054740386
893644.7573691509
871222.2128981138
862361.0890609785
887895.2618577844
928159.8382885773
896014.7643533864
843167.6970522627
859271.0913852556
877053.9413524019
863642.299953741
896309.0651893297
901528.0250591957
892209.6525633922
896479.6787019623
900342.2774749484
867133.8978823912
848979.4049243403
884751.6916008408
855910.8299119319
886013.2898576646
888483.8184380773
875445.1536532175
885192.9765031326
914714.3629878662
920236.8411074618
912181.9058619644
854388.1722514196
853528.9692758769
895024.2899353821
837302.8492299737
888476.3891597101
924161.7867246312
844445.9629247729
872839.2267601984
856772.6792309459
842194.0163370613
898587.9750786005
873918.4034555969
874070.3484681072
890547.9711161754
853411.6203998481
919608.7533191768
814579.3448742009
853600.2160649793
833766.3088915539
859479.5753539717
846399.8814522834
854884.1861865362
896825.8855567775
848144.7715630559
848099.0802054226
831449.4434839252
868416.8723986144
847242.4009495317
913117.4821367413
841513.4949602736
837040.628420189
869791.0495165405
845165.1122493686
908273.0616187332
910272.6406246759
828469.620267245
877400.3465465014
884502.9654624867
877677.7640152569
875868.9302048548
910460.4810313443
856737.887494761
880962.9365951652
905974.0033326074
845342.7297071344
853701.888718805
893075.5473676671
859637.4356537687
840243.989577163
862970.07813791
863397.4523360524
852633.3501716454
928348.9606447462
842084.723755395
887452.6375036566
845298.0758895758
823469.5979132107
898807.1645746154
901802.018873838
922754.3198109327
901209.0613859519
878759.5385989519
893562.7714499882
848403.6989391048
896862.8990663732
869796.5708318306
882134.415235539
871035.4412775496
945967.9569579244
868619.1632767022
921593.1462339566
880399.5148297257
882449.5610640747
876521.6089370544
896929.6564487233
896999.0595991348
890079.0783883426
833745.7918164013
845738.1418833763
841193.0535893105
809775.4299342679
888230.1769183087
810470.1395414732
917078.2508038366
837542.5267054373
897481.6732463466
907494.7104266151
894550.7252462986
902455.2997054532
854623.8878041396
819338.5565424119
919843.0759203369
871212.0369379567
917582.657595342
905481.7558925417
900410.7468296182
934833.0824066331
864259.5136236316
869430.5094806866
875240.1789778471
926641.4441151824
908646.8208927354
897709.0213105762
898301.273368761
910642.4590673491
894094.2394063943
882342.3043859638
912521.8030061175
875626.0002669066
912227.0091683965
863990.0207106473
877150.0348937185
856278.9737176653
876972.3051825583
842314.034288446
858182.4840353956
881975.8714234717
875027.134452726
949498.3601232278
961709.8964350275
875102.9033881892
867136.0479827821
833332.1282188613
895697.5930964928
849309.0296157307
853019.9977766424
841169.9905792889
880773.128023732
890297.6041100346
912167.2928382577
896166.6362084597
878658.3802207103
862322.5948750675
896110.1961715971
876178.2641103603
830496.5236914176
906748.946914841
889342.9687806852
877055.5242890131
872849.9404398918
841082.2942333834
863646.0416695555
867114.0317484695
902604.5764701904
887684.6018347754
868939.8838422997
889139.2824928202
886986.3757864044
866108.2237231138
891912.703303019
859395.384526178
903580.4253926645
908923.1309025353
941481.9310558606
891098.2558527032
911786.277293128
934771.6713772088
871204.6901049949
900919.9274765726
901821.9114919929
864110.780151323
887987.3784546389
864988.7174019995
851199.5989934718
885909.0952291291
895766.5781090297
896612.6266332441
858484.050801838
908850.1416148818
887671.8950724406
912595.316174583
890352.4819213701
830292.2473128764
867181.4463491729
904838.6230303233
899555.6193563938
903926.5233274547
864888.2899435721
932779.6282048216
860290.4681112594
869663.9086629665
902683.0508600078
890671.3327024488
900882.4981903627
874753.6663238155
875573.5981028788
890274.3045276247
867501.8725981154
851400.198314426
950583.9636766317
885970.7696847871
902565.1913389731
879779.3806392569
880005.7155857147
922154.165178414
901874.1544174177
887047.4493028042
894316.5888346466
881598.2250130083
890260.3788379664
871115.5963095888
937046.097427953
872157.7641931176
876840.9296051676
860009.1346641667
899797.5393701948
904916.175723315
918330.4517236063
885955.7073711317
899095.6636659736
934805.2246082036
883396.5151978843
891542.5474351009
852571.7383199192
902837.8698524176
879748.9760326587
905405.4088607316
879127.5403366936
884805.4844606263
885225.5522326045
888288.8926526993
899428.9127209855
867847.2904375354
919508.9408024279
922294.0448157319
909649.7024775269
902691.2567878808
911960.1047468737
893340.8913545776
895031.0696110693
861358.0875164196
880763.435070713
909175.9672740162
930305.2511264049
858516.616627957
835534.9417787469
854631.1145788562
904099.4830283569
892334.7971273214
927276.0178758302
912914.3622739562
886186.0093217758
896923.0180193719
849057.2833668117
900467.3873641826
887881.3130115524
845053.7253090027
857752.4972566105
873111.1538544493
886866.2411026037
854196.2270011427
884667.5525501512
895448.8767497018
885132.6385998754
893798.1131007494
925243.9382524043
863876.0380549061
864324.7795083511
921909.33261281
952475.3123683613
859977.3867750755
902394.7868330467
920309.8895423447
868445.2909030498
898241.6619152464
916427.1375790075
881947.2588944109
921464.0058615447
877977.4644804816
933887.1117513073
920908.6776740963
909990.1252489253
934095.7354758894
862478.4923550503
863700.5198865044
963410.8130703287
914556.1549065937
888983.89139539
862923.1415367965
896866.4923308971
899617.7307777684
882182.8048774917
865424.6386301508
897483.0480358277
836818.6890945998
921667.6158065596
897955.4811717775
885038.2061903407
908176.04486233
922984.1511878301
914060.7011669192
909996.5287996863
919356.3690862083
960820.6080265725
896090.5956208545
874745.5118691451
898928.9167715262
905643.4333280819
946386.0515388923
882355.6684040376
915637.1709236116
919286.5950976906
928374.8229263627
875005.2124097054
891668.8425478097
877512.1933407607
879633.7387886387
949052.5788915334
871544.1246495168
936152.6430626912
887842.0701311268
864215.9668549162
881414.0572341452
896820.0852688993
886436.047959256
934733.9893053127
891032.8743071435
883361.6619648442
919678.2592784974
913448.0922481827
867427.2898739954
865115.7681560162
912112.2000943385
904002.1246890405
941863.3239402133
947571.9358479413
906213.7944123095
910190.3826334137
908040.3165113311
918577.6560461563
917493.1432379722
851344.3830868653
906490.0945929312
880344.5317562495
871685.1885769097
897114.8920550048
881045.7981906179
925324.3009838401
890556.7834347575
920280.944543458
888235.785310029
910711.0577345667
892769.2988171531
849388.1525578774
909935.4299568329
914008.4740141083
885997.5787297871
916767.2051039669
908960.2971367296
913251.5348281688
943588.8751783795
935709.5261874418
884606.871855448
896483.849182493
877007.3121686624
919549.1538140548
892118.1851187502
895523.2550828476
899707.0227064318
904537.9849895975
904062.7859324336
882938.4255350314
862119.3077974855
898353.6557198819
874221.9163023182
944367.4595448845
904591.0174476644
856971.8540107608
888685.9072342608
887562.1721182587
929564.9706628453
878866.5808681089
867677.2687341471
896209.4892610554
903033.8054489219
972493.3292978418
908003.2548079011
908957.9259792005
894731.6738118324
884229.9903058866
871766.6194614591
912116.6902786465
900475.9767575411
912877.5898982303
952554.513700818
928970.1991653892
928800.7002920425
888378.4370808678
940567.5485319716
909427.6646454337
935681.7524213614
891637.2598598374
907244.7699609667
875390.3117248388
915771.4961515535
851590.7562411989
910071.91899388
908023.3474096856
935977.8134887125
874484.893231052
919052.4656368117
922681.0717060792
923298.8454389512
861380.082835523
903568.1338958973
916207.6776201653
917061.5330084222
889412.771060768
945139.8767773022
876663.9561581141
892259.7372033068
912309.2159129744
959028.8402872197
922916.4303261316
898788.8930298116
927806.5113983615
893919.3144318718
921600.5081304484
906921.2164941826
894747.7045231741
922386.5412175267
866392.8165773291
881391.06260269
876316.8052936995
903249.3196504638
878403.6166730761
898322.3513616372
932972.26671625
890851.7417370048
882542.3934240071
886129.3287773598
931561.187797158
914971.7694835002
925480.7838364905
893373.5728562211
862675.3935427987
917737.5398963273
922225.8929168992
918230.4166046174
877440.9259595817
927659.054981899
897942.0396716578
884574.3090289689
930984.3940539346
921576.8427466499
898930.5381072192
923828.0081357397
881653.7938323175
899684.7601970548
936907.1742300554
912594.5709314127
858019.9603012302
898481.7763396194
863660.7820466738
923329.6844225028
865145.5944671978
915488.8191808735
896603.4215636249
870984.2646155572
877436.7463367733
894273.4477273773
897861.0787874716
887906.2725171577
934381.9379165433
894396.9559857247
916324.3237248147
914592.5431339093
900750.9802131171
888732.9289625399
876069.3883822849
890151.9494724527
911229.7142331493
872320.0086644781
934793.1367665483
870039.6405394538
919460.6939833136
889377.2620982211
932352.81988429
882511.8733416172
870277.8584703128
888861.5602704845
875317.7907422318
942437.2628856688
907573.1267008921
890825.6811880125
931681.1903471348
890730.5681783627
923919.0406818104
884092.8698575753
900761.7297057691
899864.7182264989
902954.8124198671
906228.804285985
924285.2778249569
913540.297036889
884721.9579218898
932638.4264800735
883653.4097115328
960257.6456163907
870046.0481947404
886159.5204466989
909440.6203723759
886588.434971873
891869.6752452999
919929.6961927682
867147.031814382
946083.2721102561
891358.3030804899
909531.6817251984
920347.5120444931
953272.2900384772
892764.932707258
874976.935050948
883497.8490696615
873954.0357634989
834263.8441325764
922299.998177005
940662.9628968872
926406.6702923363
938379.9103634623
877429.0201103748
894218.3135331855
874003.2246320043
888592.3964069434
893134.1648581114
873726.5469856164
912774.3997895764
906742.7002700933
869827.909427281
910746.3132612612
926625.8337721308
940199.3159600091
969472.7978250051
925193.2263672282
964274.3475867966
935583.3764838139
833319.234058392
848885.650310656
907492.9102407116
907818.606848665
861592.8991346313
879281.4910987262
884465.204741064
908278.4820617514
904276.5140609047
871957.6267386358
928839.46109506
917456.295130291
940120.6128444385
881073.6082376144
865116.7063099365
906753.0750615229
871827.5314924773
935440.374602926
885958.1583929681
907575.1688627296
888476.5790123167
892493.4578418545
848409.7123514458
856833.6815412124
974832.3734112736
972009.1539617311
861991.4281927012
871963.7191043072
902720.1746966653
879096.3149698875
808225.7959240829
875908.7345593818
875629.213875887
924817.5598737202
909726.0845529926
925317.814913827
866613.6019563302
873440.4066806296
882118.8660868336
857291.8281750618
897716.4129454305
895514.5013980579
879888.4255330553
897408.5763505495
889004.848850646
886161.526033469
865251.8078991342
936739.756447765
928372.1406794658
869515.4325943615
887448.0221925736
919236.5154742172
885621.8924394068
918841.0140882675
858569.3254209058
930888.3494374556
898863.3611380227
920903.4305227329
914195.6625917018
896106.6993450453
894272.9297828882
949916.1949053493
884475.7997125373
893847.5372045853
901355.2263816101
897892.467243724
896578.7967910506
865315.219023708
895743.7499418235
927843.7405455103
924409.077834886
914825.110810075
918211.6524711994
868831.3828183706
874281.1788517204
828820.3435713609
918333.1499774246
883701.8210700168
854857.3518492668
899341.5013152994
871146.463468225
904212.412308177
867736.1298352652
904951.1580496226
917981.8989513637
858796.9325406081
925892.0798174869
900387.7877821093
898619.283434609
872804.3017751025
955887.5388037199
882694.591520566
891989.4029257824
850901.4110194775
911370.596801789
906661.2372728256
865032.805432715
908449.0032815859
884403.9638195517
906039.038046746
898354.1889632856
883175.8495692939
945806.3748649023
849684.24785022
912947.674525386
918470.5598905147
894858.2929457368
911815.8056911719
913710.1981269461
910732.9482531818
892359.0000700043
862145.5445775399
900190.4797759182
914631.7596652547
933583.0792456819
914405.1355173176
873220.8564802902
893777.1481347282
875923.0074807536
876657.3385184926
874955.0472480764
851630.0976696215
879599.5487832616
904806.9445891182
888693.6180873183
902439.8122779906
861008.4831612566
966416.97073725
853857.6890060864
902633.3119679061
934758.2746228282
888838.4739709753
882464.1300124845
864166.7157474759
927342.2781760823
913726.347298427
894966.4091146372
924860.6196248422
886537.5208291705
915890.5527277496
925538.2763207054
870204.2226081623
890306.6375902616
903023.9422671185
897858.2706388668
891037.3867056351
891909.9564675533
913372.6199247465
883350.020077345
915085.2769254814
917009.3624692783
891539.9047088681
906425.1326443825
872500.2962759417
917612.4316036913
878416.8126277446
901129.5893482426
925829.7827653144
907525.1198790797
911729.0106896774
863951.406197234
874734.8164018847
863624.3213037536
912356.1759029813
900509.5321996859
879406.5991940044
865837.9358860671
842496.2102760032
864773.8213639474
899296.3801500318
861651.0806343795
868155.5148171312
894235.7116984129
855981.2982783578
917386.0155571024
866629.3585347652
876063.5892114902
892823.0735874083
945403.8936626508
889933.1204373427
903289.1319116286
918886.6020856306
908373.871959487
889638.2595333252
852051.9388072826
876327.1637814944
884168.3944560955
880506.4728312052
858725.4429069716
867283.8826835202
891739.6731609865
915414.6293395087
917498.1392192091
911793.7728002334
884641.6530827079
878546.3980667698
910929.4927525544
883003.2481401921
888208.6092298222
839487.0000215718
844067.9325155837
913260.196711994
912415.490610928
865366.1412125244
921316.5625169226
914823.7635242557
933756.4752346552
918741.0546482578
868174.3657651979
861191.8995856175
884041.1661096485
887985.7563374245
909614.6462690877
870660.6149047627
900748.162244597
885217.1162887218
864644.1730372726
879266.3674903894
898365.992648208
881394.8445108617
922122.6240784924
836441.9793512274
888294.1673292168
882147.1520125908
824980.4784014821
908224.5904960395
941907.6952963958
927973.2718026824
911631.1140150402
879895.3219336062
920173.7655585259
872190.6108899266
862328.2939279538
830469.1146727432
840775.9181244359
884433.8852831675
881599.2561490755
915310.6747223006
902406.8500029761
899771.0819912506
893467.0876872567
891197.5620911336
886494.6702030222
850657.2390230605
895239.3175513931
884621.6447881511
858704.6427334766
878007.1203875137
918704.4127504015
879447.4908222714
924780.9406032744
913596.7530935453
923457.4462932274
841134.3592024506
896342.5608213712
864270.1051501182
933369.4271888444
872487.0409376738
860354.5503967558
893872.2665662367
923316.5954462518
894225.4410369408
950280.9523384513
866755.1973509146
903634.8210744807
903459.0095092924
846367.3436554819
874327.040513203
887833.7260825906
862608.6933637885
884874.2823569397
888648.5330621833
872635.8084796628
867857.6066095242
866661.2504519066
864404.1770069543
872188.441274811
880126.2412556172
884334.7809495181
880025.4413566529
910087.367477173
872446.9083112096
908310.8678589202
856655.9101204353
864995.4480959079
930050.7377854814
898986.1401892942
892126.1063074924
866940.9751402175
861691.654687623
924773.0409498475
871816.9269270306
888205.3726193253
892001.5300268722
880234.4071498127
899057.7949882988
875305.9225424703
885722.1598124756
868085.8417984573
905976.6925005645
881552.5439189347
877537.9580537239
867770.0229050671
845011.765473119
824842.1557580193
841478.772759919
890159.951478963
901526.1269152933
860949.1100690581
871645.658940406
916821.8665294824
923624.7748364327
892800.0208614033
891658.2676045424
883242.8940659957
856983.5002459125
881660.2011444403
824916.5577617199
912753.3930979099
876758.8271531453
904115.9859275818
884387.228421364
905215.0676346389
877466.3515675545
889423.9402202647
875373.5745929079
899076.3316856422
876963.1674986058
839500.8930319515
904556.4992858346
907438.2822603942
914333.090955781
871660.6033721452
908918.1295096381
841475.457368399
870411.4649485908
899944.9742503569
882542.0712738438
891517.548019201
959826.5044865864
906430.068676135
874790.7225880055
872026.7392223473
880534.413579315
859155.2546590483
932338.1854617097
887152.8519874355
893215.3532363842
856671.5972087057
919741.920904553
911334.3363240715
873055.9684674116
875676.4743347308
917554.9979261775
929188.7202418973
808195.5952820398
902588.1750467755
885440.732536234
866985.6917505753
866985.9836899522
947805.8023545195
885405.1607444189
870597.0388598079
962357.2757008458
881638.9342676683
910458.4045604425
877927.0385793136
916863.6503244373
866651.0247959625
908587.8609940447
938476.2199188368
887396.2825704874
854918.5739491542
875581.9730549911
894294.3598881508
890783.8564487817
875791.04573704
870672.1667530807
883306.464497054
893508.9059691178
888019.1791694248
890376.484098129
918323.0007553853
883483.284141338
890273.2272561542
906427.5530999829
912906.8306729808
893758.1169752949
896976.3520070922
879003.0067685177
897437.4442597302
871357.6204808818
872553.7154321284
869584.8451136292
893385.4985255362
873260.7416680027
872312.4125411906
857646.9321452484
878022.0644803352
890366.1525466065
913489.8013442187
859170.8798733223
903909.5821340848
891177.9691266511
839555.2648511794
863558.1813078341
876316.0594967646
887855.8814181304
863963.7410720852
884390.2054587873
865349.2905783928
906187.1324310633
847553.1140169455
841980.0773362098
854730.8643890051
848245.7251754901
869894.686695826
840955.959950163
873144.6879386671
875866.1186614889
842405.5841187905
842419.0543107288
863331.776237464
938025.4118991566
891309.2352959532
901513.7034280219
840588.1802955172
941665.8508986053
909750.549237434
938805.306312171
896902.9131229674
873625.9176699868
929727.8459533923
851042.5279733329
895344.663729978
829737.160223481
820241.7824540033
841138.4214217081
878283.5231267479
907814.4815692906
912512.0957494895
873570.6876675026
860936.8933234983
896920.5127176358
870729.8828500696
887494.432720962
897585.5663304774
870631.0776787703
817114.1077660043
834846.5935923439
889026.2371579488
907747.051462977
893472.5305075892
859278.206291947
866642.2828162168
916386.2930805557
844805.6040851232
899124.2568300907
880794.3613156057
866186.5165418382
869442.9315089518
883316.9572171071
834114.3356664609
867220.5068571828
864890.4707894307
896366.2694633715
910239.3828791624
898845.3580369689
838739.1899369513
849407.1185792773
855773.9569641086
903815.5680916072
873890.3949619292
828518.6585752477
881902.9959317269
874234.1990315244
929118.1998748053
910723.551461733
876768.384792469
902072.4488671836
851599.1046860327
926957.3792491951
897984.4055568154
903365.2346090698
900016.5094061203
933818.0899481336
886918.0212352658
885394.7452676895
887597.0890455695
900907.1725690698
904746.7028383533
866943.0478535797
885402.7226149286
880472.4701225511
839887.2703766227
827664.3993773027
840098.3471247596
873422.0356191623
860280.2788606687
823128.2438494461
851113.8545856643
872160.1470694914
883644.3463010872
860786.4662806182
855066.8350082573
862348.9884841684
887038.3607085133
922556.469681463
885118.1144031808
904418.6678738398
866130.0930935992
874704.0060626315
857893.5817811028
883565.01424918
897912.4734670303
825754.099434816
870328.3941527158
859618.2526208903
890088.64283951
861426.1568087358
848268.6155287423
903476.6589996978
844094.5632217671
842918.3391951197
866623.0549199269
846256.8823963513
831436.1586245662
917350.6476047416
914066.7973370415
899413.7228216326
840761.2170586858
876220.0990483791
882726.2297908724
847128.2192863321
860463.6455349354
924145.1555368528
816938.3142922402
891101.398801286
923672.0980641493
886370.6040809958
899991.607852004
905928.387377338
897317.6346571753
871829.176691676
891735.0794810196
897317.8110253718
898649.0743249028
889341.2683797833
900767.8261901853
881400.6387562798
875962.5300782355
894607.8501562276
887580.576990423
854940.7755809925
923592.824928114
889386.1510319491
943772.3168926784
863279.1135104601
888024.100885486
877128.5880179089
859634.8709079106
915105.586555664
856680.5149613312
886231.916125098
915751.0440471298
910046.4727275951
908959.3541666719
933103.6833645296
885070.665321344
921322.6920372862
883656.2975125255
897228.2547472396
849065.6767415986
842291.0444957793
933824.8800099541
887204.947284291
911729.3433189713
892729.0291141584
915625.3926700356
965655.5949867745
875934.7510645371
864627.5459035155
933038.497503879
863070.6758657885
877698.7859894326
893536.9158749804
887013.3205226068
887840.0149324858
886254.4741047905
894856.5710396979
853461.4447373811
946092.1091980198
844610.2944217767
849490.5274088422
884755.4481593822
897651.524673572
941866.1469515953
898536.684993614
914171.2277998116
907241.271370363
898968.5477054426
880173.4528052285
907643.1476698951
896775.6122996178
881372.5076945699
849625.3028549345
880325.7997808843
878514.7264725976
848278.2749302443
872136.476154007
840413.5801440594
888845.7529005837
900008.1344237523
902989.4477137416
871908.5457707276
960977.9815948941
856515.9781864039
908014.1255454523
916815.5546722049
889727.6795668409
861873.3122295393
850029.8196604815
841165.7848598382
860846.0718277968
865951.0005645219
866779.7560702045
895645.0133450164
881888.8233891358
855761.650202739
937041.7227860142
890864.096139126
926068.3292622617
901751.0001555979
856028.5288193116
894502.6282535901
850522.4114585989
852643.9074345301
903011.3911815563
884343.5026998557
836271.8699896096
954772.4710510024
891600.7148842039
914656.4804894021
861663.7538667643
927625.87501649
903355.3449387406
937205.9416337088
914334.1521015675
855678.3313424941
882448.9603566818
922127.0411443058
920038.6157055383
881727.0560405629
890297.5651495676
899717.2890327284
881726.8246902237
890802.9071222385
862879.9093289496
925269.3073105467
911664.1860672024
869847.060599097
942966.1619064235
857474.7059893468
874711.9238480637
939963.8884827518
876506.6288935826
933960.9980807556
972787.9720444395
882250.4347848133
898003.1393020742
881922.20459639
930813.5486679561
916772.4825169458
889278.998143543
918678.8345479344
878886.5927302921
848482.4836908106
871705.0814296692
859105.8559470514
867310.3632431382
876793.0113181144
855524.7631721618
871398.7638054646
824761.5902182045
839683.6154105703
861569.6983827418
853326.5221349024
866613.1126672383
871960.0079799285
807446.5900731604
835751.8389471206
857334.1666019899
888314.2350379573
889862.7662551987
859615.0942539014
901051.6520342571
894249.4395964413
853515.8009406419
888380.0420670477
881875.1499758377
905422.224667202
887020.62314132
877164.8533983813
889312.4864385701
936267.3742620742
929784.3188690725
886798.7602597554
929020.7404343076
885488.5263929144
928963.6631357665
853881.9126630379
859377.8539749281
908904.1830716203
936068.2549532936
863654.1436201357
912211.9740723413
922855.2093100888
894899.3633335656
871095.4961429606
856266.2617384617
870059.3641202536
847361.3392885241
832131.9202434588
859472.710985247
885824.2155140769
877969.2368301312
892180.2399335997
882811.9128246685
864546.1135035274
877103.0849703653
894034.4282253659
866958.2842687187
907290.8871006153
873958.2857212354
902304.3991307765
899562.7283294201
907166.5773173578
913139.1000947757
860680.9516618606
905062.3090188105
883679.4971658033
876453.0111030303
878537.0108306864
895533.7783489532
964851.1656580288
868993.4827580852
847424.0696493243
846874.0253319363
906724.2848061135
886217.0510720331
908285.448129894
890321.36397988
866455.3086221851
862685.4130569953
913582.4092845093
903118.6153049062
924074.1861183832
902712.7627251255
914570.2561253251
841764.0223191706
935730.3683068657
918681.1940885824
883207.149664517
915323.9630348673
920372.4971998171
866586.1521595572
896214.1629142836
930871.7984641846
871455.7298094453
920658.0199502716
893262.7978868391
910711.7216193483
895655.7561479863
918591.4114729511
934058.7685944303
892700.8945126068
928878.2342276894
858758.1047398571
890077.9050493094
867518.7851562346
892460.7050608294
865740.1177632792
868787.822263781
855794.6645625245
881946.934659706
937788.2045555175
889541.6172501468
902690.837743791
888015.7500366415
882711.6351288906
935805.9830207392
861904.8997123644
913746.4262039778
945966.017495763
897807.6955879093
890869.288480618
906104.4761740793
878142.0316684879
894680.1459640411
885639.4820609251
894049.528959339
859767.423659476
874730.8331615296
886786.739465696
869319.6665721647
890710.5114811375
895700.2131928024
835644.5497073536
867201.830024993
897796.2871459126
928229.5490703001
890887.4787983561
871629.9423302775
948341.9456662582
965326.5788064916
908929.0087511712
843720.5695004931
893288.6060546618
890811.1684138635
890178.9585782913
882769.2845481508
867085.6963236257
863861.1509049262
959850.5972922421
898344.4674857615
885838.36248569
890184.416292219
860099.2899055458
873328.8573258729
902656.8005533922
876820.5515882964
867033.5874307845
854810.4700810548
874242.5005393061
888587.7688057334
914291.8238805309
939008.8177639022
928716.2504560342
874083.5919571291
903625.9402673896
897787.4833870076
932403.1643161834
914431.053055109
920145.1766039899
933212.2869630218
929468.5281323977
919643.3861123184
905058.7809029827
898723.5905045883
849092.5809173319
862458.679141415
858848.3881770354
876662.68502439
897292.268683678
868810.3271550983
881905.3354388485
952265.5185351295
882356.744444136
872264.0571660697
886173.79670113
920362.5910495208
858162.7382114267
935036.5251870684
886260.820976624
923187.5875803065
887794.1729983077
918557.6342308368
929088.0012780852
927823.4711402555
868177.0518175429
904498.1373101564
932532.514618291
891956.7137421479
904543.1886819261
871561.1824378229
862596.6150100459
870452.499398795
895580.8066042666
923559.4296266627
844206.6494661784
892536.2261230275
892095.3645974007
883312.3378895018
888645.8949995341
867776.9769276923
873224.8106741854
933550.6242392138
886620.8176229701
884313.0548256657
903563.4178475011
858145.8576886712
840358.9183493818
882381.2018298418
871106.6451302399
848195.5802507875
817705.6861916827
858343.4519531303
871247.2845353317
899077.9519384899
876617.6981628027
902916.2462084773
934381.8920757158
845318.3987647146
876263.6642756907
848447.4236088311
847090.3267643487
910787.9697424467
877876.1295433196
896292.291167181
884473.8396142267
896600.5818846647
864957.1049786913
896222.9368965197
866745.4416383491
845006.8082043815
908872.5325948237
856596.1148098756
849736.1348497435
933292.7847146352
830979.9714047457
917579.8259202901
887264.2312614624
883502.0734284727
889572.023421525
890336.4802408249
871151.1908865701
856647.0323589733
918558.8826582402
861249.1957845651
898391.4517381657
870779.8485192349
918533.4711279897
921499.5265646284
957976.1278293564
884214.6689223747
911977.5898438988
912109.9695941294
921417.6681732703
892379.5065815286
919609.4758191116
922798.7528862241
948568.6017830719
866262.8505098538
873916.7980667902
890744.6254540789
882871.2526719265
905091.41372054
916794.219600128
915280.3863108903
907395.2238530393
926862.3072267794
899299.3744323186
925845.0504698644
914240.7443396216
937359.1060417977
892081.0845765991
888010.3359442344
889142.4501449107
889661.1661788337
855529.607046213
871804.7977472544
869412.8712821696
823694.8016511551
903633.1338544337
883447.6918922018
865586.138764672
873085.0424720505
856684.3860145449
892179.7813923697
846762.0126057197
894731.8026548182
897458.055539865
883487.9542610697
855749.2288186392
849125.0742127877
881872.9804437184
842864.399511639
903749.3924167701
898991.419159306
864242.5637394576
909442.2001574449
935663.8414134677
877591.609507733
918732.5724404603
905782.2982118507
864757.3038221141
889581.5622714679
874226.1365601118
898577.4346882608
930379.4296561251
909072.6244639098
933391.9351118323
905693.7776000914
925504.0719289095
910788.8880984897
946296.482109044
890832.5469607839
834570.5586539158
932063.0881886587
884068.1055652113
934749.7937837967
882962.4348446103
871728.199747879
921571.1384938089
898743.9380826023
898319.2425144813
846891.8407896471
877687.7449083235
900138.665870711
886325.3056770256
869467.5143274763
868554.9938222752
881716.6751616381
854082.7723457683
877013.6183748872
877662.0712491984
914525.1169689228
935522.7235342665
960042.2329454389
932583.9382026559
897404.0613061264
901830.852256069
880438.5670526898
948089.8536962105
884913.431186829
899658.8725247707
924393.8337102451
896902.05974346
877172.1646246319
893503.1753539764
873425.160931702
854865.496358023
857030.233633155
865665.083757309
882069.7187306993
852770.5945535379
840960.6762260399
899288.1597484187
887770.8631208874
887150.0883436594
876668.7514169486
895207.4323409691
862627.2541159326
900866.206742059
883722.7312195571
870852.9395486419
898472.1057295296
888335.3497624351
877031.7576475677
863634.3463851467
837978.009975384
861176.5154185002
908319.6787147033
867256.5238642092
844994.1528672324
887968.5617239918
912982.3814347009
880775.8699995708
932374.9934188223
909634.724692666
919677.3788213194
852457.3308049943
864472.588643915
846955.4723382904
885112.0438883391
869905.5462942745
912280.5335563135
856763.8266746697
849501.4936495572
915298.5744812042
943626.1251698157
918512.2447156073
905813.3291188022
933274.9633796131
947926.6174982546
903928.4394749436
888926.2173098992
894331.1760033385
892705.5575554743
906641.992966528
935480.0792367137
908233.5243662465
936443.1433553486
873031.5112042283
912207.6249131165
890836.8474822193
911386.561911759
884885.8532019486
952099.6403530163
905526.203365162
891154.0352386145
867868.8949735882
896858.1885703113
938263.5740289902
874748.8503498409
911919.8245330905
895025.8035789507
873330.2604876412
939521.3772593839
851525.7168943866
876346.6163928811
892445.3237550822
925936.0879812045
882774.8220714652
906372.5030260887
889183.2178452886
868579.7095292849
917350.8260783036
920572.1414925538
840938.6167722559
869461.1249176366
855791.3359289081
853986.1888062898
846175.7055500052
879856.3591602771
901708.7226373125
924470.8899813411
858502.3441925752
877481.0342712416
895259.7562175586
878925.0540317427
892410.5627140156
919767.6882646005
881464.2636837093
888230.8459715704
880735.4241284013
866081.1881544201
864601.5640498511
906751.0888149156
876674.0764498264
916791.1689548129
857763.234330087
885276.7305758824
875571.2666924046
884328.6946798875
876123.342538541
883697.3982685939
940653.0378702716
935913.8923437833
909897.3246893501
901982.9099072055
878166.692997562
889619.7649606457
868528.0417966726
897444.9375058725
862663.2000884591
847508.6665446574
877015.3818746926
853854.0700787795
864279.5491571445
897660.2111100149
902885.3839376015
819497.1726401304
893938.9132178321
869588.6616709188
909257.426999619
856063.923204147
856872.9662847365
867946.3892416037
874163.1910749727
863489.8547850661
900315.0083721122
906234.9848363232
846478.0411779266
857755.2613971462
870921.7134942077
900570.3624693349
868420.2183227432
865548.2770546619
908410.2186653172
904328.9771549269
867141.2905237139
899190.6307719115
856697.295899733
834043.9919074022
926582.478795155
907259.9555632053
878597.992211774
853370.3767410915
888608.8491513855
872933.6764428711
894820.4006157797
851756.5436703286
841127.90160675
899303.7434252682
838970.6111260983
935206.2237094799
855186.643175619
859152.1815247559
850241.4827571092
825027.6468729042
854971.8018723722
861976.9447557279
912700.0215232042
853045.9591750205
841913.468711406
847541.5561325878
879503.6084387894
907120.8336302359
889595.5877071489
893239.72266976
890143.751518291
862442.9392529712
853836.5648740251
835069.9953816766
894833.4157761605
890006.3930576919
907980.6622264986
805135.5272828075
866875.1512268563
847122.0330588548
868008.0347790383
860158.4343876312
841390.7898848597
838588.328270955
881044.7725461368
893512.63071064
866644.2007646793
885974.8627084964
877585.296542306
834589.6672663398
855292.0948808305
921539.3873859989
855701.4097820674
849878.275069274
891637.4742478435
868837.3623179994
826228.4412799682
818018.0781339849
858777.1728802761
785650.4995190578
822238.1550505741
822357.2614750443
851082.2807927001
800380.9760037619
864099.7631084681
822518.3161070382
838525.1879997044
862869.0707866969
795451.833468237
829898.7960445657
868359.7285159021
849264.0308824729
861036.3221445142
832747.8193022474
839650.5023559094
805663.0523057198
869394.4421519204
874872.7868947294
903435.3575343788
919765.3180710976
851400.5815051091
861501.5018366545
824023.0360659561
835638.6291932464
851309.3532187557
893564.7281427076
853039.8049653335
841369.9566868683
837091.8383075367
897285.8848275768
841327.916247204
794346.0795666547
835058.0287861675
900947.7619059663
849205.7009262769
861136.4068473321
896683.8416693683
777658.7583926024
868337.9300172818
842188.2505436279
866616.8819718705
861506.6183022424
924632.4785349774
825434.6656702945
888329.7977084403
845317.6336496333
833136.5814941102
893734.6402421053
834283.977893841
889504.2294495576
887711.0899094818
876023.6872738423
813834.6115428726
878286.1807168103
843863.4007958793
852200.7307803126
829411.9326703441
908561.3774662097
879483.958168128
931863.9307763451
847972.7682910776
913721.2707125759
845952.3140410553
852139.8542767591
873553.6094199179
882848.3734707609
858640.8324295208
830579.9762964293
879794.8760717246
795279.7187556266
835320.5133483855
853623.4168502218
818021.2362613692
842936.8925820657
820630.8888125385
855553.7369530264
846074.5560037582
834936.827964965
871110.9518368901
821519.8786197486
819540.425313791
867872.2539192478
907139.4494363465
843260.722865317
838548.0712064039
829497.0764598357
873113.6306258491
857589.60070467
849235.65469654
897546.784601693
847282.6414203546
817986.5241527625
853019.9237991585
846207.4613597682
848704.7938348292
870712.8622245756
876079.7105292408
818543.5037490563
830663.3768842642
857249.1199350948
836855.9279017805
842740.5237845578
799234.5415836603
832402.5162993283
847559.3719317918
832737.4294812833
838063.0169480431
886821.5733323051
877416.5616343017
829482.9018542678
861789.5579924458
858044.1200490638
892729.292024361
839009.6219185616
833559.4507319198
888951.686464662
867595.3321170206
898650.7046892368
844155.5081815377
841869.3385941708
823549.0589273665
894579.9971813627
894008.6863563922
892921.5694526932
892584.1304704989
913031.6234100503
863272.9942715785
873213.7490553234
890291.5057615226
908864.477390409
897299.3669422211
882989.0104171941
862138.7638155667
865105.9371375721
891067.6753834533
845715.6255534394
872727.2536477735
845633.5796666876
880184.4316104278
837620.5444792202
874425.6182733113
847304.9789929283
888423.7886383175
828522.1902097086
863808.4147073491
910288.0511314706
877361.0664823055
883552.5217600972
856340.046965084
855536.9670975024
832703.799157588
882576.2751455852
868911.7130617241
877405.1729062484
847313.2546793912
889925.0913813976
839174.9460124956
895765.8835729363
863697.7760629475
906623.3404827728
840496.2778326436
845939.397112807
856684.1723235007
881966.6594649586
859570.3205374209
817745.8175411262
854652.2964763185
889379.2923432332
921422.8171421061
883510.2308731759
888612.7615366881
903833.5731328777
869693.122661982
842914.6781242401
866205.1755199018
840931.5138491907
816707.4991123541
840929.6273096357
864455.1774412724
857169.9545074974
900218.5395085579
815770.536444685
825567.4863161296
831031.2631231253
849419.0968659129
868103.5725447363
849120.3371598234
875501.2177114305
882074.406199785
857587.0296251331
848079.2099877147
878569.087287771
878495.7675255374
872296.1087012575
836587.0198151744
892413.7608675279
869068.3868585513
867972.064788498
866231.477657598
899850.4464661004
873367.4172142374
862526.9569022562
875522.697530393
855986.346098897
874688.0976080028
828406.1610579514
860978.3944489856
840656.3127813477
839474.5310552791
842223.0682710218
826374.8894288107
847998.3145288965
883329.9375715207
841490.3015569132
854394.4714853279
881909.5973570058
853825.8681721783
894219.872931099
865250.1446340038
855710.1462811381
864190.6468727402
833453.0134090539
871491.2868903233
855850.1303167897
868228.0066886935
843216.5630062791
847869.1592697878
890168.2284794652
843333.2586355484
869595.3587382878
896298.6217879183
869331.2777846837
835817.8557288307
869924.499620602
850573.2864602376
897063.5872479819
895207.8879840795
878683.079668768
852183.4203022989
848360.7558849086
891712.1014168418
818984.2068983419
900256.6903296614
831663.0957110282
904107.6780426977
857387.2323249064
836973.9675578997
835743.948741924
795691.6678772194
854263.7689640364
821278.8750026105
884632.199993195
875106.5499360217
881434.0018313443
847404.0006794021
858300.1884804415
850462.9422347061
849488.5529424406
866670.8926038924
840029.7852192977
808739.6777889039
872656.3343129689
838085.2417917149
856241.7082254037
866882.8916142713
864473.9099585654
862259.7102585293
862669.6975144101
861131.1297264516
883455.2788949029
869730.6730200034
862268.432101994
861599.4421411313
850086.800137653
861646.0190918061
850734.3300038362
884598.9688739919
872811.0107025127
898646.8504896504
901689.9392356426
842071.3819407357
843578.2406051848
858907.0952292294
838976.9228131175
883835.0793570895
881823.5088613993
872587.360326285
875594.4707519982
857514.6441387804
875707.3684868831
864335.6677965503
864334.6040680241
833847.5543015581
835063.3464973941
803632.7216557781
870151.0957769591
838141.4078611829
841827.9589086943
944363.3469197485
893647.8238945762
857322.8768334319
836183.8167365668
865731.8476042263
837864.742436653
869028.8452340979
865391.7039968078
864626.5597250282
907355.9504190069
875600.7320789853
885180.8947052236
846358.689297955
863404.330857439
869579.6623839149
873551.5828776353
833732.9123388422
842943.2917677879
932690.0361647233
919956.4395298893
855847.0538635282
853125.6721659028
864758.43843725
919339.5456778272
885122.6218878697
917322.7800676357
918764.2692173712
877043.9323373197
885853.9524277339
838962.3604888595
859431.1965209483
904886.1665242498
862908.9544990063
843364.5614454681
839437.5233638873
857693.0972545089
843587.4871175853
876578.703953363
873290.3027620874
849700.0925440122
840849.8892993822
852912.8980284529
881559.5757314665
850520.7374086753
819183.4960603239
881344.860686675
859904.8292879588
888877.4048644407
859514.9544163584
817633.692943967
906862.2624475183
847812.6969272513
922066.3383834304
845403.0558162902
832199.5102260918
891695.704613083
840461.8699775047
864621.439319619
837078.4396396675
883293.7399379048
868573.0082145757
908871.7414699364
902128.6207042309
861704.0459177122
792088.1151106276
868680.4732832366
883344.3554357802
878183.7345685125
850715.9896816812
866060.1897755419
835893.8968503345
831488.2959063242
865410.6319437516
864981.6239628701
853386.59996393
890629.1469471846
846803.5179128782
809511.6558612653
853123.0087926036
864078.3387071367
904846.2526051151
864734.1294867899
887918.9913524156
852831.1722022402
855418.6210365193
835889.6948554991
856788.8806594324
833328.4054485732
858122.3142231707
875303.6499834822
860859.9867297492
839972.7904622238
861427.291181169
888291.1948868274
892061.6845794509
867953.3352592941
867352.4249266083
843557.8965816435
860843.702224656
856409.5428558942
929764.4784756145
876325.4950840618
866225.8136814903
859126.7022681548
852085.563844309
852063.9954102025
836597.3919660863
896900.2835122214
826711.6540488452
853871.1145762254
835227.298094603
855195.1966042393
817592.1861053789
844966.085598283
843857.4990832
829689.8735603797
888960.885030088
794747.1444925554
838183.0299480557
844932.2263968328
889238.1198391439
886956.5192752369
871260.2677053642
856779.6511297845
896336.3755487506
874830.269962512
915350.9533713262
883675.8267754437
841151.5311751147
905057.8875706072
863158.6739621554
866338.9853500281
824010.2777344701
857710.5541157364
844453.5784940873
809162.147869769
878826.5752430456
874292.1776141587
872481.1879833653
906912.8953509296
868514.4567170923
837735.0970821097
834993.2874462442
874593.253809748
871062.9371728697
848847.4935358667
886446.6158989952
873220.3912625085
904803.9426266607
882968.1819917047
898908.6523578949
905516.4737254924
883506.2730947442
884840.4194659088
933573.5548392418
898727.9432149946
848618.259593423
865885.4609747869
918531.0253593414
884047.4527473277
839527.2751390166
890630.9035346601
868911.9879345084
892150.5933388202
905631.5077478518
914398.0561618544
852942.8205810832
902003.8380058024
892959.9104362573
905933.7998727106
881817.0163154094
875650.6087646191
874571.8852205914
831327.5446835789
871631.0811538422
825094.3886316363
854117.4011172152
878457.435610838
877964.1391127561
882565.37062323
851191.8941425097
905155.6806708623
815539.7362085269
921470.5607557821
858986.6013128615
869301.1208800366
790309.3394575552
795368.1130456796
866402.3476446695
853657.236254774
879608.3498762497
931537.2825093605
881811.2991543533
895324.1048114905
872790.2274810276
862102.0771632204
880851.3048583295
874067.2015666086
851644.2912883162
919711.7250237104
871534.1837730436
849445.8965365728
824875.8943145624
830167.1791072641
861756.4379149398
884731.175737842
834092.8995762262
880124.301430359
878519.5533004883
831721.5451868742
783035.1360897729
800823.8130094497
795065.1899461551
795877.7529001501
822831.2878716907
816044.5318610319
818857.4438684348
860891.575894159
814619.3699384592
883649.0550015983
844279.2820838236
882936.0801854059
871498.8003065959
865872.3274476489
891087.7476088325
864697.6087903944
846572.8209925999
879401.2222157123
828957.7624599761
913020.9947256651
830957.7990130172
871458.6103223152
817742.3196537984
822705.4580077343
816910.0113843824
857844.175784003
884441.3092068469
861296.3916531762
829639.0191232474
858190.7216173289
831985.3911356693
855862.1986785317
854668.6012461772
849959.332838859
861071.7314568441
885819.6851003864
867631.3107697442
901664.4254651787
858468.8031869493
878850.1749353167
916939.5097105382
851541.5525128681
854764.8953425768
891840.9551999201
862792.3460851524
848977.2589985356
863362.2519403379
855642.0989108048
859554.9719102054
845403.8959387965
844300.1529968381
818141.4430845901
841160.2672023156
867065.5923502711
793093.0015287101
841918.4027379116
889498.8389781187
867794.025249596
851566.448552601
883319.4258874049
840851.7202542536
808658.8456534138
851649.381085152
828301.2965497207
867339.971047383
890178.4155784007
879604.9431430318
901273.0027415385
877508.7203741763
871850.9860412115
877339.8477429051
842062.7544795165
887882.5412513055
908641.8260585354
844922.3029014589
871386.7657803493
917429.5706954657
864930.7606470557
890376.7306353967
879195.3786607399
886600.1137233509
909104.899823491
873913.398961416
888549.2791373953
885128.1683516828
882004.244604545
886643.6038962402
905211.5012270357
883763.8605971823
896096.4550069524
873150.7454565982
879992.3409463908
868241.176476582
842743.4570474396
784569.110659223
853954.8203122043
883305.7700066315
834890.0287427669
866497.2715208852
850811.7393412343
845535.4932040824
848051.9301096927
871855.8010583264
879583.4600502439
902867.2410857109
901511.3101649848
863518.4342883292
921661.0704560112
923559.0776682897
882760.6599254191
875943.5732276752
903839.703575317
886209.2469686002
871705.0634077934
868267.3038931605
851536.0374249602
843157.251003454
922023.1826289161
866610.3483015909
860296.6970217528
875648.892789664
919957.2936055888
895221.4304697805
848324.4843825111
914111.7413440456
912901.0393546401
898322.4694145613
926570.6105240723
911143.719683432
882849.7688929071
864191.5951527632
872636.195463262
890547.7378246658
861388.5402372363
867490.3717012387
863093.4892169405
873687.9327845972
872427.701404481
898297.9500768515
881549.4728019692
853373.0395800984
889686.4044115115
870674.5042964611
892249.3302352191
913046.7382280463
920808.6452752026
927814.9983769581
906949.9305335737
934774.234745312
909640.1670124377
849785.2423352171
910354.0967139187
890705.6451487965
864460.1716401195
889801.7471881555
902711.0937931645
863468.9014554089
874820.0121751558
824186.9189526702
915250.9887882206
887789.3256820627
853315.7456344629
943148.0946456967
941229.8947160132
903611.0298456848
877163.7730349752
882870.2092841505
835039.1085934706
898133.6669632115
872053.5193936257
928096.8948849873
860562.7684375481
900393.6650515874
849008.727727362
843147.9074651396
959061.5362651958
887196.4521277712
843116.9260531468
874918.983041591
861552.2060933616
865832.1892087278
888351.6803879542
884210.6906313004
849277.8749390389
875643.7323114343
840484.6537487456
829548.5772512485
835649.9408192039
867730.4434528775
837467.7801525306
861543.0999184363
890611.8887508563
900677.1596500545
861503.8996163001
855168.8996498561
889831.523750993
905758.4709199728
866891.5801570592
846649.2554625235
860820.5328366267
880040.7332796426
910788.5957918325
913339.3693734584
841716.648024789
870854.9707460955
935895.2645376422
870169.3513996871
902520.3833325105
932231.4733363683
863573.4124115265
912347.1595582608
871207.7097768253
895076.4010674981
922806.1484305416
935807.6068662195
893988.7503747968
853358.0419565444
848998.0536117305
866684.2483406209
905639.4991434822
894582.7310205759
865146.338972175
892306.191998546
923746.6960999551
913888.0532766664
833014.1545289452
842711.926857065
856403.6552612893
869653.6717418903
852942.9382991251
868396.3429332701
881685.1326445888
860667.1704333462
867190.6222998141
913928.0712442596
895350.8772669435
920930.763368139
938721.5095481155
871003.4758071322
888755.227145466
929244.6855633799
863490.4980611363
915160.0686390158
888126.1002972748
871471.7190361817
875740.1088560103
896081.0357570278
868059.4307394924
849025.6858036835
892265.4789498644
916063.5271783029
886323.9314892672
824880.5738830206
891347.3303598436
867674.1939199897
915771.5555637381
912058.5992913488
876565.139103093
886313.2539992414
842502.3749800571
882635.2810458164
904312.3601967804
856529.3944332176
839660.8787553995
856017.6241635906
857640.6256580679
797239.8962390872
901381.5059069307
864857.4776618597
851738.2205041349
875860.3474340402
870263.0484518372
918303.2925577955
866734.7227521753
891501.8660352603
856241.2194073065
850579.9068685893
897720.4424193797
869676.8450599404
914583.3247905457
905662.492611459
862751.3775229505
856443.5425252914
876676.6496187556
882093.6178036013
846524.3090801057
897805.0334485371
862504.7199091595
918373.8254622482
881107.4591080681
877670.1728468889
901283.2216789862
870813.8006046191
839014.1666240604
866532.9877375886
859045.0919454615
831518.3222479527
846170.0326453359
867613.2801378765
865413.3197258427
865376.6154095046
853398.7411891338
826205.6880649999
876400.1210373752
834852.1281065214
850487.2582727163
862272.6775362263
857361.5988973202
841934.6953562691
845487.5729133443
815576.0135688125
854942.6883229534
858202.498176021
853366.2091282974
846311.0651800474
901773.1543315467
875514.9345830572
858153.1549348524
908903.3023872101
938960.4109403898
888674.3705946626
838614.3133503024
892488.9702075874
851286.8011667728
886306.357228139
888911.4863919546
855344.0756584844
841473.2680280053
889531.1115007903
902815.7240771041
898661.636757216
919371.7745414039
886426.537429929
887623.0334230692
878353.8105210955
856800.5037242756
853924.0890328793
864195.1954471814
850001.2349674499
886577.8545939589
872128.2723269747
899983.1891667724
891604.0841136184
884096.1771677874
914331.199329548
787991.53259917
810698.9049769342
830022.811463099
850039.3660579463
840325.264761739
886863.2005747573
869824.2594972639
833889.3185295267
905516.1646718339
869570.8769244396
867946.7072876245
834873.663761653
871993.7833468085
820341.0290433478
875021.6138515568
881067.5917716972
842833.890804041
890944.3819488673
890726.3572064382
911817.959577031
894341.5220609168
833755.9816583616
902670.1923696501
855770.7581950424
876807.0291348172
869871.6041892406
874463.105358589
847596.120643128
908830.4380431441
864521.0195588891
879078.2591906507
844804.4349386911
881623.8568032922
850878.9687847181
887748.6608832465
876622.990099143
868215.6614326849
890658.056884143
880629.0884537874
870986.9721418945
877069.8359487369
918487.189874582
876748.6859197002
852658.5560843707
847507.6613688671
875294.7137734576
891307.6802984173
892495.5749440133
871892.1287105214
861141.5375982164
929854.6306073733
864927.0447382517
871271.9879911381
894791.7463663011
872082.1628640103
882104.9224845418
925843.3522281675
848605.4020951556
851782.426085788
905710.6082003321
867101.7414390596
904997.3868022498
876852.8522901651
882435.5039030877
884429.2566412876
906218.3525050413
865070.7274946119
852026.0906102792
873927.2708523194
847863.6772210002
884728.203716598
838683.6483393847
860748.594089634
888106.6779676196
893733.7179736122
871183.8341078844
874610.3843707168
856534.1897623739
897909.8222831385
873586.1579332754
854079.2097130627
833253.5086227697
856787.4376626783
833809.7248330519
891319.1441341734
886184.6845663092
895626.3341297342
915021.7548247259
852331.4486515506
850887.7866104906
861678.9867018145
869045.1989257978
858136.5252827136
862909.2497728374
874630.4143964443
926238.894153804
860062.1290451856
882524.8690708755
834951.6142311385
851224.1145262537
864760.7759564947
858017.6615221328
854514.4822234386
895439.140060701
915355.9980341769
875417.4781441432
908412.8303908869
865149.2637746669
866336.8902957644
858730.0659544561
903037.7087510168
884636.9716857113
879988.1737588192
877193.3779706238
901115.7933213864
842748.9438113829
853170.670440896
847506.3782101942
861729.007119555
903383.3161692494
866577.2413595505
896352.5146907421
912829.8041630909
876374.3847768693
859002.1075323601
867550.016429831
861018.8204695601
836387.1926518211
899931.5199768958
893354.9874450471
913900.7010565577
911474.0118116969
848087.240710739
877499.0757539668
916609.137941651
897646.0162740662
827824.6217514821
890064.7043741858
830848.2801424416
839914.6410565302
862556.4131167247
835126.2253232969
823195.5516765288
903587.936176694
885899.3848240632
870089.1616189142
871904.8035615198
862851.7396521599
878610.8278911058
855119.3692786347
861046.9518150236
841477.0985005419
862081.8193354718
913813.6833200871
877303.5164546561
881102.1167394626
864103.2231747811
898154.2277608835
858119.9884980444
862956.6963865436
898111.0274266601
840174.0406186555
857954.0669628186
876038.1494594233
894158.6601087418
841008.2079110458
866088.7678666194
823329.6429757313
846167.2602386642
903942.5666556931
886045.9882270859
853881.9219531217
888248.5768340814
887097.9398702369
930222.3850618671
917647.5684092438
866028.9439126397
849170.6505723395
887526.0973886186
918665.6173617451
864082.1824919982
881385.11177966
848992.767224998
838175.0348282931
849936.9145898239
896710.1505098618
870764.753588682
855258.6468265634
881160.9632237838
846681.2217806138
852905.3384973356
852569.2243742235
872431.6544115548
883729.7696096024
859122.378968644
885654.9424889586
871581.3891708176
910912.6530145027
864260.7110202864
860619.8741884469
850573.2165192617
815876.5670130025
822500.7336699506
843541.7564903866
839298.3214745796
848391.1426228068
813130.5289353465
839557.192412477
915949.0610544784
840506.2538616096
828536.0138341663
894429.2609724212
859097.2222766466
845604.3537471185
866208.0813841214
847078.8931879215
880316.018158807
872558.7562970459
856771.5646029182
871997.404076702
887955.5287186732
944358.5755291125
824668.6545082796
884565.8346564756
887347.858973966
835062.8554610251
870679.1021179343
861914.092944971
871181.6049424135
863847.5551105295
893086.8514496107
883514.8709599241
871752.5166417474
854689.256495357
876178.8155210377
899369.3417190621
872481.5840897053
874358.4886332448
851857.9783499611
870926.4082401283
852713.3313040296
891246.4765419378
871963.0249541264
903725.8385408837
847302.6163024711
858968.4072391791
877682.6613512859
868778.7096390605
853935.8601027844
843318.7767427345
873014.6035591913
833665.176552427
836336.2467227248
850939.538070359
813303.7465956039
841597.1572987484
845191.3811800606
850260.0292398196
864124.4484783043
816376.4758957878
896560.1034925603
876606.3042688861
857650.725225047
904482.4873613284
823701.8136779908
810287.1351753296
832811.3648536184
862896.1627131286
866688.4817541437
802616.3819769383
872433.8763817973
845626.531968989
833893.8707387988
892213.4146914999
789707.992827367
846498.9561466915
812484.3356497362
834041.123336792
806412.6942081307
789285.4922640247
837519.4385047681
866368.2049306254
863722.7355418745
832455.1733388016
857617.1423216793
834953.3154907869
877688.9568464081
814986.0953888088
870295.1831182782
833198.1970350889
883553.7651395258
853959.5304318597
818360.7079123685
814925.2395813388
793681.4464390413
860257.5214857643
846486.9867217722
856771.9121473553
849384.6367627857
829410.1225683396
862744.2275643048
847029.385750951
814871.20212856
844896.949697413
850913.4074577843
860781.4504099546
849437.4435542007
848765.6568908021
842696.6354200384
851271.2501421897
855501.8420575308
835009.5161663434
828941.2894689017
857535.5409654928
871316.0096563895
884323.2265418714
899242.9566222148
825776.192897697
856601.7213686085
845839.3360352172
855043.4798978069
846473.87395665
847994.4702120335
833427.6416642303
843126.5633135254
817653.7261601924
918151.0222045188
852770.9124467659
850331.8168872264
852705.6945261797
851327.0573638964
850543.4244006653
848772.7986367603
821969.0260724595
827671.8647080436
841096.598543793
863593.740579983
847925.684816896
864122.9272548109
815959.4208940021
831492.0527347557
844899.1857773485
854802.9090220579
850038.8144691647
849359.13411895
872186.4339716877
769117.7060276545
790586.1552871419
879715.2067504295
829026.0474177804
844989.2932894845
821650.2093658186
817521.2346470649
891015.7481335078
843263.20982541
813796.688723064
877673.3378267484
869255.1231367395
845235.4586533159
892974.8453767637
859156.0493073501
842723.0554453679
876424.5007910905
872173.5913447952
888557.1441067657
863265.322077276
868017.784256611
808526.6266450491
874473.7562428731
857947.7150503565
836771.6670677811
879685.8372954286
903031.1597335781
893556.7393825033
835799.7192424885
841837.4683138167
866344.302596766
859657.7920916111
862610.5057986379
834103.2477181205
823337.6158503427
839438.9331955863
835954.7057541239
825855.1245262427
830378.7225122186
866291.6857123347
880626.4971268661
883840.4577560939
881155.7216003011
863835.9306597626
883930.2599347639
841753.4144255801
856136.8871324952
838036.3730557882
867277.3061957355
867664.5075526228
913689.0451267278
856285.6019183234
893117.6019277009
883368.9171551322
869044.4916009037
891065.4602652923
833016.1711485723
854253.6852510334
878124.726572955
857477.2871146086
842096.8228762827
855426.6298582563
876393.5210608067
874085.333484215
815642.2361287563
879790.5179947261
878406.7380823877
873754.2193920312
846968.6229239292
889448.30567837
865667.44265563
877990.5498559894
862756.7332797279
917154.2169271307
826544.6167984675
886222.5158940325
831301.6362140926
856386.4817589365
893796.3025288484
837197.2845240948
823025.9267449642
871885.0601917417
892248.3508647052
846993.1277641258
872351.3828902917
886498.8012434859
868158.9308239832
904012.971632069
855387.5166680126
901910.6869321149
863617.9684246364
955670.8311458742
847164.0690960868
840789.5362755754
840575.300684616
874231.0563234854
884513.166192465
855321.6492918301
807759.3866218715
875721.5221828707
884645.247975097
895545.9109988376
854714.1632543728
882955.1527419803
832122.3304619435
888283.6384145485
840956.2906000621
881328.1580187804
819550.9966709716
798586.4425569223
839695.6896769186
890118.7280312348
834510.204620145
870750.5924439433
861095.5775029033
870860.7547973052
850119.6653274293
862863.8930935627
865164.2920959804
899480.6593349664
877654.5018107982
843343.2395237563
881510.4354741275
847385.7286621847
904610.4640882174
851604.733752497
911998.7936553173
804223.5857969397
835931.3941776676
928636.9587977706
940693.0926575279
899746.5987572172
854819.2140971276
873063.8786775353
855743.2574987281
873490.4385609815
873395.1078645755
854390.5344097931
870722.0641969154
853810.6982262216
855050.4504979961
849452.3860125146
883016.8377700686
835612.9117709254
864711.2390153762
861026.6025036983
883993.8012361736
839548.925213078
843977.4964347035
900199.141901325
821783.620613215
896202.4185706754
837348.0897739651
863275.0322233802
865472.3779191975
914940.3318617013
907519.3530511614
904837.5074878712
870083.0301721038
807490.8641041454
891074.1372842824
850002.1997127822
850604.7603899343
902507.2953160247
865748.1544913226
859643.0829161152
856326.182590689
828317.3425153159
879600.1056902884
850706.1521158756
868217.9017923665
867769.3187200392
819290.3298991746
888645.3483300612
839097.4930129687
827632.3379481849
837010.0051359932
886892.2955766744
859241.6442705025
822206.2772177658
877301.6274187458
818674.7368737201
823711.5625829739
777835.7645467843
853863.485765439
791762.2372392113
837891.5579683939
854865.9269532559
858389.0581940864
867746.8006911643
850187.6344447704
852453.5944551874
854148.7597226978
873380.1012475805
889951.2780301201
844457.6400705914
832261.771369284
892497.7049264784
818407.5887424471
881815.7758174874
837362.2931518652
846500.1217458704
853340.371599785
815581.9607138855
865906.2830884592
890780.3777237828
823287.1866201372
894841.0017778154
839312.2481970813
899183.9288782305
862066.9248215333
841993.8590272809
889556.1834957539
847871.2892272272
890731.9252219927
912917.9624803227
904045.7060025043
912913.8327888129
909307.9378395346
875219.1381549505
881413.7997353452
858452.8495809934
866299.6806921833
815877.494069193
864315.9587123096
874882.3056218084
844433.9467979711
868320.850241086
854424.4729514252
903826.0969292789
841402.2861749213
909952.5456886468
863253.4774707165
879925.8285214328
868710.9648410669
858243.6744299019
777026.4252882174
834962.2194163026
867993.0038144351
848791.2534828903
898913.9144219644
844697.637631923
860800.0551130574
873097.3278656513
859057.0208899779
869655.0991863254
868593.6547549716
858800.9615962037
871432.2797102989
859643.937097541
866481.6117582116
856164.9336925941
878030.6389009657
856767.7883836075
880743.4461408099
840958.0521728469
839954.0904800044
911205.2690625666
852519.7729208062
895208.8120550131
892930.4864654662
906418.3861524486
910591.704116239
894830.2873571226
894405.56387538
883057.8136712918
847889.3027451402
866537.8430972113
893417.6497277864
902895.6496371417
880622.1928255623
880014.129293331
875303.3270407273
853726.877068033
837168.8653755349
913974.3289635167
851471.8948322453
820705.8159820163
926923.9034131146
860778.219125805
871000.6511203866
860154.0463971314
949102.4129563309
866801.0367982513
869850.9129231893
899276.9603314218
887303.7480232297
858460.2989988911
828085.8032586977
877923.7288029292
888476.8586318605
872136.0847457782
866470.934144964
896651.1488297016
877738.9148002667
891183.4970569517
832781.7696000244
881018.3234297824
859846.663546497
890464.1839504554
885888.5386419371
859054.9956212211
907877.3698885988
846239.7164443377
851398.9432887351
869258.2104220646
869633.2998446105
822212.115556651
831163.9935584725
844065.23685036
813535.4874325877
866479.9963054445
841070.1364692058
862333.4309241604
863017.6736705867
883900.7527087647
882670.6410389803
879938.4336615114
871284.3375766431
853546.9957846582
932932.5312858396
884683.9360804614
900474.0931688165
867331.6385511768
888188.6672278331
913946.9281990638
904277.0154651469
831889.4650263679
895296.7938830163
906755.0480353632
886268.5154836925
878589.9162282911
862628.7852694376
911490.9616074162
823367.6382424992
838100.1071749837
860419.8104051477
844199.4819332636
899026.5717596295
880489.9168845126
865140.5393081983
901444.3980309763
865672.0770531201
893528.9633749183
887714.4979966441
844537.4379185853
935981.5071410323
872417.5726642511
894332.2734885332
847874.6336141564
892145.3940414083
871556.6697705672
870446.9888019147
862702.5961357355
892271.8937723113
889194.2797119196
886086.5939548467
898429.1735013728
869165.7133517843
854496.8275063566
870115.8029653779
887908.1347291255
830710.7337978818
887502.530171935
873867.3768515587
883623.7268370385
899568.9301286603
916951.5377267026
886712.4986314427
907741.0528431719
885006.306362161
878023.6781887063
887134.025323079
847957.8017655653
915833.4855164501
912908.9855760084
883423.1769445236
883016.5136222797
917412.4326095625
878704.2839066484
859684.0175138195
864847.354431364
911337.751659561
867109.8001986844
885389.5330490288
898741.637210872
868820.2946844867
876777.2154701706
944792.6085682011
885060.8709788453
906653.8777024054
923582.0227391524
925721.7310893731
897680.9997533443
932262.3297313531
914877.2550236776
870501.0566306049
863680.0035524117
890519.5927893841
860770.880341802
820415.7642099436
844918.6923941006
891109.6908945495
891894.7837115712
912082.5758454464
863444.7552964604
874308.3110648943
875193.045151032
908941.402555153
835904.9942775364
872890.0023184726
897094.2396782367
950213.2823571174
946345.7763553844
910288.0436733295
908894.7673112345
921740.5632693786
940097.1135480455
887582.7251475106
884360.1690680673
978515.7353099943
900518.9098735598
896076.0927590646
888590.9099667789
887294.6124969935
905987.3243499864
883607.7815260345
890994.6320254277
926778.1468484434
891462.338995361
943510.416466471
891517.8982620444
900915.8263823725
876234.220827732
934052.2095984109
920880.0696946825
857645.2481168308
886020.0168651433
912935.7419399009
883372.8443413796
897858.7620698661
878211.3141256394
910586.2395089855
827016.1992201786
880347.6992595117
875802.475627258
847560.4683237025
883789.4633491291
864692.5557038123
854189.1043880428
857226.5204020985
864242.4207462587
843873.7734208084
847254.3784260291
863434.4887622069
894958.2484296174
893959.2404285423
892526.260759268
916012.817422074
880394.6364172357
882987.6437450473
921712.8804057813
889578.0733997247
831454.9307271515
842429.5173883566
869613.5193836128
864659.3867132037
913801.2883774135
824622.3683765144
860392.4407107993
871008.4863805454
878835.6233860382
897194.1247275551
848426.9814053727
895846.5814197878
888422.885771069
887475.8364595028
895446.0584853713
875894.9808489538
901194.1965505388
846903.6085903957
892773.2709688197
883254.6056860839
888010.3567424719
871363.2901382674
877517.0338737506
863145.1069492018
904935.0943649069
861501.5871211416
888130.7912181919
859467.7426563385
901581.5284358652
874801.5215570466
917427.6650201725
901605.4648255226
865101.528973374
838597.1864640103
894184.022297719
906312.6634747759
902932.0989954616
891768.51986006
886372.9310688525
875154.2596221217
877919.5255201492
883006.2897632136
859385.1363515975
894208.9432855882
866791.3195654582
873641.280191496
884712.2111639804
900656.5664831907
889893.477149413
834180.3091629229
866162.1895240091
886076.6622329508
862925.1182900267
882493.8746955222
880666.0574497127
852087.9765528827
939166.4920053245
866811.3568072985
909188.1039591029
882884.5094610099
890928.8573133089
855650.8735162693
889346.2150701908
898007.7409753411
865812.3152320036
886912.4778404604
894217.0398009941
861015.0251138839
899590.9697794176
875281.0737978676
953494.8861695232
900778.1748946563
883767.732973556
880915.4784065052
924288.5161937806
868139.1313356597
854157.5668324316
862636.6616843753
819569.2308917705
856638.3134549009
869087.8163740481
796760.7586494866
897036.1632815138
905939.6022703932
883909.8006164127
903899.9583198535
897346.2963809986
866261.5728001241
857212.500577519
860825.0067134593
903271.31720823
900786.0100621083
847848.060275374
872647.5138483131
897990.0837812058
901497.9750743313
879882.8567279689
892465.6117424059
889263.7611179203
896488.2278547934
894071.1559533069
914165.2264137401
866036.15423637
874935.8414214887
824090.8149693646
891455.5658802977
842685.0491545442
861209.6757924065
902652.0657941559
845333.0021600691
859863.0368904378
877466.4779855357
877842.0364456493
895530.8292710553
875821.1534620328
871478.050018868
923182.8039418394
881429.6762312264
858127.3578873123
938212.5729103817
868654.0583007061
894430.476058573
862764.4791842592
875135.1656780536
868218.1415402284
852043.4177710654
910832.2783708572
845580.6593398699
860804.7936783915
853108.9633866977
875183.9494650781
855207.2539138044
855211.8207331644
939942.4199234394
902822.8664848995
867198.7654178324
897595.9927225239
886880.2493992508
865691.2874482872
840395.9758699201
900519.3856644412
871095.5418321108
898427.7383732218
834513.9662880464
856847.6885768757
884048.9972399885
886124.7502776594
846679.952690169
873145.319477804
895310.8826408456
872063.3011795674
881475.287094255
909917.5863851882
918180.7080526454
898010.9620969053
915432.8405182599
888539.8163169753
905729.4504933422
883377.2720476338
837593.7319801375
888985.4672911335
888118.2709808946
858997.3370497073
878807.9594978504
882296.4133256066
883980.1075332551
879406.297121075
836085.7730893455
859324.1604383539
858001.5551683716
942895.4112796914
906045.759772578
859878.8926473185
889373.1189042015
899307.2115434948
859788.2235654835
844155.8099704469
822163.2817586714
891976.4059304344
857763.0444860081
822703.0314256824
881448.949749738
844544.4474584465
891604.0375520969
890094.9230309632
882122.163895329
893787.7201454779
877485.2467816765
876510.24580422
851845.8592133806
875426.6090094426
862028.2301926848
880924.5747633872
845318.4787218273
838456.5610682876
834831.1008030477
869694.5619263949
858310.415438598
895779.2283399412
892468.3376307059
863059.1613111682
912582.4933816122
829834.9618423153
888869.3076935629
916961.4319356303
875912.1625687946
858025.3295933381
909608.1440095506
860282.0778176915
870785.4660180598
890902.3966109287
959062.2755965779
885510.0979752827
906195.0397473271
860959.1699129888
883287.1054725582
897179.6364263021
862660.8137745033
896635.0745174466
846915.5556554045
852442.9461886634
854809.6981174995
881403.265442194
854426.3441630253
869357.1122802729
866951.5197942173
882554.2767051398
906596.8410133203
887468.7027190323
914751.1208225619
931495.5223241874
874953.4652241827
888010.0575228343
857898.6862204182
918276.6413172216
925791.1498135133
878496.8387095784
876923.5560056921
889390.9917021398
887576.3927992019
933712.6592971529
904345.8621962685
948787.8204968404
932311.7971991342
979528.8023034441
861185.9108100277
880642.3967191873
896907.9570311939
928470.7587463264
906451.0228648596
864248.5283870772
904724.293313262
884881.8466436858
921595.8033786351
857557.1395183811
915164.2780632148
871224.5700134006
890445.4753692322
869211.6711309762
833820.4552989174
884035.0818733433
892930.4998545209
912090.5282427305
877827.8450382536
918899.6652413739
897793.4718523631
890236.5838715029
953549.9752990785
923808.8791353581
895389.9953806256
904941.9390351626
940612.7460992464
883239.1855731516
912190.0294571663
899550.9847515603
881027.014456613
848071.5525726108
823784.7500998275
899082.4890385475
836879.6183890407
852580.0421515924
902027.9353264805
910588.4259139793
928893.079914374
864589.6673279344
833816.7281549489
870880.2073956942
870634.4650504466
880929.6541194848
873695.6886030892
903069.4115015399
869809.958815106
909694.1795440814
916644.8776887343
900628.8892493425
902463.7402261905
906096.9396195533
913851.9364297111
960015.5196569404
881262.328301518
952290.1293637361
920628.4878438504
871228.2027421552
866282.1710589239
897920.290794441
867269.9299489749
908229.5195228166
848769.884516228
921704.3439295064
872402.3007629109
937384.1630167388
916593.2476912499
888130.3377867334
874799.3033034671
887402.9792417274
857902.3396017919
863934.1523839417
914151.295588457
884138.4652156061
816320.9602656714
853086.4567389381
883334.1966356793
936032.5089561753
896169.5547006952
881744.7358695252
875782.947462942
875143.5594812238
909906.7729246528
897717.024793497
861409.682088037
897079.9928085636
900930.2959553385
897288.2585286465
901025.2355287666
902130.0859559742
909268.6128105461
910315.9740927657
872902.0468029014
938041.0929412451
887044.382508059
882875.126503631
899679.0609282372
930256.0617821533
889525.725065656
872144.4677790259
861945.015922542
927914.9574964815
890571.8935011127
909346.3389367284
929878.195803595
879753.6661019921
855792.2308321961
857298.5069944942
860812.1765891537
907729.9746164563
909446.5760766831
916459.3819701034
904041.419296995
910018.9370576427
862942.480252315
890779.9788813
847329.4299448659
826557.0704432933
832345.660376858
846118.9827458435
874968.4025505218
892245.7247911694
848032.7654680647
854171.4385814862
896931.0271317142
935873.3041190188
898366.723543678
910612.0574059729
861175.6827061756
907493.6074445685
937266.5826214333
917469.2252370331
927292.3632916561
905616.7887855738
885550.1247190647
861683.6490924032
913749.1079058764
857106.7481597457
881474.9848543007
935539.8729898199
835034.4075665609
864481.3195848255
900316.8060448766
898263.647946992
848107.2802914453
857989.0110785239
905026.0903085002
848663.1929816431
865544.7730982392
877922.9276585621
860009.921662885
875847.3971114904
840640.2580046514
871781.5373426424
860446.9821257456
923623.5913542383
878124.1040283833
910765.5351484772
846603.3577147792
903322.4497275806
902355.619187145
923641.0270937583
890581.2364476849
889245.6192492167
859103.5244986182
855480.6681961725
831607.5213421518
887645.7889368404
933935.189980505
881331.9844734212
899335.5414158767
922663.1758081357
843974.7376504745
835452.0129431784
842488.2296865173
877043.394880774
848631.863526216
899616.6966231246
882559.513171772
861259.1631724385
887613.389625397
874853.310530924
918172.5268893
907616.8717007944
876011.7499656826
865070.9306842475
882554.2648567602
884063.9794834966
876930.9885647353
872338.4291007475
881492.5480918158
894063.9395382102
903147.4994402092
892036.8307980844
878904.651612116
904144.947882582
919954.3596097534
856354.835793898
867341.3524353094
825383.4695342509
856748.9510910038
883925.4881058414
887558.3495790362
884778.3215108663
874745.129901608
898452.7737515396
915778.2250609277
899656.5258300537
878497.3350591916
864220.0907486184
886206.6878986121
893401.643509442
865505.3025813824
870362.989114712
921677.0701097152
860728.0585666453
896526.9354857991
876712.9278674382
839603.7607118408
867551.5970192873
901866.5987900507
885333.1150244023
877835.204722617
905252.5698849768
868564.0675117455
869124.9666032104
852458.265159637
876419.0181813049
872578.5306684887
885809.907621464
876745.5670405009
885752.9149258782
878779.9252778722
888943.1220967537
889015.3613828006
899746.9321362863
963083.1833574881
885990.140046668
871834.3712041168
873342.9758301023
876633.1259249034
903897.6454887898
858712.8835220295
857112.0380249149
841169.7549977056
837698.7454406789
847099.7003541184
892593.9817382917
855403.5505934665
874096.9269199267
872350.2717179449
877543.4649877911
890617.9157297476
857135.2679440773
882059.1986310654
862091.5677909779
890765.4194241017
936823.7685306957
908239.9861110398
860393.108165408
920812.6666940784
901562.7706973183
843849.0661754031
894616.6211286159
923066.9635572219
848971.9604614894
867191.0458417097
890654.9006981442
924408.0040310714
895913.9118407583
853143.1191274829
887346.7868915268
890552.1091331537
970093.0688526449
869786.6040502591
871812.3427262865
866831.7628809949
838690.7585146567
871194.4766275517
905382.3522199464
852492.857292112
835772.0908443294
825372.5518768695
908176.3803900143
907783.2863840195
855357.8478591656
841764.2788157333
876513.7202539919
885593.3831742124
889818.8275766685
851932.5484616323
902079.414829385
876937.0566801908
908440.0710143303
876386.880832063
884301.0821336794
904803.5039194445
861556.6141896294
885790.4919445161
877166.4811843648
880766.3239094585
948820.5691200683
899890.8728164607
892104.6899989191
937095.5186677086
869700.2768231011
899642.941465379
912757.5235948055
893185.6312116596
876886.2673162061
922901.0639087299
878389.1109894919
850870.2275587735
907248.6856168443
871145.4541639737
894468.6712004407
914990.6797265126
890166.9507424622
869666.9262485635
852660.700245091
817960.9457323118
807215.5157105052
890401.6961799446
898290.5131408973
931205.6365936338
853277.3515384246
861566.3739755533
858203.6869052825
862579.4693278898
890916.8672436445
899251.8116528199
902393.1965556878
828719.1799525144
884240.5418435847
865718.64922916
896809.9931095224
868770.6334849312
850218.5153556676
913563.1217220053
881018.4805842056
861895.1829425474
916420.9407973061
900740.0771487462
892371.1439971421
923322.7773427702
861236.9401858919
926010.6035267946
896284.2053657356
876822.2407029893
865502.8795388329
900327.6008735378
846919.0657073683
869629.3470406036
867885.5918735121
842995.6742063654
880786.2440394345
866683.1553729917
914385.2422073102
881285.2895426566
871395.5053793071
907736.27771753
869084.3775575967
916541.8708997814
873436.6467443528
924899.5100915846
884705.7199417409
876557.5252951011
826549.2581519326
843180.8125125095
833351.7703770986
917087.1097459798
888844.0456194095
881977.2069976684
860030.4958810252
893370.4472697536
870701.0561641189
871638.7455643951
871607.4054708565
851041.6948837673
894030.7118034046
876237.7822300363
883960.9471639327
904597.1946053612
859124.6755545968
872733.2030119104
904860.9209775738
890739.2594518533
880417.0004350184
906337.8529273495
894542.5329291038
925311.0824405609
902268.6334619881
862230.9539936553
872616.1160358344
902886.1835887965
857992.7556528072
867382.4302281432
879621.3733150724
834772.7149138558
890277.3150247824
936081.1106481128
876939.2147841076
909176.1604330488
854004.4385952
827484.8912708363
843339.6004602255
819177.6031636372
842603.0703813459
880347.5521136194
832468.7833607178
857550.2781229219
857999.6804005001
866281.8951937198
867053.5405028509
840265.3353281606
825555.5786699224
896607.2105284098
870935.8249038826
889537.6287966203
902380.6982068839
879495.3581349426
925701.6065810793
868033.6585455425
911675.7460286235
908413.8030305766
891208.7955516754
879721.3125921902
850018.5801523894
901354.8682325459
877477.6478329196
890864.7699537897
872113.5495954212
907329.9027580831
956211.9924420475
888806.7476475728
880364.8473749417
877335.4016244169
898460.5793962674
877191.7486907612
934218.3315081745
874833.3198487633
876943.5927128051
894638.8661005683
896178.5090123229
917045.3324483316
868237.0384088634
909625.4818941974
851717.2099045904
855848.1354403174
876602.3925016448
888525.3000888429
896972.574202179
922491.463841921
894367.2890083338
857219.3697016942
839365.257922261
853837.8116703155
901740.8839461149
859339.9677499305
850651.7700820302
879346.2759426846
893770.5133321597
818670.1802507173
847127.8336986424
901938.3156761916
868769.4841836276
873419.7672212315
862512.33278926
937611.5338879931
899509.992517686
891150.5286786146
885013.8573710385
908639.6985952388
875906.7443514694
872396.2296400084
870231.0214611171
881903.4278150678
953037.1387021288
881846.5811225572
874715.9470766308
872077.9355646137
871823.4395867761
802149.8221433805
894409.3182347054
849506.6928610019
864609.072022547
857496.1807196098
886405.6709524556
847801.3707213444
897589.4850265589
871950.6778683471
827520.7332469863
854308.0081627492
865479.8576158928
827525.6966066887
845000.6551354071
845571.8412023087
849151.7888076636
866410.1939517416
842260.1166347996
834912.0128571135
857053.3036189522
843473.6529205742
863706.4697622517
862118.8711442463
867266.1370668337
838891.0825302673
874815.4995348321
847558.1130807768
800276.3611683673
861716.3887978925
846634.6329695997
853648.0946837615
885236.3849406373
876917.8427405036
873932.8540836175
915213.9729702538
891515.1674006721
866016.1853751396
890817.3438939294
848811.2749572978
896733.6675655162
870099.0097188489
874541.0834175663
870022.0186619272
834654.6154522025
875250.6027886607
876970.5696715601
837743.8311011703
853802.6210777571
866019.6556015909
860460.9396729288
865099.7132920427
911550.1794591965
867737.2311746487
820338.5184386752
904020.407251545
879127.1036135098
886694.3495248482
874751.8769858168
843547.1209966778
834717.1365577083
922882.9386691735
870997.0753313203
873587.9515444355
918440.0363087766
849867.0166246013
898988.0954921888
870847.2449117904
898507.7778836824
895384.7654081224
905564.640485378
885719.1051157159
857171.583299394
857266.2180366893
884241.5493278587
866596.4451731662
881275.3435728787
895317.704527264
868205.1250365782
925845.6341010972
886491.1827210768
882713.9518967865
886985.1296284886
897924.2669164455
909254.0877609311
872597.7691621971
880373.7551205158
888084.1926361504
901442.6467093648
891267.848340424
905044.3615295896
893361.230277128
893343.405583302
877398.4974483773
915843.7428726235
847287.8938562907
912308.3483996559
927200.00450298
901909.3881665193
907913.1423905464
920157.0791753237
865908.5655211094
877228.4384281773
912613.5648967833
891724.8199271918
881396.0745196731
877064.5906744825
877149.3543918887
856075.1276721521
909069.1095155419
898165.2239223139
878591.5548927337
878691.2634270703
889939.7825255829
892588.468188534
846142.6334161861
881101.4582088082
856203.4065666562
891958.5664900027
853901.5239791023
895125.9110342218
883034.635655622
870125.2288435665
871551.8225983218
837662.9059201444
838503.2298093049
813477.5762660597
862198.6452906795
863273.9698834182
869332.6130445453
862049.812774318
950091.8640730092
860289.4419408594
870748.4693781575
910148.3003851543
885390.5489621093
840892.7111092829
878214.1808269531
885374.9901153652
903375.8319747937
890294.9944054964
904696.8484077326
864125.9219817645
864179.7731278609
893937.6058462802
930859.8311372846
876344.6850011318
891081.0514380923
840158.9114484186
895374.2830323889
865003.0601902453
844464.1169222598
877209.8382286988
908393.4051098153
904281.0675658742
886952.0045971374
895073.9552038647
864092.2693863232
876472.2211447689
863938.3864794655
825299.5583906737
870887.9788786641
851885.448943682
864479.1415860017
858210.8738058787
873572.8366035772
856896.7789793527
857074.795933472
865627.742466195
868801.9645777871
862483.2212685011
927563.5615386073
900106.6333883561
915009.0488180171
833738.6018278422
885891.6974181114
881962.5185890673
913719.5423409734
907534.7856740956
861621.3355886899
868836.3400850217
899083.6111633545
892585.2738239407
884020.7250670432
904952.9268929265
866142.3873018466
882584.7002940653
879740.4608698473
851828.3160294443
900006.4357731275
889850.8461011492
883221.490013771
866549.8375112554
895368.5285938645
851811.9222618504
881829.534515484
911271.2643550187
883212.4857807115
893707.1397928288
851557.9833916277
873513.4865773718
892760.1713503166
889450.1287107249
916712.1636588553
907714.0731949639
896875.1363193137
879615.1400321673
949301.2313337852
899002.1282244143
900259.3707043296
913240.9297737833
906874.0414330354
838425.8546823408
840843.3155219681
903093.9219521759
851953.610973215
867609.4995853517
888209.8797888462
876519.5285839541
889125.9439709298
889093.1999500426
885810.5355215457
847642.3566856992
867141.2104427633
849012.571792993
901101.1707366556
865199.5492739999
878480.53040529
899799.6561307833
907942.9524507406
849139.3713654145
850599.5788750718
852966.2739799668
896660.9116803622
881833.2119765091
880409.4058686697
907853.2403571049
870306.6214420679
879058.0631238199
921139.6584026255
854766.5932787254
834666.8697523968
851247.8608238888
941410.8794934668
925103.8437613789
877590.3446278782
887950.5750932405
901742.7721577145
890910.2728215572
930221.379085029
886080.7359483838
890879.4064118848
914601.6694757885
876816.749140346
901738.9204058237
909660.2702724775
965303.8967405637
871862.6008103318
892520.3534820522
899798.8527559771
898882.1506323614
857095.2921114641
868632.7401935458
872863.3038788615
896842.6871676673
872547.2920602225
860378.4785567762
855003.5566575977
907201.68536294
927008.4826730583
864560.9165882035
907592.3421086476
884658.9672346322
870250.3969664187
843709.08530427
854884.5272484408
871385.1647991817
899810.6199567565
871142.1367214164
903868.3870934208
868568.6730730243
868623.1186604849
891766.4998560599
887863.340660003
869524.1220725733
910033.5670940275
877667.0037246165
845333.6829645983
911997.1288142395
889082.9232737808
916664.1703434894
861404.7110236101
883572.6623144122
906960.4902161448
933450.8797290656
873794.4398534251
891139.265589485
907199.5759374993
839040.41289772
898038.2884704138
875761.8586558227
928344.2264542126
858864.5798658282
932250.0388909399
887528.3715297915
882471.1717826396
889959.5846497451
899496.8161313576
853045.5742277352
865076.5939391325
884167.6542658079
882875.9062080111
975717.3917660057
894019.4219400301
907293.1377303563
838473.9201372259
848437.7661609061
874399.9758016493
826153.4430597001
888804.5669353262
906104.5644287765
884166.7285403041
919540.755270167
917748.3096186167
874307.9755859054
890117.3071722952
884754.200378038
871358.7562033818
878054.7276485907
873243.9827139121
883467.0133996056
889822.3417059195
889090.9496331131
883873.6891814321
946179.158351148
879486.0161424922
882614.0075557334
923383.6305911266
882726.7392489146
862383.5785293584
896891.380432718
871391.723959232
856891.2671091678
913634.2558827763
899147.8832803052
855306.4073020099
878641.373948147
935247.6722189728
874306.283114729
849964.4246356771
935414.1857820763
949391.9095541704
917491.2189522116
874401.0979764552
880086.6826271615
897461.1949045784
858853.8818089557
848480.1873405501
887288.1174996162
848317.7822864037
946080.9367011723
858756.0017441593
909032.8224156362
853485.320715839
912584.5246450319
855833.14220346
897109.1433913852
871549.539209052
882894.3756567137
933175.4527346324
892329.84444304
865009.9547822042
890211.7017523821
873982.5693538114
888268.6085867546
890835.9734514607
875746.2369481781
914786.9350771683
846937.4658386684
870608.9252329466
897245.7942602476
880011.0409208199
880780.777214919
844457.5991427968
843746.2317047045
861648.9569008956
887404.0247316197
860672.9951971264
897705.5102976724
875687.9130335043
894252.193404878
909572.5444120413
940869.7870552451
885675.1673347396
843933.9502507828
881326.421803622
915586.0149935093
904401.4038206916
896537.8712854218
893528.4713879563
886192.1411285419
870302.7035074248
868449.8575248653
863651.8981811074
873106.2334764055
877225.032411007
887011.3839851664
853582.7021991289
832735.3670531493
916443.4515474851
884117.8366823718
896081.3934580684
922322.4478748231
906226.5349328881
929308.9446325153
859619.0989739448
914740.9389574393
924548.3955832452
893877.1718516052
927989.3917627835
870292.2963170123
902262.5135145593
877454.778355663
977627.1118405843
883670.2949695508
884179.4737428352
857142.7781606773
907610.5592233329
900404.6249310407
908773.7352840595
869122.864282632
862816.6999270145
899277.2182174535
903887.9951541987
882479.3337374963
845698.0409675986
851750.4728447509
871583.2023692145
882771.3665412266
899165.1953610382
844249.7238288964
898913.6589450592
899579.639709767
905330.4491232722
856764.6311858157
878062.7638976572
897764.111259047
926371.5692702257
904887.8059314415
936445.3802429456
900265.3592049882
913822.8938178169
937909.5570816791
875944.2379968155
903401.5195634952
857492.8937819444
902496.4836524264
919282.1191751817
905779.3103504607
904778.7861785097
910165.1956595797
910611.8077939148
868351.9225817649
918975.635023383
885236.3921190067
899552.962868893
901408.3082732842
885012.0353324271
930704.6540465746
910407.7054159676
928361.9054408574
883470.5331214941
865812.0374581171
977941.92245099
897209.9721003382
916176.8834064235
907989.1583694895
860594.3839897811
940711.0912675515
938109.624203044
865725.2967964977
939254.2660481753
841565.7019583078
899994.543527157
903192.2257549614
860094.1326419644
908462.9921884257
943927.002394578
914282.3892606702
871104.2247869554
865675.5259736734
904026.6268210793
861966.4053294093
894652.8264989187
876104.738329845
874522.9848224379
882451.4209769494
901343.3837936223
908224.735272696
895336.3964144229
939915.3672190523
953863.2006868226
884875.3228179757
868228.2276127711
872808.5150714456
931210.3711942551
926694.4999814271
921850.8244332233
872392.2105498763
878650.3293316462
926086.3777787685
894662.4258914886
882243.091670057
872500.8271147157
866611.1862257065
873457.6750032855
882845.9544476885
883347.0165591612
873615.791337952
833393.2117843032
892215.659898466
858401.4266806736
881844.9281311813
882596.4392502275
829893.618038058
925970.050494927
924434.3076210641
913138.1574167218
894286.7538821416
900927.6820175732
861224.004823254
914135.9062994388
891780.4274463556
869928.228264262
935944.6197534068
845081.7929140127
852030.4087463398
876602.0982506359
910077.0524271377
857107.3082760831
875740.250797725
898928.821992307
867123.3178600711
896898.4554012583
882677.0556161145
887469.3715048849
885889.5410678096
894338.8823051364
841035.256217103
903829.940803963
882733.9250659458
885987.135003306
913082.4956162809
900365.1069051172
925936.0758700571
943113.2455113418
906859.8088292135
940569.9578239198
912914.5074956995
892573.5658447959
916453.8608714524
894169.4575759154
911310.9679584231
932161.1790192197
872109.1927585462
887262.3181766456
864534.751273761
890087.593050142
903270.47150602
853847.726641637
904898.3044572484
901897.4159530827
911709.4241293878
944106.0509864078
872912.1575243757
914829.959743547
953709.3696441555
903438.778226441
922368.3844906492
903790.5014370226
893757.6280657989
923390.3083772296
868431.6823715398
895713.8070489881
869114.1754098025
852930.9914542346
904283.7741825236
901959.8085949053
915119.4716916266
868239.662472921
869419.9139390411
919181.0030902245
898774.7549267069
877457.3214487317
930286.7306565465
904460.2855503808
894380.7671304811
923596.1803970924
844089.2093504448
879574.7539907934
923823.3233183699
814032.3533334057
863977.273036164
863322.6944268693
843747.6665057633
911005.5022730948
862543.2337290933
867987.3728740066
846344.1667080685
872261.6112315285
889865.9434446176
885680.350347579
860580.4479406513
899915.0122240812
879031.725198101
886019.5618629539
873464.9922188763
894777.0702661136
904035.9290049025
916276.0904354835
898041.1555580916
897846.4283729694
870010.3658803587
845506.562080496
907525.9709736239
901966.418559981
879658.6868397992
847725.6998133231
888235.0994807975
883797.1708424524
859762.6288985326
897618.1156492783
880915.976094916
904779.1362357
875907.2040718631
841832.2646036376
878821.2918312754
933158.748755007
859213.3503750649
868711.6536916988
861196.3597051394
884967.5174156353
881566.4348234152
886028.2479287176
929219.4127317886
931328.9572328557
874816.3034321622
875242.8503299505
916600.3339264521
840791.2912219032
929852.8782165565
889566.7089106289
859278.0023043682
925038.5613980228
918813.9931918108
867448.0286859756
879800.0078807652
889255.7907764097
869611.4403731422
852744.9246712057
910617.3686708398
900100.0323722772
877638.6407757557
884196.7178815119
854619.5036897822
907666.1782008109
896589.8694148262
931372.73733207
861249.0959527697
853061.2652771752
858980.4413055182
877370.9060380373
848182.2574749608
891729.6876165378
928803.2644629995
862583.8860145747
896231.925271512
905994.3252340411
880495.0099023958
876535.940276819
876686.4883575423
875195.2181448047
844779.8556388374
869416.7208398832
872666.6897481743
889437.9423639488
853129.3736874354
859829.1187188791
884652.4574585119
837621.8649065639
877806.4210632835
910274.6489288998
857028.4845036385
868110.6417877506
863477.0127814631
877154.7904850126
849521.681898634
865364.2950225652
865703.1468570372
906587.5774022941
849599.1306585534
870076.2806260688
856811.0493050623
862735.820695776
914154.0297984458
881073.2526132967
860427.5341405729
830960.4083805033
853279.6703333277
878837.0799992785
877228.210378588
877261.8954714923
904448.4992782287
935887.1457990268
851516.3000341188
883376.7299837461
960987.3796481406
847484.9210275253
862310.3341221507
871140.849932244
857247.0494580383
910590.0866997722
891799.0396576696
825941.0873319679
820796.255722906
890399.3678307207
861101.4566556304
887662.4911978808
892152.6894576999
891400.2044353252
906975.0871309845
892045.4305449144
910866.2656773473
893466.2485285206
887792.077098659
893270.4223880041
962289.7323967854
905327.2821252304
945152.1755735832
927053.576742064
876014.9666309077
850570.733240356
913684.9065706416
865714.376621983
898195.4183946289
951607.8778888015
889004.2141047297
917041.3180426604
885349.5447028112
903538.5600854224
907347.9561907253
916781.1170189502
909954.6275703288
855686.999845088
894500.7868434787
878798.2805657103
892442.3270120276
882526.9851826574
896520.7610778327
832173.040697779
876226.6570427394
844237.9571129363
858873.4529086077
908637.852429986
883961.8346772911
874782.6756507615
829513.0163506265
894097.1087771249
850615.4359304733
914769.2948109233
853839.1024186811
863741.3287539964
850404.4178170911
909790.5426082038
857326.5991275506
889566.860375378
883978.7363519091
870812.5080573726
851439.366492
913703.9216560312
867849.3345496817
916108.5981731908
934133.4845267874
905192.6046106983
873941.4184251521
897154.1829703883
856795.6912466278
899408.5692541087
899852.9129930544
904379.146463694
892600.6066662595
904903.6806009836
864425.1932680905
867038.2546678106
875951.6768003795
879151.5706660186
896799.9432649626
877566.9365974383
894531.8246636768
893797.6954639053
901518.3969983514
879840.7582672485
893469.3682708219
838962.734009299
918569.2814829233
881793.5696919018
871232.5896364758
863699.4913168708
886930.4697333188
877898.298886044
884131.8767752796
897131.4744012507
830849.5337641784
890715.4828643077
884127.5527018555
875970.2682770526
875616.9185901282
873829.9076413084
892586.6014308226
855757.7729588957
890936.780225761
871506.3412316414
878403.2389767675
911319.5674613682
910027.4946856683
906916.0266498958
906411.4683542745
911212.7537990413
895947.8749844157
918125.6159106316
892035.444577904
933981.0809864812
849171.3461365625
866149.059028399
883072.4216622103
930757.2540382226
868207.8971566544
878190.1390177454
876677.3546217175
852612.2399687958
884408.3860592116
891200.165893187
870087.8854709466
893166.1707927228
918483.6818587421
896992.9686692243
893012.9172243988
851960.2575244922
875916.8435697334
937708.3693603501
852096.330896555
901275.2511785927
903562.6992066745
854107.9079810302
869426.1615018896
873703.3507694753
912538.9577840171
857354.901545729
918820.8360548555
869706.4383115994
881823.9883162072
909799.9140688931
914631.2945698849
855739.410819401
901190.3948176769
854898.6785649303
836796.7750613953
888475.4333072896
876164.6443028371
876505.3550482709
879048.2635438028
923015.6627896735
936156.3307860959
897416.6685332926
932498.5010314966
880094.4292809251
896104.5972818132
937482.8850343795
892774.0135388398
916404.489795432
891175.7648043698
905982.832565885
865006.3200801965
870694.9993475308
852748.8863681126
874516.6451421627
883632.2946699085
873209.2629515706
896076.7369873752
880075.1257775426
875048.3283222974
873211.9366218646
945014.747676474
878428.6534863319
884248.7700516752
877490.3993727225
878625.5914497003
889290.11628283
906590.5758723337
861905.3182184291
834718.830321348
908050.2341813166
903041.2947985451
929928.0901732615
859332.2953056879
853593.5261960528
919896.906844574
872591.3712514713
876302.0974169676
860675.6713412916
844706.7000246607
893170.2914673006
831735.1906694265
877407.6976312674
854378.4433530376
834059.2238349677
900966.7120772819
912350.4120801892
908984.1778439216
869161.7873686953
923106.3806547369
884683.0037022601
861377.8605114943
887783.3600826585
933231.433415978
898461.8505116629
896745.5073699444
897694.4379910426
914459.6973751737
932867.254522562
875498.7614334263
912833.4181079939
893747.2285464793
870121.1337491039
908219.8157160936
891232.1924476647
872701.0629440355
885636.0282054311
855238.6442320682
854269.467024174
921406.3545819658
934105.4239056595
891362.8569954745
927018.0368516389
886535.6794743664
854772.677863877
860897.1800203971
857759.7309441397
895088.0006353301
878549.1000941847
911704.5673209245
921316.8853157689
953494.7500789398
914002.3946106441
907075.4589111162
925474.4699805719
903620.3638192273
914956.496427303
892787.3038050164
900978.2499525938
906022.3738702459
850168.8885581931
926904.0280166622
886187.0542458601
919829.5372460166
900178.8960173437
881798.4045600607
903540.8578743893
886928.9439605442
949745.72881875
883672.9494492151
878380.6348521626
917758.0690278201
921697.4059763923
880886.1836981014
875649.651193169
876560.8664618083
877701.5485042406
889222.6913206836
882471.6749113563
868937.1142764715
871465.9594162509
865593.0013309084
924475.6500206729
853323.8874857435
907595.9267263557
933488.0577427144
888487.6795350383
861987.1231035483
895095.7224484668
885298.7665700011
906541.3684683731
920409.0771437977
905587.2615964925
927917.9658266753
870650.7648345572
944270.3256203688
957448.0671843137
926575.1015266101
884943.2316474747
888478.9755471325
920228.4802257912
921091.8586836725
892068.2079209851
870732.2179379505
939340.9657347903
931483.6053117067
878486.4536689203
905534.62480666
904648.0327251251
919999.4024245441
897397.9939051194
924568.6961670788
910826.9312106292
898812.9020359912
876847.2706433772
904619.2910330086
951660.1892050982
893209.1081598494
877833.1158974895
878263.7214182355
918908.556722302
895639.5628098929
937998.128681236
943453.8773365386
882363.936776011
879062.7089998825
958192.4750083636
861196.0038016532
937778.3013799898
893005.7827435667
905293.6528926124
898998.0908273342
895201.1675479496
893191.6680546738
879979.7563477131
931385.5584272919
901799.7762936177
872541.7659469014
931020.1153873703
937367.0936152227
937078.502630682
891041.5974339563
916902.8720252654
923909.673404817
903596.0775728247
909312.4485295045
876473.0802750704
898156.4008097365
911266.0681337118
877270.4342472097
943381.5161504513
934976.103843638
916182.707326988
905623.9536007168
898828.9066650313
871408.0495201442
923642.3391662808
895592.9476036355
945679.073832436
939970.0228528851
898934.3106651972
933760.6222695885
908496.1826662659
946160.6198554458
864774.2108373351
913266.0476121553
909431.1141801081
882680.6995414086
913257.0426962762
902392.2586449105
899421.4223875289
921092.9659243468
897373.6222555679
917010.7153814107
950940.765302082
899808.1790177957
829642.3105287566
911583.72183519
907408.8429372951
923304.3068352873
896704.3615293759
890414.3660197738
878170.4283066881
879736.7893903293
916961.5992709212
868972.2609486575
901641.9894237586
891130.8476964291
858779.8617668857
840428.2366353301
886380.7923019868
932471.4667670557
874376.7680307399
823194.9910932626
893839.0829548349
837883.9196156543
849218.9450759427
837697.5743359034
852404.5833957493
912375.7682556929
876882.5369159337
843814.2783766852
869619.8906381645
885001.917700574
850915.1845641215
868336.6872290238
930956.8216954884
884616.3819637131
846472.4120339174
872209.4759063113
913098.9115811037
889258.6510584953
908180.3863387085
883405.291421935
875639.4223084003
918204.1299983035
897479.6664918493
851276.1807892546
839575.4118907242
930188.8307964723
886733.0215066979
916047.494021618
960830.8543414338
924943.6844663541
909075.0323965892
872981.7741323425
874770.4316738318
921703.5940212575
924977.7041748292
912285.432134755
934487.8799012378
862993.7624744866
855748.7228547144
926988.0360421299
882746.7380369292
884129.0148393274
864222.8374495294
839088.9878677437
835549.1870941767
860668.7841290378
958192.7679725378
906103.8716248658
903239.0400862424
939700.4003568781
872859.0784369647
897838.5623267274
899841.8610263562
880356.7845360632
878354.2798560555
933679.263986547
891745.1719277268
895424.9266798135
868087.2222430126
889622.8906175271
872640.0038035614
866278.2828013252
843960.4106110195
876183.0652328567
848455.6696670356
835811.5159137656
810699.1459732503
825640.1208456999
806319.9335313132
824921.3720302999
784260.5173428613
853831.9854692118
844283.0794095434
832034.3461640701
812057.8617329923
843785.5051165204
859742.9143148514
823843.4133281936
770460.2751567527
799610.3988007351
791030.5522603411
794434.3055357754
737290.3066272452
809319.5195349585
792703.1762591102
809874.163799909
835768.0071575618
810279.7963322653
784492.1703242296
814672.9321336555
811339.3497607517
791954.8332057125
862331.0444687572
824758.2065500715
849656.2024498722
854503.4331683535
907055.4357057277
913125.4070621878
895921.6762379466
863253.9702331987
904541.7920481567
832160.5656830093
893889.9201379807
916283.4244132568
922872.0875090458
920780.0094255505
898990.8411629703
912529.4817215139
913116.030101381
930324.2633027742
957972.9633258961
964139.5311709461
865416.2548381239
936944.9873276448
897956.1776396972
960806.8437744966
927586.1497322302
909594.5975131062
895891.7951173261
917078.8005450987
946159.4477966167
900880.1998720772
903397.3677716968
891891.9454956686
900591.974044191
926333.7524174729
913316.6956157112
908410.8996391054
940239.646487863
954384.8441621775
878846.3846622461
976436.2409882899
936047.7821404883
863869.3471190478
897795.4209241774
897823.2005560715
879248.6820149277
894379.624300953
946765.5654143451
940341.7573553044
923472.3881240285
945376.1107207213
874591.1081455753
939407.554398807
921757.9694805967
860867.8303911514
906393.0701306807
928349.249699377
926987.1650974364
922312.2253250615
913427.4143824545
935453.5872698098
977617.8339873354
940561.8545352174
864118.9699136601
946937.2811228756
890168.7361630416
874326.6060343727
876533.0847370634
882788.3602713123
946690.2126373225
951355.7468352837
871997.1368653944
918185.8217278665
951754.4454228873
927857.6139506572
989428.4663113786
926970.5995052434
886731.3335324493
887675.7723932024
911733.7000876991
943652.7906161323
917264.0129787056
945458.7651756136
844796.2672070453
868121.0450732172
911143.3477743184
862477.6553105391
818947.2586820843
902421.6308891568
892738.3649319457
878308.3048106465
898466.9165254629
905002.1760765887
956133.142464224
884663.7816885533
901063.1037497909
901938.1436481276
919030.3393837595
899349.4479568782
929838.2983676898
924657.7396163812
908189.8517031576
902129.9596282076
907245.9313917351
904910.8549939313
883413.3594349918
878193.344715117
922774.2168345032
917850.5747933416
904574.6725918273
927023.5192301658
903201.2137085428
878831.1330271573
881098.804186204
869709.0101858834
931373.5490263917
928117.3867079122
949205.0332306549
942378.4905948001
945526.0978005538
895939.1828481061
921600.0517376577
936649.6774694016
950388.6700435295
901293.2404602366
918977.4517197208
900735.9298221727
899106.5457677883
900001.1145567677
883631.1541892965
891670.1526655771
902789.3829858003
897717.4941501599
892863.4871588468
869121.2760120588
916536.5227099918
893174.5482528354
918318.8976407917
897183.2088740398
838568.8429527846
936687.2908772274
869453.4886475352
891610.7832639297
844838.1757265874
851635.6210357067
862305.1401914824
826527.3291941034
850445.0370437703
895041.1507406742
890678.4272850025
899082.8276769503
901412.9779167108
901130.223004479
890325.0879404419
879323.2687247999
906002.4193577431
921501.5058394591
898250.4711701446
876784.5613499866
895889.3813791908
947513.5462579392
902775.8709864197
913097.9805648325
925121.0259933672
901909.9162722123
897755.5924015655
922675.9253816148
819553.4052125476
924728.8898945733
910792.1964278631
929390.2058126163
909375.1330490201
916656.8891372755
858742.1510775625
891703.1888700831
931273.6965150218
896321.3100125683
870688.3723629168
872463.1005662573
881996.539622782
887244.6145326779
931562.903296141
872552.6959133544
847207.8583845131
901032.5467098127
894713.7948894342
880261.0959235732
891124.0028124158
905744.6325561579
894295.9821549861
881257.1936090859
888220.6399186552
860963.901083878
907932.9981049518
897913.763982058
886229.0427153872
847284.55730513
867898.8997514814
845235.5720546206
874564.0292147463
842106.1982320433
868520.2841066993
876525.3448389089
901246.4134288547
860856.4528767271
895250.2601827169
827399.7153470078
868718.1593698012
860236.1122512724
896881.7759916144
870797.5645910178
892549.1540496694
839366.0503677507
834938.6155454626
836854.4775829825
851418.7834805099
831982.0942382216
872263.9118563156
835688.4733349672
838632.9746743718
859310.0388747202
883312.943936195
884422.8408589824
871178.1936432752
876759.1812892538
886535.447797114
891848.450167039
938553.1623992161
861611.7544938261
898470.5124510671
888599.502271119
865284.1789541694
858625.1215004069
891044.0669100229
842414.9881831908
944983.4313201164
854026.8143209608
883988.1821859339
882820.9939152081
833690.7935089746
871808.3689674258
899834.1242907383
875566.7554790964
895640.2575326951
944399.5414517205
892368.8902363433
865553.0588867622
844636.046403164
848037.3857857296
828123.721034643
834625.9731500996
874997.2711322764
845411.2179813508
893419.9026975278
877012.7692809755
938585.6507318912
843907.8340504433
867233.4762368342
846355.728291241
860744.6872138518
951713.5600048499
872572.8666644115
873706.6231927297
881680.028589997
860517.0998563762
845044.0889920697
918950.87199726
874743.3588721207
881218.8926168457
897622.4602316157
917331.4357166141
824878.0880720159
903599.5222980273
930940.5483948179
887906.1893625646
874258.2282014601
889668.5409116903
857425.5084934293
873125.2069468712
867669.377272191
871177.6184695759
908682.4715392105
859931.7144812683
872563.621295942
879857.3709834118
869670.4015438608
862868.6329774689
885084.6042844239
881804.1094649024
921468.6765190947
882982.1414471706
877215.5982493227
800217.3979257254
835685.1204765742
882686.5589020427
905628.9392023161
850382.550377564
920663.6134279878
875087.3713537483
898031.9571550477
932989.5698320558
890577.4253849501
844916.929813921
908923.4581191535
871111.2083008154
865450.8303590985
886738.2942941799
884020.1661062404
904247.9537954661
903220.2563620335
882674.6948061185
839513.0381279048
822655.8963275808
894467.134405328
905547.0283613126
900910.9001957285
870277.0519087454
814603.4125005482
903466.1309713251
885218.7173212452
910695.0345504945
886451.5216592485
885922.4006476919
915953.0455160039
903744.8522643598
894277.1128929409
912779.2374019353
904839.9957915079
896193.7980618514
840036.6572131307
909775.2572455434
899224.8681592562
887939.3219544513
878464.8536313083
856142.4041900015
882210.4546307195
887708.246953635
871242.0241589271
949323.8162467782
909097.8032173591
885709.376070851
904311.006807439
908376.4914272965
866998.1749305932
850739.4793175245
882753.4945882612
891731.3757429807
929601.3087818585
856828.3717050722
854879.3955128035
842302.7722052308
929340.4337825337
871217.6652448801
865819.0385924538
871523.7758254332
976196.6049440044
884932.524948319
892451.8448385776
913040.2186149461
910408.2732776054
905570.5498267338
914407.3412625077
889896.8175851004
916320.7317946944
917728.4068914633
879001.760875578
891015.6317472253
875292.8335065753
855512.8531538043
814683.9036890911
881447.9421126139
895316.2384245468
934457.4276250657
867387.6647143392
906951.8366925565
918098.430559882
877528.6323164988
910964.8809625832
913218.4074983036
879195.3039238406
902775.3782393681
859457.8584450604
893214.5345411007
901728.8255276522
883402.1874048985
904967.47817301
903319.467832163
905165.4013825343
821964.1678242935
890124.6351576233
875031.4743826957
869655.4424996837
924221.9795087636
895402.0414100997
850419.6482038787
854633.0308902708
880194.6334694538
873612.8449415951
882829.0033068717
850272.945565457
888492.8177175296
909636.0197632588
848292.3657028102
870741.3255363728
889047.7992641185
854392.8158862074
913484.0144028286
854435.5008141394
937060.6421203313
851065.1273215576
889203.4264180083
847611.8764098457
902809.5352972515
925823.455080393
867628.4527594405
844637.3623345695
942811.3988059615
867403.2121737693
840983.7504381761
919525.2595993686
891869.0166574959
846032.3126127375
843227.5254652686
907203.0052152679
872137.0968628926
872498.1044083224
857930.2878517301
837792.629193281
881009.0314331604
858160.409571527
883454.652608556
871272.0055444199
850662.0303792898
786590.8131133281
848076.8017467274
874343.6022796431
829929.0767122433
813191.6570447094
909402.9592772108
866795.853409908
837022.36344298
879700.0693766018
865064.8192109303
908658.6339461496
837411.7785824211
870800.4231199212
911683.708558819
837342.2298992758
888541.3511414779
880966.5222855811
870531.0683317645
853163.7432801872
877412.2111310323
889297.9878844628
924366.7845406481
879782.8300997547
868125.8535619564
899681.4669274264
868134.1021963242
883911.0513688261
846562.2644450986
853077.1914253139
901874.8553096389
839280.3400982367
863681.5987912877
856173.1543889497
855882.7138914
881424.021298802
903590.6726113274
852204.3428291387
897211.9919524118
875837.8929813101
869470.6659159972
892361.1597566544
926013.6045034437
855924.9811565238
897031.46371608
855414.5751822591
901357.8555552494
862025.3168352053
913952.2020223024
892389.860116702
905665.968118574
889500.8920280836
921511.3498454052
894726.6665706937
909778.3672041269
894268.0367458658
902699.9181960789
933334.7215549378
906609.7278225999
935710.1239992399
950643.0800850254
935838.4850801094
901705.8169846705
948787.814798879
909564.9085228872
921210.4791568709
919427.3197009936
902212.9901554203
934054.1065203245
879025.9967958559
898558.2469821945
960366.6090795114
916223.8910879507
883941.0510076906
897865.2168389005
939629.3795817392
863845.49223637
889784.5678029694
893744.9492816902
861677.6176727014
896088.0199761735
920079.1211922658
955209.103321145
949903.7883629715
911140.7483179122
889062.3301861319
938012.2059678035
892890.964663076
937600.5262721288
886625.0297951144
892698.3082322027
966894.1255835614
915630.7268493443
872130.8960297205
936098.2121248608
874132.5081349146
880833.8520600572
915333.7589004533
919693.5406562556
921855.2113276338
862245.5519147494
874963.7044177703
953274.1138368624
939483.4001721749
840220.7484238753
901253.3035921443
878046.5136771207
894943.4566789768
877029.6355978812
923000.5124339936
925976.1841874695
924986.203858478
897593.1014471774
903571.8029537336
864349.7593783031
921773.060721063
894117.6769821593
877127.0611617602
905432.0452600259
881201.4602771208
860146.1262132009
900223.3020684393
915055.415842989
857841.3925370073
884037.8351506651
951241.5816841286
888799.103137536
863002.5625110697
904733.0738048875
884659.4940191433
894365.7071539985
895630.0642096219
795477.7251861645
832460.9770837971
878728.6509026801
897784.6506429631
838430.9063048111
876137.4158883907
883747.3693938577
927957.5858213743
921434.6891710937
901523.7204431817
936969.1716377998
937632.9637551031
962977.6517952564
940125.6357584139
888547.8716447358
902770.0434543889
919936.7161875288
841772.3768443093
896757.4774249005
941161.4789294549
902121.6433581277
891115.1407110845
862185.0949884816
856076.2401904813
872168.971317241
891552.2533689167
890901.7053456702
923492.2572476608
921348.2630750407
883406.6938279695
934979.5205066164
888313.556111125
880935.5816416629
938706.6570983888
916916.6414814568
911170.5547910219
959773.7890272506
870768.0071902869
894096.0552803059
899672.1562974544
934201.5192418946
950145.6601137789
909049.8109132638
927639.3046405164
915974.3702956862
927641.3708789311
875304.8723904048
915240.5988302727
952290.5741986888
922270.637495805
946649.5997217866
923467.003876775
858696.1279609415
890042.3329744404
879471.142917421
869718.0917900507
879939.745592478
894044.8113248572
898527.3559873505
914568.4265801096
896758.4261032911
918628.6075570546
922933.4769415497
866890.3992569281
890380.6715033608
865863.0066809901
884580.6777899796
867800.6118304804
925746.6948026516
902266.5307066431
968676.9105426143
875896.0483107087
911478.4080110984
925871.1806439306
911727.5472093518
868469.0757075311
826740.8401386123
857046.8855027594
911100.9628001256
911177.5750308558
891480.8061951075
857576.5032930346
848915.1543248012
914710.8832905542
880023.6451904443
909083.0440246286
868615.6717932601
895749.7414964922
889091.207134479
929194.4887073792
914464.218215338
937275.0886585126
882351.7990370519
908297.0883511174
870228.119600853
852638.1007864173
848540.671907966
928133.6179656568
928776.7269596213
914950.60289003
920090.8157570283
881220.2365607675
853292.2283014064
931780.6989791011
885544.63059399
909950.3541462359
929490.360635988
888494.1580633898
918555.7084286122
926047.8187317939
912326.7589730835
913732.8991526426
901524.0572706182
873396.8483271592
865789.954322421
877432.1462565581
902026.9081297168
922206.7129420494
862685.300693702
897038.5113848327
873997.2230155899
872999.1735861271
851386.3020965906
896763.5555471377
929069.2339379152
880141.4862690656
871444.5895407493
885623.6867531189
932747.4829063229
924693.6120005008
882981.1080358122
925724.0800124095
867331.9439304313
912119.4467900456
920595.6535913832
905631.0753346058
900779.0100198595
857212.4976472915
898310.0242170561
862884.0367292974
889536.824184174
896622.7415818279
879264.7289224032
904497.0142060597
923858.7524329415
925870.0816031967
919062.2937169727
909557.581774421
881416.9877756904
896775.4317209292
914808.2966102879
917482.8214439088
936908.3292219474
932469.1059445473
910426.7946118559
904624.755224023
907927.1907811998
890738.7782835276
874538.8687311572
874645.8091242416
900073.842462922
907389.3367473483
877308.2919776645
868890.2251540232
947434.4672765743
893127.1143454518
888159.4333608171
860363.4513228065
954462.8982315809
830504.6730872619
897784.6928900306
934457.8526400118
858747.4333373467
886610.9819822009
911002.1295747089
894922.3971150182
874578.2966032745
863687.5350396293
840967.7694242229
868905.6527572097
870040.8240387246
862154.490268922
863335.9874479417
883535.0305759371
894172.1706530452
876064.4546794165
897093.017655198
927183.9225805313
881561.0674555593
876729.9652804332
861670.6800552919
847419.1007802896
864356.6934555671
928929.49408127
862877.2626575343
920349.0641845225
867681.4496623571
943324.0530912043
882052.3464711886
895255.5278024706
856847.7440851843
849948.3943194831
884473.5145055037
914185.4326433963
866466.8427332952
899148.9027753554
904458.3487697132
856720.4197165114
911343.201615904
876505.5564680228
873234.381273014
898912.854031028
936797.7877422052
916667.6334066815
889253.6370246047
902610.6535961218
890677.2111213733
915969.082600499
874337.6500336418
969443.8934209566
906234.1157625664
911877.8640586259
879134.6953092753
936898.6935146623
863977.8656749136
896392.4697901851
907305.8798606205
878052.2808863507
914107.6708675306
870702.3218042885
889188.679696776
884788.9905451331
896694.9823494987
871119.2451100145
852582.2298268245
865650.9855000712
839671.3881298893
900005.5857164329
870136.4012598265
863044.3807602199
881832.1052177567
956424.4836325774
931991.7300048163
840264.7223346119
926634.7766221191
863583.330867466
919482.5040707984
877745.9362322541
882711.4753519772
868470.7664301039
838629.3794667702
899596.3894621362
949143.0394163197
927855.736329467
916952.2412017197
905391.868033214
908956.4428240969
898288.7575745035
865220.1562845679
913200.6159544466
866076.6595842578
881714.4981741533
892641.6637242693
890020.8772347439
900747.2927057182
867777.3811373252
915373.2175297155
928309.3948830157
885395.9991973694
906294.7754729157
907865.7017097934
902624.2989081377
949558.1390680927
868982.6541897855
868791.1662733676
891767.6413189694
916891.8493267349
892128.29029679
873278.9232292781
890846.9701243455
883795.5019821234
939437.5038027479
890327.1105863559
877877.999333085
868817.9880430754
927631.9057164663
909968.4233533861
859670.9769539738
896891.6005183768
858213.8330467194
818180.1045391439
836424.9649957903
883428.1984167965
874309.6758022862
852988.1981524047
874464.9334672892
934329.3847470772
861437.4049918936
911686.1732018895
915012.7063771933
944307.0015179375
943111.7556242654
873343.3086963035
906331.0667342003
914715.365738085
906878.0627080873
901615.7036443516
874831.5445470046
868019.416416191
888806.1292520426
861909.8860546886
886015.6388242738
874059.7425609254
832307.2552647772
883134.8739359758
858974.5005746433
901397.0441809199
829279.1397549317
839686.3882968263
836203.7138067316
922720.911284789
877086.8357311133
851403.3931458557
870104.3145291486
916596.8668811196
909385.4102019062
922579.3414916433
882226.1887504552
867826.9669784885
853409.8741758687
850274.3913427345
821230.7934792149
856021.8625854466
874265.8376615616
870724.7247076863
851564.5907239611
865214.359710522
922938.4176674983
877839.930595014
902224.6464932112
894247.4383622208
890288.0842021743
885986.9630132066
866214.2107954416
897754.3135490264
908139.553274083
880301.8009707374
910320.1976391347
849823.2272793963
915622.6738916677
881131.4134760606
898329.5700327237
847503.1775617807
859571.7800633644
864978.6705376101
807117.2049846377
849583.585404593
896939.6127976025
877023.2951637891
832217.0715032853
901416.2398162368
864590.683102754
882685.7753629833
949822.1095970538
890780.50680508
906619.9969872083
877989.6221435629
904602.0782742761
887788.2183794775
893596.2964592972
907593.8735138667
876790.7215433111
847530.4395477653
870246.6615273585
894479.8654822176
825320.9614124706
912011.0983182564
869079.2541996916
880418.0480569145
902695.3058900484
867809.5846992272
867047.7334845788
836940.0542462287
882081.6269843131
912586.8446989593
896566.2553902869
888042.841058431
868975.5587035173
917368.4763256884
870225.8979250463
894791.7215017416
851417.9350558924
846951.5895876337
833587.5900970837
893150.0425843808
854505.8410496418
880749.4464930077
893593.4979145927
889577.5583145313
875729.6716929516
889358.3400499793
893734.6313857445
882830.7337003662
862447.8939939835
870965.4802667126
863256.7255186881
859449.1747500314
867566.353960874
898982.9811513447
876834.8103215578
848101.7144716503
871782.5556017514
856891.9887119771
873833.091802462
806497.0788733296
801572.8499247055
912190.6779567215
862161.4719694885
892224.6179631487
868875.8239378193
806036.370893623
837208.2798306979
901653.0167491634
895104.8256491385
864667.1535307535
881532.189394136
912792.6722394116
855732.8600666956
851922.2408761252
860151.2626678185
874749.6924419026
911791.6601985069
865663.2149377456
914160.5366597511
876513.1363646437
861798.5100525497
888372.4567235957
892004.6493779023
845866.35001559
843869.7176367952
864653.1862416356
834866.3098302272
836880.6864027071
862923.6319591943
827902.8454998042
847261.5670246687
850003.0595339113
856155.9330276549
873430.6055060199
876466.3749691318
929059.5594171179
822572.2478500828
882944.6512681774
812932.5206715027
817579.3940601861
880163.1454343658
825107.6567941427
869127.4131396543
892467.557471012
894807.6797883478
807245.42209177
856541.8943814216
814255.6476574077
785932.1929198557
828853.984168895
824772.8864046377
812626.0996272007
829814.4218367236
745224.5000333101
823867.7102170973
811854.918388193
788624.0015467256
806895.9826928154
817488.1228265855
814847.8139481493
823946.6480576387
825888.3251551655
850114.5492408569
841220.4343148249
868899.1533771991
938706.9794281053
909551.9194676427
891313.6844959487
899659.6665131422
830091.8065193333
869606.6945146576
892694.5224992246
905205.1194731595
862597.3964365709
904253.2743895957
901644.4343323437
843577.7672649287
839204.9341874844
866258.4291001218
807276.783002957
821748.0158961203
839943.4957797215
850767.5916538865
866719.1055187271
895816.8143743698
854430.9002209213
878606.8820585138
896835.8518872594
875833.0557072773
900686.1425186861
872008.2473216024
869185.1971161482
871308.0529024433
841364.6926805954
877388.3574507372
871298.6982129784
855878.9629674344
870636.065714231
871333.1394534789
939459.6961853029
852983.8709098052
887220.8086271198
875774.6483373586
901651.041040635
904829.326737076
890897.2044267873
896258.242109895
945465.1177865108
846522.5394567451
926324.3551207341
882866.9837785708
852160.4934303891
853877.0990763032
897622.6607164263
842374.4213508694
923116.3119797637
840566.4106032057
848910.3162213285
863516.5738342381
901937.8444420584
845934.8950448909
884101.8206428676
861259.396236094
863343.320824692
887702.3264087755
888496.1979884568
914693.5335638537
854447.2301350757
858171.8117022449
884129.5212654783
870249.0348248864
881438.8803805835
856076.4809326825
856594.8724812996
833127.8770265556
851520.946568558
889557.286107427
851605.2896432676
862752.3491762038
920225.2277063485
867567.8702338059
834180.2407587012
876233.0082811469
908627.3008012506
872564.2343191318
892149.5028349007
875519.4393486695
900669.3038605566
920932.277370678
879637.0988791322
862371.585386049
871847.2698915368
880402.7163957055
873937.1788986693
912306.692400543
894947.1359014339
948643.6384014604
897400.1339007309
870569.7513993592
867812.70989746
846222.7553951456
832451.0808925263
899156.262389719
870641.6448868276
886736.6373839688
855586.3818812524
909279.9153787978
876155.0458767046
857778.1923750925
932516.6418740773
892915.1993737565
901846.1878742534
889711.6773756747
883045.6188781289
896758.126381737
869155.7168865995
861033.963392833
863375.5929005451
878565.0444098485
888479.7729208556
872847.600433677
882315.7559484192
893515.4334651965
837423.5719841092
913321.2255052887
831731.3510288214
887630.3325548419
912067.4680834415
866825.1066147299
961599.3191488311
880746.8796858375
881865.1662258711
890962.1077690434
890492.9513154537
882567.5408652162
873527.1014184405
899650.1899752398
896152.3395357127
869120.3260999778
877438.65466814
843854.3162403079
850271.3908165928
846401.499397102
913808.9989819501
932524.9235712374
918414.4871650725
868376.5337635619
876762.1413668231
885186.3569749577
914983.1795880785
875696.0922062844
909889.0408296958
862035.263458407
867876.1470925377
866115.6927321914
843451.8613774725
900602.5870284929
902165.2086853592
920779.3863481786
912962.9240170533
885503.6606920962
859264.2843734114
942141.4540611138
905247.2897552983
908271.3254560744
884952.3211635537
847692.1748778401
869968.3945990428
899909.2063272684
892938.5420626211
893811.8938052009
851953.7485551224
905219.2253124947
850727.9380774142
857084.5878499933
890828.018630337
916807.7384185526
873601.7672147336
892618.710019005
848474.4918314533
823763.1306521972
804058.0604813383
862199.108318985
842824.778165238
897299.4800202036
913235.5338839847
836527.164756685
881024.8226384167
876064.9805292785
818561.7014293717
885078.0243388182
858971.9482577001
837788.1191861336
894734.0881242263
844507.8950720709
908429.1820297865
896804.5719974597
891027.0429752045
861641.7319631244
880890.2519613234
849254.3039698997
857360.8849889655
921042.9780186263
831156.1090589662
846290.800110111
865113.1261721519
841437.3372451947
858517.6693293434
855687.6034246995
871976.7635313673
834326.1686494448
853024.172779043
866165.844920258
883484.9640731998
867664.2012379616
875176.1744146505
860451.3316033697
865263.0208042148
850615.4630172942
843991.3622427108
892625.9354805697
892055.0167309619
859407.9779939947
873759.6272697691
900578.1555583919
923128.5358599592
889874.7441745703
843432.5235023228
842247.7038433352
905800.3171977019
919142.6885655136
890951.632946875
889299.392341896
864493.172750664
857958.6491732912
853726.9766098764
852855.2510605156
897266.1405253173
834540.0230043661
835475.2344977777
877590.8000056485
862415.8565280754
910619.8680651621
847756.1546169994
857354.127183699
806079.0037653535
871407.8253620735
859067.1629739432
884723.702601071
850004.1492435522
900575.2879014905
869400.7095749811
872890.7152641243
831651.2349690176
865262.9786897684
878568.915426469
832607.0211792099
846863.0869481079
915604.7797332527
858114.5245347349
840201.7703526623
870375.0831871359
858544.8030382474
875491.4069060988
864403.7277907832
861268.5876924028
861379.7356110546
834201.9935468347
887840.4334998494
886131.3514701817
859087.8104579402
842086.3764632172
810928.044486114
877421.1765267297
866059.2235851535
859555.5816614884
876322.9547558315
854803.8878682752
893598.3409989248
875855.1781478659
881108.7643152061
913418.9955010368
857575.3437054472
878080.3099285506
868737.8101704265
858522.7784311846
879596.5097109149
931400.1030097138
864256.9923276752
825618.8426648942
849438.6880214754
898582.5583975106
882923.049793089
852027.3022083086
862845.2496432746
893483.7750980742
878091.7965728007
875045.9550675519
870931.442582424
834731.6591175096
864018.2526729065
875461.5732487096
864659.5268450105
875270.7694619074
927136.5360994958
881667.1757578636
909373.9044371115
882568.3891373316
861813.4748586172
909683.8316010665
907808.2273647715
922367.4151498228
795996.65495631
882264.5037843476
898791.2886340115
874562.2035053922
853446.462398595
831172.6343137114
833501.4662508322
830675.0652100467
876015.7121914644
896438.1811951548
868060.0852212226
865870.4072697659
894927.807340872
855393.3564346298
895014.2745511439
860340.5186904906
878720.780852777
904082.6910380886
860787.6242465165
851762.1914781565
894995.5797331021
893288.3980114395
882041.5463132667
905082.4686386711
901097.7469877466
896504.6003605865
899355.8787572798
860331.6441779155
900029.0176225933
875418.1710913994
894431.6745844255
907109.4531017612
835792.6666434938
933318.254209735
867491.9898005463
905282.2714160408
851590.5100562959
862272.6067214077
911821.5024114761
884561.1161265769
879428.1278668032
905469.245632252
858605.8844230056
900326.2752391624
918000.806080807
878362.6029480267
836670.8118409151
871048.367759571
890434.8857040713
901482.2846745129
849791.0476709721
908160.2366935578
859911.7227423459
872758.7718174346
891603.1269189073
911431.6100468524
902819.1812013588
958011.4473825241
902553.4555904227
905444.8248251537
873891.1340868019
909380.6493754624
868108.6476912117
819528.9760341449
915261.3544043628
831883.6008019284
853618.0772269508
909266.1776795099
871868.6111596869
865993.1426675818
838107.6392032751
865661.8297668593
872017.3793584197
875702.3119780403
869271.2726258163
875821.7843018274
840027.0310061635
878768.9717389166
833083.4475001628
829887.1302899995
917530.8041085182
867918.7699557864
881869.6508319075
895232.1897369632
907198.5446710358
852787.6566342157
898264.7846265966
879296.6526482522
860748.0176992689
862110.6457797445
892381.4038897599
874140.7100293988
832672.6931987405
826938.2753978875
796836.8106269105
867091.7868859093
868366.0451749545
889228.2334941425
875838.9148435513
862982.8892232676
844295.0716333785
866862.9960739731
844062.3865451305
839766.3900469346
851707.0275794775
829640.542142835
835421.0887370985
884296.5323623526
863206.1500186743
824716.5417061518
884498.460424881
865537.2761749243
874967.6859563843
872990.5967693357
856582.0176138645
890777.1884900602
865016.5183979957
850208.6483377581
838377.5473094387
823215.6613131112
837303.4513488691
847779.9274167875
865820.8895169548
878060.2136494494
914629.881814359
826253.5150117581
898467.4202417436
844114.928504382
836455.884799772
843799.999127985
884821.2754891119
854772.3258832276
848501.0003104163
835437.8257707623
834494.9992643469
885085.293791258
865784.5393515676
841504.6389453607
866147.0435727229
872975.8082337347
916897.0649284781
853791.8006570274
908793.2994194794
906744.812215898
858657.6640463746
869159.4889109868
879098.0708098253
930403.9267429607
893108.4567104746
888014.8567124489
907318.9587489692
845146.595820108
877011.7279259586
881371.2150665843
878492.0362420843
940968.4604525291
878202.977697989
850188.6179785603
881393.1342943236
888326.3436453496
899680.5330317179
907809.8074535164
898145.0309108181
894766.684403705
932103.2689322596
879695.5324965531
857106.537096672
919975.5267327009
877310.8174047032
851756.3591127682
917226.2658569841
893691.8386374097
896853.9094541369
878388.2483072418
865341.2081968004
913260.7271228968
871818.2740856032
828100.4530850006
824122.4231211715
887525.9481941937
889298.0743041388
855462.4594510901
868636.6096351219
880731.0718563166
861943.9071147502
854224.2784104964
890870.2877436434
848767.0451142569
895083.2895224243
868142.0359682117
871129.9994517071
894432.3029729817
883203.0295321178
912391.536129189
877504.7807642678
878431.4974374399
902430.6021487787
902278.0508983608
903195.9846862606
908727.6515125541
920683.3513773247
849814.9882806365
881526.1912225808
907138.174203225
900490.4032226454
896968.7832809177
829816.7163781212
853172.2205143282
822215.631689616
928490.5029040703
899571.8981577489
894138.4084507334
856453.8837831011
852697.6591549297
918220.8735662953
875238.2180172615
921125.5015079216
913517.0840383328
899156.3546085793
892710.5422187333
902843.9678688741
885665.1515590702
887171.7672894006
880008.2270599357
888558.5188707551
917828.2017219318
886202.8166135321
864022.5305456384
928356.402518328
826442.7455316591
887937.9825857235
905313.2846805893
869253.269816322
836924.9139930005
861946.0612107057
898728.7844695039
887827.9767694664
908681.3101106707
897838.5684931856
954613.5119170933
926788.0143824511
894817.9218893442
894629.2204378424
868446.9230280188
903912.7476599463
931456.7353337007
855549.6830493384
876308.3698069535
897379.3686066079
870778.2014483707
872285.2653323184
867832.9572585225
865886.5142270557
863258.0962379905
911888.2632914004
876016.726387342
897556.8345259086
880351.2937071577
858409.7319311649
879007.6661980033
892029.2985077398
900180.0648604543
893910.383256204
859861.0726950655
849535.6061771177
859377.2067024217
817594.9512710478
822390.3598830753
877349.0365385734
851368.5202376056
875400.0559802493
848020.1637665611
894845.3515966325
906817.2254705199
860891.0723882904
854979.7803500239
939155.9043557865
884462.3294056426
846088.7534996641
881099.3656379266
846455.4798204962
857124.4780474445
866481.1473188347
899587.3846347441
857065.5459952275
821989.3154003674
812880.0838502306
837250.1063448866
807388.9478843987
849123.993468845
854038.5840982841
861568.3057727872
825379.5804924229
907073.1632572697
849811.4370673732
904623.6459228266
861187.5938236814
855426.516770008
819483.115761877
892500.409799366
898206.9898825255
854934.2720114342
892922.3421861532
839083.3134067506
875257.4456733014
850293.0759858654
853637.2083445117
857306.0537493089
852437.4872003216
886635.5136976223
841622.0032412657
881727.8178313356
870662.9804678829
838862.223150983
896948.7568807066
877076.7176571069
884605.7174802597
884995.9163502292
842232.9152670791
862973.9822308803
907833.2972416973
914850.4522995944
900249.0594046367
885711.9015568921
857005.1067564215
845549.4840032938
894321.8802975812
832015.3486393362
842852.304028634
842178.2394655384
859553.1159501122
905612.8554824246
859760.9050625297
877890.9856905048
913629.6993664084
832892.4710903007
858793.4668622583
874319.8436823362
831941.1605506027
843613.7624671231
839926.7324319601
849032.0714451768
883973.460506842
874116.6736170123
839628.6327757505
803172.357983131
861161.1992392149
820296.0395440555
856130.4008977301
912526.6553002952
864592.1407518096
801325.5222523413
894055.680801963
891556.0384007264
879840.572048692
882485.8257459276
900974.8044925004
849232.8862884603
906942.9551338898
894946.7270288365
878723.8589733618
849819.4319675355
869688.7860114193
850608.5201050744
897680.9302485667
908427.4344419497
912361.1416852882
916321.5699786476
887532.2113220862
889696.8317156658
839146.9661594471
857220.8876534989
850566.6311978791
863871.6587926452
835489.3064378612
886423.061133591
834581.8608798918
849714.0366768257
878862.0295244572
851852.720422836
902819.8073720387
851195.5993721122
942236.7734231343
838801.0645251379
872545.3576782085
833574.2438823953
890149.4051377657
830822.6564443656
879555.615802276
936913.9572115457
876346.4606722232
849642.7381843855
895448.7507480902
887492.7323633907
885430.9480303507
887814.0797490277
947999.6275194844
904686.9633417698
871488.0822159508
888022.7191420905
838619.388120237
889245.7351504664
873284.6602328243
899653.1223673734
896241.998554168
893590.0077932747
852708.6470847391
850416.183428633
910077.7728250171
896288.6492739348
854631.2827754505
926913.8613296319
867202.3559365179
858782.4595961841
852508.3723086831
895408.4490740711
873646.7448924028
865215.1867637397
832829.0036881366
807868.2616656551
882442.2816963538
871960.1337802857
887509.431917507
871594.0621080743
875855.3133520472
896643.259649484
880620.6830004374
924673.2874049742
851154.7818631292
848209.9983749811
893265.4709405813
870198.6515599787
867656.5282332336
909695.8209604092
841128.0277415421
903999.4375767156
903561.6274659652
883158.1414093515
850313.1074069315
894110.5424587624
942306.3965649044
873694.6697253927
832614.1159403035
821876.7712096884
875444.9895336013
890748.5779120936
888372.8803452235
883829.078833044
889015.9553756127
863355.0539729837
905870.7476252136
899942.9753323486
884010.0280944481
870467.2289115721
854875.9357837657
841090.2737110928
904329.9286936079
850736.2627313486
883591.0978243884
875235.5599727712
869041.7321765549
891590.1354357875
879932.2557505271
890869.3581208307
862560.2275467427
882099.6270283235
892652.5645656278
853749.9601587001
875437.3198076058
912476.9235123871
938528.4532731092
921821.2290898068
888002.3859625447
883861.8568913769
847147.7438763499
915191.2809175283
869393.8370149459
905810.9391686718
901256.4583787508
888660.1056452319
881744.7709681755
925301.4893476292
867465.2617836408
881915.9812762691
850554.7918255632
902139.7614315783
893964.9540943601
861010.564813959
828232.5555904333
875750.3454238363
830603.3403142076
883571.9572616122
870624.8272660878
862297.9113276959
929745.2134464853
840631.8886224935
828247.5108557914
810828.3431464187
882818.4004944316
861059.3948998773
866124.0173628032
863438.9558832669
847497.9274613084
891837.0510969879
875503.7207903478
899211.8755414495
829031.744350323
824391.374217035
845589.5251416368
831264.3311241628
805572.5461646786
857752.9892632267
904782.2334198565
837801.3626346088
863189.78990755
879895.4552387185
864604.9096281631
797977.1550759289
884244.2005820859
898324.0801466629
893117.9687697086
865834.2754512781
880728.3951914196
847925.8409901778
814445.7418476017
795950.2487637447
931114.2507386627
854741.7037723763
866734.1138649574
873178.7780164464
844700.3572268863
852124.967496336
859962.3968248358
903798.8022124374
887535.9626591795
872651.7081651189
836579.5217302963
861407.8393547675
854813.5980385649
885968.1777817584
859180.5375843719
870077.6494464658
867432.3503680783
842172.314349263
844891.4823900701
878396.9774905359
803768.9506507097
889474.5728706457
841267.0651503785
860632.4764899646
807123.1448894397
957117.022348871
821943.478868267
899094.6794477096
890672.172087227
825398.8817868647
870104.4815466786
894217.2293667083
898516.0212469972
898333.1691875933
845200.8021885338
857719.2162498785
863978.6983716618
836090.667553931
846031.4507967343
855189.4131001136
885975.842464118
835113.8178887796
898563.2823741606
869164.5329202903
877864.5615272238
854902.2821949939
885114.7899236595
884051.4017132553
864729.1595638283
814435.2364754167
855671.8504480734
803467.5334818354
841591.5875767532
881273.0957328675
860837.510950218
824484.009228847
860989.0175688087
828939.5699701351
864250.1024328773
862610.2329570707
869653.0765427654
854337.3501900011
903470.5838988249
898952.0856692693
904057.8025013898
883179.5893952157
896079.7423508023
867354.7303681795
869621.0384474013
870291.5985885072
892736.3157915357
883803.2860565265
839433.9843835298
872918.1157725817
865553.7752237266
923191.9687370097
901966.9863124622
844764.2839501298
913747.2566500688
855376.9994122954
908008.6602368737
868915.591123824
855148.4510732053
902047.824085054
846269.9041593987
871585.3042962998
862332.5504957831
882839.902757897
925986.2460826864
890706.398470174
846161.3789204154
892594.2764334516
911428.0050093201
898452.6106480532
881913.7753497008
849216.6711142948
864197.7329418887
856277.6738325113
785600.5007861978
886919.4218030092
874519.1278829605
865825.6520261038
910793.7412324832
882029.0715021216
884723.3358350729
844567.4552313688
841835.6176910503
862663.5162141644
881268.5868007406
893945.2644508181
909893.5691644396
867211.554941636
874252.6697824551
876973.3566869344
908207.3366551101
903346.4226870215
920609.9107827048
898394.1479421966
893445.5471655405
848780.1334527675
813237.6278039191
893374.431219046
894462.8236981649
864403.4942413222
836112.3788485532
892535.6045199076
899196.035255406
833939.723055091
924062.2479190135
836401.1408471835
838887.3468396622
899219.7778964776
865940.363017662
877716.4632032621
911411.0704533122
899968.0897678402
891838.5101468905
874441.9325904942
870195.8140986948
884456.17567153
849098.685309025
888812.9960112283
898880.3747781678
904431.8536098809
937577.4225064081
901202.6574677734
904581.1924940259
858976.6885851948
857747.3627413162
851567.8519624234
807759.6282485574
876670.0035997531
816132.464016038
805651.5664974512
901418.9620440414
893795.5746558225
879829.0783328386
858888.7300751216
925246.7368827141
861862.7377556358
889390.0036939422
894272.7506976505
938426.9227668014
863095.9529014248
901821.4751015662
909042.3453672458
885123.596698507
819108.7720953757
832973.8765578964
879833.9710860979
870405.0856800121
823332.4393396676
855507.6360651143
887514.5118563701
876249.4417134773
858647.6586364596
839937.7666253597
858099.5376802082
833419.5948010352
886444.13798788
830902.6932407641
886658.808559733
886785.2339448128
857034.7563960329
932389.8359134377
887668.3474970448
881073.0851468942
878580.5128630172
885169.6276454476
814759.2494942131
831372.7854093506
848767.1213908931
873133.7924388673
848008.8275533058
814929.8907342427
825426.1479817105
848786.5662957374
824965.7806763514
843977.2731235959
882826.4946374975
851010.9442180756
837825.6538653718
849416.8865794211
827806.0293602413
850025.5802078799
866339.8331223531
862106.2501036958
851480.2531519439
871147.0592671223
877713.4264492628
851428.9126983939
872735.75001455
891766.0333977616
899586.3568480548
868929.2183654583
855538.0459500048
895469.2376017296
836644.0813206495
831707.758106804
822654.2159602195
852444.7908809315
888551.0798689625
880436.0809243387
904264.5430470994
860606.9212372627
878807.511494867
862224.5758199377
866468.3392125028
837030.206672593
894202.7042002378
860201.3727954575
849774.6364582924
876241.7951887662
861951.1369869008
874780.0648527376
865528.5367862941
850956.1287876018
825922.9608566891
870746.0729935886
880323.6491983212
861936.7784709146
929069.8728114045
870102.5742198061
809766.734696155
833202.8402404778
903349.1348528075
891291.502533162
867732.1472815694
841452.6580980585
883216.5319826631
834603.8279353983
890668.108956303
852761.4450453895
910304.1132027046
894304.0674282564
854551.3767220727
900703.2370841969
870254.4665146379
881958.1910134316
915802.1625806037
878363.1642161699
928581.2029201691
874649.3966926169
893509.2985335505
913991.7464429853
845919.6264209489
896054.401467477
835827.1495825802
882470.5857662971
900065.6550186472
866481.4263396487
881210.0767293395
843604.7391877347
876815.4307148678
854033.5703107575
861189.2259754324
884716.5007089169
896067.2815112318
859616.8193824044
856582.7803224598
858302.902331423
877305.248409319
848710.0535561673
897765.3637719993
850780.3800568273
853971.4834106888
916851.7688336065
862188.0453255908
849962.8308866764
821210.6285168831
845116.0472162447
888626.5279847747
838619.6658224929
949619.1977294385
847169.4407056097
896284.5607510577
841311.8378657829
856150.9670498229
851094.9343031971
879358.7206259235
930323.3450180343
912954.7904795427
843691.6180104676
897828.9626108482
855398.8022806938
841003.3360200282
840760.6788288809
796959.4547072649
841151.6296552147
836469.3336727344
858681.8417598652
863101.9889166141
874399.2631430072
858865.5294390707
873371.5528048235
864919.8162402855
869142.182745477
854148.626320424
862993.8649651469
838958.9226796634
856080.2654639992
790626.9763181657
796134.6252421974
889110.4982361156
821063.8992999233
887084.8074336578
879185.7836373318
889458.7269109704
858276.6522545898
891259.6436682101
892947.3231518604
855011.1697055469
841420.5063293022
869053.3380231401
798814.6707870797
861421.6376211517
883009.4895253638
924214.3634997378
879163.9055442908
886927.3266590515
889979.3338440331
897563.6350992578
866005.5894247382
826257.1708204993
846252.0802865629
825162.2928229435
899067.4214296672
810640.082106737
851861.2448541906
847591.5116720325
875655.8125602915
833236.6495189741
877385.5345481117
870252.9346477136
896274.7218178054
875432.3260584003
892620.0053695166
870585.8827511708
888168.029203387
864639.6877261754
825201.9033195605
836052.3059835583
883323.0257181907
903382.2745234659
856549.0273994021
839383.587346023
814452.1703633429
852316.4304513827
909299.913610158
873417.0858396799
851758.5451399668
844576.8645110414
812219.3129529173
890446.9594656178
889967.1470491476
911903.0927035322
884196.8084287816
901040.0572249158
886746.5410919515
910230.5000299038
896717.4890387934
904723.4201186311
881185.2532694279
882253.1134912123
855954.7297839895
880995.3061477861
870754.1325826072
853799.4070884711
840714.1816654
872542.7453134002
836566.1210324932
869388.0258226919
860757.9436840084
875865.9716164647
854584.0956200697
834792.193694843
817187.4858407984
836544.6450579478
836107.9963463079
815533.5297058914
866052.9581367192
841236.1056387953
870271.4552121474
872418.584856776
836475.7275727016
820000.7793599379
904257.5102185067
861344.4691484058
848469.5381496581
847532.6502222838
826633.3883662852
862268.3625816847
873714.4238684874
812521.3732267069
902394.7936563753
866938.9171574814
859450.7257300534
854662.2243740922
887310.9920896268
842073.1358766542
910507.1547352029
874479.8836652699
901020.2436668808
863177.0217400393
864201.1818847614
909783.7981010636
835054.9953889477
900382.6047484423
854869.319179541
887437.760682273
865154.42125664
858682.0259026578
915401.0496203364
825848.893409682
845068.2602707169
893926.5382034509
819801.6012078915
849785.284284051
907530.5484319506
872492.8016515838
862035.2979429681
844977.5993061224
895607.3937410559
896204.4222477716
847070.4908262864
858296.0834766091
851588.7281987485
862424.8299927257
846175.8708585426
846964.7637962094
884227.8288057423
903579.9988871464
866949.4370404254
878466.4672656064
835151.615562683
855197.7049316778
833742.1763725951
836835.4618854439
840020.5814702371
822152.5861269799
875244.0798556933
881086.179656371
899284.6115290311
869592.6274736789
858523.7174903306
831799.5615789853
853896.4717396651
870241.1999723716
928708.0872771177
891300.4666539025
856956.9601027372
862820.4616236403
864800.7602166184
907207.3828816742
819353.4476188095
852316.2594280515
840965.1133093992
922401.7602628632
879124.4512884407
832400.7583861458
833749.5025559939
905642.3347979942
846536.9991121357
892756.6184984478
901998.4909569276
887090.4324875828
887599.6070904206
844968.2067654487
866110.7035126816
827796.4983321144
856974.0772237633
852471.6131876337
855204.9802237318
851226.8903320655
890776.7555126408
882219.5667654634
867843.97509054
841257.4524878764
865004.2199574849
830657.6974993672
888874.5001135338
831615.6107999843
879696.6235587308
884194.5723897777
856568.0792931248
877603.8462687887
913362.6553167736
875680.4144370751
868882.9736297061
886436.6618946781
880235.9872319892
888350.0536416438
874290.204123653
844355.9636780126
841322.0903047416
853117.6720038387
860162.627775305
858847.8596191518
840411.7605353775
921182.865523997
870093.6735850018
854563.281718404
840036.7279242123
865698.0132024237
892236.5865530507
861789.4739760878
824436.2394715403
912812.1840394293
834891.3126797327
891024.2863924769
845924.8571776496
872624.9280352672
892351.3389653307
843548.8109678326
898703.107042796
904291.3951902087
865825.5774100767
929000.2977024089
858683.4520672043
873421.810504471
862399.9470142077
915124.3555964204
873590.4332511039
916398.3289782782
894066.3767779255
875742.8816500623
876246.5105946902
883688.1846118078
874580.982701418
857485.1598635293
915585.6190981399
875508.6334052428
895863.0267848563
901337.1412369716
878149.9087615942
870523.4263587259
909752.7690283728
854637.4507705278
840405.8935851995
800116.427472386
795135.8224320943
835927.2864643247
803782.0495690727
811442.9137463439
813986.9419961399
860688.1713184621
889648.2117133117
826708.96718068
803976.5297205809
888847.695333017
798363.1110179706
857111.2207754639
896754.3626054905
864433.7905080405
860215.1044831236
870837.7155307434
826906.8086508899
855534.2708435773
848291.1881087935
883855.9474465451
811218.7698568255
835859.4053396448
860140.389894993
897933.8115228773
852589.1762232913
922137.6509962422
930397.6618417213
873245.5077597278
865375.721750269
863681.8178133373
912684.4489489384
866305.5901570609
857289.571437716
860998.2967908937
886184.4802166009
900238.7307148299
853831.3662855783
876142.8899288517
851299.603644643
907302.1194329555
867621.0832937784
839057.0112271188
808083.5162329706
862561.30731134
819906.3754622126
836308.2226855939
856192.2779814815
869548.674349877
897027.5457907734
823445.5873041558
881414.9138900451
826733.6455484235
883762.7732792995
873840.6070826566
874023.0369585084
842319.5129068363
848258.9589276435
813927.8260209281
886531.1121866978
865012.1314249272
840518.0687356296
861741.2971187958
847062.0625744252
846112.974102512
894148.3467030579
867369.3683760483
866023.8931214863
832580.0279393708
851630.2748296927
836907.2277924509
883639.5448276477
860141.6589352663
860663.4031153105
887448.8123677755
846232.3026926517
908988.8590899468
848673.09755964
795053.7901017361
826923.1117162392
850282.1494031288
854121.8701624097
864712.5399940717
852461.535898109
899116.4018745255
883794.1799233085
838288.0440444518
880483.0592379561
924444.9505038187
864763.8238420193
858001.2032525651
878433.8607354488
934582.9192906688
934630.8909182071
857010.6966180601
852163.9683902336
844731.9152347138
867479.4651514979
848343.4541405716
867839.0622019407
858886.8023355876
830574.0065415152
877104.939819715
879658.9341701784
874192.7875928974
828199.1650878664
851404.7966550805
841709.8082945319
845194.3660062123
877899.3137901246
823177.1076462422
840584.9995745758
826014.0945751099
837708.1986478423
863287.9607927618
830390.7920098556
901217.5182991326
870838.9406605696
818505.8030941593
842389.0825999058
897437.217177798
875636.2658278178
892337.6465499653
844767.3893442268
889806.7362106079
846142.4231490814
867347.2111596526
905702.010242311
908380.4993970501
862251.5076238483
912949.8749227182
873168.3842936307
881250.9507365897
876674.1512515778
874487.7088385958
895726.1674976279
887267.4622286684
908899.3600317056
883784.4979067312
911869.2848537378
853906.6188727089
902684.5449636504
901098.8041265337
905509.6413613637
865978.5976681237
846777.263046803
899533.1574974041
870555.984019899
905797.682614293
887090.0962805641
892244.6090187081
887428.5148287169
872896.9877105732
866790.0826642727
867788.5696898066
816532.3877871567
893102.194956325
834953.3401972817
834490.3205100291
881629.5148945639
883801.0483508608
852266.1858789083
813116.651478699
869345.0021502343
859236.6928934869
832425.6497084473
856135.6405951113
871889.5405534655
834933.3895834929
852143.0576851903
811338.7528585321
861567.7791035294
908166.2304201536
870042.4488083862
831034.9432682302
831837.2497996688
822273.3414026897
873087.6030772848
854705.5868234311
861204.5156411263
890900.6665303572
852508.8374911007
872502.1055233558
855429.2216271041
857636.2298023393
887669.8010490432
867800.9673671988
851940.1607568003
889665.7652178374
861462.5097502852
837194.5543541394
842721.347029384
836290.9607760054
831587.7085939944
878908.254483338
831857.0184440087
869773.8284760108
865715.2655793224
852541.8607539232
836228.9179998073
851322.7433169638
832895.036705374
859171.2851650233
891673.1126958996
839774.0532979837
852167.5829712667
900438.1987157357
846511.9835313645
897796.4314181553
828728.5583760787
886751.4384051347
887345.5095052952
866515.6376765464
786947.9699188739
831054.0822322774
867910.470616729
796216.6500722063
843526.1885987087
854683.3001962143
838456.2898647066
844700.8666041708
868610.6104145977
895945.5122959637
901635.0592482553
878824.5372714547
903937.7343655503
899644.1185305226
912938.6537663564
868523.3070730346
872603.4804505459
875550.525898868
821640.4274179859
806673.4140078903
883913.3356685601
857877.495399971
825600.0222021169
914423.3960749845
832597.0080185349
838084.5220327736
837992.7831176745
830425.447273225
878097.247499404
820827.762796191
843163.8271635824
838455.430601547
877358.1021100739
811452.6126891393
849928.1973387373
842617.0400588391
879139.3998494381
830750.2087104961
867376.4586420222
860715.9406439792
884636.2437163582
857702.267859133
889223.4440722945
873077.2123558163
848747.8967096834
909762.8631338861
897022.1556283897
866676.4831931866
910875.5608282622
872569.8675335809
883457.4593091395
792490.2891549058
875086.4260708841
860205.4420570345
818670.3271133392
863087.4152397886
891418.3834363618
864852.7277030279
897103.228039782
884441.481446598
833255.9759234497
906189.6024703374
868534.593087218
886030.9967740895
867026.8495309241
830403.806357698
900879.728254402
831444.1922210061
847598.0792574999
913526.9893638592
850922.6675400543
830546.4097860758
848473.8571019038
822201.5684875101
880319.2909428882
869928.4474679981
923825.0930628385
854805.5037273667
887884.5354615797
875608.3432654506
839866.8641389557
846108.4500820825
906157.8430948055
836171.9661770924
871258.0043289438
880640.5235503197
834745.1158412062
884067.2872015857
908328.4086314284
856192.5901307082
915304.2816994241
859256.2163375337
907481.1900450245
865252.9978218712
870489.6966680558
874070.2285835524
889328.9415683425
861795.1296223952
862153.4937457
851433.4739382267
925009.8171999608
861089.9715308645
908173.4259309329
885123.2904001279
855263.941938434
904794.2705458333
909956.7062222967
869301.5649677981
901139.6867823238
863336.6766658407
895787.2826183322
887216.8886397709
836410.2807301353
799974.2238894007
840635.3471175521
886944.2494145588
884078.2267803894
861106.3652150352
884133.0437184633
840441.589290645
894336.9109315719
839893.3436412036
852804.3654195261
844223.904266512
851766.7461821376
850481.3391663795
852438.6802192116
899329.5513406105
888101.377530551
871979.1347890063
864565.765115953
860919.6565113706
835371.5199752257
823466.7235075023
875979.0171081754
813129.2877772094
818870.8545145863
862404.168320287
824679.117194271
886565.205136531
867718.6521470249
834178.9702257374
827952.0223726355
821202.0575877
811525.0348709018
822469.3832222191
822039.2566416229
897837.3231290937
850988.9096845882
811036.7213080926
877059.9619995896
870397.9777590344
911611.7695864146
838105.7404816886
832842.697444845
822399.6374758491
877378.9395746845
829308.2507413095
797669.2769757062
808204.5512778484
870171.6386477139
825767.7680852581
853660.4965904704
877897.7331633172
846469.6988037704
908392.4245118066
834170.87728739
899563.0141305118
852000.5150411192
868657.9570192057
904716.8850647341
880802.6941776727
839683.9233579973
859431.5516056921
855421.8939207152
838380.7663030392
860941.9927526424
924618.0002694973
876316.5668535621
877436.7105048215
890084.2542232452
863778.8910088036
832528.6548614614
895847.4847812087
806785.8387679902
785523.027821796
841869.3829425985
842011.1671303618
825586.5793850566
830684.9337066526
888589.9570951327
910797.6205504537
858239.7290725843
907809.277661514
872619.3123171884
833778.6860395949
890777.3848287095
862063.2296844823
852390.228606896
861847.4245959234
855150.9516515313
851731.1157736843
912441.4639623663
880668.0292175296
840582.5905391527
882607.9229272092
886056.2113816664
856391.4719024848
861076.0404896499
846194.0691431179
870425.8538628654
828276.4646488572
851952.0655010692
851638.3214194663
877825.8804040183
913182.051454694
908262.1475714622
857011.354754285
918933.9870031504
868910.7993180072
859016.1946988292
889720.9521455951
873789.5566582622
863833.3802368017
919500.9348811943
835164.5185913779
842859.8383673506
850806.0812090747
846359.60911651
885123.1380896287
858906.9251283957
914509.934232791
877141.3684027642
832306.9116382906
879171.2959393491
906743.2503058957
870487.4027378936
899990.281235321
897059.5037981388
849819.6654263167
816035.8451198197
838256.2298786226
862202.0807026869
809597.1955919736
902979.8795464714
866785.648566117
843110.552650894
895771.1408007741
900897.6730157128
846198.507295677
827145.614640641
865707.7630505697
889982.1805254307
851347.9460651805
866816.9806697946
870651.4243392353
880092.3870734721
882025.8688724728
874566.5657361927
912155.4176646089
874188.0786576788
890828.2277153782
857068.3528376608
882462.8480245038
883044.5912758699
847945.2425917122
857686.2129720142
874569.1704167321
833909.6139258291
886615.9154992793
836735.17413704
865990.5198390754
837711.4836053555
865458.8114358466
827392.6513305046
844117.4082893012
854373.3933122028
902832.4253991761
862346.7035501723
871488.1317651658
861486.7740441207
848569.4163869955
919350.3147937674
855590.9212643877
852937.0177988233
910561.8493970516
829707.6860590116
862232.5957846893
918146.2255740389
848194.83542702
901634.091343611
829605.5023237553
891973.989367438
900532.2494746107
907351.2366452343
848695.4198792728
864354.4851767004
880391.3625374713
861013.3149615498
913807.1424489035
838638.9679994842
868817.3486132631
888551.3912902065
854263.3920302698
828843.5288334158
854499.0896996162
847877.3706288268
920306.7936210153
867312.9976761299
835990.957794142
815791.9309750195
826150.1402187226
812568.1005252046
847842.2298944434
837270.5453263856
835918.4158210009
818600.0563782414
817952.0789980893
831067.319680485
825807.2844254035
881327.8822328062
839116.8011026415
851619.5860348861
831253.9620294902
850682.0830864243
826679.4982056434
801329.1603871114
795813.5256307889
916366.9999366456
814803.336304618
828444.232734692
803694.1172268181
849089.0047809607
867772.9393970782
847547.8770751306
857492.1338150774
839949.9846168808
852337.9534805007
835848.9844058994
847924.7863930385
857290.8174418751
846046.0755523625
849585.8357244805
841305.1959581664
855677.7272533937
847794.6416101214
857437.445028305
890692.2795079113
879716.4100488892
823519.1986512006
844411.495314819
851157.8140396872
870402.7728257747
875712.8256730346
864419.657581425
864256.4485509135
844629.5945814506
813512.7456730003
835659.4078255217
871638.9770389765
818486.8223133096
889305.7236485034
895689.8520444939
847810.3545012455
845872.1140187259
853827.5535968887
918709.2992356932
847287.4139350895
891938.5576950461
897488.2795155132
834889.4173964523
865068.101337831
802560.2733395873
818780.2804017027
833068.848524115
893059.7687068002
813532.7239496903
789565.0732527673
799589.346615978
852777.8060392884
799707.7245226414
886086.2910660133
814197.9856693358
873511.5683325978
864183.5410557291
827617.4638386974
843054.6596814634
852165.8935839774
819538.4985462024
880166.6175680954
888355.1306496072
859975.0457906923
878204.9869913205
933892.8492514412
845203.5215709982
849032.41294997
822177.7993882992
883236.2858859524
816674.0264428691
806288.1280590198
818607.5247343564
815083.8364688386
841796.4252624195
879407.1941150546
844262.5400266927
888117.4809973047
868684.4750268329
880006.5881152411
877713.1862624781
907060.4734685025
886681.0297332737
873352.7660567416
850797.4594388637
815520.0668795928
859739.9443788957
795566.5869367046
852722.9695529987
853550.0362277199
825853.9509608187
874103.0157522676
856155.4046020028
821536.8185099876
933822.4864761871
830381.0375005263
812532.2625829852
842667.1527235107
853253.1409220612
870989.7951785855
869723.3794930398
889000.4588653785
886360.0402955515
850239.5967835132
871915.457329226
896918.2979326404
850110.782593701
863069.9153123763
889311.1300886134
879350.0109223579
862559.9588135718
902804.9787622143
877068.5757682256
846596.0368315636
872516.1049521863
868830.6241300479
823563.015365086
843479.7236572751
836981.7090065572
890708.1934128851
872906.6728762123
858138.2493964899
834967.495973673
848189.8636077149
845181.9302985673
933584.3050461924
891710.427850524
887105.7907115235
877178.0216291435
863548.8066033355
837943.4666340505
873617.5197212473
833316.9078648693
855781.8850648755
858084.7443212154
809800.9206338369
795068.1530026942
825088.4644277452
806054.6649089339
817311.1254462132
813461.6990395389
892620.9526888626
842116.648394119
866990.1801552833
829113.2889722921
873597.7118451046
866556.0577736655
902060.4527579318
811919.5747978399
860076.5918933649
926846.3540444451
861631.918251025
857937.2225130622
898205.1968305111
874868.265203312
891925.9256314274
866247.6801147943
868431.8366533732
876772.5122471137
910567.8818959671
854580.8685998702
918116.3213587939
845597.0751726665
887743.0710414592
863814.5539651085
857977.077943569
880742.8819767917
874015.7990647214
851696.0822073065
906747.2964045075
877494.7776562632
897804.5489625316
893571.1763232527
851886.2487383788
846035.3312078654
890841.7287316581
872366.611309702
881080.9449419575
921686.7336283606
841425.0233688583
920520.0021634172
875893.8430119678
869889.8689144701
881025.0088708694
897222.636881114
901120.4989451515
884118.5180629301
847170.4932343988
851204.59445951
865015.1807382107
828861.0220704412
899068.7784561669
816949.9998953093
873624.5943878442
880931.3099337057
869105.5735328407
841698.4741851971
880346.8778907319
905953.9016493843
913152.625461102
861325.2173258315
884883.0792435273
874813.5042141336
860737.4672375952
852997.9823138616
833185.2444428802
837926.9856245993
896415.0638589659
835817.5661459174
845044.5614854139
899857.2198774021
850612.7803218155
830512.8078186172
832282.2453677445
853102.803969146
847177.2996227678
867511.835328561
832851.4660864584
849682.1828964246
840835.5767583954
818135.9356723188
861254.8406381444
841095.5716558117
889328.0017252751
895282.1418464747
896565.0670193564
915276.720243867
863094.0105199516
898697.0738475637
881538.82722663
862155.3786571168
853520.5961389642
872740.7286721119
887740.3422565083
869467.7588921008
839232.018578832
863350.6073166498
841361.1031054934
825687.689945318
866042.0048360624
913991.8357776755
877913.0327700903
837250.8938132597
903124.6049071415
865390.4820516557
886989.0212467695
863080.5364924106
898908.3317885345
852844.4351350779
881387.671531992
867079.2309792179
841284.5114766969
874058.534024382
852850.7066222103
884334.0312701291
846609.2609680768
873897.3417160064
874200.2015138532
891088.4053615681
858377.1532590841
859382.2202063594
874232.9632033282
849331.6792499383
866644.0083461306
849452.401491849
886721.4976870418
862148.7899316414
843924.0842255985
849074.3815688593
853925.6569613591
822650.8544030502
862554.8528938689
846383.3934337576
838500.0420226655
853455.3876605295
855948.068347296
872682.9070829041
859879.4018672984
847744.7987004181
870737.0625822162
880589.5325126247
850473.0394915845
892360.4025190552
863274.899594957
875082.8727192455
826618.1048918515
852070.7101127349
865480.6953818253
897830.8886990673
836249.1190643942
875663.6224777689
868957.1889391122
859733.3134483784
847237.1080055004
898262.1606104341
887354.0212631007
813521.5319634504
884655.8057114342
850062.1085069808
852698.3613500379
959533.9292405532
918222.9271784485
905160.5901636779
851962.9801961805
943058.5092759021
932098.7704027793
898029.0235767439
869669.3677977477
876982.3830657338
890059.541380639
869291.1597423973
881406.3791509578
873177.6826062598
917058.7291082419
884604.774656839
895126.2762520015
834989.3668936647
923532.6715817722
871858.2523162523
971025.3300970723
873988.646924133
896245.3307974006
898288.5337168172
884065.7436823039
881405.3176938144
918877.0417512883
897142.0818546591
867891.5550038682
912268.3831988648
880026.0294395685
904404.2477259384
908870.1470579032
901305.8974354011
901525.3398583764
863806.3533267626
868176.6868405067
846715.8973995403
865264.7940038079
844705.880653244
885846.9453477934
866024.3760873822
893336.4218719671
888083.2177014691
838125.3265758348
845496.7074950077
860036.3664589196
923137.0774675154
885669.5785207208
872191.6956184832
865119.1087607383
875356.2459474267
891018.7291784878
863242.4834538503
879893.4887734652
848443.5301372588
874167.2965451791
889299.5889971545
808846.5934931203
882443.488033036
884691.563616815
853481.7502444035
873604.5349157378
862216.3636307595
900086.5033894037
855623.7521916041
890837.059037305
897841.1159264371
889808.1078589372
831013.9138347451
819015.0688537969
903437.3099160416
873440.3230213923
900598.5581698068
866262.5393612022
859508.9175955337
880001.5698727279
827252.4421927228
919150.6895554629
836548.7699608637
899286.5344088885
967557.4458994616
888622.0004325027
898029.6760079751
853170.9606257973
813141.3702859124
844335.102988258
828627.5587327653
801623.0285193706
878330.652348019
867404.0282186319
827678.2961311496
884702.7250855172
845946.4270816569
872755.9941195133
851505.8001990155
881412.563320105
923220.6314827176
805504.4816867714
832267.5589322268
862417.8222190095
854537.3025470464
937764.4829162881
913873.2273266504
896455.0337780812
841848.5132705071
905589.1208038758
852391.5883781086
867887.1429931507
850416.8976489236
860350.471345379
831785.4870824371
822452.2548600403
870271.4256781253
886677.044536618
844868.2544354526
865916.7183745692
897533.5903539043
913330.064373381
861525.893432938
820012.2015325141
855441.5636720401
841410.1338514513
855871.9710706789
897859.4583296599
826001.263628321
871812.2019666047
811457.3163444321
827694.4707617546
868435.6702184975
829297.0437145836
881938.5112499627
869911.0708245565
822310.0954383013
873545.337091139
942973.324782993
935738.0855137948
896081.1242834791
881142.4060919795
868236.1779392296
862719.6888251617
898313.5067497189
892109.2157128146
911471.0337143997
888220.053754389
861143.4448327273
865973.4189493435
850606.9371041709
889878.0522971454
830241.9565281835
857246.6067972397
856956.4101042293
871192.237449096
825404.7668317589
878762.2212521688
892498.6597102392
875513.473205905
872917.2527391044
837557.3793097655
874695.7049178269
879507.6675632112
820855.383245847
857929.5149656795
861162.0147226327
869334.6175166345
820074.3413476166
824508.4892155114
858576.963120264
855093.4440617873
853528.1670400172
842249.4430548805
869720.2681063232
897163.987194265
880112.2543186322
858361.4844793666
884193.9246763955
847645.2939096461
830137.8941790478
824532.3064845344
892169.6948260451
879258.6782034966
851552.7946168217
862666.6420659551
890408.861550828
899821.9710713667
909454.783627505
904884.3652191665
919750.8288462879
884713.6395087941
896412.6542066177
828848.7889396886
892616.889707942
841733.2585112937
874945.6673496896
892522.1522230499
861733.6751312986
877234.039074383
876321.1570522164
892073.8640647361
854122.4571118657
888925.1961935409
851875.8263096865
918754.3714602431
869092.2286451159
860524.8278642511
934863.1671175866
876549.6904050233
870004.6677265158
906617.3600819809
925360.8464713525
927678.4228945533
890410.3673515131
914053.656842167
902764.4793664361
858234.5179242524
916596.1305155484
913330.4991402442
852936.0927982712
882477.3314895614
887039.6282140431
897682.3629716367
872494.7027622745
888998.5375858892
874152.5764424014
894377.6103317449
856842.507253842
937616.9722086301
895740.9231960229
896232.9982159587
847774.6202683577
886514.1853531604
921129.1134702829
863536.8516196506
954487.6338012074
906434.941014858
885047.9702605437
927558.4575381929
918327.3608477251
836298.0221890677
854695.1055621542
849593.8219669079
877317.6974032626
876411.8748711348
852509.8863704547
890226.2609011531
921810.8024631536
895589.8260563829
928031.5226807706
884342.6443362324
877376.611022708
883426.7577401195
937628.2994883955
889349.846267452
853604.3800772233
905924.8039176383
877283.3357886169
942419.4976901007
901628.692621992
898500.3925842287
872708.77257674
885709.704599445
863435.4856522721
881348.5747351507
896962.4848480029
902707.6019907563
907074.8631633352
851603.2653656604
883536.3265976682
889085.2438592757
854219.7531504114
862869.1884709988
916831.8608209696
920416.7692002386
874077.7226087363
891854.2040463884
905355.9415131221
885416.1850088572
851577.4505335204
875050.8490870404
899220.7986693387
905871.1292803404
852559.688919967
902366.5735881524
929064.319284813
884227.2860098719
903859.3547632627
864097.9675448991
877149.9473547195
898315.8021926305
870863.7980585727
857280.282952463
866890.4038742227
864145.7798237801
859766.4148010626
901136.0838059885
941007.6458384842
854903.3658984653
842014.9399858667
868682.3951006129
893386.5862426232
865109.4554118225
908355.3036081307
916335.8238314758
856228.8040817748
851645.6723589622
930650.9186629592
915896.2489936794
862729.3803510494
936674.4737350058
897069.1561454504
934198.117582326
892468.3760455395
869638.6875350222
869880.0440506972
893474.61859249
883178.8571603191
862505.8507541064
937379.1873737853
911174.97601926
902216.0426904627
886329.5583873228
924154.381109756
907476.861857682
909990.1506310282
914471.8534297147
940180.6762536685
876559.1251028012
837298.4139770423
881166.3758763187
853933.2568005417
867001.8097496429
863612.8457235403
934902.9087221615
885629.6057454161
872447.190793233
912950.0018655374
910828.400962247
861018.4920832817
893183.9962285701
898621.8863980263
881472.7615915723
892363.0708091361
898130.6110506384
880210.1333159909
877944.5196051239
886932.2969179573
891241.8962544117
837856.2136144007
925230.2649978686
860134.502404708
903345.0358348561
880618.8902882296
886180.035764752
839744.8992643398
895871.8437869207
921273.7633324096
977425.2039007309
894042.4304917918
875546.6591055291
910662.0977418642
915890.9864007083
861869.2600819832
839538.6607856075
897807.1305115183
903623.1292596159
854046.8870298252
844877.759822072
864016.5276362761
811205.505472346
828098.6123302183
870220.9852098059
885831.0461110286
825088.9570337972
856744.6029780481
920178.1669436968
943571.9629306565
899707.4359388419
873624.7039681822
849392.9030185938
861452.0210900055
851375.8781823232
873306.4022954726
837374.0604293724
887443.2285839436
858237.7417591016
916556.8669547683
827920.3751708565
891711.0594073029
897345.5856640087
848266.9309408946
931612.338237891
867651.7205548994
879692.0588918575
906571.2742486764
848146.3556252648
910952.9250215613
880552.740437462
898875.9098729072
900403.8293277975
861588.4628020637
921538.7902956209
921844.010808384
923694.6613402714
862799.4418912029
833851.1044610939
886421.7800498782
906484.0906574551
888716.0792837464
873427.4259286728
878740.1035921569
949381.7002741159
906139.014974453
894504.9406931
911786.7024299754
942548.0821849923
899456.0539580621
901902.1697491163
885401.5715580587
916499.4273848229
842260.8632293062
855334.2560914422
879135.6559711457
843441.0338683259
869514.2017829099
889153.1247148109
906491.7596639423
893030.3906302224
888308.1856135721
860652.1866139048
925231.6046311469
903497.9026651974
900829.9497159864
891389.6397834294
872516.592867434
935258.3359679361
924701.7890848329
882504.1632180447
890721.0173674985
917057.8215331028
905612.8687147722
951019.7369124296
912902.8051259825
843144.5683553505
895299.3156004609
876221.4878612147
831387.9081375343
888235.950429341
908274.687736542
924914.6240590601
840770.875396796
887698.4777496895
908513.5781176402
893101.243500568
901369.2218983897
910459.4823110173
930228.0407383738
953107.0421803682
964821.2116369195
913391.7231079333
915751.3895933372
869114.9190930391
918989.4346069684
912105.135135022
915574.9676771236
903316.3002331895
907323.8858031307
925305.8153868685
905175.5449843097
965364.4595953794
914587.8722199795
916418.1988580343
894595.3605094547
886283.1901741605
906050.372852067
875868.6395430774
938054.0812471234
888966.7759641008
882625.962693938
955347.3804365485
864757.5981918317
885536.0939597255
889316.1147401249
928089.0305329594
885142.9383381284
886501.5151555538
870686.3959851516
850385.6818268297
916317.9916805127
851209.2985461005
945454.7314235228
897980.8303126786
868408.4712134846
903849.1861258652
924990.0300497268
930723.1889849824
891326.0509315431
909237.9208893287
861586.5248582461
941600.3818382225
880465.3378291507
905921.4178309632
859434.1638435584
842019.8438668579
866793.98190078
894277.1379452287
891459.8000001195
861283.3230653591
933806.1921408782
909364.2932265741
891915.6673223642
896555.1834281615
880467.4945438826
955954.1936694419
917073.018804736
870867.3119496892
901670.2041042214
922593.345268236
895211.856441644
937157.715624365
906896.2448163047
858220.9980173768
934904.0572275077
905895.957446585
935275.7386745396
885843.059911272
874177.774156706
920521.6214107517
945867.9856733112
919917.3259443021
892277.3902236386
887637.1875112292
933058.8828069959
927095.295110838
911126.7374226698
899084.7007424061
853581.8080699518
930708.2654052386
875349.7807481515
854638.0360986155
947662.8344565537
915155.8998218558
920859.4941944445
862486.2635742226
935662.7229611189
920293.27035503
907278.7287558694
906936.6471635494
872989.7695779819
859293.7859990778
895533.0484267513
914608.5528609131
867299.078301463
870553.1477483253
909375.9362014062
917635.9976606192
861733.4641258661
890023.535597069
854953.6670741271
932073.2565569682
893713.0790454808
863725.0625395905
908476.486039204
859693.686544233
842706.5860545826
919544.1395701771
883992.65709091
919347.3126167005
883925.3711474538
865269.157683085
915867.203223505
851489.9287686145
911942.7813183402
913247.6358725773
872046.2034312368
904157.4709942401
903569.2405614858
901224.9361328844
968547.0607083561
877766.5042877928
864231.8408711189
901189.0804582438
902990.8470490691
825929.1166435052
873315.8662414709
872125.2278428678
856909.589447605
902911.9050555995
835740.622666745
920003.9582809703
876368.0388981672
866637.245518255
913551.2141411463
874382.417766735
896946.3033949472
862921.9910256751
883650.2036588416
863310.4882943528
906655.2259321148
880298.8755720325
887516.1212140243
850314.462857988
889151.5995038426
841124.4101514891
852565.5608008397
889204.7024518093
920335.5841042977
896457.7137582055
891365.6254134551
915133.6680699543
876526.822727602
916989.6723863198
893080.0790459975
929699.6947065622
909927.68536791
900848.5230299542
874756.3816925981
906550.0783557566
912254.55101933
879153.4396832348
882729.0713473726
887376.1320116525
878137.119675979
870641.4213402672
865383.9360044193
869818.3066683463
866201.4233319531
892401.7489951483
932353.6196578469
844437.5053199315
865733.4389813398
838620.8506419586
848100.8233017093
933005.151960497
930189.0606182176
934180.6652747861
870082.4199301028
904686.8695840901
883348.6272366387
927521.7128876662
891472.8185370755
896584.9501847732
919148.2248306687
863348.5544746632
884219.841116671
862531.7877565927
865009.8463943421
881632.7860298189
885414.1716629327
877051.4542935868
891778.4869216937
919768.9505471578
890782.2601698772
885560.8407897684
901281.996406741
829439.808020683
926947.3566315286
898110.2002391592
867986.6158434849
919238.5224444261
916455.4860418753
921445.520635745
884718.871225934
883388.8408123543
889082.8183949138
910344.7059735144
873534.9795480631
894224.8781184661
861158.8376846253
929345.7502464559
885887.3718038532
903485.8753567284
893472.639904981
911681.9704485289
928313.740987266
870084.7935210934
907423.8770499355
929347.3135736869
885278.418092241
890935.3446055278
905845.915113433
855964.1106158663
910399.7471127403
912158.4906039545
888503.5290894094
915515.5355690198
840841.8700426756
881139.7355103036
932909.3089717953
875387.4264270505
901701.1488759869
910527.5603184991
905021.068754496
916093.0501838783
931141.5796065612
955060.8190224417
889623.9644314153
863457.8918333999
896848.9232282981
920257.4846160149
943880.8859964507
912636.2293695109
919417.2797350981
919397.683093118
910806.425443474
948883.998786079
861897.405120817
925943.3774476161
921730.6747663673
949731.3640769729
932424.7523793401
911233.9236733706
932025.9179589795
940352.4672360541
901397.9795045038
875099.2337642377
904450.9360151573
944040.3182571658
940807.1084901635
872456.6697140485
907632.2199287442
919086.5531341382
906551.2383301375
877079.6025166437
934875.9746935689
942546.9588608076
884935.0850182595
928765.4251658414
915823.6673034423
898735.3384309746
893777.7395483393
931568.1116554386
836777.8147521704
904014.6418384498
903185.5149141713
849807.9639792356
891295.3220335557
903176.5540770246
919642.0711095498
871374.4931310271
878572.2181413732
873625.5821404769
862096.1601282475
883464.04510459
949165.967069403
866479.3940225849
925111.3629640487
856882.5238936786
851451.9378114
849900.8067171015
908004.1176106906
864461.4324920652
859390.1293611275
889648.0182177871
927584.0170619399
827787.9108934766
895012.2367123272
909256.8245183737
940661.5293115228
928881.827091668
883344.2868587235
876890.579612585
867129.357353162
924505.7650803477
888722.0717940447
884319.0534941545
902641.4021805862
890267.4688532315
873417.5615119953
925673.9461567844
857888.9457874899
939432.3544040313
918303.8570062886
878974.147594173
944834.7111675888
912627.9667264293
928848.0052706043
888279.9988000037
935428.2083145462
843486.4558141106
910978.8772986238
914628.1767679681
891938.8022220419
915815.9756607623
874848.0200840198
898369.7574917171
898469.872883751
888599.0562600303
889426.8666204547
889540.4719649181
923208.5422933237
910628.041605579
928122.164901576
903915.6931812146
923096.0554444045
939308.5906910407
896682.5789210191
898056.4381342488
947192.1933306297
914500.4055100521
932814.267672427
915292.5458176464
933904.7919456181
913765.6040562382
878434.0801494042
883800.3302250202
949025.0372829917
953365.2553232089
927050.721345569
882646.4733499819
920100.6573363482
915369.7363045618
870009.9792545214
921141.6271861331
873370.0290992875
905628.0259938978
958534.7068698565
926272.356727053
912712.365565401
895982.2503847955
907875.9991851356
904925.3909663195
945719.522728255
876146.9304708224
911827.1921939426
941079.4408975081
919071.7625814104
901923.1092455555
907900.7078898395
854323.368514163
889923.5531184287
938360.1527025339
936887.137266376
913520.0398098486
925168.1893328633
859664.4208353003
940820.1303170831
876308.753778087
903283.6672182316
855945.1696373974
874335.0590354963
874850.6174124209
877812.9607680733
890476.5891023469
921541.4544151472
869695.8177063619
878240.3559759017
881058.22222366
865722.2974495329
938436.2896534246
875312.7718352261
889223.0659948383
896610.0521321637
893967.6332470966
853818.8353395336
902103.3654093784
913279.0304565337
908462.75048088
873433.3854823268
894153.9904607716
912226.6544161169
917988.1813482498
994239.7392570795
929470.9741424895
922041.5620043906
909462.4598426735
925139.8896572455
916968.5624479896
943860.8142148205
871120.2519576163
883943.8496762929
992502.6173707466
928713.8220408587
927025.4986865362
904396.8733076807
896280.6009041853
867239.2534759459
858364.6630228634
869701.2205448351
851694.1680417564
923140.7125135334
881048.1369600394
906541.6443811986
910589.5107768944
883272.7131470209
870200.8844914865
857520.6148101836
904374.0941030076
875078.7463698508
893443.8716106194
837178.9008251997
830234.5330135007
818923.7341754115
891630.5143108396
920449.256419668
931538.8675017967
938425.7575571253
935124.1865855488
907715.7775869623
925394.9455612663
941753.3775083565
906961.9014281235
922296.0163204726
872392.7901852923
909777.1290224856
837664.3758319435
890054.5206135742
928371.6733672619
858822.4430928973
897460.2217903931
870207.998459632
887530.8461005203
865023.2507129437
922330.0742968167
928028.60785201
919553.8053784347
846223.9078759812
859884.0683445549
889434.8407840454
846954.277194343
889117.8175753565
900619.8149269703
872904.849249084
909142.6705415947
870724.7118043923
877473.9740373832
922416.7572404579
900897.1354135014
890893.1885564267
882992.4706691168
874592.0517514718
884583.9548033876
905237.9558247621
909763.6768154851
887198.8127754545
916484.1657045679
867118.9626027108
922475.9564697952
954729.3463057086
940503.477110337
902025.2578835769
902590.8866253435
868433.4663355085
830295.665013975
879709.1846606485
887700.3102754126
887612.0808581603
851091.9874087907
849164.2559272018
848255.211413281
867032.7398669329
838299.3882880381
894599.5256765131
895597.4010322285
907305.2523550969
854111.517644996
857072.9289018384
831603.5831255056
930301.4703159067
916420.6354729175
910530.5045964429
910649.8936863779
868010.5027426067
903166.634765042
888442.4047535607
926623.5747080697
918819.2936284535
865417.9885146094
879249.4683664325
881999.7411838246
872881.1189666633
860391.548714855
883585.0434282967
847957.1971068666
889983.5487504764
886302.8093590068
918955.5679323608
899328.8764704252
911824.6609730986
882635.9494402683
920675.6528718397
875976.228267693
938723.4486277378
922614.7409518519
875816.3472399316
891996.7154918818
895766.988707588
904332.4208869422
935601.1630298449
949684.2281361823
909454.7372058476
941638.2862387409
895551.7132347482
899599.4031937718
840580.476115691
876636.7170004155
866784.2518478297
910876.8386578287
916361.7804303041
928495.1781651508
933407.0718622576
945597.9025215246
862487.6581428326
854843.525726089
887802.8332711849
889345.7057780079
904380.1802464544
903123.2396764087
930748.5200677752
907983.7554204396
886832.0937342965
856410.418009235
883342.4792451614
881577.4134419514
882561.83859951
864112.4787177201
885462.0997964833
806742.2258356828
803656.8288352219
887207.6977949911
915206.198714878
863698.1485947701
919774.6904345718
903806.3802341656
897227.0229934498
846545.4797123116
919987.6473906548
908668.8730283594
871122.066625318
885608.3501814306
874796.907696581
880683.2921706708
943589.3716035914
919475.3059952203
940480.4343454638
886749.5006542057
899996.5419213467
927550.379146775
901876.0373303774
897174.1814720486
913467.3245716896
921645.8216291782
899938.7116444116
893132.2126172851
843896.631547682
901047.1744355087
854082.9722806411
849194.0110829808
834003.0748424116
893758.4725588392
899643.7912321379
906464.4818622111
878337.0554489407
901047.1879922263
876883.5454919566
844277.0379480165
909379.2313603153
930132.8947287272
908884.9830531455
987603.8173334764
894591.2065695846
924118.8617613832
945098.3359087552
895907.6240115911
880927.9820697859
883176.0740832309
921320.0810518139
907380.1999754265
956498.9328539632
887019.2196873038
947412.1074753567
900937.3202179954
883178.1309151202
854260.4365666187
891401.5671723923
931034.2967323214
905928.7322462918
863493.7287142011
853327.5941359415
911784.1175114072
885718.042840475
909027.5831230506
877314.4493590118
914037.3235482625
847405.7846906763
943220.1707861675
874568.923834601
932169.6018358823
908274.865789895
902564.6866965345
891799.6845556847
906805.9533672472
913065.1431311043
858834.3398471416
957974.1785152664
850862.4521353417
905069.4907072862
953786.8472309788
920063.6897063009
913931.7781331488
940535.3985114195
908284.6458409894
904309.9921217614
898704.8953536176
941771.5275364539
972692.4256701584
864390.9727546093
917990.0897897123
975349.1167753576
867992.7097114134
886989.276597796
924735.0044343839
853125.4112210572
913823.9979577288
942152.4966442727
911758.0812805695
950557.8038665294
915303.2734020231
853824.1588869509
936416.8793212115
902471.7527046748
905583.7860372402
920592.4853187981
932078.7985492358
884521.8127284362
925333.735856304
897444.5699327127
884774.8029575562
868915.6309307299
909046.4538521199
962501.561721615
856960.5265390943
936187.8353044703
924753.2850176122
902117.0456784125
899556.3572867606
903700.9698425499
889448.5023456677
902457.8767960034
921393.9181934465
943704.3855378865
868364.1438291967
954450.5100672939
907712.0602520434
921002.6563833461
839337.091461081
870835.5984851518
908065.4584554404
877639.5433718264
926757.4022342109
922131.1320424776
936018.5687965113
915999.503496205
919357.0811414472
937705.1477321307
946962.7322681316
937188.0917493473
952299.7531756673
895970.5785469725
935338.755863165
891628.91012411
919033.3523297217
865910.1454798668
927011.722574455
876152.934613358
911501.66259647
854434.051523675
848685.3463948644
921649.9932099357
877553.776968756
858516.3176712268
922822.8413172434
884847.9529066742
895577.7784394259
862565.0659153764
890254.7313344143
876934.0656964271
890311.1870013084
890534.674248938
886240.4064392098
879344.6615720079
893236.8976472239
885141.935664743
907527.094624456
851786.5665262393
928787.1923700031
902915.8881556091
897928.3048829646
937161.3085519485
863678.9781624423
881077.3757143472
926529.7922075433
885467.0446419199
852839.4150173604
916634.6563337655
931033.1175910039
895129.6377889714
898677.4399275598
970486.4470066545
930448.932026132
934603.850985897
952185.553885825
935977.7527258019
880839.580505719
944215.0572254732
911840.2388849342
907003.7924839957
952766.9660225576
951190.9565004883
898498.1879176791
937788.4362740237
929287.693569409
942357.2718037148
918785.6889768266
912050.9120886442
896963.339139042
926378.5591279208
912082.8960551503
866917.3349206191
903475.954724235
909636.9684658637
912333.3431453966
909052.2867627256
891157.9443177327
890912.4198103019
865204.5522403284
858333.6406076928
869891.1819122857
895720.8561539936
959263.4393327015
903966.1094482855
977151.3775006542
904217.9014896676
941235.8044152353
924374.2392772338
938572.5850755502
917461.8038100679
907421.7074806772
946324.6930872686
893534.531629717
922389.0571079184
926650.4505217548
963216.7738711201
876838.8591558789
911518.2423759452
939673.2605311905
923042.6036214996
929562.8006467633
904073.1196068623
883738.4405016883
920500.5063311339
885374.7500950661
853737.604793383
878767.580425974
895808.7789927218
933844.7664935067
860929.2169282159
871331.7582967426
868696.2425989662
932964.891834781
930171.7620040593
866906.5471066893
936523.5451425759
891907.1841115796
867898.250013594
838893.5088485146
865214.0446162191
947581.9963166013
908995.4739495276
888110.406514897
905766.8140125992
922044.2644425123
897982.79780452
897828.7810985129
904995.1063243779
913996.0584819969
915974.3615712565
905333.4345920417
948018.617544242
900864.6764277346
888621.8352424051
872653.1569881467
884047.2806648412
886067.1592723699
935066.6858106297
881426.9642794905
909063.5456788449
899291.0920085819
903574.3092685794
940255.5804587295
937643.3325789131
849327.7056290039
914389.9566089152
962240.3115185141
875535.5803576754
911070.0841263053
864932.0808242746
846752.0784514723
873518.5140077895
872343.9214931019
913962.0289073065
902080.4842502722
917553.8445218953
883306.7327220517
970037.7298506387
933255.9319075271
911741.4818926104
890482.9678057693
861320.7366468899
902385.5094158659
879334.8291125644
880606.577736883
859652.3682887035
870199.3947679084
870584.6671743845
839478.3035080074
893350.1227686843
868132.287956273
893533.0010706782
836843.3881117674
883971.4300794424
861325.4649735724
847447.4147940504
859167.9745407605
826796.0692135836
832324.2828124091
844354.4173371156
813127.9207875899
845213.2881637206
892320.568465387
859488.9446924701
858003.2718448543
879634.6009224379
901078.3409250872
915592.9918526975
876599.918705143
862569.0544823194
912074.6481841072
893370.4368103868
850592.5803610398
882027.7968359594
872712.7392350249
885518.2345581201
965436.6398051332
960144.4129759395
904127.7850704226
910752.8350884784
875262.6790299788
866918.7198948148
863249.181682867
848830.3893940244
925270.7170281669
912275.7015851741
911010.0360649363
921308.3744673319
878430.1287922445
904925.9070395688
903068.7762091749
881720.494300954
925339.5413147914
906710.7632505577
889968.6481081487
900446.7608874505
897200.3445883361
897252.9142106967
914112.3857544139
907488.1962193719
884778.4256054456
876780.8689125304
893970.1781405045
875110.2802892537
884511.6623586598
902822.4853486028
911916.9202589726
928133.5890896495
924109.9208405158
850466.8055114495
969715.6521023544
892392.8006130843
851392.7950435407
948447.9363936139
947300.7026631688
875837.4888520923
914751.1799602788
916377.7299875994
889865.0389339442
900358.3997991993
949449.2105832412
916639.2102859472
843925.7779072106
921099.3424469184
888419.811904937
928802.5052811715
897403.760575485
904851.718787767
916825.4349179044
854828.5989657734
866793.2069312655
905300.376814259
842864.8786146278
868023.2833322757
881123.4199670707
906908.6325188992
905317.6389876376
883541.0763731771
912140.5076753995
879297.0898941793
917868.920029413
975695.998080977
878350.9760487403
909554.5009326101
862071.6587324468
895174.6964481529
864432.0580795943
892213.4956266666
854821.69608924
867150.9864672106
892259.4227604521
928732.5589688488
937618.9740922819
933433.717130634
912034.7400837848
898278.6699516247
941897.0987340368
934058.6404308898
894945.730042075
907396.556567482
885942.8280069805
868481.5403604573
910387.9386278037
910990.6818088875
889047.164903597
892811.5309118163
912680.4388334309
905936.3296683116
918042.2284163493
945790.0460774268
891696.5806514167
862988.0301382137
901720.588537694
864173.697849738
864060.1940742331
822133.5362110541
823552.1172600873
860107.2072212228
852811.5780943248
856410.2918792954
906602.3505760031
868302.1061843263
902083.7757041589
869137.367135379
923610.9154778668
904805.8787314985
899277.2388961646
903081.8519717501
940776.6299581297
880077.5238551802
888726.9096627964
911775.221380854
905731.2080092316
902500.5555478109
883384.3319964842
927502.5043551237
868524.622623605
801726.3428018154
843078.9448896544
871008.5428869869
891959.1527936952
849583.4406096544
847648.3303347612
898651.5149688879
831713.1945119125
867939.5849637287
825572.9163242066
923507.702593243
913648.3957707011
869185.4848564649
878579.5438504284
850758.1277524652
903707.1915624575
922774.2422802886
922838.4939058363
893187.7414389809
881619.180879608
871036.4632275971
923887.3014828404
871592.3056451967
938839.1747145697
838408.1736908169
880834.5795738457
869732.4573635187
903727.3380597322
866936.1476623532
884737.7471712693
865050.3765863588
852574.3399075074
859148.0691345949
903951.1642675083
882964.5003061127
878117.0482503008
881705.8530999543
901525.1108549554
869905.212515174
870133.7680804997
891023.478550822
870725.9219260025
942918.1312059439
882975.742390503
857280.2924795784
866669.6724730483
872247.4783707885
868885.8121726885
877089.4098786218
867837.8394884695
883285.6180021183
915096.0744194468
887684.0547403265
862484.748964651
840639.5370922955
849322.3551231464
872607.8650570768
833606.5318939718
900627.7276337142
881490.4502761769
889249.7308212491
873503.1312688068
837815.0346187297
877097.1468709086
898483.9720252124
904839.6840815241
921556.2160397295
868311.4168997039
904046.948661333
890888.6423244905
854015.3458890636
863937.8843549287
914346.5287219728
858608.9819900659
910573.9111591042
866186.10922895
891636.1421994951
875508.1950706192
867267.1088421997
893263.0265141213
859549.3190862581
839242.123558494
840547.7449307134
815797.5842027925
843178.3663746142
867052.8884460581
852501.0194170014
882696.261287333
878382.9450569185
866321.4647256508
876909.0232934086
837138.9287600629
879324.1471255114
884265.8493896173
860806.9525522711
867772.8126133494
928464.7865727395
912350.6704303101
847969.5781859411
867909.4008395248
858861.9803909296
885076.31784005
854163.1521867502
874288.1654309202
921768.3415724428
887850.311611189
917542.138547041
871537.3023798803
872247.3811095906
871208.8437360497
859334.4022591342
878633.2846787323
910270.3749947157
866100.5232069683
892424.6853153659
853289.097319793
912013.5352201383
930142.0580162671
846612.1327080573
890361.0232954058
840704.4957781788
899924.4031562658
857428.4244295382
895999.200597879
887901.6746611723
866345.6566192892
855894.6884721173
880012.7322195363
802652.0728614146
844616.3983976506
848952.6408281112
864478.535152683
892322.8593712437
885103.019483668
863960.5264898441
911028.157389645
799998.9151829458
885183.7468696497
855027.3054496078
875903.2259227221
900002.7592888596
866156.2845478952
843795.955699726
912663.5867442256
872393.6176812612
893236.1875107279
876655.586232495
876979.0948464507
916127.1513524717
920918.7027504346
885105.5660402183
881994.5622217045
904786.0592947775
928257.7172593146
869598.2941151839
870836.9228622825
891550.4505004808
876197.2670296587
864832.1574496971
868039.7417604779
907512.5389618813
842033.6020537706
839650.1210360485
941419.403908592
896644.634671256
877228.3863239454
875079.2098665286
895691.118298895
879246.1636209046
883834.4158324571
858467.4379334226
875866.6259236825
896270.894803117
894232.3705716021
900139.6102290163
851657.381775239
847810.8142101578
918509.2385336515
918664.6817455885
881448.6108458517
842108.875834323
837918.1457108841
872202.9644754161
871719.182127788
911264.8866678919
878057.9460955921
946424.1514107841
863681.5436133302
874649.3527031243
905515.6926800383
870131.675543952
865323.2082947439
847386.099932299
854347.9204564937
874721.8108672053
898948.1011643154
867875.138347696
875295.2014172319
894551.6073728071
894825.4692142918
847475.245941567
880484.42255452
898391.9680530189
860709.9884369536
864973.0697061936
890538.3858606224
891964.2079001211
903068.2628245647
903371.6716338301
895682.2873278032
899741.9049063574
866581.0963693722
864202.7647167314
867637.3919483116
861247.7560639912
894753.0220636518
841866.2899471605
862537.7627144181
841825.1973652844
900683.832899652
906167.5953173866
871070.8276183726
918097.1608024966
876413.7918696217
869071.755819639
855781.7606524285
896575.1663678638
894060.1279658256
920628.0894461935
890473.1368088396
845670.6280536449
910416.4361805031
937152.4361892785
846566.8080798441
893044.2698520985
852564.9825059017
901587.4050411512
898014.2104577061
846346.2887554544
848663.7979342756
863608.6009940524
910517.1099346555
952288.9307559743
832493.4264578628
871300.776040233
856191.409502941
877400.1468458781
879946.1080689123
874058.6571719274
838481.3551547993
884484.0260174205
878413.3997596519
820297.2923813744
850489.658882482
848774.649262836
881854.800522327
834388.8966608196
842575.2506782045
874337.8815743602
875462.2603491638
874505.6230024919
840087.2045342175
871546.1229442346
890887.1172324091
847436.331398618
882270.423442754
885155.0593646816
872455.4101642873
883070.0688414453
888997.2033960377
893202.6358279414
929690.5731370347
882333.7253231904
904361.0093863008
933148.8013262367
889221.2061428656
874449.2408360862
932864.0524057718
855207.893851784
878213.5741740274
873817.5743723572
845246.6924466637
869754.0663968299
865924.0142227239
899244.2919242312
859217.6055012234
860076.5439535873
912653.3242811975
861550.0934839274
936735.3885616674
900339.0035142831
878566.005341656
880973.7550436717
950351.2566202045
857449.5350711257
873734.0243963245
890825.6135956817
879166.330669062
886772.6736163527
936826.4114374341
917450.995132176
846118.6547004543
936799.8761421712
855239.9874571734
882636.4406453613
922392.2717066142
969843.5936407968
901579.7304477857
916943.8181274743
913328.2526797317
917861.997104441
923579.2944014701
945570.718570712
929382.7626120381
892721.2615253208
862621.1653104415
881853.0829672874
934752.2594957342
899652.5368956467
875673.1731669141
891757.979309421
878031.8723230367
963752.4462076463
906804.0939631045
909068.3655893183
867102.2600861541
945023.7794534974
929177.5826912152
938512.7977991914
942378.9557773022
873264.8626254264
928294.6533434466
877282.105931235
926790.0133886756
896953.2657156396
950115.6099120169
880041.8219776656
869227.1289124817
883728.2547163428
841798.9603891177
864040.8679306859
875378.4303409338
855771.984619733
920939.5327669722
905180.5407825089
910412.6356662363
914711.2824180296
899195.6560377663
953294.8325253264
883547.828880578
878706.2561034167
904292.463193709
920282.8971513372
859506.2029761709
866270.6386681013
873037.5272269987
867059.4306527483
913420.7839452196
911341.684104294
846443.943129841
912158.2460217597
909094.1337799113
922268.3804041785
911425.011894438
876773.2772505686
912826.8934724538
916309.0405599603
865963.6965129692
909129.943331372
855783.4500150294
902175.5965638366
923420.9749776563
907256.5012563714
884440.7073998591
922517.9434080059
870727.8092806735
891075.5280177572
929794.0986191274
891871.5400846561
902671.8734142359
858584.0926077252
891531.8726650204
870338.9865859905
938989.915370519
904523.2270184779
884876.2935297438
885315.0849042018
927126.4041417276
872770.556242194
935310.6622054928
901929.0590314828
878832.7307200537
932443.294271091
912683.3296844517
934923.0279600294
911261.1430976957
916532.9560973337
861370.5739588141
940500.4026820257
914019.2342668367
897962.4867131265
943231.9850207826
937493.4291896683
940353.693219678
872925.001110662
879279.1548625284
906411.5164751471
944130.7369483933
839979.2262821309
890801.4764762647
939195.2485306587
931104.1024451868
866218.9902197276
897707.1498541683
910480.0423483802
890728.0807022406
897139.8919156312
967264.7259884374
907531.027920512
906062.6567117553
938204.6563620442
883628.3228712454
902008.0022392436
866653.2034659111
873905.3645511377
919774.1014947989
938412.9292967622
857442.0359568999
855529.9834751158
904976.6178512736
906988.9120852458
913631.6021769177
939512.181126168
904672.5199328661
922485.4525968996
917787.3941181395
859990.1244964639
927841.7017317628
906174.9828238983
872274.9497727524
852419.0555782071
917110.484240147
904896.1207584357
853201.4711329527
884137.6213635891
898399.2514502108
910176.5853926975
876009.2861909319
905737.8978447877
895964.2123541408
879163.8457188725
836967.7709388598
868590.4590139855
847063.2489441237
857366.3037291488
872293.5253689396
853449.7238633805
869861.4002123456
853472.4044157066
932082.5304733629
936541.2743851608
911099.4551509991
896982.5477707486
922194.0602442962
912390.9655715069
889022.1967522614
908338.4517864487
879739.3916739342
917144.0434146025
899037.1930083316
862594.7124549916
872063.5587544714
848270.4989066413
897004.4579113836
841006.4167685709
891258.7794780922
888237.7200398115
895695.2744536153
871853.8277193764
912847.9678369793
827930.8668062938
888714.7656272075
894703.7492995942
893536.8808233256
860069.3621982839
909130.5304243558
931560.7215014047
921934.8804293172
882164.3452079669
896135.2438372385
869026.4143170002
938762.7046471424
909887.3418275313
930654.462858055
924776.5577385784
914154.2644689821
864870.564049155
937654.0124789765
907138.131758309
911887.5968870409
900834.6108650458
963607.602692212
911269.205368394
879482.9218934912
874567.0672673725
941601.1584899295
922938.4455610178
926374.5824805312
905520.6172483433
921732.3598643318
869121.7993283716
874416.7396403407
892263.0758001315
886961.1838076033
919257.2446626481
872658.8443651281
895249.4409149345
918461.6643119433
917181.5965560284
933915.7216470698
930923.1475849436
894488.3823695295
840851.4430007031
890867.028478353
873809.1168023432
875533.5529725598
888021.0629888824
902837.9548511826
957206.9985593427
902452.4021132351
893565.9075127407
887131.6447577416
896543.7458481153
861377.9197837282
879165.1835644771
873450.1161902244
945077.2586608632
819768.5819762438
938347.0881362816
880775.7881408264
889974.1669897698
867361.3216829826
887854.4992203473
874833.128601742
896801.4008270442
878030.1538961267
855891.2398088737
876689.6175651625
882017.7251648707
882569.8586078745
864977.9848940526
919687.5120232885
850043.907995448
871863.2968104226
917512.3554680867
887221.2319683104
911489.27131098
920650.7454959722
896089.3095231606
877155.286392427
892580.3121036566
903347.0406567133
889984.6370514813
874165.2722878419
941849.6413656753
882520.388284849
882401.5650452483
895123.6346467531
902800.0850892384
877856.6843725806
930004.9854966623
888953.4094613544
844960.1752665411
890869.758912107
912076.2343979152
921360.1317238566
916619.1248897971
935971.7358956272
905596.8417412126
925982.0994264488
875887.6939511916
885591.6013153424
901869.1785187619
859170.8995613335
891622.8224429421
833715.3611634562
900351.9247227653
864552.3921207332
939407.0363572547
888584.597432185
906747.9093454261
882308.7540968456
931835.4836863219
899222.9311137286
907820.6693789535
936446.0634818724
875936.9684223516
897898.1542002864
864325.8308155481
875828.8492680113
897808.959557564
908273.0216840785
883348.2326474257
898095.3604474955
951481.8260841649
856006.1855572974
914457.3248667945
879322.2760125152
904075.6879943546
909591.309812176
897985.7304658643
929124.1539553008
883363.6332803522
884010.6434409101
899125.7894368488
932143.1302680452
895750.605934375
831528.8044357155
866869.7077719597
895979.963942975
876174.3909486332
869931.8657888211
917393.5474634198
867122.3589722996
897502.9143153434
876882.2574924286
905895.3335034393
915953.3703482461
900125.3300267248
875272.3985387608
843277.0228842315
904807.1610630213
914907.5390749951
900133.9089200408
918927.7475980357
920955.4331088532
912114.9714523787
931291.5036284854
888166.6936370528
918861.9884779612
915671.8451510891
906915.8266563159
861128.546993514
886457.5111625646
920053.646163356
888246.6229957528
917945.298659645
896912.7801548997
915123.5174814078
918253.610639038
932120.6486276723
870732.113447183
902685.0530974651
882293.8615783814
902662.6798898177
893835.688031653
872523.9910037573
879243.702806023
905568.2034383181
877852.522900528
891607.6791925256
895181.6003141934
891995.7382654087
932183.6600460522
868831.9266559908
926251.0730951237
895007.1683633137
883185.1054604454
874301.6493863962
941567.9491410516
892349.6947242776
850061.4991359559
881987.9073759741
880360.4064442022
940261.3663405301
834580.2970648147
889858.6576169627
903205.5949968318
835884.5552043049
887250.1442392725
873764.443101597
932351.8167911705
943289.728307866
867913.1236515506
864140.1748221279
884368.2118194597
929567.8286434319
933948.5012939186
896657.6727707973
864947.1420739498
924398.2262032619
885638.8071585977
889549.8149398444
890560.1595468896
893611.3829795923
873626.9162378474
865972.452321528
941234.6072305227
884824.3509646864
897493.3715239181
927360.587908098
865778.4631170919
871400.8851507867
913170.4260090643
935204.037691799
905991.4981988654
947409.1155301582
908311.7236855321
924588.0366648899
891865.1964680913
873065.8620950314
884046.8615455804
924533.1628196256
915004.2669170354
912954.1898376935
911547.566581477
883071.1771482648
929822.8175379504
885103.7627503837
895199.6757854747
903711.2156430811
892672.7353230892
878826.7648253818
921068.6071498359
871151.6162963219
923797.7422647376
915745.1460549445
863932.1326668255
908893.2331002692
884914.0683551431
861781.5724313366
885833.1183287215
885954.5540471803
819619.2825865904
887711.4469468356
847142.0451277834
918719.071129336
886827.4349513468
830775.737593703
869152.3250562963
871870.0523389946
942858.6704416852
901742.6523642363
938977.5091065317
877045.5856684498
909561.9590498777
880494.147250684
853088.7482707552
898973.2411099747
857384.1607682058
849729.2732453449
896373.465541268
887835.0556558482
905028.2295889673
981282.1173405088
897366.5599103421
883914.1382983527
870416.7995044228
880664.3435284346
917584.8113702617
926755.4500297853
921354.140506882
946397.8118014352
915114.0119133217
841747.8378424176
903335.7785886198
936409.6851517903
898937.9025318096
931907.9367285692
891472.7627419343
884390.0025717928
903940.9542180239
862070.3446805051
935040.6499591223
904166.7830537467
909657.0089642603
932555.7626905483
890014.8572324766
855837.8025899404
926176.3297628216
905431.6877509821
869170.8925543092
880150.9111726927
812883.7676059951
872615.524854118
859567.0269169188
919023.6017943001
925759.777486118
829867.3519922623
855287.7933126162
875530.4394470623
849787.2303954703
886671.0381577269
864177.5377337104
853057.211123301
886583.6283263792
923948.4863428273
906355.8451725142
832625.4118153253
870089.9912711519
890375.352539862
852241.875621336
873890.8795154626
847178.4742221071
916692.5517411721
895224.98607251
906278.7182160211
835689.4341715709
897440.4109390611
861262.0235183453
881927.2929093263
877103.0351118711
906170.2321258653
885607.7039511846
892832.6205877126
936378.0820353292
873142.7702939077
868436.4263633406
893540.6802435019
892279.2219342687
912945.2394355289
882881.971747152
914464.0308690292
933445.5448010373
871154.937543048
884947.7520949538
913779.4864566326
879142.1266279588
903875.8676088196
877879.5473990873
943940.715998655
834003.0274073782
875923.8766251672
903195.5736518945
949822.65948743
838772.7981316498
860258.2315844535
910062.5328457141
912839.0869153105
891150.8397931177
864237.6214790193
882873.3379729036
961700.7162746522
902508.6343841227
878192.1053012148
955448.5560258194
963648.9045577939
894695.6128970266
908976.6300434023
862396.926996795
942993.8557571033
918861.5953241831
889779.613697927
929371.2498782175
925234.8848649343
911257.6106579532
906129.8862571605
941763.4176624382
907871.7288736559
873681.6098907031
910632.1027134666
913039.9043418164
936631.0997756398
868172.1870148068
897208.5780592116
931853.6999087357
894715.3465632438
893925.9640226329
876138.3002867755
884312.260355554
883331.8662288571
930035.7399065546
918083.4263885315
906818.9396746706
890623.1307648481
872859.0166589506
877861.8463568552
896680.3438584495
891288.4281636067
961924.3632722138
901317.9541841419
902162.7178992839
929219.9524175166
926599.693738716
939349.7638627719
956157.6347895628
876943.6595189576
890881.5960508576
950819.0223851381
878341.5225216672
932862.9734603451
873831.00520103
847996.7267436222
891999.1130880103
893087.7672340525
879427.1561816372
886320.8409306547
920935.6074809832
939331.9428325011
926046.3659850839
915940.507938623
921369.7376929955
910343.39424808
865569.1616037632
883511.491759928
867950.10771645
858761.848473211
925170.0020301035
915940.2783869912
850262.489543762
955779.1645003129
860521.8632564975
928182.8788122265
898992.7321673525
900614.1503217826
892601.8982753854
903777.3470280448
888868.0005796379
847023.2919300566
878384.820079176
890060.8590268805
887734.5697730477
887707.9293175645
911266.0356603065
881815.6558011561
861036.8757400005
862102.6524767182
895844.5000111996
928560.5343433106
923538.5624729446
906598.3623999765
898446.4621242904
901727.1026457767
842786.5959642977
924540.8540797629
907489.8699920275
850773.4417009875
872981.264206524
879183.9205085181
910885.60960685
863411.2925013977
916152.8701920568
921797.2096786969
915896.416961207
865499.2100394547
969398.2859133531
896215.1665827471
943757.9150475468
925780.8933076162
875966.5953628491
884530.5902131256
941053.0878583312
908050.1942983349
878430.6565330257
852553.509562291
950643.4003860201
867549.6640040702
913963.9114163441
884652.9876227151
933527.6886230761
849864.5094172917
907530.3850052617
866119.8873868592
880250.3885619747
888256.6455304776
893362.797292259
934676.2848472046
928205.9261951894
909920.8393360968
908324.2312698141
897129.8329962222
856992.1785151982
902036.9828266366
904116.7029304053
826619.4218263945
907379.663514494
861302.7989945686
822719.3302665178
877325.4733302193
933958.306185558
890721.7318324016
902404.8472706536
889943.4205001844
865703.2455208758
906582.6433326227
904354.9519352955
885124.4803287825
908070.4505129657
912936.9474877296
916618.4592529528
879126.78880852
896519.7551543145
877196.9672902203
907142.6202161238
893033.0419319
850133.999437433
918328.238732618
952445.5308173276
930236.1846914398
923537.326354845
914093.3458074296
886191.6110490623
914452.5990796485
907831.2288990556
885425.6465071677
912584.8809038731
875085.252089052
853853.6090625846
897481.4398243674
930777.9933742699
879578.1857121736
859463.2758379723
925518.430751551
845349.8004527814
875585.274941552
925858.191217751
922941.0262812544
906551.4321319493
892220.3347697139
891087.0491944426
906003.0104060145
850626.2804043051
916588.8581892084
940464.055760608
901088.3261183759
897099.2932624049
869230.8961925753
908952.6309087747
881656.0664108833
905762.2866987868
881742.4357723689
888396.9626315106
901822.2802760988
916403.5607060213
839997.9529211442
900488.6759213759
873963.723706577
904612.6732766528
890513.8976314673
918879.5277709207
909248.1756948864
856784.5254032491
917436.591895903
899762.4021727175
876649.5832335833
892799.6460783922
908768.9917070183
879030.1551193423
898299.9873152624
933389.2472946548
925977.0360573982
905252.0536033816
907192.3499324899
883760.8340446069
924661.5459396192
902931.100617409
920836.3380778544
847359.7253208426
880033.3663462708
915369.8961540128
940038.5857439479
895012.9831159674
869356.6812699509
898300.3452057913
886053.6789233657
873249.2384225586
893517.9907032598
920312.4627653509
846504.7076087063
903446.1952332319
828416.6916387887
864872.7838252797
874183.2507925848
904554.9535405878
838100.272069166
886948.5153782109
918518.2404676129
970157.4543372493
905011.1989869967
935003.5924167554
917725.7736264002
901173.2346158207
887059.1853848991
856081.9419335197
960787.5282615814
848499.7883689383
871509.9362555027
890562.753921153
974439.532365781
962989.9915892477
900950.7095914483
906879.7973722797
961819.291931625
885844.0752693517
929629.576385363
947555.8382795423
914785.4709517607
900823.4144019177
852471.2726298873
905849.2136355708
920325.0804188438
892422.965979584
851859.1673176843
878268.1134330332
870690.3063255108
882199.4169950057
870382.4474413989
942205.7996645886
913541.7386644408
844192.6414408437
856819.8659936993
840482.2563228752
896557.9684282797
849664.7983097662
907944.7519672494
837941.38540059
822249.9096096936
896941.9355944442
910687.5413547191
854461.2428903976
921129.7882013847
855385.2512875469
904772.8681487876
887930.8837849759
907838.9561960087
873527.8973817634
876555.9433421367
911592.0200770111
816789.2195862569
893531.1168697868
890377.9519274619
855622.5647591825
889205.8763648402
885950.3307443024
940928.523897469
877759.3328242134
877855.7755244351
892648.5239980179
888228.0652448405
879512.8532647924
961031.0810577704
952600.0886236439
913839.8869623006
871131.2960736298
926948.9689575324
896372.3626138782
958161.6610425566
932859.5912434554
915452.2162164592
922652.0729614571
916681.674478332
879235.9007669692
883397.8488272647
888454.7756590922
933192.343262352
882054.7946369182
858956.4287826796
930658.9026995352
882936.2613873547
889607.2748460309
914147.9250754539
905911.941075508
945575.9648460783
895835.2333870509
959834.0076983196
917294.6087797591
917618.0966312671
945568.8142527251
884660.6236440167
931975.6688050418
910892.2997356732
914478.668435805
934923.3429053212
960952.7911441117
897969.2711520547
859012.8869290464
925829.9224749792
927733.1547897276
859870.4508731766
896127.3637252329
889831.2933457622
935024.9477346656
907628.3358918214
909432.4778171228
919946.3565104518
864738.3949716948
849028.8872007509
874050.6301974971
934219.8799618282
908286.8514936147
918606.4637927646
897297.1758591495
935372.6486926675
856794.6762931969
960931.2546606404
889357.7677948661
911734.5026957775
880382.1433632514
898165.0277971823
883308.9809974495
895860.0849639515
834812.6666965648
911185.9521951948
930080.2924597112
934012.0484900074
918860.6782859694
889023.3278474864
902857.9701744495
880724.8732667449
921486.1101242607
888389.4067468804
879196.9241344952
873711.7752869944
870589.4362042672
885050.3458861965
861860.5723326718
882191.6725435867
876569.5055188229
923872.6562582729
920516.5287618162
846944.5250293431
929695.183060762
856978.9698559311
946520.2504147622
920036.6587371314
859079.6328229185
966236.6356720407
903947.2162843538
904220.6656597662
993256.901798168
895587.7286994248
851625.4483634443
909225.314790122
915980.1239793301
905317.8689309643
871470.045644908
887905.1301210541
887392.0323592944
894748.186359514
917944.9221216042
881348.0286454409
854803.1689309257
929223.1539779538
873383.9347863933
914127.110356153
924508.4486871127
939503.5277791582
903947.7626321795
926511.7812460712
923670.6856207182
928698.8937560117
891023.1506518316
936286.6833080896
912055.7477246458
934763.6139014107
863116.2008382557
957889.8765350985
923534.4059917962
898349.0802082545
882037.4181843568
894828.5969199995
884314.2934150696
907460.6646694529
908861.8956830399
932482.9094557234
934241.0019873865
891789.6202779165
880387.8173272165
919456.5541351691
890443.5517016584
863401.5850265776
883566.1681098216
876445.4669512694
913717.3065508241
896132.8309083593
879305.8670237768
872874.979896958
901853.7155278057
892154.8689161935
920196.218062026
890731.7949651787
868615.7386255504
853102.4610430293
865420.4392175069
841100.27514887
922942.9558370197
897704.3432818237
928647.9364831913
908698.7404410033
926310.7881551515
978775.3726255309
882445.4228520177
913880.3448345221
927795.9935729182
855046.5420671017
897891.9443169681
917366.4053224016
866959.0720832902
933343.7775995354
893325.1108710137
937819.3358976291
883772.2966792528
906143.6392157949
928819.4825071399
972386.0145531783
905708.8003537888
878036.7049088785
888311.6322183274
921411.3482820373
930047.8840998937
884646.432671776
931491.4029975908
942093.5170772243
915420.6409105619
934186.5904974975
952988.1638379269
892475.8069317252
886334.1877788054
915788.5963790491
924532.7787323412
930693.4668385761
899940.6276976499
923052.1103094502
923261.1346738646
885998.5487907857
893367.9356601103
882006.2712817257
918962.3006555247
904467.1457813918
980216.6926592318
907765.4042889155
920677.427670358
884621.7668034283
899409.7446880345
853252.7433240581
912644.0067114001
926457.5098499474
966174.8647395906
916869.7373802108
856549.0297717131
840517.2429139863
857069.0718069253
852777.3374504168
858249.669844351
883049.5839886297
894736.3858831308
919523.590527758
883903.0329223915
890029.3750669318
904488.5229612703
887410.1586052924
869969.1529988928
936285.553141979
906772.0080344158
906973.6346761109
899830.0770669575
879066.0452068378
906169.4450956592
864796.7127332983
879657.2621196592
891405.3722546282
885167.1561380955
874283.3057699567
922664.1561501115
867558.020278431
889579.5551548316
872719.3077791906
858421.0951514072
884208.4532713718
921458.3421389805
916372.0427541151
882200.9521166729
919615.8832265576
893227.634083648
883200.5616878411
927966.9730390334
884011.0071371119
916223.7009819727
875665.372573507
913988.6759116133
922049.1189961757
972041.3588270936
949056.4714042551
972647.4797275593
856219.7717968775
877058.476612139
874647.0221732121
875620.7254800005
856820.8205323904
903210.1993302822
900353.821873555
888824.9671621202
943906.8971958631
890617.3289746661
901262.8024984356
903442.7457670686
894649.9157804458
909348.6995384693
898754.896041028
969520.9802880231
941798.1442793326
888949.8120148638
857016.5954945036
914210.1587181571
940425.2756857045
918321.2543970393
954341.5528520681
963737.6000506692
968676.919992751
900566.5456781872
854319.637106882
957815.7752787522
920421.8201936553
907700.1288515064
942026.581252194
885952.2513956067
908092.9692816467
916243.6729102114
902879.6842811832
929301.8713944622
878826.345249942
919877.4658475206
919157.6551870867
883538.2712685298
935849.6450917656
914271.5276566611
908282.266963128
860906.049011051
978698.318800343
934203.1293308723
921843.3296025458
898510.1016152583
932655.562368915
922299.7628633911
908017.6030985902
878908.1370744058
906697.6347907379
900224.3442474748
894257.291444514
906777.9793817506
897708.5690590758
906042.3374763902
923348.712633587
928904.7955305553
897623.1451671957
885205.0565434012
867695.1686590668
953989.438514099
934802.6981083737
880559.8374417904
895551.4895142536
942215.1623256588
881432.2438758872
851502.9271648442
932097.9791924322
939016.6979585323
885739.685463042
959828.6937058722
872001.2356868912
957576.2024060229
954964.421863145
945808.5480581559
879451.5579909515
927121.4786614389
912953.450069496
922585.1342150259
900355.5140979271
871820.0717180916
887935.4820754195
908297.5551698047
861230.735001138
931081.4015693231
888118.9498742511
915859.2359158203
973114.0336939346
952836.7662084657
969549.895459336
931182.7514464192
909792.7031696285
927514.8996288567
838885.9128239907
847991.0267549404
935048.4734216025
873156.7208238556
867960.8919616106
856956.8258347642
902144.8984432055
903360.9097868372
918276.1258655507
913062.4976792415
933298.5512278159
841482.5115111517
915487.3185291756
961422.5022817627
924062.9187688048
884978.2919902063
924508.0059458783
909829.2726356941
900670.8630595596
902394.4442173787
871567.5551090413
925490.1947344509
928753.9470934898
951099.2681860761
957720.9750120884
900130.2265714221
935903.5738639957
932790.9628896913
948033.1896484098
843894.9981400347
852589.6913644881
910237.5373216593
879811.8330114298
839634.2744337125
866377.0225884053
954592.5034754088
906820.1030945957
894699.8024458876
885144.7395291736
877478.3183443565
852919.4048913221
895166.0211699936
880992.8441802375
881834.3529219718
916402.9563950929
896698.4245994855
926639.8535350594
944940.4412017139
907519.4705993347
932970.210727829
917079.1345870937
926246.532177025
893008.2314975215
909809.6715484848
940924.9193298128
847963.6908413908
870888.5000831371
894202.7620549402
918077.6467566965
902473.7571883101
949211.6213496767
853794.5052406806
878717.8418612443
946637.1392112565
872643.9782906063
909728.7330992091
951634.7236369597
898410.2249037377
942347.4788994642
946858.8226240326
918736.5870773331
889292.4832592697
862679.8101697443
933438.4038086617
900486.0511759045
892852.6592713809
920463.681094989
903561.5786466294
893686.7799261957
883846.2259335914
880905.99966872
889456.7321314679
896937.2843217524
868542.5312394514
896216.6868844833
898560.1312567368
930560.5993561158
932497.2951825131
848946.3277358301
918185.4200159791
891246.5160228442
923085.2097563327
891914.2332163388
888636.0734027615
887082.8773155096
916938.6949544768
898056.5813195638
881353.3344106658
899889.0052276936
941651.4687705396
882974.4620390986
854149.6810332774
897168.1877529798
945102.7971981016
928603.4413685398
905657.6462641915
907311.137884967
874184.0362307613
923105.4073014795
863739.5890970058
920300.3116172671
906325.9778621383
935051.5528315371
894392.4915253471
925259.641943489
920672.7890858464
870084.889952325
878828.54154283
850525.9008572605
946380.1078955205
883515.4756574938
884018.9331430974
861438.7003522278
887395.2582847867
929588.3669406781
881950.9593197899
863132.482422035
898759.3972473138
911042.0567955254
892419.1330665648
912862.0200603444
907392.5087767551
914196.7712157015
955169.0393770924
869707.8382608066
907017.676866777
938449.7621948798
900082.9552450296
915564.0190171227
853637.7755110571
854865.6387267401
913466.4956640806
858235.5783229587
892833.9607032968
893627.2308049835
867885.3316279298
938566.007172033
901426.817437191
928965.3894233136
901541.8751302937
930944.8595580421
908198.1447064471
854045.7855754225
850835.7581648733
866249.0644746954
866230.7505047915
886303.9782550612
925304.7337254146
888412.2679157429
927663.8058259543
895051.422455952
918653.5998056387
939534.1698749135
902616.5616636756
929714.1671718373
922235.9063992933
957213.8433459497
920829.9480117089
857605.1853964634
897677.1185001379
911731.6313226181
904440.4558638134
943377.7931236206
910950.2641019474
932364.4117986946
931285.7842137665
888691.2793470591
871365.5131984875
919330.6807679473
919124.8100553439
896523.2790605789
868284.5607835534
934949.5392241799
857804.9203823395
892983.9392579682
862452.8788509399
941052.3681611852
870355.1061885725
981509.5989330471
905894.1793944687
894040.338572769
919287.2814678503
949177.8860796094
903648.7274079495
936483.5984527748
881252.1102139868
899627.5346914979
933974.9278852092
897491.8037950161
860530.808420829
875012.3477625509
911927.0748200947
891500.5275933424
859726.7770822165
887125.3242866234
943320.919206457
846408.6748416112
934351.19419202
891393.1462575598
841546.4970381449
872949.4245336882
904560.1547440852
891991.3346692405
914903.9153090613
897518.7536634444
941885.0807323135
880313.9945155419
927908.5920130685
909789.9792247727
896240.4271505689
881719.5497903642
850803.8901440564
879350.4762115593
911554.5149927745
910630.6574876038
950347.0776959569
931193.2556177289
862089.6142528276
934036.7706011743
909860.6416626535
926808.2614371818
841260.6709246538
923304.7831249963
881295.6100380884
905612.4826638552
898713.5560021908
924442.6430530101
933527.45181621
904428.8442917005
864850.105479375
929063.1763791605
884149.2269909475
906832.8563146475
926087.1903501651
859988.2890974013
897406.8195562703
857535.2797266732
924388.6646085205
889698.2582017081
903102.4725061543
893735.657521755
935400.0332484234
940027.1656860611
955096.1828345745
887004.9376938655
914278.3832638524
883334.1165444322
916734.040535518
898233.0652370059
912364.4416488167
912810.4867708446
916468.731603001
955941.8451451941
880001.5523973182
914406.8773592995
900011.0610310279
954788.2264124225
888386.5235033813
928141.9373038183
912855.1788136349
888171.420032735
900728.1149610337
931515.5575984409
945016.803944849
911574.2920001713
913777.0087643252
936252.4682372068
914438.36641872
861183.9553087829
882127.6759073017
936773.7172141774
926028.0472293189
906969.6609526323
871693.2143840312
883887.5735234173
899919.4893707032
896079.648925792
904337.7281885934
884757.3311590119
905509.604836962
878790.0342223444
898517.2753150752
870025.6171150485
877331.1676221867
872378.2178363875
910847.97975757
891232.6153856311
889770.7787204864
863748.437762035
866550.6475101965
902092.2749648718
831387.2941259663
920301.125993405
872766.4555670703
899483.2728468943
884496.6528327675
910860.6495246161
926841.2269223332
888540.3510258314
856904.6788350199
912825.3393498207
878433.7195701147
899496.7204958354
921416.8701268816
848147.5944631568
899939.7705045869
915101.5342510701
921420.3407025142
923313.6458588257
920421.5807199157
913967.5872856942
874170.0775560741
885457.0875309617
917688.9302102714
948707.4345939034
872509.4856817639
910652.1504737821
875933.5009698449
900422.4371698753
893748.9690737813
878084.2216814691
911274.1139928524
911420.2070078347
897384.0647263285
938718.8751482517
910306.7702734936
904417.6401019841
921191.5076336265
909750.1158683314
913169.0418060038
866022.0444465559
843934.3277899008
914946.6788359559
894532.9685846141
928937.0490357988
865765.2181894099
902392.6210453706
893775.935603577
878918.4648639495
874105.9408263902
856531.260490824
909830.2608571537
887571.5709252823
892224.5656951298
891465.565166604
875118.2763396173
901943.6712140753
916892.4117898971
900353.3300669822
868605.4570452492
864419.7237246088
869542.8311049705
887214.8171862485
847464.3719683476
877753.316451188
897654.2956346751
875494.7375187175
912732.47210323
900424.8243881231
908199.2013733091
958627.9490587004
879180.5234442009
877348.7945297356
899338.8133152048
861007.79780052
901797.8959856066
852972.5338703552
897734.4754546983
909366.3647385365
912383.5867217807
890226.5444043456
937494.7277861452
879491.1988670854
868750.4406470801
888275.1751260525
956660.0153039047
911453.1851805449
881156.2877558833
882101.4000298467
909784.1320023434
896378.3556732764
871677.3640425643
894318.7691101204
927340.69987586
896155.8433396816
924657.8085015151
861385.5863612588
882888.7839188401
899043.6141741639
892538.3501271412
900218.839777682
879596.8591257071
874377.0621711263
849698.1509138495
846464.0953537938
897889.2594908776
903657.0193250077
882963.9418560902
932610.2770840523
879530.9380087908
854373.2346302313
910919.6709482907
845942.5699628629
925589.7116738919
894748.2220812612
897847.1491849013
909510.1649847194
927310.642480636
908470.0396725526
890863.4345603925
860103.1581440647
899596.4214234948
878404.5293985792
882356.034069244
911872.6224354026
875585.5184969562
861981.7012538332
872071.9437059439
876197.0568531998
910161.562695526
854531.5282328129
852872.7234649938
869679.6353919846
898100.4360136916
913872.988330029
893373.0093409177
850909.514046262
886841.650445991
899724.7085400051
905673.5203282333
959079.5348105785
900484.6419869531
931590.3388572829
912215.6354214808
931522.7246794547
966996.8976311265
915204.5622764044
892621.8476152106
932039.028647461
939589.6063730642
898179.6177919302
934006.2529039986
979214.9527091649
913240.2132073361
942452.4773984507
899569.4512824097
910218.5918591323
961078.3331285396
939700.2170905345
939387.604745043
915685.0670919763
936071.9321312546
934012.2988627902
893564.939286496
938911.5064022955
877694.498210093
945255.4427098252
918337.3739013858
927532.4127847024
950315.6553596929
894444.9046262596
932264.7275843411
951355.0002338386
889339.1055746623
910264.8066067488
939456.5063300026
919989.2957443357
964786.7478496786
877441.8706459249
976681.9121330236
970568.4283108634
930468.005179367
941167.089738467
921033.9539880599
982939.2459280808
941911.0345584305
928444.7518790334
919943.1338898048
960104.1015906716
937803.5809815344
935350.4270623235
935706.1908329481
923711.2072933258
921449.9184433841
891513.1412830292
949458.9188121906
940321.8100307686
947291.2649386995
911919.1305358787
941765.3448222461
998334.8747977125
888317.8584621784
923412.1968155908
973629.8808578535
991366.3075888804
960479.6260085874
941670.291116904
941010.4039137438
920897.2403990175
929186.2535726584
956333.7164345761
941307.034984686
939161.7832229063
890962.8301491574
925853.1297633639
907692.4560654333
890317.1500552939
936318.5817328666
921721.1840980514
903360.3581507886
862582.701890979
955280.6833185637
916371.2024334392
936789.7392355336
896684.3927247617
939435.0899010545
894124.6377643179
914106.2233144753
928619.8695514507
931231.3434751548
867448.4220855082
910475.6773824417
920746.8023658637
910925.5580356943
953375.7383918613
892982.3394342633
933880.583162844
895297.1755775132
902176.9696781861
949470.1264647944
872088.16593724
910997.7260954622
903060.6429393659
961476.9204688845
884339.2686839206
908274.3935844116
876730.6891702656
938873.5874414109
924638.8943977631
945229.7720392398
923358.0463657663
885601.4583772616
929176.5800736505
911480.2444548414
935927.9345207699
921602.2772713434
1048992.2377065
951933.278826135
930636.74563018
957632.2011185661
952513.1652912064
940833.3571480168
959821.8616889291
911861.9469138477
867180.5528227089
909993.3904154331
920527.7306919396
923888.9026521402
911120.7282959679
949682.7006233393
907098.9326341739
866787.4463283923
940184.0877059274
983600.9777666915
1002217.4575106008
906834.4749375763
923456.1760475524
973289.5758404508
909649.9943161758
917555.6304746657
926218.179315838
980289.9108396156
915248.7530459119
914147.3829346548
952303.0605057739
875757.7467591753
928514.7546947997
929349.7553125545
983152.0096123777
917487.3125941656
918572.9452578668
946742.8266033949
925172.3646306605
954895.2513396025
905313.1157301334
950877.2018021881
910591.7445556736
909087.2179905218
881326.5891066552
959094.605903998
950597.2963824705
918137.7605419855
936569.7693824875
954276.4119038875
949588.7211061022
948502.4789890652
940952.6225526943
942157.0437969193
930984.5517216567
949255.3273268356
971007.4816123778
970900.1245781998
887690.0862242277
951023.1975503978
928279.6135566169
953651.3172428217
901557.0336089204
971020.9896548563
989440.4683805462
911118.8277858964
943876.0508708553
858170.3016353315
895171.909079263
917327.3212025627
929489.8140051612
916806.3274869774
984445.5626479427
927561.5714879662
928533.3010069872
900210.7142049279
966518.8470817129
921194.6236372576
894334.9278714955
904792.1217843518
866757.3753757472
940213.7676456135
937877.5415938694
958161.7572204378
922797.3325252426
941157.516508217
902362.2851692787
860847.6605083549
846161.8845253768
845756.7082202598
913350.2415929446
860640.677643334
935337.4083713801
916014.5297769769
933344.4958600774
890794.7026205878
883510.3680584463
916093.1231735777
946315.6849659057
908570.0174353463
947108.1265818421
962590.9574053115
889809.0409056661
894264.0100828554
927962.6959368014
920850.7014674186
945068.8726746426
905482.9655583892
963198.4221186012
862296.4313551784
970980.4032680849
960795.0698572178
930357.6721225067
892477.1760638831
943539.5486812815
906582.3659746186
946755.8239438278
910397.6215888201
899874.3399095393
940046.0569059141
949652.623577859
913693.9519253019
938956.2229481819
927818.8056464116
930949.57901993
951845.8940686567
950174.3597925236
892635.9921914488
865049.4542653705
933440.8350142171
892801.2924379045
918031.4845363703
907314.6483095426
915320.4467573403
971937.1568797047
911307.8926765416
914521.1371477991
924485.2872934001
919665.974113266
921676.4536073355
933568.4007755253
949136.5966177732
876733.8991339903
911105.1353241322
907016.9601881078
900665.7427258515
919570.1879372895
903228.0588223515
914563.0553809642
903212.8856130573
912556.1485185619
922282.2030974005
880375.207349506
907249.5102748093
884318.4288732316
899517.8751447145
939872.5240891813
901682.3497065485
888480.1489967571
907451.4019597417
964581.4135954247
920434.2459037281
898294.2048845876
885362.5505379408
906081.7468637056
939309.919861817
881314.3465321949
915588.059874787
930526.5248895069
941512.7805762943
936786.6539350713
927668.2419657698
905954.9416683204
915054.5480426583
942215.7690887062
858635.7878063922
858417.8881956516
892588.9232564229
921046.2669886211
951121.5073921878
907865.2554670384
854508.1912131109
834239.1956303432
891068.2177186641
968205.4064780041
963580.5109082805
863632.7610094242
910568.35978139
945176.2012240896
934157.5683374559
934224.0751214232
897230.648575916
906469.5467008767
909442.6574962265
878908.754961896
867682.8420978237
927615.0549039457
989358.8233801834
952763.2565264557
904290.8463427143
966525.7808288867
915578.0669848956
884974.2678106821
879264.7413061755
931104.0024713108
946821.7393060147
863345.601810206
960634.8639838463
949968.5798268453
899807.3953391381
919159.2985206647
943521.2533713502
876057.076891124
917465.3950799289
884979.2119376855
908313.0154643361
944800.1566598117
890686.0325240353
923063.1150569483
896656.0812584814
882060.446128563
924850.9356671339
913984.8448741199
928055.4707494581
900421.0992930746
912109.2765049103
910855.5373848933
891184.3859329568
907110.0301490382
879188.7600330655
905652.3695849751
896533.1658046995
911475.7476921701
864321.2132473178
894173.9424700853
915492.0333604021
898949.5099181952
850853.5761433998
880220.8630359606
915890.1445958042
850385.5338228554
864600.4667170607
853452.1602783478
914774.8185066599
874583.613401914
883011.7389640585
890074.7571930203
889721.5750887422
935080.2136511486
931450.1038801773
893828.7917757584
863987.931337832
862794.8575663303
935334.5954611977
892030.4140223498
941975.2832497365
897316.765143278
919230.9817029252
884941.9589286032
886655.0628202516
923950.3533778074
932750.2056011958
915968.8824903574
925303.7920452268
912664.9282657439
898441.9001518288
916156.8497034418
875001.5869204928
928666.270802937
874096.3423506925
944135.3445637138
855349.9864419135
880707.6079852472
911814.6631936454
912053.1630670396
863132.1426053648
874271.0128085678
880791.1346765684
828187.4952093095
891479.1184067428
891898.5552687771
883644.0987953655
855024.730986438
898718.5768419327
913104.3383617939
882291.710545945
902509.9153943281
910315.5609068801
888949.4960835348
884023.5109242327
944888.1614289163
901251.209597501
918285.4144299459
862306.2729261713
907256.6920861332
867163.8589097506
925530.7553969724
909930.9185477274
907994.9933619583
857902.8788395931
903180.3189805867
883988.8117848607
909041.3542523631
912928.2133830218
909299.7821767777
889158.99863357
812592.6797533301
931323.1555360218
903807.4989815454
953136.590089866
899483.0038608967
912799.434294601
900207.5223909041
930345.1341497451
951471.263571067
895857.1086547947
893691.2804008806
938924.1818092617
948449.7188798715
919995.921612645
967903.8220075341
926836.9620644585
963022.2187833746
948955.9581642104
909992.9912069025
871000.8959114011
881498.1172776404
871977.6363055515
846280.6869950821
882057.4043461764
934877.3953587639
875482.1480327756
967278.4973681758
908864.8563648753
966698.8070228375
948813.8513419856
929308.6023222641
925247.5529636117
939779.6122659785
882529.9332292802
896163.1968534794
896611.48713851
875881.9420843064
901498.7926908173
911212.3099579734
903528.3418857229
877674.299473993
943379.2377227433
859105.3616318956
911578.1832014015
919843.1194311948
894538.0703212186
925099.5828714129
924237.4550817185
866554.1569520715
919485.5694824287
925790.5316727136
907024.4245228684
925482.2640328393
906769.497202568
887030.8380319923
943543.8245210592
913480.2506696975
854245.3594778525
847745.0579454759
939116.2270725053
894050.8208588667
896252.4653045184
920654.8614093983
892365.2971734423
893426.7915965994
888131.035678802
898491.2494199998
859372.1608201289
925889.8448791434
899674.0815969682
866158.9669735502
952411.3750088462
918360.3797027767
899724.8340552924
913516.5440663411
925339.936735855
947833.5100637861
927842.1480500617
897597.7656946455
866285.1049974605
906697.8369584698
920323.1585775958
888593.5068547903
943694.1697899979
876713.3633831483
884697.075634202
892939.4445430988
837497.1901097693
903747.0513341757
891481.2022162434
892284.7687559195
921616.4679531534
905022.7498078821
959176.816320058
879147.9054896045
886860.582316489
886233.1528006438
892043.7889420115
888353.825740539
934785.172196171
870887.0413088398
892109.4140785071
902451.4705051063
873528.8925885819
924265.3533288834
905610.203725945
905252.4427797208
834062.7874901413
895802.0178571728
908845.7258807453
919513.7065608043
868150.429897282
918149.4058901514
873761.4835393329
909151.5668447856
856169.0438064411
865542.270424257
867198.2706981692
886738.6106281304
924967.3782140817
878542.4414559612
860672.6873537218
883300.2709073138
885292.7581166683
866848.2669817412
872370.159502475
855393.4506788116
867873.3995107058
908321.3119980954
908890.1351409242
937032.2739391476
874503.1863926942
947452.3695015362
926027.2992655949
968500.9636848287
846049.2957591605
835900.0174885746
908877.9818729982
940083.6019123765
892565.117606651
875109.2689557741
875398.2799596968
911591.019618364
890035.6349317117
863608.4138996925
889225.0015222621
885840.6257993532
886223.681730916
942451.2983169092
874938.3475572616
916870.8734519365
881372.8290008642
895208.7202040029
875956.3180612996
843462.6765726921
926637.976738147
819206.5555575867
844232.2880309823
910590.699158276
883528.0099393907
903045.6243743047
907796.5034629544
892154.1432052823
874334.2086012415
945590.741650786
854812.0443538416
908441.6237103846
943929.4317203471
901985.1433836776
888463.4987003224
877316.5966702367
882630.2142933684
864535.8935696613
897961.2104990685
870613.3310815326
894232.5743170078
894044.1042054344
864886.2527467678
954190.8399409656
929512.085787961
853547.3562877001
866484.4304401474
873620.548245244
880835.9657029407
866149.0838131832
888635.9365759264
900540.1479911155
892496.190058697
856481.2227786216
898495.5611508482
864794.1711753113
907936.7908519739
904416.21218078
867499.3071616697
900968.0527946143
910457.149079544
874545.6640164151
879103.5176051797
924639.7448457945
903003.1887381908
905787.5022823345
876933.8484781673
897491.8033256428
940764.634824717
904981.7849753287
936708.8697774392
903658.866230994
933344.0923359424
943342.7230922361
978929.2844998292
908440.2705586625
864928.8312686924
883030.6036298773
948017.6796421683
925347.4323055022
891778.6336198382
937976.3455851318
905223.0232013213
915992.0474683736
944252.1213862342
906631.6769548487
954447.2371741773
877538.8750441594
925771.337564762
897282.5437359258
928625.3875576139
924916.6760297627
958472.1951523386
912333.8209252832
936154.6283485522
944929.9064220956
945096.8851458705
935941.1085198261
877839.911543906
901239.5862180812
864834.2915422888
912899.4825164909
936293.0561406384
903739.965414675
927120.1213385677
899562.5069122482
917404.3711356907
877133.3660088358
914334.7515316489
899979.563704065
912950.6185260518
937699.4579975591
922575.0051185326
914888.6948889338
875308.2723087084
998660.9383778304
871181.1990962131
865307.092463848
935433.417480683
952626.9961466563
914619.1694617246
874235.7754258492
939165.0660389941
899366.8723010835
882852.1512120878
949975.0667719766
889998.9769806755
877788.782838156
851623.0903443608
951633.3614992707
879580.1263028057
922660.0047549403
868177.858855621
979476.5756048209
878461.578002457
969745.8400485273
935253.520742951
912316.1960856975
889015.9370767283
961498.3457159954
921959.7860034406
899830.5409390349
903557.0225227252
885386.2047544704
956522.2766342293
922283.7171619455
928916.2753375839
926523.0181610971
924296.6626324411
872276.8327515689
907371.7695184448
969725.3499330184
875617.193995232
853433.8617050643
906943.1790624694
895659.9870673893
948068.5037197876
945701.8650196239
940571.0129668457
872753.6745614053
892248.1178032821
960981.3176924165
906731.9372287621
913999.9134122785
921145.9892429283
915154.0637206621
915377.9958454361
885693.1946172083
911734.4450359466
942877.2631015901
900442.1658141054
948819.0981734504
974496.1401795803
884087.2188324414
969811.6261320168
883765.3470782321
934123.1886710748
906759.858910481
891565.8927964175
919548.4923288447
924583.9075077139
971624.9333329953
947124.3538046195
909468.3569225669
910689.9886867916
881454.8620972494
975353.2371539089
901433.7778567025
984659.2102056178
947405.6962005936
970387.3888415988
970848.1431285841
936502.922061508
915262.3726403387
902243.1168650258
936818.5867355324
952957.7642518142
937403.3434138307
934165.5892215462
955668.3436749154
885477.7117738868
920225.8465184416
918138.8049085285
878838.8549440945
957473.0236251252
937444.7659515559
921052.0439233535
877263.9955404783
918040.4508028976
936829.0897105639
939287.3372634333
897664.2194614671
925845.0423046299
918760.7177928847
939246.0239261838
892952.9837044822
983416.7761277631
915883.1081959521
909698.1509090387
920245.0462669758
937513.5552697161
864226.9999172206
931528.9522094664
922597.6651463932
901069.1597279708
949981.6889541661
904689.3478249256
946382.0813402273
858025.3095000093
951449.7813042637
872133.4317529169
913574.2748459606
863848.2455833356
934766.5869650198
921786.7459909546
922939.2876611145
933297.7539754622
928661.1549339523
901303.8855365468
912789.2567832139
901304.7066739148
866589.7432086007
873147.6323872453
840648.9682098064
964556.8626762563
930040.2847865361
870430.8045406118
921807.3489384693
852558.1409800383
924184.4506653112
924387.1969942297
888904.2859667623
933633.6015828769
900807.190842527
876905.3057456808
875617.8032922992
901720.4594823509
874330.35631579
897021.1347925882
990127.229912709
892049.5246760957
945437.3340827399
920325.5741325831
948680.6468256027
892804.8191617485
911830.2721409965
910188.4517633088
932141.3050286425
880970.0339369597
912494.2164882412
895246.0626824354
929144.0075195064
940856.1799994214
920199.7141221464
877684.3398876416
892812.4032958718
969720.795346814
891194.082040404
924567.9283766334
891835.1823554495
941272.4989768364
914702.6852407367
968120.2881471347
941939.9246959749
949228.7248872353
959727.6317208789
915696.5101968651
939643.5213151658
937333.8000757466
908903.7274785656
919225.4025235944
875948.5232107975
892380.4075401409
907526.3405115809
857189.2101250892
964424.8693806471
891732.2892781873
866005.097817698
867553.395999141
928944.923822498
920389.9412876996
913980.3503947393
932370.8111435713
944517.8885341678
949381.6205664885
883782.569240503
947779.3625561837
980606.1935134917
884898.3001123792
954675.2953528445
906593.1602348266
935112.4227583078
929114.1219232478
912155.4707296111
919783.8121773726
937428.5542664919
911315.2859969365
912023.3133686781
918025.2073816857
907056.8940359186
888991.6023313503
931067.5222679507
939060.7128456777
923257.8790645038
941100.713924401
922838.4574253231
965716.841567257
947258.4513501558
962237.334773994
930226.4348387362
934276.3425443498
856667.253890805
874299.4208780765
946414.4285061276
898461.2197749168
942641.5796844331
919250.7362346167
906584.1054254649
935488.1122569325
922066.361728987
927742.4478415954
915104.392594734
879470.3599883642
926268.0850224667
894778.3286969915
890774.1920119282
950689.4339672369
905009.113562882
922067.1807988388
911468.9656750774
923217.7201915612
980578.4683482707
920683.6321451571
894236.8115822044
890269.1406593784
863799.3743766486
872104.2827339901
856511.4457313675
923385.5333687591
924637.942646119
872028.0615634252
871021.1901206491
861066.1183177612
883339.0491547366
885377.2986315354
877385.739748132
896993.908504501
968976.4369006157
881225.1789364289
917521.6456119297
947867.4289270877
896310.732881859
882668.8394762257
944518.5017101658
939151.7065836375
921008.1680966162
897573.4452490723
943479.9180409848
911453.083472311
973493.1465430418
923277.7972531249
957501.5716025515
917591.9805912771
873678.3972192877
874792.1284865502
960851.6903930451
921514.611938722
933888.374123574
930364.397947561
943883.8584106646
905509.7205128465
881499.6782540837
861305.7706343522
898868.3256536266
900177.9813118754
864019.0346090621
911880.215545177
889645.7351201773
934973.7513340507
898113.3831867534
919046.3836782691
875740.6708085644
938416.5825776297
852987.4199854075
937265.4930319055
930021.8127170699
995526.9460408911
970988.5150033322
969514.3876043668
903319.3258439691
867880.6327221165
884720.1122387913
905022.6533939526
960933.1601875892
881672.3516196478
924248.0646901345
884015.1863990009
969139.8417462385
930548.9727318068
920860.9003556827
921421.7656178498
976939.323518279
956296.395056936
932139.2452338017
890319.5200488479
906628.718502061
903091.1755934022
850467.857322847
978579.863690393
918010.7056959807
952877.1633396107
905761.5736212411
921043.0965408604
895617.6490984377
963719.9802939561
915158.7531273719
910441.4105986785
898671.090707846
879002.8514548487
918457.8298396699
937334.3828622792
917040.4125226503
956313.6138207652
909521.6117565902
914239.077330112
963388.5995413053
954008.4713901393
941704.5558765964
876090.8740006471
940277.5237622834
911426.5751614599
959693.8511981713
868628.2268723762
908542.3181840763
963888.3881332348
893010.0407198167
902050.2139438163
926110.1568052077
918692.8333039605
885385.568440058
914280.1502134791
906294.751624194
905107.7656721869
966314.7523574382
912036.3156799143
904485.3946395996
910755.2662364708
912856.4124705088
869177.5563416788
903950.7428499833
928280.8279953792
927139.9597778509
929543.8891973742
934921.677253935
917170.8999474992
885847.6722780564
921545.4952455808
843489.1858500482
901934.6430914449
864223.8449697455
921419.089484934
930495.787636973
898746.3944258541
906079.4288515549
932971.2369140552
928259.1206133305
893924.3049493553
908397.7579221283
920379.4995316109
981186.4867777948
914740.9026606362
883284.4661801357
868363.5363362713
945915.0591290281
924589.0295583643
925336.1336242789
913622.1863267454
934267.4186657441
946121.8646412517
931433.3062532502
895737.9695017249
866506.7693866484
893565.7369080116
878773.8960657837
899201.64485995
929428.2342905002
899039.0933573903
905566.7020606245
914040.3154001785
934741.8943760309
913779.9339881551
939687.610236546
926075.9761211716
952445.8996420256
925497.6937990771
924035.6975923153
873317.5970217134
909977.7000872679
945378.6987889516
931034.0811267437
904533.9311006241
947989.2027105847
855700.2539565889
866969.7148386417
904807.8973567137
918244.5165107879
928304.2943008456
991609.1477268715
925151.0287888362
907166.484486738
904380.5258205521
953807.421790266
902519.3703958457
942230.5786372991
914287.7785145929
952124.8550277131
905382.591176637
972555.8369613646
958493.7813818564
939163.237438112
896591.8691301038
941949.5484578297
945937.4784212578
986939.2700203797
899564.7122551671
915521.7671256163
915154.3526317165
911916.0097734327
902516.3235507668
904432.4089636873
951236.4900121894
916701.8796962465
925950.5520158526
910359.789970991
889142.5725616333
862484.2147877784
839144.9256494069
914952.0641465066
893482.7842790536
910403.9600470345
919117.0204504342
929530.1114892438
924280.0371634392
951269.3494730124
951064.7054179418
893810.9999982084
934720.0172138195
915083.1420647369
889728.4615509515
940493.432672462
886820.6774292302
935884.1398212682
890089.1188485343
915686.3155110343
994863.7458087548
916025.8997416575
975902.7583097599
955158.8815130219
902928.9873514418
936287.1128250109
887665.0769336992
932762.1716775107
939240.4090564232
879102.6110704155
905548.0677194849
984818.8460036246
909933.3849227941
928708.0704770088
926974.7796662392
915067.1434904742
846725.8039497063
906582.5050439236
914244.8137731049
951328.8381372413
930670.8641363257
906069.5927703311
901840.889039252
916043.8709430816
949122.4804818069
923544.7596554069
858610.1734638654
977472.8509071993
893105.9799853559
881955.4516983479
888131.0910461622
921656.8990287827
887526.3146461947
929494.6978983907
924804.0317853559
901643.5363070793
905507.0154635485
940012.3272547582
882337.7836806849
909120.4797413351
897000.8794366731
876489.9697667093
919142.7597314245
926829.5833308096
954542.6095648485
916494.1084335325
968031.9269368565
941887.134074799
967390.9658473567
971599.5692545206
899440.1762962649
933675.9949726029
929500.7202835097
882776.2982289698
935817.3248089948
945949.7220235516
822313.4128726297
916813.192356247
908947.7914743614
870714.816226983
914718.023614096
919394.5146356889
927833.8572917494
944394.7165822773
922501.1695072497
881134.9670666694
925676.0312605214
913290.5020887991
973541.6395514933
943490.0196485845
916127.2153800798
919757.7097459575
908277.1267462177
928513.9653808475
913204.7476498354
943503.0205531786
854393.4010908599
926890.5122628906
907454.7970692357
880556.0735099008
921486.8665848826
906064.3722941591
894732.2176377322
937975.7106155949
928489.2672277275
883678.6494741281
909099.4353547976
924325.2028697215
926163.349018886
878578.6858022877
861430.489219924
860011.1282717823
836037.9129578543
847759.4832781418
820244.324232629
859928.5028213128
848693.7480441779
861621.2589012308
895999.4873924553
826679.3115178389
852820.7092773872
875957.819671093
894130.0536989442
913793.3693609308
942009.4636570606
919524.8935873029
898246.2171516684
881712.1293501495
918284.8221827457
847937.9756494332
808350.0647502188
871627.9274851019
935029.552854069
941061.5018571131
888160.3934942205
877271.3017654042
907741.8706706478
885763.1642099456
934573.9073832938
869734.6941906828
942548.9536321238
897577.4437075844
888289.1514170812
912528.4367606062
911264.0147381471
989280.1383497077
944351.3185952685
963033.7954748443
957478.7369884127
884568.5001359726
944795.6449175356
899350.4033330805
894904.4313826049
904506.5100661123
893288.5513835885
890229.7163350368
916943.3859204524
861632.7081398237
887733.3239931618
892036.7644804507
895059.8766016914
886647.430356876
901397.7347460056
900893.1197690747
889154.6974260774
900762.3617170125
898933.0476418815
932902.9832006774
913468.4653933933
916629.9622200262
873695.5756805767
903586.2087750488
926532.9665034285
917251.9328657167
915228.4558619058
872181.1954920015
897792.968756
921654.3576538991
949810.6251856925
915997.2963513751
896727.4731509541
896341.6395844216
928311.2966517773
903531.6673530126
905587.7016881374
831775.2486571332
906559.4222600241
879004.8054967853
934081.3663674311
880217.8408719394
893989.4950103264
868197.9347825828
913350.5621887203
915646.4832287238
875599.2019025867
954453.675210333
939746.4391519348
894730.8947274012
912493.1739367349
855638.5917799282
905791.3002569969
859111.6963679157
915018.7441127114
893002.7254913545
901219.2095038649
908075.844150238
900965.1374304725
903009.931344565
862300.2178925164
840598.6970743267
915131.7338900147
942724.087339553
922378.535422951
899225.6151402078
868459.8914913293
918256.2454763188
891454.8120951657
920719.096347881
939839.8922344572
863055.8597548951
830409.4229092044
899783.8396973868
887988.3981194252
860028.3951753383
897248.9788651259
876488.5581887793
900411.8341463101
871096.287737709
905782.482962992
925575.7008221529
916632.0213151854
900507.2734421021
908113.0602029013
954638.1155975885
916412.6276261557
942765.8802886195
922948.3775849678
964930.2515152122
915031.7160793475
914773.8622773851
921728.4171093192
906845.3655751534
880592.915674895
877586.2084085455
943549.3957761116
908997.7567775848
893643.3534129714
936461.6686822865
884486.5565855121
875766.3131226706
874282.4422937525
922976.305098772
873988.54853772
918646.3236106096
848707.6283174395
896437.0646582241
838838.8616329462
888083.9752416294
897516.220484266
891497.0403608656
899599.7448714245
910971.1010159578
915523.1737944616
933156.2172069433
889944.2012534018
922913.2719338541
886169.4812482866
905987.9991967217
890257.3587791543
928575.5649955932
866399.7238460314
914700.2993304934
885756.8914489672
875680.7612014688
874583.8135879978
905516.9356085621
868051.3442631592
844135.0365518006
869541.2384744962
906473.0930312534
872690.7342220615
887695.4010469376
920295.2465058872
904640.3145989142
923339.289326027
880661.1466872231
909607.8586825216
892507.2863119144
892446.9575754204
863387.2794730316
858027.4890047673
915359.3851706397
882782.2789706355
914208.4804047737
934623.401473061
914937.0231754987
884870.054512091
897617.0794828539
876546.8520877899
926656.8033269141
951878.2332002188
917760.0037077158
897581.259849418
889543.8656253282
886403.0320354551
885421.8540798104
894631.4257583953
900416.6680712202
955203.7710182995
901098.700599621
879638.2048152103
900302.5816650721
858919.3421492106
866452.4822676389
905439.4990203632
919113.7654073914
868108.9504287278
905162.3190843891
898057.2843743784
888185.6092987023
859553.5878573703
909412.6330504022
906929.2838777904
894492.0873395537
834122.7884356934
905595.6891662371
861863.7405311712
921810.6405305194
828581.1821642723
870054.5884324673
871748.3243350997
866602.6318721715
900795.1400437059
902321.7588497056
894911.0022901781
883111.5363651379
910670.074074591
920551.9344185563
915803.5263970299
933935.2790100344
893430.316257569
877609.5091396528
897009.1566562951
859254.0848075021
864548.1915932901
867164.3760136676
868633.0910686394
836869.3987582198
910916.9840824355
897128.3940412733
892664.3006347504
869845.7638628879
889151.9527256885
839501.725223158
864577.139355327
866219.6441221912
900914.7335237686
803593.1735600568
965522.8312311044
846834.3485368702
883978.0954774092
885472.576052713
895783.4602627992
908603.9801076807
899758.7775873658
907235.6097018691
898228.6064512006
986188.930835384
898188.0708544084
885258.552508309
895410.8717970867
913767.896720761
880524.9032793343
884584.4584728307
918019.9273012597
898291.3137646313
952112.4368629642
930294.8755962639
883511.8389645442
894620.9619678245
876630.3756061178
907990.2408794358
903557.7227877923
832659.43233119
891450.7985096672
894605.4753232158
901512.4747718624
884252.0778556108
867918.2085744776
865934.0659284825
889002.6789176387
840525.4635419538
892313.7578014573
881071.1066961423
908816.6092260391
865849.6633911515
866469.1961915025
924607.563627111
932751.2126979781
906144.4704041295
868245.1697455696
868822.258722323
867679.9243344043
908087.3715818312
887548.6024646079
876547.5459827571
933460.2481362976
885800.1989252332
914790.4983495981
897757.2154093869
898889.6761046259
870269.5064353351
893260.5184015259
875994.641003211
923528.8172404144
903824.8221131451
901180.325621424
981633.2927652742
865515.9515446844
840737.5619596955
914590.6290103309
911386.526696586
858644.3330184817
878834.2699760427
898286.3265692915
905493.3647982297
877049.0626628785
904837.994163265
899719.9912993964
912374.2080712917
968371.4534789762
880308.1875224449
906030.9362017475
962349.9005168783
926570.0034678602
957008.3590547158
919271.307277455
919755.5721361027
899696.8876306731
953288.3067611957
922692.4965276648
841856.6039301148
883520.5509685706
860516.6546430346
869027.5549535393
906545.4659000961
928588.114482725
899087.4907014393
887774.129556261
859982.6460472082
879362.0741743124
946570.1129375845
930639.0973370299
925053.5353726894
914219.0630445625
872381.4523526817
899404.268297069
871533.2598777339
866521.2200946952
900024.1089479895
946607.0824376247
922643.8935636119
902028.1243259814
874942.3657247475
955957.9277599524
969382.9894315884
925878.4707396799
944713.3906842566
933912.7432653389
923881.8104829392
922254.7363370827
901333.2188277915
885789.7719550855
856935.3307189837
888334.6901195121
887124.2801566839
969472.6128305353
881944.2141410587
924053.7350883055
871831.3076722773
919148.4358930085
912429.8447505119
910867.5242448105
938872.3373759319
927625.9161438893
903498.1765487054
911196.5545904143
907930.570269018
869266.8485845528
922955.6625370434
943340.1471265024
921336.163352953
887176.5032164175
891011.886716926
901233.700854497
879489.4686291446
894426.1170409047
905017.1510897952
946547.0807758365
911287.999099053
941904.9950594688
942494.6966571021
913706.9348919806
928545.519764126
949592.2172735678
927603.5194203206
912457.1092044082
924406.002625861
872140.2576846927
857746.8123809367
905721.6907146182
919128.0056857509
911606.8452943682
903759.4005404841
937562.820424136
896350.3849453316
913270.5651041092
911048.0599004871
932179.1273344925
897778.8684061468
922452.6861154758
877179.3964624996
903922.3694472534
905902.8750697593
871914.5593300313
936477.885228113
865878.1797640044
917832.7809377578
906907.6347493804
903737.0851989039
872168.4032863518
898590.0960117499
837403.3723751251
829745.1233765003
922509.0460159169
857874.7272933736
920684.1352089173
926117.6207625589
938582.0499543399
922471.8487842742
954287.9392523952
894863.8193587153
908163.0811032844
927984.3964861131
884462.4735072264
906814.8111666637
907152.8734644409
929166.059400586
906194.4459751323
892143.2561880965
841581.659039509
894174.5675294106
856568.7936578074
915836.8784247469
938750.4018302355
909543.6728743208
919214.1205570116
872995.4948783389
957587.1628383538
957443.7804370541
929429.3456744784
879556.026550658
896293.273065621
856547.1812193873
869247.6760119989
903047.056443477
894171.4005138418
873264.9972231332
894788.446571379
896966.7085586009
885861.0771848273
848691.8134500929
864843.3053544238
861420.9268978504
896636.6350804036
882319.3979021064
919262.6833629934
960831.1404630914
890246.4632024183
873821.0885810233
887448.4925989318
919517.0132561673
920869.991552759
907130.1324887385
885661.7210641303
914859.0722789783
913507.1041333014
918037.3636271306
901806.5737604955
906547.1085334343
941671.6289459676
913368.5679981266
968106.6906899549
947859.2930214591
906093.6969926835
890967.1766036681
977277.7648544367
880410.007745001
894912.048275419
918425.4614457139
923627.6072559119
961306.1307060469
925449.0947961407
962179.5875262497
938487.6788963745
897124.5809065641
861620.2605568466
896357.5728472616
898093.7577778273
904329.0443485877
886984.6735595637
940070.1944107991
898388.8609023078
910218.3980341416
882827.1608063187
894835.6882188814
936976.8152718581
961963.8419652851
875598.736299173
896496.967273589
897342.138888543
878593.8951440749
929540.0950402205
930492.5085770064
890601.0717544626
945594.8105726345
913473.561031539
873760.2661312281
918377.4528717236
893748.4252530583
908991.3832752723
874792.0309383897
927575.4052424622
864697.272187497
881001.59477355
946380.5910006491
893274.5018688212
877042.908378107
870164.1825285398
903520.1493201591
919211.5177529906
905064.3058270668
894093.6165424306
922357.0698991185
931243.1998971552
891314.4125365741
915540.3978174254
912390.9437397332
900642.2683035298
893489.559508855
918879.7953557505
898838.5408442349
912320.1039743582
914611.3057461474
945342.0521596503
912400.954214884
850373.7739118892
912908.63725072
943796.1502313938
887818.8988539437
917222.723118423
895008.2820248515
925181.6595732749
933583.8217637208
884489.1535962324
964735.2530708511
935290.7141875997
877688.1749465121
926209.7943476541
884349.8123910273
888808.2920766925
946144.6574046812
892935.0183750205
911711.8919877547
937179.7652429277
885025.1451405587
918440.831680702
884238.0868633841
908630.22368865
912583.0421565368
909797.2172670779
881853.6270203111
931116.3064162799
868424.3524550092
841072.084136548
864434.4224609332
926267.7134282114
894293.6730384037
921994.2372915563
890419.540187702
941700.8607268916
904114.8409091479
894940.0187345224
928736.9342030557
900431.8693147725
909644.1400697171
819963.5324679282
907372.9855094603
905000.5611943305
879794.5685225879
889208.8354942715
951274.9481094244
870652.4333680668
919952.9152702675
868416.0458160434
900230.926005445
900185.7218385094
902905.9783152761
869420.3824357791
889574.1932000765
927950.6836081923
913418.4966601678
920724.9233560446
898071.5616958644
911478.5466796681
861814.3823074887
921846.3775793896
937853.3224953916
898633.372055532
882047.5552598597
914943.696108418
932430.3056012483
960069.150738386
929746.3195198686
907614.9079457419
900759.4160160548
884389.3257308393
849814.837090139
871048.0690940039
888818.2997424626
881347.2370355611
926111.5809733483
873972.2555558481
892947.2717831242
951913.2176552122
919857.562172144
861970.8633339629
902205.0771407275
896759.2195924646
845004.6916892212
892327.7984310442
867798.7318179663
871670.4248500403
892081.0275273095
912903.4888498066
927005.0648175841
917335.9274306763
871102.0446891291
879257.8045929894
929035.5261423087
876812.4233371038
910839.2561774477
920597.0126633667
888167.2637949083
929287.0175721205
898450.3319950358
906264.9250637088
935686.0887781819
950447.105138499
932037.6921446929
916655.4277968258
940783.2800949276
917245.2220390546
864452.3106292328
934121.8988655363
896437.0537479776
901872.2152766236
878850.5884515075
899720.0302726824
960411.6687401943
883122.9398540675
905761.7996143734
931649.6260211463
896870.2500744266
840383.4097742629
857624.9031207091
914724.5991138062
842048.8647535839
876175.1520401109
882175.4089734245
959739.8265535734
888510.5097805881
907454.3906545346
909740.7231754437
916207.8233433713
922654.439158363
908854.6036204547
918341.5687297089
872976.4674861599
934330.3288898647
963501.7619408597
909674.4566391879
924810.6739849118
918754.3489780622
913191.1926187056
934093.0589068702
928633.7658426133
894277.5544259734
893729.0526570114
909978.3395357649
901560.060062286
924157.3482366155
951351.3040588093
913340.9415289038
865853.4096469539
880718.3544130111
918341.1548271247
889803.0738893328
859973.7495996882
877487.3079582425
878847.9989650366
879166.1106201322
925163.7169235642
953998.2008753906
928078.5904756449
873696.2877243906
877012.5306216716
877493.769167538
881541.7113620392
848457.1952052221
923966.8996971468
943975.3928378429
924080.2066273694
927167.3200657764
901999.3661531105
812696.2948894198
818184.9662747644
898550.5203091912
897849.1119927429
887240.2993254657
931809.7273074267
926340.2359386594
958434.3982192222
869241.8121491491
882734.7647285196
863983.6399573621
968659.468835745
924487.7033636933
954793.4645412802
865992.5253685405
891774.2688455365
918112.2709723169
936960.0967489369
940053.1351754325
894972.4352518637
896469.801978284
864060.1293547386
874466.9493812886
868465.964057975
907163.7513848594
924061.0153619873
961830.9889894121
899031.3952671739
920606.5991953458
950596.4257739657
881161.0200030836
919802.2448827648
879323.7944130478
896702.6625939906
920246.0604256538
931545.6099080718
903322.6370413129
939122.8238254241
848342.871260449
961796.4503464657
925477.5160835008
883746.430471611
922639.0535108617
966151.4382013073
877155.3895429748
985715.0735359564
934074.5101802726
856413.3754759794
884361.837423156
881976.6150218328
887035.6452720754
881098.5031739313
910982.1237274567
929657.9879327025
865965.7807897257
905324.1542985793
899117.8844593195
904624.4672719934
853139.4337366619
883235.609853386
896027.7636222087
866632.2360431831
870028.490116375
920299.1558418376
914253.4702196144
958392.3652497742
924596.2729323544
900662.7232674239
858678.1692550275
880424.4558952453
903340.6111881081
949332.3891336829
889393.7427320061
911605.3059831571
921236.8698871848
928610.6404441348
928159.4956540745
875394.0385170521
910630.4430331341
879555.6332023626
929019.9470248108
951642.3165005222
918295.5076295463
904417.5694119558
896656.5638478007
914388.1029371391
922683.1416800236
914158.761076516
866528.711126663
858268.9468305313
874366.3971881806
922195.146199669
869365.8788650341
868792.6091843522
898057.6391576771
915360.1817850643
866335.1830665641
894285.2760022483
876322.7995921639
886697.8058363758
959257.4217349419
950676.8352879137
914360.525495342
922959.5413573054
894753.2018738426
918440.8970450261
928018.2788709085
899549.7243515453
872730.3154870006
893837.0662773293
933022.1637225968
895646.0698228446
879348.6475781528
877004.3209885652
905990.6820541527
923308.797774964
902470.6461510616
903636.8731825047
911259.1018693582
944884.1062116786
872991.110209506
912965.406862932
840493.4611719907
925118.1521367736
889211.4137572986
872629.0480336547
903043.1669658923
892771.5735540721
914202.0707982602
883105.7256985016
861269.7372548692
873808.0434674271
895395.9803362295
908156.4548613355
838525.7710427966
900274.834880702
907003.7533750883
899541.0265260125
898352.1523335581
871633.6577977636
882655.3559187078
868233.1646964396
844534.6701310277
868816.6312225312
859484.5639710131
844885.9103765283
863552.6614391503
933081.6951589365
935564.6175359408
896077.1835702234
880682.0872618584
886330.7456108984
903159.715617422
857726.8992814673
909313.6226031147
937633.1345824248
898729.726219445
897657.617514255
868931.3864669041
896493.8350774723
949744.0383460082
952777.7172725797
935773.835857244
902898.2291000686
860049.5150011168
901621.6325604557
879085.7367781387
915642.354654242
896080.1721888208
873720.5903819357
937436.7552336627
944187.720744052
921419.052913171
893555.8167410851
907105.9042278652
908150.3003735626
867850.0301782445
939738.5906419908
883641.8407648429
894882.9175468776
889438.4639881586
926238.1940887512
876843.8148487126
915029.9882681174
903508.8733470272
963926.8450855012
911518.4634836125
944348.0995414194
889163.5212589877
855804.1676363794
939028.973673684
859967.5433709291
887049.5617282118
921885.2697455827
914336.8074231078
992121.912760861
904941.2537588894
897943.0324172741
885879.6477360809
913006.8357153784
939113.0463552293
916261.3436556933
862697.5446168315
953823.764238738
929957.0275214489
875098.1714650434
894746.1820695922
929601.2833351616
975801.4542618166
890205.2198496079
872447.0080986253
893853.4690089282
941529.2055805889
946441.2668136621
894745.4977082158
955118.1152643347
975622.8634820697
927330.1953614848
873345.7419026564
895565.6241056642
878845.4509705559
919739.6874974116
912622.5236862912
886007.5035372665
878081.4930504048
899142.519225782
898397.5820634547
911432.4065634925
868102.1147259693
834960.6675509466
890440.8200385077
875677.2431887118
884388.6510016243
895098.826477316
890707.0466158562
853304.0134173115
901558.0668817628
913451.6230092724
901466.905799902
863211.5642537256
885592.6993708175
969379.0711512538
918447.5165950768
883037.1897023772
921205.7354732291
942394.291907694
903450.1810058337
940229.590767733
927656.4361934522
915821.9142830714
843889.2330366429
855456.2004542574
921085.8865359793
863107.5062818709
961338.4376920168
859241.1197664673
933683.5445053154
851855.1119086125
885725.4159764461
883320.2417088775
931443.4931059871
937290.2451678356
839019.5108944876
930777.4662860427
913755.5253425436
872442.5480640726
888830.2334507024
856884.9875025011
848718.0772195477
937919.3526019149
866109.3716496567
869539.0853628656
907964.3597416072
881348.5657859452
913364.9964959677
891498.9448717332
868362.8429133203
880263.7416208009
861357.2029942446
852289.0660337317
864890.681739327
829610.0821111058
864683.9331491436
879709.4838535122
914949.7662242893
894391.8192615304
891647.3969653281
893413.9183357516
887122.1063728677
852974.2480767509
876855.6444474845
846144.4194851271
816495.8191897683
890961.9085614758
869057.3116003152
906132.1023063776
891905.5296797182
895125.1807204243
960430.4114285705
843132.216804212
907620.25684745
892241.630558341
923902.6879369696
847265.0249833993
840672.4956977193
884609.7350799986
905784.7371303085
859264.4228487213
873802.1332353232
903286.2452901835
894654.1560133705
884864.0034049724
896748.4394650585
873158.3811937021
897289.8215909794
830304.6226569675
885626.3993917464
893589.2997953861
855713.3878679643
884638.7696095598
891423.7050202424
884941.8271000944
810272.5158491831
869591.055267599
854620.6133554126
895203.7701126933
858875.7865395206
896103.5576359842
885024.269402144
867840.6258380809
858587.973943878
891693.6877196075
885823.2701653484
862149.541281173
850718.6360671623
828807.5895233967
874300.3366499594
841378.9684469067
854442.467914334
867683.2870523201
858756.6788609265
914420.4863402499
855537.7494903491
842700.6883113161
828994.3598032279
838642.56596616
859967.9548001923
892560.0863054045
801841.0404818598
836690.3683296575
783255.4068488665
821518.4340395681
904446.8379018481
844767.2294357684
865940.4206414171
860118.861518871
882929.0840682155
901987.5792895262
861877.4181828741
865146.8567483528
810173.0179860219
841444.2498959887
856718.3834783155
796669.1567330742
820760.7176603654
797128.3992602536
822242.2885328266
818783.3974781614
821688.2810963388
792626.1583874302
779242.7983515281
801192.2599887126
832727.859299063
843343.8262826512
833897.4119395635
854532.6542698848
824785.7622736832
825164.165951055
843955.371302071
895900.9333268232
877002.906025378
904182.7503978256
874137.7164442376
879905.0481647109
910012.683559319
879880.7976281377
895723.9803712573
837260.2357887495
889696.8898807154
902708.2266472182
873963.5330883514
879902.8822041852
863840.0019948089
846475.9404603057
886371.2326007576
899080.1974162427
902080.375906847
908945.1010726527
849356.5229137391
872912.7994301931
868110.5206220974
892690.045489531
870022.7400325828
840753.7212513243
909404.6911458587
899805.7617162531
862852.0129625874
887882.9128849576
928221.4034834462
930737.351758128
872858.5057090854
886893.2333364123
872647.7856401894
886908.8636204973
843526.8062774206
842563.6966110463
829351.0476214513
855856.9383087333
907030.6906729685
876131.9427142306
875806.405432624
890641.2708282187
855185.1149011021
898598.9366513661
887939.7570790849
842064.4761843483
849975.7929672457
887130.7714278619
886099.0935662701
865860.9843825614
848808.5358768273
863941.8350491524
878663.6188996155
881086.8124283056
870506.1606353053
881165.5595207056
875942.3550845888
904137.7643270416
850168.6762481472
841027.7598479954
854466.6321266708
880142.0500842624
906316.5027208542
863113.8060365275
863033.4470313778
865372.0957054845
865827.2190589372
866766.1850918254
879606.2588042319
861568.516196236
847620.5692679402
842244.2850194192
877067.391450773
898760.3455620799
894291.2703534258
873781.905824896
796509.5339765777
850546.364808579
854995.1153209605
[truncated: 4,287,571 more chars]
