# Supplementary material for: Comprehensive view of microscopic interactions between DNA-coated colloids
Source: Nat Commun. 2022 Apr 28;13:2304. doi: 10.1038/s41467-022-29853-w (PMC9051097; doi:10.1038/s41467-022-29853-w)
Supplement: Supplementary file 2 — Source data files [file 41467_2022_29853_MOESM2_ESM.zip › Fig1_Fig2_59.8C_A6B6.txt]

original data is:/Volumes/GoogleDrive/Shared drives/PineGroup/Fan/TIRM/Data files/2020.1.18/p2/p2-89set-DV1000-5um0.3%A6.txt
825729.7599661069
811377.3159661067
840202.9649661069
779308.5139661068
824388.9409661067
850916.5299661069
832791.4579661067
839128.8879661069
880840.0319661067
863731.3989661068
869361.9329661068
881020.1829661068
879842.3169661069
903412.5369661069
885291.0009661068
889844.4269661068
895956.0489661067
896294.6879661067
941362.3819661068
873474.8449661068
931520.4969661068
888243.8849661069
907715.5099661069
916000.3769661069
886184.7969661069
910108.805966107
878969.0799661067
887645.1259661068
856516.950966107
908132.3649661068
857673.6329661068
889418.7359661069
873781.0119661067
871626.1759661068
847819.8149661068
811077.3589661068
867307.6649661066
863046.3379661066
897354.5429661067
888585.1969661068
894384.646966107
901558.5209661068
841025.2439661068
860230.6249661066
893213.8199661069
943856.9559661068
881700.4869661068
914861.9569661068
939706.4649661069
900642.8389661068
884365.9529661068
931319.6819661066
872798.7949661068
897694.2129661066
898748.780966107
907845.7369661068
842944.9819661069
880848.2189661069
893121.291966107
890078.308966107
897932.1299661067
875387.7789661067
861608.7929661067
887578.6459661068
929889.0449661068
889260.2459661069
859496.3129661067
880430.865966107
958935.1409661069
917841.7959661067
908436.5569661066
917868.4069661067
920171.5679661066
907342.3939661069
929252.5609661068
901173.1999661068
883739.3119661068
931520.4969661068
866307.8479661068
875670.970966107
889151.8379661066
894713.6889661069
883220.5159661069
900916.4979661067
852373.3009661068
837545.0349661068
873531.2289661069
903627.6019661068
842764.6439661069
878724.5509661068
909210.9689661069
930016.4429661066
854112.4209661067
910719.973966107
889251.905966107
886251.0749661068
893020.3739661069
960677.2499661066
910004.1149661068
835331.473966107
845969.2589661067
875857.1659661068
943716.4699661068
914588.7939661068
870736.7139661068
920867.3919661068
889685.7899661066
900309.5369661069
916999.8689661068
873708.4799661068
903446.9409661067
860997.4839661068
907541.9299661068
873176.9349661067
913717.4979661067
931246.6799661068
876383.7849661068
881020.1829661068
875363.5139661068
913682.3279661068
890095.0189661069
864267.5859661067
921028.1119661068
931721.3959661068
905187.6519661068
843396.1539661067
899072.4389661069
857168.666966107
895643.0299661069
878406.859966107
874708.8449661068
874515.0519661068
932772.9249661069
829042.2069661068
839687.9699661068
827386.385966107
848915.6449661066
857440.4999661066
829843.3739661069
818464.0259661069
814184.9989661069
798826.4819661069
768072.3499661067
809164.1129661067
870040.8019661068
857075.5059661069
860723.4529661068
838020.3229661067
861922.6119661068
860465.2369661068
816297.8819661068
847090.788966107
817379.5599661067
854853.2529661066
824273.7989661067
835501.3439661069
847903.4269661068
856710.8139661069
835597.3869661067
887769.8029661069
914439.0619661068
959931.2589661067
922943.098966107
844013.5149661067
855564.3909661069
862495.9069661067
875784.2979661068
868500.8559661068
839934.1949661069
868803.6379661069
886856.2989661067
889135.1619661069
882513.2739661068
887279.6049661068
834188.4459661068
899132.0849661068
930061.950966107
858225.8729661067
875452.4929661069
887545.4099661068
867482.4669661068
899328.1179661069
875986.7379661067
860950.4949661067
869130.5549661068
884341.1999661068
837144.4179661067
891433.8359661067
875533.3979661067
887703.3049661068
833908.683966107
860668.666966107
835301.9379661067
846256.9429661066
879075.0839661069
868453.0669661069
874022.8709661069
875824.7789661067
887869.5689661067
842239.0889661068
836966.484966107
805873.0949661068
820014.0509661068
824410.5339661068
830317.4979661067
883393.3819661068
886350.5079661068
875938.1439661069
863164.3769661069
888260.5289661067
874458.5449661068
897609.271966107
857852.4519661067
813209.6269661069
861553.8979661067
836077.9249661069
888094.1219661068
825643.1279661066
846590.2899661066
857052.2179661067
875274.5519661068
854976.8469661067
831984.7519661069
833967.5669661069
897668.7289661069
880545.3949661066
890889.4689661069
856044.2859661069
845122.450966107
841421.990966107
870120.7369661068
842764.6439661069
850044.7899661066
877292.6389661068
917868.4069661067
891333.2879661068
801843.4429661066
898816.9009661069
864685.9459661068
834940.2899661066
857883.558966107
827299.4149661066
863550.1879661067
885630.1059661068
851016.0499661069
833077.8369661069
866402.9719661067
861593.1079661066
862999.1309661069
868739.8769661069
874329.4119661069
872798.7949661068
833511.4409661067
852788.2159661069
888901.7619661067
859192.0099661069
851828.3609661069
868198.2789661067
871882.9259661068
876254.098966107
880324.5439661068
912382.8949661066
853241.9989661069
865998.8349661068
873297.6859661068
877829.0729661067
837211.1609661069
860043.0249661068
833504.0879661066
897074.5039661068
831208.8159661067
901747.0169661068
870416.6199661067
887155.0619661068
859059.430966107
940152.4439661067
877520.1389661068
846976.9879661067
842186.5679661066
844081.3279661068
909550.723966107
859379.2489661069
915426.4099661068
878912.0119661067
899302.5439661068
828867.6069661069
860488.7049661067
877845.3389661068
899123.5629661067
909045.5369661069
933936.8709661069
928263.1539661067
869785.1069661069
894544.9199661068
883533.3699661067
845742.2739661068
903171.7829661069
895220.3699661067
914720.9499661068
946468.0399661066
863077.8119661068
894679.930966107
830872.5269661068
844051.1879661067
869633.3569661069
849098.5519661068
862857.541966107
911900.9149661066
905481.2859661069
898621.0839661069
874248.7229661068
866268.2189661069
881298.7379661067
922978.9669661068
855912.6499661068
848808.984966107
864583.2929661067
918667.4579661067
874402.0449661068
878415.0029661066
934001.1079661066
870600.6459661068
845727.1449661066
855208.6779661069
875314.9869661068
917788.5769661067
884985.1959661068
946053.8369661069
885613.5579661068
864630.6689661068
875986.7379661067
867117.0509661068
892457.3209661068
899626.5899661069
875428.223966107
872204.0699661069
865468.4679661067
853288.1729661068
923849.598966107
902338.7069661068
842614.4209661067
858210.3079661068
863290.3189661067
939056.8159661067
842907.4049661069
872927.4879661067
925983.5629661067
838354.8239661069
883698.115966107
842456.7419661067
926823.5689661067
908941.0839661069
834114.8069661066
830762.9249661069
901489.9959661069
838168.9579661067
906683.6629661068
876537.8369661069
900642.8389661068
921242.490966107
936181.0809661068
925866.260966107
899080.9589661069
949140.5969661067
864520.1339661067
870440.6189661068
908993.3079661068
869713.2189661069
869417.8009661068
813462.0239661068
867466.5729661067
861114.9779661067
879883.1629661068
845402.0179661068
858459.4219661069
854467.2469661068
880578.1229661067
888210.5999661067
925018.9389661069
843260.7529661066
906527.7839661068
892247.4039661067
905809.6849661067
879466.6999661068
904506.1019661068
890003.1199661067
856338.6739661067
850541.6219661068
877381.9999661066
849914.9419661069
878187.0509661068
868468.9959661069
853850.3429661067
904618.1869661068
862715.9969661068
891232.7629661069
877162.6899661068
858506.146966107
857285.1459661068
878879.4039661067
861483.3279661068
875743.8209661068
817903.723966107
864899.2249661067
848763.2819661067
895152.7799661069
914579.984966107
861161.9839661068
858202.5249661068
871947.135966107
906865.5869661069
860927.0029661066
862118.8629661067
900753.9939661068
852096.9089661068
888843.430966107
903446.9409661067
919547.9819661069
902347.2879661068
923867.5669661069
820213.5499661069
872324.558966107
922943.098966107
874280.9969661068
891995.6309661069
882004.0859661067
847432.3679661069
880038.4149661066
888501.9259661068
913805.433966107
910623.8799661067
908462.6399661067
858841.1519661068
851920.4159661068
898042.6339661067
902304.3849661069
863069.9429661066
892339.7559661069
826430.6869661068
866323.700966107
872043.4689661069
906224.8359661067
816439.1199661067
839091.6409661069
818655.6919661069
820905.4019661068
806024.6279661066
828082.788966107
824209.0459661067
827981.1599661068
799199.0069661068
839113.9889661067
811796.220966107
828002.9349661067
786134.9749661067
802430.3689661068
807321.8039661068
769398.2739661068
763525.2259661069
812866.3319661068
825809.1879661067
795435.1399661067
767852.8389661068
848222.8209661068
757378.115966107
781482.5069661068
735538.8279661068
721697.0279661068
753786.5089661067
808325.058966107
769952.578966107
822070.5569661066
781151.7679661068
793826.8369661069
791153.6719661069
758117.5479661068
781865.4639661068
844149.1509661069
765452.4489661069
806134.8679661069
827429.8769661069
766869.6679661067
797238.5699661069
778380.3909661069
828780.3329661067
836677.5019661069
826553.6489661068
796335.8639661067
833459.973966107
842029.0449661068
834313.6619661069
884506.2399661068
909664.0299661069
840643.8109661068
839054.3979661067
888027.575966107
864038.8389661068
888010.9409661067
864796.521966107
852357.9409661067
882357.1719661069
851069.6459661068
818804.8269661067
819216.9959661069
868843.4929661069
871129.1409661069
851184.5189661069
851720.9879661067
880324.5439661068
873732.655966107
892709.348966107
813581.2639661068
889101.8119661068
853503.7149661069
827473.3739661069
840651.2869661069
906415.2369661068
859839.8819661068
870600.6459661068
858015.7849661068
901721.3079661068
896362.4459661068
850465.1489661068
892037.5829661067
884910.8419661068
871513.8939661069
866569.4879661067
855046.3829661068
852803.5909661069
843418.723966107
822916.0499661069
917921.6349661069
848808.984966107
940989.7699661066
886516.2789661067
876821.7539661068
880447.2259661069
857456.0379661068
877495.7589661067
866561.5569661066
905299.9019661068
849312.038966107
844737.396966107
903034.2649661067
864583.2929661067
893407.3479661068
890546.4319661066
835464.4099661068
837366.9369661068
826242.6959661068
869697.2449661067
888726.7909661068
844624.2109661067
858537.2989661067
826720.0659661067
848702.3519661068
883747.5519661068
879132.1739661067
909167.4289661068
977520.4899661068
890772.3049661068
906155.6179661069
913067.2819661067
960279.8929661068
898187.1779661069
890078.308966107
877536.3939661069
881356.1089661068
913629.5779661068
903369.5359661069
896243.8759661068
895862.9669661068
927212.4609661067
903094.4239661067
866371.2619661067
911445.680966107
876213.578966107
912058.598966107
917416.2129661066
931374.4419661069
924182.1179661069
894629.2969661069
898110.6489661068
916884.7749661068
932891.9389661069
903756.6889661069
921984.635966107
904023.5819661068
877633.9319661066
902999.8919661068
865318.1799661068
875751.9159661068
913524.095966107
906121.0129661069
898885.0299661069
924209.0889661068
913119.9689661069
896591.2019661067
873241.3319661068
897371.5209661068
904428.5199661066
901096.1749661069
878773.4459661068
874337.4819661069
909481.010966107
853665.4399661068
909969.2229661068
888810.1019661068
881848.1579661069
929243.4749661067
891534.4049661069
867291.7779661068
876100.1439661069
882965.4529661068
865294.4549661067
830682.5679661066
861993.2529661066
949652.2289661069
915276.4109661069
850595.1599661068
887803.055966107
843087.8019661068
860285.3559661068
842960.0129661069
867267.9469661068
906441.2069661068
867442.7329661066
889602.3189661067
870664.6729661068
881306.933966107
842584.3819661068
856470.4369661068
869154.484966107
910527.805966107
868142.5629661067
869721.2059661068
862134.5659661067
877479.5059661069
870088.760966107
915797.200966107
863510.8039661068
901267.359966107
927366.2969661069
896142.2699661066
872324.558966107
836040.9419661069
813041.4479661067
818712.4989661069
837300.1689661068
802771.9879661067
887578.6459661068
855092.7469661068
890956.4329661068
911139.521966107
847105.9639661068
878553.4579661067
871008.973966107
846559.9749661067
846726.7329661066
961715.7659661069
947608.9249661069
884811.7229661068
914738.5729661067
858241.4389661069
855765.5739661069
917088.4219661069
935600.6269661069
896353.9749661067
858817.7709661068
832123.9829661066
854428.6649661066
889769.2759661069
854405.5179661068
880553.5769661067
875533.3979661067
849533.260966107
907993.3719661068
923750.7869661069
856656.5239661068
864496.4519661067
896557.3049661068
890462.8029661069
898604.0609661068
878211.4689661069
893281.1249661066
840120.8229661067
870712.6989661069
854382.3719661068
814824.7829661069
826698.3559661068
867307.6649661066
807066.1879661067
939465.0639661069
873700.4219661069
867609.6379661069
874418.1869661068
865009.8539661069
895380.9349661067
916185.9629661066
877430.7499661066
889602.3189661067
875048.183966107
917345.3199661069
860222.8069661066
911883.3979661067
907342.3939661069
911664.4879661067
862275.9249661069
939975.8609661069
890847.6209661069
916353.9369661068
943791.3909661069
863298.1919661069
917877.2779661068
836603.4349661067
913181.4439661067
878496.4419661069
859449.4839661068
871185.2299661068
913058.5019661069
849327.291966107
842284.1109661069
914641.6519661068
904678.5519661068
867712.9919661067
900702.6879661067
834571.5749661068
862071.7549661067
892700.9459661068
910292.0729661067
906077.760966107
920956.6739661067
891953.6819661066
917868.4069661067
899686.3079661068
897677.2229661068
928626.0009661068
897974.6279661066
910108.805966107
835885.6449661066
842854.8039661068
871529.9319661066
899549.8219661068
885977.7439661068
866046.3619661068
875072.4319661066
915823.6969661068
879589.1489661068
881569.2649661067
921028.1119661068
906077.760966107
851475.663966107
830675.2629661069
847280.521966107
832343.9149661066
842832.2619661067
850044.7899661066
878040.5709661068
873950.2989661067
885307.5359661069
935186.4459661068
843524.0709661068
888435.3209661068
862833.9479661067
829413.4699661068
884225.7079661067
891702.0699661069
839195.9389661069
931831.0119661067
868939.1599661068
874014.8069661066
975288.7699661066
869513.5909661069
831684.4589661069
887445.7149661069
901738.4469661068
909611.7319661069
876011.0369661069
913111.1869661068
892759.7709661068
922952.0649661068
920358.8039661068
888851.7639661068
901635.6239661069
933579.1379661069
903713.655966107
878187.0509661068
918276.6419661068
895643.0299661069
864275.4759661069
904928.7179661067
886706.990966107
924658.8349661068
910187.3399661069
923041.7419661067
832014.0599661067
868883.3519661068
965784.0579661068
864922.9289661068
975518.4869661068
883245.2069661068
940422.0909661069
939576.4649661069
919343.2689661069
872847.0499661069
956679.5949661068
942865.058966107
855951.3619661068
890512.9789661069
927402.5009661068
926561.4719661067
894199.1369661067
886599.1879661067
906311.3719661068
846082.7959661067
898161.666966107
871610.1339661067
892675.7369661068
942827.6689661068
877633.9319661066
861208.9959661069
934138.7879661068
918703.0029661066
913884.5909661069
889452.1089661068
884580.5279661068
911830.8499661067
940887.3529661067
953707.3709661069
923939.4459661068
905999.9159661068
858833.3579661066
868198.2789661067
847493.1209661069
890379.1899661068
905161.7529661066
904678.5519661068
890220.3669661067
869481.6589661068
835279.7879661068
879883.1629661068
864417.5189661069
894950.0709661068
834571.5749661068
885837.0009661068
904488.859966107
878512.7319661069
858630.7699661066
921394.4019661068
891283.0229661067
873821.3129661067
885497.7419661067
875905.7509661068
879107.7059661068
913585.6249661066
910457.9469661068
932315.453966107
900275.3649661068
930143.8759661068
916707.7619661067
876570.2749661068
899780.1649661066
913981.3559661068
848908.0259661069
874006.7429661069
873345.9949661067
879613.6429661068
857052.2179661067
904480.2399661068
910685.0279661068
885100.8819661068
887329.4319661066
873144.740966107
934974.8919661068
917859.5369661069
922468.1039661069
914289.3789661068
883731.0729661067
937399.5499661069
951989.8169661069
952752.4289661068
941511.5079661068
919797.3169661069
950031.5619661068
933423.2859661069
924263.0359661069
940580.2289661069
910492.8749661066
909681.4649661069
833997.010966107
861687.2269661068
896218.4729661068
882061.5459661067
878008.0259661069
899311.0689661067
902587.6139661067
882735.1959661068
905239.4569661068
976158.2569661068
904385.4249661069
946411.5369661069
972609.8939661069
887769.8029661069
914069.3419661068
892289.3799661067
921349.7169661068
929188.9589661069
921349.7169661068
926778.3699661067
920885.2469661068
925694.8719661068
874757.305966107
882776.3049661068
875379.6899661068
965891.8299661067
840793.3519661068
903292.1439661069
888860.095966107
869449.7289661069
923203.2029661068
912093.646966107
899626.5899661069
889143.4999661066
874450.4729661068
923589.1389661068
949671.1879661067
923696.8979661067
895296.4199661068
891492.4979661067
883574.5509661068
851636.6419661068
846939.0619661068
824590.5139661068
809921.4039661067
823138.4519661067
838220.9929661069
805425.7079661067
765458.6819661066
785407.1479661067
781352.7729661067
764891.9619661069
711231.2649661067
827248.6909661067
824331.365966107
782528.3869661067
777711.4129661068
795025.7639661068
826582.5859661067
784517.1779661069
835560.4449661069
815578.3079661068
804944.4459661068
806983.3199661069
854698.8099661067
931894.9669661068
879793.3049661068
892406.9319661066
870240.6659661068
897133.8919661068
904273.3959661068
861569.5809661068
861365.7359661069
894578.6689661068
905299.9019661068
838325.0799661067
854490.3979661067
887670.058966107
867824.3229661067
822321.1629661068
866498.1169661067
892423.7279661067
906571.0779661068
858109.1449661066
858194.7429661069
874321.3419661068
886309.0749661068
946637.5889661068
888160.6769661068
876011.0369661069
910763.6589661068
948695.7259661069
861789.2119661069
922916.1989661069
917114.990966107
930444.3879661069
971171.8389661068
882603.6739661067
881192.2109661067
866101.8159661067
907793.6419661068
850182.3179661066
901952.7359661069
864496.4519661067
908123.6769661068
924658.8349661068
865136.3209661068
919654.8239661069
915179.3779661066
915320.5229661067
887304.5179661068
909437.4449661069
939186.6759661068
884588.7829661069
887528.791966107
935140.4479661067
861193.3249661068
835412.7079661067
919245.3939661069
914271.771966107
902613.3709661069
910082.6309661069
857339.5139661068
862731.7219661067
843110.3569661069
871898.9769661068
929798.0659661067
916239.0009661068
884308.1989661069
896616.6259661068
860316.6349661069
864220.2499661066
845568.3319661068
859363.6429661068
866664.6679661067
902158.5469661069
886997.3569661069
850251.0979661068
842134.0539661068
865579.2389661067
854737.4159661068
853780.9949661067
802532.8249661068
906302.7179661067
890320.6699661068
907828.3709661069
894123.2679661068
904721.6739661067
857751.3719661068
902029.9049661069
885357.1479661067
891517.6419661068
843245.7109661067
854089.2909661068
894266.5859661067
930881.8349661068
859535.3419661068
826018.6619661069
893163.3479661068
875331.1619661069
920109.1719661069
885977.7439661068
897932.1299661067
963506.7569661068
849441.7079661067
869098.6499661068
908958.4919661067
856214.6969661068
900608.6429661068
860934.8339661069
875849.0689661067
857860.2289661069
849159.5369661069
923643.0149661067
874369.7619661067
856152.7219661067
873644.0169661068
886060.5539661068
915373.4639661068
897006.6419661068
920581.8009661068
893331.609966107
892516.1149661068
931639.1999661068
878235.8879661069
881675.8799661067
844767.5849661068
865349.8149661068
892944.6989661069
919761.6899661068
880406.3279661068
877609.5459661067
926507.2639661068
922432.2739661068
948298.5259661069
908610.4699661068
873507.0629661067
970054.021966107
847265.3399661069
873370.1519661068
843569.2269661068
869322.0319661067
907837.0539661068
932608.1849661067
918809.6539661067
849678.260966107
893996.8479661068
902458.8519661068
934919.7189661069
889485.484966107
872493.2969661069
873490.953966107
864393.8419661068
822629.2529661066
872107.7029661068
880930.098966107
863794.4459661068
905420.8169661069
908688.7519661069
854012.1959661068
864978.2429661069
907958.6299661067
926073.8149661068
957170.305966107
888110.7599661069
942715.5159661069
970795.655966107
940403.4899661068
898212.6909661067
903868.5929661067
944128.6789661068
895490.8279661068
888518.578966107
888735.1209661069
919966.5839661069
897235.7179661067
982581.0259661069
896667.4789661069
880005.7259661069
968524.8119661068
983077.723966107
923571.1819661066
925109.0079661068
926977.2789661067
922790.6899661068
901455.7379661067
865761.2789661067
925667.8159661067
891040.1519661068
975488.5179661068
852803.5909661069
875824.7789661067
927022.4969661068
903137.3999661068
891224.3869661067
899899.6479661067
908097.6129661067
922934.1319661068
897728.1929661066
923274.9809661068
934974.8919661068
902295.8049661068
909315.4829661066
856633.2589661067
904144.1649661066
925992.5879661066
911559.4479661067
946599.9069661067
974769.7979661068
892616.9229661068
873909.9869661068
962299.0709661068
927900.5839661069
951199.8649661068
925911.3739661069
944897.8249661068
864891.3239661069
926787.4089661068
881766.1129661067
884877.7999661069
885514.2849661068
863920.5679661066
910405.558966107
963906.723966107
858467.2089661069
947269.2079661067
935794.0329661069
929225.3019661068
898646.6209661069
935701.9249661069
903360.9359661068
937945.1689661068
917274.4379661067
915152.9179661067
933349.9619661069
944475.5809661068
881388.8959661068
919645.9189661068
882373.6009661069
875687.1589661068
880823.6589661068
917948.2519661069
933093.4149661066
914262.9689661069
949566.9189661068
932553.2839661068
877918.5409661068
941157.4099661068
924631.8379661066
894334.0459661067
955258.3469661067
897032.0889661068
895778.3639661067
902836.6549661069
900651.3889661068
900232.6549661069
895566.9229661068
908358.3169661069
928299.4269661068
926715.0979661068
977570.6429661068
871016.9839661068
866220.6689661068
864970.3399661069
904989.1229661067
875662.8769661069
902476.0179661068
950344.7339661068
919663.7279661067
886881.1889661069
934111.2489661069
917238.9999661066
917930.5069661068
911760.7959661067
910519.0729661067
878472.0089661067
902458.8519661068
975518.4869661068
907958.6299661067
952409.1059661068
901233.1179661069
890178.5809661068
904600.9409661067
927456.8119661068
860746.9349661067
895820.6629661068
894131.6969661068
895026.075966107
893222.2319661069
861891.220966107
901002.0499661069
915753.0439661068
924281.0199661066
940226.8149661068
905291.2669661068
911559.4479661067
943716.4699661068
895186.5729661067
889068.4639661068
932077.7419661067
950753.1089661068
880971.0439661068
975308.740966107
960434.9209661067
957025.9279661069
944250.5349661068
923176.288966107
919156.4349661067
891358.4229661068
882012.2939661068
944306.7869661069
930644.8349661068
899609.5289661067
891735.609966107
848687.1199661067
861036.6449661066
901764.1569661067
903928.8609661069
931575.2789661067
886416.808966107
907845.7369661068
901215.9979661067
909681.4649661069
883327.5209661068
862111.010966107
898944.6519661068
928480.828966107
950591.6179661069
929089.030966107
943585.385966107
879564.6569661067
936993.0499661069
909332.9039661067
949841.8579661066
907897.8379661066
913550.4649661069
913866.9999661066
940236.1119661068
887113.555966107
873700.4219661069
885712.8529661067
884514.4939661068
907238.3219661068
947929.9869661068
903300.7429661069
894840.3069661066
907429.1379661069
882579.0169661068
936623.8029661069
936531.5349661068
935296.8589661068
913005.8219661068
946524.5499661069
932901.0949661068
980599.1259661068
949169.0069661068
909245.8049661068
900548.8069661066
828235.2799661069
967766.8879661069
918063.6059661068
901241.6779661069
861154.1499661068
916628.1279661066
908010.7439661068
933377.4569661068
964776.0609661068
970963.9129661068
868684.0939661069
916946.7449661067
867442.7329661066
873853.555966107
938315.4329661068
938185.8079661068
929488.8699661067
944138.0519661068
903103.0189661069
826221.0099661069
881052.9449661069
882743.4179661067
898025.6309661069
930225.8149661068
894882.5209661068
896930.3079661068
881741.5019661069
899805.7659661069
928335.7019661067
901327.2899661066
867299.7219661067
876100.1439661069
971270.8819661068
916212.4809661068
909454.8709661069
928335.7019661067
921635.7729661067
934294.8719661068
903997.7469661068
942603.3879661069
870776.7419661067
919761.6899661068
911095.8019661068
887055.4529661068
901027.7179661067
859184.2099661068
911795.8209661068
889577.2799661069
892499.3159661067
856772.8679661069
881733.2989661067
882513.2739661068
901079.0599661067
931310.555966107
940766.3409661069
912356.5919661068
902227.1709661067
921456.9679661067
899959.3999661068
889160.1759661068
919637.0149661067
898331.7679661068
923176.288966107
837686.0809661068
929170.788966107
912751.2869661069
922387.490966107
895516.1909661067
933771.7299661068
933890.9929661069
920216.1409661069
941231.9349661067
934607.1939661067
872855.0929661067
914756.1979661067
914906.030966107
871353.5399661066
874224.5189661069
923795.6989661069
898170.1709661067
908775.7479661067
907403.1129661067
905567.683966107
916575.0469661069
939539.3279661068
911944.7109661067
915947.365966107
904419.9009661069
923050.7109661067
912076.1229661067
905533.1229661067
920653.1829661068
951352.0449661068
892600.1199661067
897855.6429661068
859519.7299661068
916265.521966107
939641.4599661068
946157.3549661068
904902.8319661068
902149.9699661068
924370.9479661067
908636.5629661067
869689.2589661067
886333.933966107
876262.2029661068
869457.7109661067
857588.1369661067
859800.825966107
938537.7279661067
871185.2299661068
904937.3469661067
901472.8669661067
857292.9129661068
874111.5849661068
848542.4499661068
846067.655966107
871826.7489661069
848443.4919661067
916415.8369661069
899549.8219661068
915532.3199661069
933707.5239661068
891727.2249661067
881823.5429661067
881339.7169661068
906856.9229661068
887719.9279661069
928580.6299661067
904213.0839661069
887886.1989661069
883278.1309661069
908619.1679661067
892037.5829661067
882710.5329661069
912681.0949661068
861836.2899661066
879132.1739661067
918143.4829661066
901002.0499661069
878651.2169661068
837463.396966107
910257.1589661068
944184.916966107
874345.5519661068
886491.4099661068
901875.5809661068
899115.041966107
892314.5669661069
900984.9379661067
895482.3729661067
886557.7319661069
907004.2439661068
917150.4189661068
918658.5729661067
884506.2399661068
900061.8519661068
895347.1269661069
861224.666966107
877081.4919661067
865333.9969661068
843418.723966107
894350.9119661069
935361.2789661067
886756.7549661067
898714.7249661067
837619.2639661068
861867.6779661069
891735.609966107
851391.3649661068
900685.5879661066
874151.9149661066
887487.2519661069
882718.7539661068
918685.2299661068
907897.8379661066
884415.4609661067
885514.2849661068
943875.6909661067
914148.5429661067
900600.0949661068
925857.2389661067
897167.8319661068
897617.7649661067
932352.0359661069
857743.5969661067
882940.7769661068
856036.5409661068
916619.280966107
890529.7049661067
925595.6749661069
898280.7309661068
830361.2899661066
900326.6229661067
872292.4249661069
881905.598966107
938315.4329661068
899856.9719661067
863762.9219661069
915188.1989661069
958983.4499661068
864528.0279661068
899370.7449661067
872196.038966107
934745.0479661068
911480.6829661068
892726.155966107
910824.825966107
934294.8719661068
903903.030966107
865729.6149661068
838295.3379661066
883838.1979661067
877934.8099661067
855162.3019661068
857798.0209661068
874426.2579661068
873756.8329661067
897193.2879661068
836544.1899661068
887961.0399661066
848534.8369661069
883467.4879661067
938296.9129661068
915338.1689661068
885216.5969661067
845976.8269661067
915258.7669661068
853580.7189661069
906995.5769661067
895254.1679661067
883912.3769661069
932397.7669661068
894148.555966107
849953.1289661068
933634.155966107
912795.1619661069
881675.8799661067
941427.6189661068
917575.760966107
888793.4389661069
928381.0489661067
883179.3669661067
876383.7849661068
909629.163966107
914483.095966107
912619.6849661067
828010.1939661067
917079.5659661067
855463.8339661069
877707.0999661067
852726.7229661068
913076.0629661067
920510.430966107
894511.1739661067
889627.3579661066
907854.4199661068
918178.9879661067
876846.0979661068
906926.2449661067
868214.1989661069
941474.2219661067
881716.8929661068
853842.6369661067
844435.6329661068
854390.0869661069
857223.0199661066
848999.4679661067
865088.8909661069
888518.578966107
802450.8579661066
916521.970966107
847926.2329661066
886010.865966107
867872.0439661068
947986.666966107
867514.2559661069
892709.348966107
883014.808966107
938370.9969661068
856966.8419661068
912286.4589661069
872388.8319661068
877130.2089661069
943875.6909661067
884341.1999661068
922172.5929661067
864875.521966107
857696.9529661068
907021.578966107
883706.3549661068
928562.4829661066
883994.8109661068
897303.6139661067
932452.6499661068
896015.2929661067
891274.6459661068
858498.3589661068
867204.405966107
924424.913966107
888501.9259661068
933964.3999661068
880193.7189661069
853488.3149661068
889802.6749661069
889911.2379661067
824871.4359661068
873821.3129661067
899046.8789661068
874741.1519661068
885448.1149661068
876083.9419661069
848260.859966107
878643.0699661069
850128.828966107
876213.578966107
915726.5519661068
911078.3149661068
878325.4369661068
854312.9399661068
871337.5079661068
852711.3509661069
926660.8709661069
928408.2599661069
884597.0379661068
880389.9699661068
875711.4419661069
854150.9759661069
826416.2229661068
908114.9889661067
915126.4599661068
906778.9479661067
898280.7309661068
907802.3239661069
938667.4479661067
860934.8339661069
929043.615966107
953764.7269661068
895135.8839661067
897447.9269661068
846416.0089661067
948015.0099661069
891182.5089661067
897524.3469661067
881905.598966107
924316.9889661067
874063.1929661066
922100.9809661068
915823.6969661068
918623.030966107
899345.1689661068
869290.1129661067
919877.4889661067
895702.2339661068
919094.1729661068
904385.4249661069
924739.8349661068
841519.3619661068
911620.7179661067
885911.5069661068
865144.2259661069
882119.0139661068
869745.1679661067
918907.4379661067
877764.0169661068
866173.1239661069
921519.541966107
885613.5579661068
916583.8929661068
931995.484966107
930571.9349661067
927031.541966107
904299.2459661069
921984.635966107
918498.6569661067
879817.8099661067
874789.6169661067
936005.9489661069
931657.4639661068
957806.0729661067
905317.1739661067
947882.7589661067
909637.8799661067
906700.9859661069
904058.030966107
923283.9549661067
901884.1529661068
917549.1659661068
894156.9859661069
927882.4629661066
916124.0929661067
870928.8799661067
892096.3229661067
928734.9089661068
908854.0579661068
875339.2499661066
882365.385966107
857572.5939661069
883525.1339661067
837018.3749661066
907533.2529661066
911174.5019661069
904144.1649661066
880201.8949661066
901061.9449661069
904290.6289661068
856222.4439661067
927511.1289661068
955200.8149661068
856578.9779661067
889627.3579661066
940850.1149661068
1016103.1079661066
966391.805966107
896396.3279661068
893752.5349661068
900506.0709661068
933643.3269661067
914685.7049661067
914650.4619661069
921322.9089661068
948582.2069661068
946063.2469661068
911857.1229661067
942734.2059661068
871810.6999661068
872557.5949661068
877317.0089661067
939622.8889661068
894249.7229661068
911331.9409661067
885845.2789661067
930143.8759661068
843433.771966107
877154.5699661069
894477.4299661068
915091.183966107
868365.4669661068
898621.0839661069
892096.3229661067
869609.4009661069
901549.9549661067
890839.2519661069
882316.1009661069
911052.0849661068
859996.1379661069
844194.3729661067
839568.6379661069
879140.3299661067
907680.788966107
943519.8579661066
906475.8359661067
902321.5459661067
868190.3189661067
854706.530966107
857191.9599661068
920135.9119661069
881922.0119661067
870352.6289661068
826358.3729661067
815726.3539661069
836966.484966107
874595.788966107
809483.5359661069
839971.5139661068
780458.7489661069
822500.2579661068
849106.1739661067
859480.7029661068
872035.4409661067
856788.3819661068
868867.4079661069
853472.9159661068
882422.8919661068
856222.4439661067
868923.2139661068
916601.5869661069
929661.6319661068
924910.8789661068
913647.1609661069
874975.4469661068
896303.1569661067
929652.5369661069
948005.5619661068
912470.5809661068
880152.8449661068
894705.2499661066
893239.0579661068
953010.078966107
897762.1769661068
926127.9749661067
893062.4199661068
950572.6219661068
887645.1259661068
929679.8209661068
883319.288966107
879785.1369661067
887503.8669661067
859129.6149661068
859621.2169661068
905801.0399661066
874611.9379661067
898885.0299661069
898051.1349661069
856323.1749661069
955747.635966107
896396.3279661068
906432.5499661069
828707.6189661068
904454.3789661068
851836.0319661067
873160.8379661066
906406.5809661068
856044.2859661069
877739.6229661067
928235.9519661067
895947.5859661067
863518.680966107
865302.3629661067
885977.7439661068
957603.6939661067
902853.8349661068
908453.9459661068
870088.760966107
931602.6719661069
913594.4149661066
909280.6419661068
917442.8009661068
912426.7359661069
921608.9479661067
928272.2219661067
894258.1549661069
863439.9219661069
898025.6309661069
907264.3369661069
906069.1109661069
885820.4459661068
885547.3739661069
946486.8759661068
908453.9459661068
961327.2789661067
871674.3049661068
939882.9489661069
903077.234966107
844066.2569661068
858529.510966107
881872.7749661068
935904.5859661067
885911.5069661068
886433.385966107
907481.1929661066
969718.1789661068
927936.828966107
888177.3179661066
956227.805966107
866339.5539661068
916822.8129661067
914104.5409661068
910353.1769661068
868349.541966107
910204.7939661068
941092.2099661068
975039.1959661068
942491.2869661069
898978.7249661067
903558.7709661068
870816.7729661067
895685.3179661066
900856.6209661069
906631.6969661068
890872.7289661069
892230.6149661068
897787.6659661068
909890.7259661069
884886.0599661067
869912.9359661068
874660.3889661068
890948.0619661068
885125.6749661069
886765.0489661067
872316.5249661068
930936.5439661068
899123.5629661067
859894.5649661068
872814.8789661068
943594.7479661067
907524.575966107
876011.0369661069
909550.723966107
896040.6859661068
892255.7989661067
906519.1259661068
914747.3849661069
936310.1659661068
880627.2199661068
898408.3339661069
886773.3439661069
867450.6799661068
863439.9219661069
917203.5659661067
912233.865966107
923364.7199661068
883566.3139661069
914853.1429661068
888610.180966107
896193.0699661069
925667.8159661067
888177.3179661066
874724.9979661067
879287.166966107
886499.6999661068
902132.8159661067
843855.3269661067
920581.8009661068
868468.9959661069
912997.0429661067
895516.1909661067
953306.0679661066
902630.541966107
901044.8319661068
878651.2169661068
874886.5619661068
868684.0939661069
848298.9019661068
857984.6689661068
903180.3789661068
880930.098966107
887204.8749661066
871594.0919661068
893904.1619661069
886781.6389661068
876902.905966107
978805.9869661068
909690.1819661066
886060.5539661068
931876.6929661066
886342.220966107
920456.9099661068
898365.7959661067
939622.8889661068
956006.8689661068
895752.984966107
864520.1339661067
928825.683966107
887445.7149661069
935913.7999661069
901747.0169661068
899814.2999661069
892415.3299661067
915841.3619661068
938806.4719661067
908175.808966107
886980.7599661069
937122.3529661067
912049.8369661069
869928.916966107
927592.6169661067
850105.9079661069
933890.9929661069
874805.7729661067
906484.4939661068
970805.5509661068
912268.9269661068
864133.4789661069
863006.9989661069
901592.7869661069
933670.8389661068
928136.2229661068
895372.4829661066
859231.0119661067
919263.1879661067
870408.6209661069
885795.6139661067
887844.6249661066
876002.9369661068
943519.8579661066
881766.1129661067
929652.5369661069
940291.8979661067
862708.1349661069
878732.6989661069
913199.0099661069
911874.6389661068
849563.7839661068
920617.490966107
903928.8609661069
882472.1889661069
840524.2149661069
899379.2709661068
889886.1829661068
897006.6419661068
950135.9299661068
911498.1849661067
903163.1869661068
896226.9399661068
909620.4479661067
903421.1379661069
892423.7279661067
910973.405966107
942397.8889661068
970528.5399661066
942052.4729661068
897142.3769661069
898153.163966107
904092.4829661066
949500.5779661068
908245.3279661068
870280.6489661068
852849.7189661069
836299.8929661068
881388.8959661068
826430.6869661068
898008.6299661067
859511.9239661067
784144.7569661068
856897.0019661069
888044.2109661067
883376.9159661068
872276.3589661068
865310.271966107
835110.0049661067
864788.6229661067
914386.2269661068
910117.5319661067
929725.2959661067
958558.4969661068
897032.0889661068
924343.9679661067
877942.9439661067
894106.4099661068
858467.2089661069
856400.6749661069
887744.8649661068
898850.9639661068
904497.4809661068
913823.0239661068
874813.8509661069
886624.0629661067
911428.1799661068
816735.8739661069
877983.6199661067
903808.3339661069
865911.7169661068
867212.3479661068
859636.8319661068
894831.8649661068
817648.6429661068
862464.473966107
858490.5709661068
882817.416966107
869186.3939661069
920626.413966107
922817.5819661068
938750.8569661069
890638.4409661067
933478.2869661069
846226.6519661068
873909.9869661068
890922.9499661068
831940.7929661067
894300.3149661068
878985.3869661067
883286.3619661068
919040.8129661067
938871.3629661067
885986.0239661068
882998.3559661068
879050.6199661067
873370.1519661068
922074.1299661067
909158.720966107
895736.0679661066
909367.7479661067
888085.8029661069
892658.9319661066
872027.4119661069
920269.6339661067
911296.9499661068
892457.3209661068
892071.1479661067
889669.0939661069
865642.5489661067
939140.2929661067
915549.973966107
868668.1579661069
911183.2469661068
905818.3299661067
856183.7079661067
877707.0999661067
881872.7749661068
870480.6199661067
927819.0439661068
893786.2249661067
936134.9869661068
864433.3049661068
874329.4119661069
885076.0889661068
896133.8039661068
943650.9239661067
932370.3279661068
862605.9379661067
904851.0659661067
894325.6129661067
921591.0649661068
941949.8299661067
886242.788966107
890579.8879661069
877357.6269661069
930954.780966107
858685.3039661068
834461.021966107
902974.1139661067
904359.5699661069
913998.9519661067
852388.6609661069
880668.1369661067
916380.4649661069
890262.1569661067
920456.9099661068
889243.5659661067
887936.0909661069
917602.3579661066
884819.9819661069
895524.6459661068
879703.4649661069
934634.7619661067
886789.933966107
894401.5149661067
817726.5679661066
865104.700966107
885489.4699661068
885977.7439661068
894612.4199661068
874313.2729661067
913242.9269661068
893466.2639661068
869162.4619661069
911962.2299661068
938046.9629661066
963321.5169661068
927330.095966107
870888.8389661068
872782.7109661067
948922.8439661069
911900.9149661066
892171.8579661066
884217.4599661068
932370.3279661068
935030.0709661068
863101.4189661068
863841.7379661067
900788.1999661068
853026.5859661067
905818.3299661067
899959.3999661068
897864.1409661069
871033.0049661067
888718.4609661067
938917.7199661068
898535.9719661067
884572.2729661067
899967.9369661068
864796.521966107
935609.8349661068
949917.7309661068
875064.348966107
886292.5029661066
904575.0739661069
885266.1979661067
909071.6539661067
883475.7229661068
880013.8979661067
910126.2569661068
930717.7449661067
885630.1059661068
928498.9729661068
929361.6119661068
896176.135966107
978554.6539661067
876781.1829661068
868540.683966107
886027.4279661069
896752.2459661069
918001.4889661067
938750.8569661069
898229.6999661068
873040.1239661069
903575.9769661068
885133.9399661068
904971.8639661067
894418.3839661067
909080.359966107
887072.0529661069
910920.9599661068
825946.4179661067
894536.4829661066
965167.271966107
883047.7149661069
912654.7749661068
920769.200966107
908488.723966107
905723.2419661067
952151.771966107
863187.9879661067
862653.1029661067
909794.8029661069
919014.1349661069
884217.4599661068
878504.5869661069
871161.1909661067
895389.3869661067
883195.825966107
774007.3049661068
914359.8119661068
859785.2049661067
878284.7299661068
893828.3419661068
946016.1999661068
906874.2519661069
920697.8019661068
896125.3369661069
897422.4569661068
870936.8889661068
906657.6789661068
916292.0449661068
915100.0029661066
882422.8919661068
927746.575966107
888785.1069661069
890855.990966107
885754.2319661069
918010.3619661068
895947.5859661067
914624.0319661067
922754.8359661067
899328.1179661069
879279.0079661068
845507.8469661067
853203.5249661068
890036.5359661069
885663.2029661068
882307.8869661067
889118.4859661069
912935.5919661068
922056.2299661068
901130.4069661067
897082.9879661067
910912.2199661068
939873.6589661068
896243.8759661068
828053.7499661066
918987.4579661067
924955.9009661069
969264.1649661066
908914.9749661067
959041.4269661068
907472.5169661068
912032.3149661068
919298.7779661068
871746.5089661067
916053.3939661069
876164.9609661067
895186.5729661067
895676.859966107
919031.9199661068
883023.0349661068
932242.2989661067
861381.4129661068
901935.5899661069
894199.1369661067
890404.271966107
884341.1999661068
924586.8469661067
878309.1539661067
866402.9719661067
901412.9179661067
893567.2799661069
912812.7139661068
900873.7279661067
867077.3499661067
874329.4119661069
918427.6009661069
906960.9099661068
879393.2459661069
932681.3959661068
898621.0839661069
901507.1269661069
842074.0459661067
860566.9399661068
874111.5849661068
888660.1529661068
890212.0099661069
863235.2149661069
857487.1169661067
856889.2419661067
889460.4529661068
884077.260966107
922136.7859661069
836425.7259661069
906839.5939661069
850556.9179661067
893651.4769661068
872999.8939661069
864354.3829661068
874361.6919661069
971617.6869661068
941371.700966107
898391.3179661066
871626.1759661068
903060.0469661069
860097.7329661066
957314.7259661069
878138.2189661069
915717.720966107
961249.6189661068
905360.3559661068
856493.6939661067
902235.7499661066
901729.8779661066
900181.4069661067
903154.5909661069
891291.3999661068
910073.9069661067
884225.7079661067
906926.2449661067
927275.7989661067
867260.0039661068
898561.5039661068
945160.7399661068
950534.6329661068
921752.0319661067
872782.7109661067
898391.3179661066
841444.4589661069
916283.203966107
912654.7749661068
909280.6419661068
950240.3209661068
890538.0679661066
852319.5439661068
899600.9989661069
928934.6379661069
893828.3419661068
893020.3739661069
919645.9189661068
930854.4829661066
905179.0189661069
913638.3699661067
856090.7549661067
878097.5299661069
899626.5899661069
892364.9459661068
934221.413966107
903386.7359661069
913866.9999661066
878064.9809661068
909367.7479661067
949728.0709661068
887844.6249661066
868500.8559661068
922692.0979661068
862660.9639661068
912400.430966107
902570.4439661067
919316.5739661069
903412.5369661069
910161.1609661069
904402.6619661069
970103.4299661068
934349.9729661068
926669.9089661068
905291.2669661068
885944.6239661069
908193.1879661067
896353.9749661067
892004.0209661068
871898.9769661068
897566.8069661066
920340.9689661069
880488.1269661069
883681.6389661068
892448.9229661068
870656.6689661068
923140.405966107
897456.4179661067
840755.9619661069
947514.5359661069
873998.6789661068
894409.9489661069
919129.7509661068
895981.4379661067
898987.2439661068
860613.8879661069
922100.9809661068
862142.4179661067
955882.0359661069
943033.3509661069
919610.3029661069
897957.6289661068
886325.6479661067
835782.1459661068
867991.3709661069
929698.0099661069
933560.7999661069
924047.2849661068
884003.0549661068
870224.6729661068
860973.9889661067
876764.9559661068
888435.3209661068
809108.5859661067
812992.4079661069
829362.4929661069
801298.2129661066
808824.1269661069
796685.9319661066
799653.2679661068
826062.0139661068
794536.3919661068
786371.3079661068
796248.3939661069
766657.0729661067
828656.7269661068
807515.3479661068
865088.8909661069
803052.3269661067
861263.8479661068
881897.3929661068
903335.1379661069
836107.5139661068
805171.2569661068
773619.0539661068
846203.9349661067
816834.8379661066
807010.9409661067
802990.7729661067
802635.3069661066
848968.984966107
888601.8519661068
878203.328966107
895161.2279661067
902810.885966107
906112.3629661067
866006.7559661069
863353.3039661068
896692.9069661067
896735.2909661068
876456.7509661068
870056.7879661068
851184.5189661069
923167.3179661066
888693.470966107
881208.598966107
893996.8479661068
949680.6679661067
927438.7079661067
917815.1859661068
925911.3739661069
873668.1889661069
949386.8709661069
920091.345966107
899166.1709661067
855115.930966107
857044.4559661068
871545.970966107
864188.6949661069
918107.9799661068
894300.3149661068
884299.9499661068
893542.0239661068
930499.0469661069
912768.8369661069
900659.9379661067
914034.1459661068
824187.4639661068
895093.646966107
876967.8379661066
906371.9569661068
874870.4029661068
962201.8049661068
893491.5159661069
905515.8439661069
860308.8149661068
894857.1919661069
882357.1719661069
879466.6999661068
908897.5689661067
877284.5159661069
907628.7119661069
906510.4669661068
875719.5359661069
890320.6699661068
888685.1409661069
922324.8019661068
864701.740966107
906017.2139661068
902905.3789661068
918569.723966107
900207.0299661069
896099.9399661068
871618.1549661069
921895.1589661068
890763.9379661067
852888.1619661069
873466.7909661068
889610.6649661066
907854.4199661068
866204.8199661069
920679.953966107
909620.4479661067
868333.6169661067
908236.6369661067
865753.3629661067
891920.1259661068
864346.4919661067
845379.3439661069
927284.8479661068
923248.0629661067
918960.7839661068
892911.0709661068
889218.5469661069
879197.4279661069
881446.2779661068
906571.0779661068
927592.6169661067
878928.3159661067
893819.9179661067
924892.8719661068
917620.0899661069
920037.8729661067
876286.5169661068
873555.3949661066
945630.5859661067
854752.8589661068
869617.385966107
888451.9719661067
916203.6419661068
888002.6239661069
897261.1779661069
882422.8919661068
869369.913966107
848786.1329661068
883360.4499661068
927330.095966107
877967.348966107
888127.3979661067
876732.5029661066
954214.2479661067
962065.6659661068
876554.055966107
877804.6759661068
887229.7839661068
875250.2929661067
894342.4789661069
859316.8269661067
882866.7569661068
891224.3869661067
863621.0879661066
888643.4949661067
876627.0489661067
819494.3709661069
871963.1899661068
885522.5569661066
878439.4329661068
859621.2169661068
893811.4949661067
885762.5079661068
920376.6399661067
870256.6589661068
925956.490966107
890730.4689661069
934001.1079661066
871073.058966107
858163.6149661068
903834.1579661069
882077.9639661068
935775.609966107
905368.9929661069
867943.635966107
898059.6369661067
870440.6189661068
932983.5089661067
882579.0169661068
899302.5439661068
826271.6129661067
843456.3449661068
897193.2879661068
806479.5579661068
882685.8709661069
894097.9809661068
904756.1749661069
906770.2849661068
925595.6749661069
855719.1389661068
901644.1919661069
869282.1339661067
891299.7779661068
867633.4869661068
937048.4609661067
923248.0629661067
937473.4959661069
863786.5649661068
914958.9239661067
915797.200966107
885018.2459661069
898587.0379661068
819373.4409661067
883442.7849661068
892457.3209661068
904118.3229661067
900335.166966107
855139.115966107
905317.1739661067
872067.555966107
905498.5649661068
894384.646966107
902252.9079661069
903756.6889661069
901378.6649661066
931611.8039661068
890228.7249661067
867458.6259661068
920733.4999661066
917602.3579661066
878317.2949661068
876148.7559661069
851245.7959661067
862668.825966107
934754.2389661067
937547.4529661068
868532.7179661067
941446.2599661069
922943.098966107
904549.2079661067
867553.9959661069
853318.9579661067
863416.2969661069
937824.8949661066
861459.8069661066
850771.1189661068
871939.1089661068
890697.0019661069
919619.2069661068
905343.0819661068
924829.8499661067
889168.5139661068
894958.5149661067
858926.8909661069
845606.1389661068
841856.5849661068
861232.5029661066
853034.2779661068
929825.3579661066
902544.6889661069
886532.859966107
904799.3049661068
938769.3949661066
965225.9809661068
964512.1679661067
883335.7529661066
895922.1989661069
875056.2659661069
889176.8529661067
854004.4879661067
915823.6969661068
901575.6539661067
896591.2019661067
937159.3039661068
910344.4479661067
901695.6009661069
891710.4549661067
895186.5729661067
917566.8959661068
886798.2289661069
866268.2189661069
870136.7259661069
886267.6449661066
879874.9939661068
897796.1619661069
898238.2049661067
906051.8109661068
896531.8839661067
972898.0029661066
881954.8399661069
920644.2599661069
832901.5809661068
854953.6699661068
873885.8019661068
906744.2959661067
910711.2369661068
906095.0609661068
902338.7069661068
890855.990966107
863211.6009661069
911944.7109661067
895803.7429661069
863140.7659661069
897762.1769661068
888285.4949661067
897082.9879661067
933102.5749661068
898842.4479661067
915655.9129661068
879164.7999661069
931620.9359661068
917159.2759661069
941959.1599661068
882390.030966107
937297.8919661068
920135.9119661069
904635.4329661068
946637.5889661068
862268.0709661068
858607.4009661069
877178.9319661066
920840.609966107
864117.703966107
866046.3619661068
896981.1959661068
858443.848966107
883665.1619661069
849853.8509661069
900591.5459661067
891190.8839661067
894030.5569661066
910230.9759661069
898689.1849661067
911043.3419661068
963038.9149661066
878920.163966107
848374.9959661069
875784.2979661068
907932.5749661068
817223.8529661067
862275.9249661069
863550.1879661067
887146.760966107
897915.1319661068
897932.1299661067
917761.9699661068
883278.1309661069
897507.3629661067
856633.2589661067
859082.8239661069
810819.4289661068
852357.9409661067
818272.4459661068
889293.6079661066
862857.541966107
814388.7799661069
809386.2939661068
808567.5859661067
871024.9939661068
866315.7739661068
846128.2189661069
791466.0809661068
776549.7899661066
801087.1299661067
864401.7339661068
814550.4699661068
857223.0199661066
864409.6269661069
806893.5639661069
820313.3349661068
864851.8209661068
857914.666966107
890998.2899661066
870392.6219661068
910728.7099661068
926543.4019661068
811817.1769661068
908271.3999661068
861899.0679661066
923876.5509661068
903274.9479661067
882077.9639661068
848329.3379661066
899251.3999661068
842621.9299661068
895414.7449661067
852780.5289661067
866284.0699661069
905438.0929661067
868484.9259661068
889952.9999661066
817868.2869661069
813167.575966107
864275.4759661069
866236.5189661069
913049.720966107
843396.1539661067
838726.7969661069
877146.4499661068
859067.2289661069
849670.6279661066
852842.0299661069
841040.2089661069
831055.2599661069
832688.7019661067
786325.3429661067
853503.7149661069
815106.3159661067
881708.6899661068
827944.8689661068
821069.615966107
869202.348966107
851399.0279661068
846901.1379661069
811356.3819661068
818669.8929661068
898212.6909661067
858677.5129661069
858443.848966107
876740.615966107
842464.2489661069
868875.3799661067
787370.6799661068
829879.825966107
920813.8299661067
863699.8789661068
883072.396966107
886118.5299661069
859699.2989661067
936098.115966107
880529.0319661067
835272.4039661067
931219.3069661066
928589.703966107
877430.7499661066
908280.0909661069
894899.4069661067
822349.8129661067
901293.0439661068
876391.8919661068
850962.4589661069
854220.3819661068
882595.4549661067
920483.6699661068
894308.7469661068
894030.5569661066
911463.180966107
892835.413966107
860629.538966107
897278.1519661068
893550.4419661069
914932.4769661068
867267.9469661068
883689.8779661066
869114.6019661068
789979.2969661069
847204.6189661068
865903.7979661068
876521.6179661069
851146.223966107
881036.5639661069
852196.6969661068
858880.1219661068
942248.4899661068
897745.1849661067
914447.8689661068
908123.6769661068
918365.4349661067
899004.280966107
875145.1849661067
874264.859966107
866577.4189661068
872686.2189661069
850465.1489661068
854405.5179661068
847455.1489661068
840778.3959661068
832182.6209661069
853711.6589661068
861757.8299661067
835176.433966107
818116.4089661068
902278.6459661068
918099.1049661068
886557.7319661069
901472.8669661067
877024.6609661069
890738.8359661067
912400.430966107
876675.7169661068
899711.9029661068
883928.8619661068
891819.4719661067
904894.203966107
892356.5489661067
868349.541966107
862393.7589661067
859504.1189661068
896150.7359661069
867466.5729661067
877235.7819661067
868580.5159661069
886251.0749661068
899976.473966107
969747.8029661069
877886.0049661067
914201.3519661068
886019.146966107
907255.6649661066
963555.5169661068
942351.1969661068
877113.9689661069
887578.6459661068
883706.3549661068
889869.4799661068
899686.3079661068
907255.6649661066
911218.2299661068
881413.4869661068
887429.1009661069
1013534.8369661069
920831.683966107
909820.9619661069
839449.3399661069
946986.291966107
873201.0829661067
944963.5399661066
946364.4569661068
900070.3909661069
914950.1079661066
875032.0189661069
870552.6319661068
873974.4889661067
938593.3179661066
912225.1009661069
926579.5429661067
855618.5469661069
890839.2519661069
911760.7959661067
881413.4869661068
888218.9209661067
901061.9449661069
896709.8609661069
897116.9239661067
889485.484966107
858677.5129661069
914976.5569661066
928980.041966107
910789.8719661068
970597.7779661068
887819.6829661068
907403.1129661067
938574.7869661069
930590.1589661068
921260.3609661069
944081.8189661067
920385.5579661068
935140.4479661067
884836.5009661068
887271.3009661068
911253.2149661069
879621.8079661068
880332.720966107
984214.8759661068
947684.4499661068
934643.950966107
882390.030966107
909332.9039661067
842516.8029661069
882587.2359661069
894156.9859661069
859371.4459661068
930872.7169661068
910615.1449661066
907333.7199661068
911261.9619661069
963828.655966107
895321.7729661067
902871.0159661069
930262.2369661068
907515.8989661068
914624.0319661067
906493.1509661069
934708.2829661069
876270.3079661068
906501.808966107
866093.8929661068
876951.6039661069
903412.5369661069
910388.0979661068
902802.2959661067
886425.0979661068
920581.8009661068
878708.2529661066
929098.1149661068
903180.3789661068
886441.6749661069
905213.5539661068
903378.135966107
923418.5699661069
887478.9439661067
900617.1919661069
864370.166966107
889752.5779661068
938158.0359661069
874256.7909661068
928471.7569661068
891090.3899661067
891098.7639661068
887213.1779661069
916345.0949661068
918818.541966107
842104.0489661067
832769.4359661068
909219.6779661069
904635.4329661068
899549.8219661068
909437.4449661069
871570.030966107
906198.8779661066
891207.6349661069
895922.1989661069
886416.808966107
875881.4579661067
887113.555966107
881618.4689661069
812264.4949661067
825693.6609661069
931748.7969661069
876813.6389661068
900386.430966107
938834.280966107
828591.3029661069
913172.6609661069
884167.9729661068
884952.1479661067
920840.609966107
919183.1209661069
874506.9789661069
886789.933966107
863156.5059661069
867117.0509661068
860340.0949661068
850029.5119661067
890370.8299661067
941987.1519661068
893424.1799661068
877243.9039661067
899746.0329661069
874951.203966107
882907.8779661066
913576.8339661069
853919.700966107
869753.1549661069
919734.970966107
895144.3319661068
884390.7059661068
899029.8389661068
927230.5569661066
890538.0679661066
890128.4419661069
885117.4109661069
944091.1909661067
866918.5809661068
893575.6989661069
870120.7369661068
824014.8449661068
910597.6759661068
933560.7999661069
846825.3009661068
841309.666966107
860684.3199661069
839792.4119661069
917194.7079661067
882891.4289661068
846787.3869661067
878260.308966107
915894.3609661069
877512.0119661067
916018.0489661067
884299.9499661068
949547.9639661068
890120.0859661067
921895.1589661068
879344.2839661068
886466.541966107
946618.7479661067
856834.9299661068
839292.8099661067
876310.8319661068
913321.9889661067
901130.4069661067
888993.4409661067
917832.9259661068
899421.9029661068
859496.3129661067
890370.8299661067
876724.3909661069
892289.3799661067
880488.1269661069
886997.3569661069
883319.288966107
893314.780966107
897685.7179661067
894814.9809661068
873482.8989661068
882562.5809661068
943398.1849661067
884547.5099661069
883871.1649661066
892306.1709661067
899908.1829661068
875509.1249661066
901207.4379661067
840270.183966107
933762.5579661068
878415.0029661066
874523.1249661066
859691.4899661068
799951.8609661069
931283.1799661068
896608.1509661069
880406.3279661068
862480.1899661068
881831.7479661067
889351.9969661068
909454.8709661069
905455.3699661067
901541.3889661068
889777.6259661068
846726.7329661066
856586.7319661069
884200.9629661066
872573.6709661067
893096.0599661067
907116.9329661068
913128.7499661066
931630.0669661069
885572.1919661069
901455.7379661067
910492.8749661066
874918.8819661068
884720.8819661068
898110.6489661068
847728.6199661067
926941.1079661066
857106.5569661066
926245.3409661069
907967.3149661068
887246.3899661067
889944.6479661067
874999.6909661067
890814.1459661068
854822.359966107
951885.0509661068
942136.470966107
908619.1679661067
897864.1409661069
908723.5489661067
884687.8539661069
898459.3849661069
902570.4439661067
945141.9549661067
864109.8169661069
872429.0079661068
883986.5669661069
919948.7639661068
855835.234966107
935858.5199661066
919726.0649661068
889894.5349661068
915973.8709661069
925595.6749661069
930298.6619661069
971013.4109661069
949737.5529661069
889610.6649661066
849556.1529661068
915753.0439661068
882726.9749661067
831779.6509661069
884398.9579661067
884069.0149661067
941287.8369661069
874256.7909661068
902724.9989661069
916353.9369661068
880610.8539661069
941725.9559661068
869242.2399661068
916663.5199661066
890462.8029661069
896642.0519661068
873861.6169661067
914086.9409661067
942566.0179661068
873523.1729661068
929198.0449661068
900942.1619661069
893230.6449661066
947816.646966107
896269.280966107
865294.4549661067
897235.7179661067
874224.5189661069
953630.9069661067
904971.8639661067
916831.663966107
944044.3349661068
935536.1749661069
981771.1439661069
919708.2539661068
947854.4239661067
903421.1379661069
965343.4179661067
892734.558966107
894536.4829661066
941614.0579661068
916690.0649661068
911962.2299661068
934882.9409661067
910597.6759661068
875056.2659661069
860473.058966107
869401.8379661066
920260.7179661067
864646.4619661069
933588.3069661066
903575.9769661068
893752.5349661068
957170.305966107
913506.5179661068
912470.5809661068
914201.3519661068
852726.7229661068
922011.4829661066
916504.2799661069
927746.575966107
871738.4859661069
974360.9879661067
860418.3039661068
894874.0779661068
903782.510966107
882973.6779661069
935370.4819661069
929743.4879661067
926028.6869661068
879621.8079661068
898340.2749661068
951466.2109661067
966117.2469661068
958490.9239661067
925848.2169661068
918534.1889661069
948383.6129661067
860833.0449661068
820734.1169661067
938806.4719661067
902081.3569661069
917363.041966107
855502.5069661068
925640.7619661067
965470.6739661067
889952.9999661066
951666.0669661069
920849.5369661069
927049.6309661069
880128.3209661068
889443.7649661067
953745.6079661066
955517.3209661068
920778.1259661068
920724.5749661068
896421.7419661067
866609.1439661069
915982.7059661068
888060.8479661068
881487.2699661066
891375.1799661068
891995.6309661069
902845.2449661067
910204.7939661068
886110.2469661068
877918.5409661068
987406.4679661067
909350.325966107
873990.6149661068
899447.4839661068
886881.1889661069
793619.5579661068
822829.990966107
854544.4209661067
809018.3699661067
830105.9009661069
889085.1369661067
878016.1619661069
916026.8849661069
920091.345966107
929816.260966107
898629.595966107
898501.9319661066
882406.4609661067
982834.3819661068
907646.0699661069
929952.7399661068
881643.0729661067
874337.4819661069
897966.1289661068
855378.7659661069
886010.865966107
844941.2069661068
851069.6459661068
910187.3399661069
888110.7599661069
918392.0769661067
870416.6199661067
879964.8679661069
884555.7639661068
883937.1049661068
863889.0339661068
898723.2389661067
848618.5859661067
877788.4119661069
893988.4209661067
879083.2399661068
880529.0319661067
892071.1479661067
896904.8669661067
883656.9239661067
907342.3939661069
925983.5629661067
955910.8409661069
868246.0409661068
938463.6179661069
857463.8079661068
841871.578966107
890538.0679661066
903257.7519661069
882628.3309661068
873515.1179661069
932251.4429661066
922190.4969661068
940496.5019661069
944588.1439661069
928598.7779661068
852634.4979661067
888069.1659661068
873410.4149661066
916460.0569661066
868899.2959661067
852573.0259661069
870544.6299661067
870168.7049661067
867943.635966107
937482.7399661068
941614.0579661068
951980.291966107
928362.9099661068
927311.9969661068
940087.3799661067
916088.7419661067
911428.1799661068
885001.720966107
862731.7219661067
887994.3069661066
935269.2539661068
880668.1369661067
824561.7119661069
837545.0349661068
903378.135966107
879842.3169661069
920947.7449661067
868437.1379661069
885456.385966107
902776.5289661067
885944.6239661069
875298.8129661067
886798.2289661069
910047.7339661068
915638.2549661067
889126.8239661069
907611.3539661069
885191.7979661068
885762.5079661068
927203.413966107
907481.1929661066
847797.0139661068
892062.7569661068
912540.7419661067
945188.9179661067
964111.7109661067
870072.7739661068
909585.5849661068
920947.7449661067
850151.7519661069
839397.1569661067
860254.0799661067
872445.0799661067
903885.8119661068
838525.8919661068
880291.8339661069
894857.1919661069
894637.7359661069
830792.1489661068
888801.7699661066
847189.4399661068
857743.5969661067
904213.0839661069
845386.9009661069
849617.2029661068
854683.3689661068
858218.0909661069
852788.2159661069
871193.2439661068
876708.1649661066
878936.4689661069
867720.9429661066
942537.9929661069
935812.4569661068
891324.9109661069
859270.0169661068
911104.5449661068
872895.3109661068
834822.2669661068
941120.1519661068
881175.8249661068
910161.1609661069
830434.2859661069
903197.5719661068
903524.3589661068
897040.5719661068
886193.0819661068
868971.0529661069
850862.9519661067
885348.8789661068
867649.3869661067
884679.5969661067
865492.2019661067
930162.0839661069
901070.5019661069
856594.4859661069
898535.9719661067
903894.4209661067
952657.0369661069
909324.1929661066
865769.1959661068
947014.575966107
869058.771966107
891886.5719661068
880038.4149661066
913928.5729661067
920118.0849661068
925622.7269661068
897278.1519661068
927420.6039661069
879238.2159661069
961822.6529661068
928934.6379661069
884118.490966107
865239.1019661068
854675.6479661067
899763.098966107
863172.2469661068
884374.203966107
874708.8449661068
885654.9279661069
891324.9109661069
923849.598966107
886093.6819661066
841984.0489661067
934708.2829661069
924478.8849661069
864314.9279661069
924011.3359661067
900224.1129661067
924370.9479661067
874781.538966107
872316.5249661068
868827.5509661068
873740.7149661069
904644.0569661066
893904.1619661069
943735.1989661069
855185.4899661068
915232.3029661069
893626.2169661068
879899.5029661066
888618.5089661067
868867.4079661069
909951.7779661068
876537.8369661069
883426.3169661069
911419.430966107
844216.984966107
922459.1459661068
953010.078966107
903851.3749661066
942724.8609661069
897363.0319661067
896413.2709661068
845795.2259661069
907524.575966107
851299.4209661067
907724.1909661067
909995.3919661068
884250.453966107
906242.1419661068
865666.291966107
912830.2659661069
912084.8849661069
933029.2999661069
870760.7299661068
907845.7369661068
920376.6399661067
882455.7559661069
893929.4379661067
850396.3359661067
896845.5079661068
890738.8359661067
858249.2229661068
859793.0159661069
892583.3179661066
900130.1649661066
950610.6139661067
876545.9459661068
895186.5729661067
861318.7079661067
919200.9129661068
865943.3939661069
867943.635966107
866141.4299661068
840173.0939661069
848633.8149661068
913392.2769661068
853780.9949661067
919111.9619661069
898068.1379661069
875711.4419661069
894452.1239661069
904316.4809661068
879001.6939661067
883426.3169661069
907663.4289661068
906069.1109661069
890981.5469661069
893508.3509661069
849701.1599661068
881528.2659661069
881413.4869661068
939298.0119661067
879417.7289661069
848055.4899661068
834313.6619661069
905420.8169661069
892717.7519661069
876116.3479661068
931620.9359661068
899856.9719661067
913954.9639661068
908419.1689661068
856253.4359661068
897456.4179661067
876318.9369661068
875638.5969661067
895034.521966107
942033.808966107
874620.0129661069
856617.7489661069
905204.9199661068
866236.5189661069
877447.0019661069
917673.2899661066
905740.5289661067
919547.9819661069
914941.291966107
882718.7539661068
905386.2669661068
953841.2119661069
934460.1939661067
919467.865966107
832483.2629661069
890161.8669661067
889043.4549661067
892684.1399661067
879540.1649661066
943360.7539661068
852795.9039661067
912795.1619661069
876821.7539661068
898850.9639661068
933459.9529661068
888227.2419661067
878969.0799661067
892104.7159661069
928036.5159661069
868086.8549661068
894570.2319661069
889343.6549661069
876027.2369661068
882291.4599661068
902999.8919661068
960851.7999661069
890303.950966107
936310.1659661068
889502.1729661068
877276.3929661068
868110.7289661069
913295.6339661067
871065.0479661068
868261.9619661069
899200.260966107
897252.6909661067
922378.5349661068
857836.8999661068
856741.8399661069
885208.3299661067
887628.5049661067
883451.0189661069
911778.3079661068
885580.4649661069
863873.2679661068
883780.5119661067
909097.7729661067
916141.7689661069
924901.8749661066
859847.6929661066
918623.030966107
953793.4069661067
918427.6009661069
956074.0999661067
865816.6979661067
907220.9779661067
899362.2199661068
911962.2299661068
894966.9599661068
882398.2459661069
913401.0639661069
924020.3229661067
900352.2539661068
895719.1499661068
892835.413966107
940887.3529661067
925442.4109661069
897898.1339661067
899780.1649661066
914606.4129661068
890956.4329661068
905394.9039661067
864772.8249661068
890805.7779661068
897668.7289661069
894865.6349661069
886964.1629661068
908288.7819661067
859660.2559661069
862503.7649661067
904592.3189661067
916849.3669661067
870712.6989661069
874918.8819661068
880267.3029661069
912882.9259661068
920671.0299661069
853049.6609661069
915567.6289661068
861993.2529661066
933203.3469661067
884844.7599661069
904730.2989661067
818698.2969661069
904540.5869661069
914113.3409661069
897269.6649661066
939827.2099661068
924137.1689661068
921769.9199661068
930581.0469661069
888193.9589661069
932096.0229661067
865017.7569661068
904851.0659661067
923032.7739661068
943229.7659661069
836529.3809661069
906467.1789661068
935296.8589661068
877447.0019661069
907793.6419661068
892524.5149661067
883426.3169661069
910283.3439661069
940943.2139661068
950306.7629661069
882496.8399661069
929861.7489661069
899694.8389661068
940078.0859661067
918063.6059661068
885448.1149661068
917806.3159661067
926010.6369661067
879107.7059661068
935803.2449661067
905282.6309661069
908323.5479661068
903412.5369661069
888335.430966107
892566.5159661069
906467.1789661068
895237.2689661069
924209.0889661068
886043.990966107
886499.6999661068
834984.5569661066
918081.3549661068
874878.4819661069
839546.2669661068
898170.1709661067
865333.9969661068
889010.1109661069
865333.9969661068
889060.1269661069
921734.1439661069
945677.595966107
899985.010966107
898919.098966107
887528.791966107
905870.2049661067
882086.1739661067
911927.1919661069
880921.9099661068
885994.3049661068
890621.7109661067
875743.8209661068
905308.5379661068
903103.0189661069
914835.5149661067
915020.6409661069
903687.8379661066
895347.1269661069
911078.3149661068
899319.5929661067
938158.0359661069
896184.6029661067
875719.5359661069
857603.6799661068
868819.5799661067
872067.555966107
861899.0679661066
909786.0839661069
853241.9989661069
911157.0119661067
877617.6739661067
893045.6009661069
873321.8399661069
936125.7689661069
888568.5409661068
907620.0329661069
965196.6249661066
925433.396966107
873249.3819661068
901104.7329661066
895347.1269661069
863329.6829661068
879075.0839661069
867530.1519661068
911927.1919661069
931958.9299661068
895913.7369661068
899447.4839661068
840539.1629661068
888177.3179661066
848961.3649661068
855873.9409661067
879646.3039661068
864196.5829661067
834144.260966107
893499.9329661068
889110.1489661068
937002.2849661068
878618.6289661068
910178.6139661067
940896.6619661069
875258.3789661068
917283.2969661069
882398.2459661069
949301.6079661066
924856.8589661068
897821.6529661068
917912.7639661068
918943.0009661068
915241.1239661069
955066.6019661068
920840.609966107
897872.6389661068
881216.791966107
887528.791966107
926444.0279661068
894114.8389661068
884332.9499661068
946402.1209661069
952542.5919661068
893634.6369661067
919859.6719661069
832593.3069661066
894966.9599661068
906397.9249661069
944316.1629661068
887528.791966107
914756.1979661067
906934.9109661069
910178.6139661067
849403.5659661067
944691.348966107
870768.7359661069
889861.1289661068
894190.7069661068
872830.9649661069
907811.0059661069
907984.6859661068
943229.7659661069
894899.4069661067
930991.2589661067
874313.2729661067
974530.453966107
870408.6209661069
936328.6089661068
926290.4899661068
906726.9719661067
811838.1349661069
911384.4329661068
894097.9809661068
871081.0699661069
923409.5949661068
891853.0199661066
911401.930966107
925758.0079661068
847652.6389661068
931036.859966107
916106.416966107
899558.3509661069
949235.3029661069
863022.7339661068
929316.1709661067
932672.2439661068
862244.5079661068
881889.1869661068
924892.8719661068
891676.9159661068
927203.413966107
884910.8419661068
920492.5899661069
858638.5599661067
878138.2189661069
879858.6549661069
870344.6299661067
894081.1239661069
915329.345966107
897380.0099661069
866046.3619661068
881938.4249661069
920225.055966107
922772.7619661067
910012.8389661068
927646.9499661068
899925.2549661067
903946.0809661068
876002.9369661068
902922.5619661068
931648.3319661068
944344.291966107
944832.1179661069
934984.0879661066
898110.6489661068
879270.8499661067
867005.896966107
949273.1909661067
902742.1749661069
940831.4969661068
915850.1949661069
884044.2789661067
902107.0859661067
884531.0019661069
906891.5819661068
885853.5569661066
859238.8129661067
892835.413966107
832358.5809661068
860082.1019661068
888551.8869661067
880537.2139661068
904704.4249661069
927067.7199661068
918765.2129661066
882225.7589661067
886624.0629661067
922342.7129661066
909237.0949661068
890253.7989661067
882587.2359661069
930271.3429661067
905040.9049661069
902227.1709661067
955095.3589661068
909254.5139661068
885257.930966107
895659.9449661069
894882.5209661068
865705.8679661069
965314.055966107
869186.3939661069
843117.8749661066
850014.2339661068
930280.4489661069
872131.7929661067
859402.6589661068
877633.9319661066
894047.4119661069
887553.7189661069
909977.9459661068
885712.8529661067
885373.6859661068
863542.3109661068
879230.0579661068
859160.8119661068
933597.4769661068
832607.9819661069
909176.1369661067
879556.4929661069
870224.6729661068
915391.1119661068
922118.8829661068
888168.9969661068
875719.5359661069
856982.3639661067
892633.7259661069
875938.1439661069
840434.5399661066
878301.0119661067
934836.9719661067
876440.5349661068
824835.4099661068
878520.8769661069
860410.4829661066
935987.5179661068
904126.9369661068
852603.760966107
876092.0429661067
861389.2519661069
902587.6139661067
917903.8919661068
862511.6239661069
867490.413966107
964648.9829661066
865112.6049661068
870408.6209661069
919361.0669661069
930371.5189661069
875970.5399661066
923777.7339661068
880291.8339661069
885729.4039661067
867808.416966107
890839.2519661069
842314.1289661068
848732.8159661067
905015.0129661069
855850.7169661068
859426.0709661068
915982.7059661068
887038.8529661067
897269.6649661066
873193.0339661068
901489.9959661069
868023.1969661068
914315.7899661066
942304.5089661067
895972.9749661067
884927.3639661067
900813.8569661069
855897.1659661068
876537.8369661069
867673.2379661067
893499.9329661068
912198.8079661068
944841.5039661068
868620.3509661069
936697.6289661068
860715.6259661068
833702.6609661069
848496.7739661068
870584.6409661069
869345.9719661067
888377.0489661067
877341.3789661068
885812.1689661068
873458.7369661068
911279.4549661067
934763.430966107
902793.7069661068
854212.6689661068
919681.5379661068
875501.0339661068
924281.0199661066
892448.9229661068
920733.4999661066
842952.4969661068
904040.8069661066
916009.2129661066
854158.6869661068
869721.2059661068
926687.9839661068
870856.8079661068
826221.0099661069
833761.5139661068
865199.5679661066
851667.3119661068
880177.3689661068
865800.8629661067
844994.0619661068
850778.7709661068
859418.2669661068
884101.9989661069
876521.6179661069
878797.8959661068
922118.8829661068
858272.5729661067
916371.6219661068
889669.0939661069
879589.1489661068
823906.9939661068
859067.2289661069
910222.2479661067
854235.8069661066
885109.1459661068
898255.2149661069
887204.8749661066
858031.3439661069
901798.4379661067
855340.1039661069
884786.9459661068
874377.8319661068
863896.916966107
899626.5899661069
860684.3199661069
848238.0359661069
853796.4049661069
939362.9699661068
895507.7359661069
874184.1819661066
857261.8479661068
926968.2359661069
902124.2389661067
868795.6679661067
900540.2589661067
875751.9159661068
895752.984966107
935020.8739661069
943557.3009661068
889577.2799661069
862480.1899661068
918978.5669661069
866022.5979661068
873764.8929661068
893819.9179661067
901344.413966107
901301.6049661068
974271.2939661068
882949.0019661069
947788.3159661067
869250.2179661067
886889.484966107
903610.3929661068
895846.0449661068
963116.8579661066
877154.5699661069
902467.4349661067
904704.4249661069
915364.6399661067
928898.3169661069
895702.2339661068
891333.2879661068
953468.4599661068
907481.1929661066
874151.9149661066
904833.8109661068
874902.720966107
849327.291966107
882332.5289661067
899967.9369661068
888976.7699661066
920358.8039661068
963916.4829661066
890295.5919661068
889669.0939661069
920135.9119661069
908732.2479661067
901927.0159661069
884085.5069661068
888052.5289661067
892818.6039661069
928644.1499661068
891777.538966107
916115.2549661067
906112.3629661067
911795.8209661068
942696.825966107
883278.1309661069
890237.0829661067
921153.1549661069
870648.6649661066
918694.1169661067
961842.0899661069
871225.2979661068
954338.6569661067
903120.2089661069
883533.3699661067
921099.5609661068
932589.8839661067
938584.0519661068
896837.0289661067
909254.5139661068
911857.1229661067
945818.6519661068
939530.0449661068
900788.1999661068
894764.3319661068
898076.6399661067
861899.0679661066
917664.4229661068
963116.8579661066
967039.5839661069
898289.2369661068
914914.845966107
902965.521966107
947656.1269661069
915620.5969661067
901558.5209661068
907385.7639661068
944813.3469661067
924191.1079661066
914553.558966107
853526.8149661068
921555.3019661068
897898.1339661067
887562.0279661068
935554.5889661068
905317.1739661067
930152.9799661068
914491.9029661068
921707.3129661067
887445.7149661069
965128.1369661067
897566.8069661066
912716.1889661069
897447.9269661068
883253.4379661067
891878.183966107
897269.6649661066
923634.0359661069
924128.1799661068
955450.1659661068
937926.6629661068
887047.1529661068
868979.0269661068
940068.791966107
893255.8839661067
889627.3579661066
919298.7779661068
888418.6709661067
893862.0379661068
884415.4609661067
810840.3359661067
862511.6239661069
850518.6789661068
879140.3299661067
857238.5509661068
921725.1999661068
895583.8339661069
847652.6389661068
902261.4869661068
889477.1399661067
841789.1189661068
855997.8209661068
851874.385966107
881192.2109661067
841107.5569661066
883385.1489661068
935996.7329661066
861428.4479661067
899140.6059661068
882168.2769661068
908949.7879661068
962707.7949661068
902965.521966107
900480.430966107
849701.1599661068
864133.4789661069
922996.9019661068
872107.7029661068
917044.1429661068
945508.3819661068
896379.3869661067
923930.4599661068
892810.1989661069
911979.7499661066
888010.9409661067
880054.7599661069
926507.2639661068
978956.8469661067
927483.9699661068
913321.9889661067
920296.3839661067
894553.3569661069
907576.6409661069
923759.7689661069
889310.2899661066
926904.9389661069
943332.6819661066
955047.4319661066
965989.8249661068
855301.4449661069
934028.6409661069
887213.1779661069
862731.7219661067
856982.3639661067
910676.291966107
905230.8219661068
885762.5079661068
943735.1989661069
900719.7899661066
911087.0579661068
934726.6649661066
903946.0809661068
895203.470966107
895152.7799661069
884407.2089661069
887869.5689661067
933230.8339661069
904497.4809661068
911226.9759661069
902570.4439661067
949832.3749661066
868867.4079661069
950819.6209661069
902630.541966107
902579.0289661067
946232.6539661067
933872.6429661068
881479.0709661068
909271.9329661068
914888.4009661069
905826.9749661067
925631.7439661068
890462.8029661069
905291.2669661068
960444.6119661068
883722.8339661069
882316.1009661069
896133.8039661068
886665.5249661068
891433.8359661067
903403.9369661068
853858.0489661067
939715.7519661069
903911.6409661069
911261.9619661069
949150.0669661069
862165.9759661069
932370.3279661068
822980.6059661068
828656.7269661068
861640.1649661066
858872.3279661068
848443.4919661067
920983.4619661069
868365.4669661068
860387.0189661069
924281.0199661066
837003.5489661067
852888.1619661069
847956.6429661068
909028.1269661069
880504.4889661067
927592.6169661067
961278.7399661068
904954.6049661068
928390.1189661068
868476.9609661067
911935.950966107
889752.5779661068
880774.5409661068
865563.4129661068
910292.0729661067
926028.6869661068
885084.3529661067
858638.5599661067
857564.8219661068
858233.655966107
917398.4889661067
887179.9679661067
874830.0079661068
893996.8479661068
856129.4829661066
915382.2879661068
923077.6179661069
920287.4669661068
889852.7779661068
919717.1589661068
907429.1379661069
903369.5359661069
951589.9219661069
940570.9259661068
916159.4459661068
906700.9859661069
954013.3469661067
928036.5159661069
888576.8689661068
932580.7339661068
913910.9799661068
900762.5449661068
870432.6189661068
881143.0539661068
920002.2269661068
872629.9409661067
934928.913966107
854660.2079661067
904230.3149661068
856160.4679661067
889010.1109661069
878439.4329661068
938741.5889661068
888751.7829661069
915126.4599661068
876935.3709661069
879768.8019661068
897634.7519661069
924793.8419661068
873926.1119661068
892961.5149661067
913392.2769661068
923714.859966107
879132.1739661067
903163.1869661068
884646.5719661068
895144.3319661068
919227.6009661069
862401.615966107
930189.3959661068
911830.8499661067
898501.9319661066
905256.7259661069
921305.0369661069
925532.5599661067
888069.1659661068
939901.5299661069
876173.0639661069
883500.4279661069
895220.3699661067
936356.2759661069
942575.3609661069
889911.2379661067
885464.6569661067
875072.4319661066
897507.3629661067
918116.8559661068
904290.6289661068
931949.791966107
953134.1819661066
878928.3159661067
882357.1719661069
895592.2899661066
928535.2629661069
941912.5099661069
917238.9999661066
920662.1059661068
884407.2089661069
915594.1119661068
934359.1569661067
878113.8049661068
911384.4329661068
875185.6079661066
879564.6569661067
889001.7759661069
938408.0429661067
870576.6379661069
935867.7329661066
884407.2089661069
894874.0779661068
906700.9859661069
909002.0119661067
903687.8379661066
909028.1269661069
916362.7789661067
942397.8889661068
913919.7759661069
896981.1959661068
928109.0279661068
864141.365966107
1007403.2839661068
886093.6819661066
885588.7379661067
866664.6679661067
878781.595966107
880308.1889661069
874765.3829661068
898017.1309661069
915620.5969661067
934083.7109661067
820406.0139661068
867315.6089661068
933652.4969661068
891484.1179661069
845145.1119661068
914060.5429661067
942295.1719661069
883970.078966107
887171.6659661068
921591.0649661068
901027.7179661067
911533.1909661067
928444.5429661067
862873.271966107
908149.7419661067
885051.2989661067
920144.8249661068
928335.7019661067
864220.2499661066
900582.9979661067
861742.1389661068
868309.7309661068
925767.0279661068
881085.7099661068
911883.3979661067
884398.9579661067
843095.3199661069
848527.223966107
857875.7819661067
863810.2099661068
852373.3009661068
913910.9799661068
901215.9979661067
868349.541966107
850832.3389661068
919797.3169661069
890730.4689661069
881774.3169661069
884266.9519661067
935517.7619661067
930462.6069661069
906891.5819661068
896337.0349661068
858560.6649661066
915700.0609661068
885464.6569661067
878292.8709661069
917247.8589661068
874943.1229661067
947948.8799661067
902518.9369661068
922943.098966107
958172.4939661068
903309.3409661069
904480.2399661068
899200.260966107
897201.7739661068
913981.3559661068
888976.7699661066
946411.5369661069
892222.220966107
893340.0239661068
895000.7399661068
874628.0879661066
927339.1459661068
891484.1179661069
929579.788966107
860762.5899661069
914747.3849661069
892087.9319661066
903705.0499661069
924649.8359661067
928716.7559661069
915055.9109661069
913445.0009661068
901395.7909661068
873627.9019661068
916743.1599661068
901884.1529661068
916221.3209661068
913242.9269661068
900096.0069661068
924946.896966107
903120.2089661069
910632.6149661068
918827.430966107
887038.8529661067
942939.848966107
868381.3929661068
875565.7649661067
891467.3559661068
895617.6589661068
833798.3019661068
911979.7499661066
882866.7569661068
888035.8939661069
890195.2949661068
896066.078966107
919396.663966107
922710.0229661067
896015.2929661067
903025.6719661069
917797.4459661068
931511.3669661067
917912.7639661068
907593.9969661068
904825.183966107
920367.7219661067
880455.405966107
887670.058966107
936734.5469661069
919672.6329661068
892734.558966107
890404.271966107
874870.4029661068
892180.2509661068
896074.5439661068
871553.990966107
916336.2529661066
882143.6449661066
880741.7989661067
906172.9219661069
891341.666966107
914668.0829661067
905654.098966107
933514.9579661067
928036.5159661069
878748.9979661067
961434.0819661068
904307.8629661067
910152.4349661067
965695.8989661068
901207.4379661067
918099.1049661068
929625.2559661069
871698.3719661068
883360.4499661068
894224.4289661068
858257.0059661069
941921.8399661069
887961.0399661066
921412.2769661068
893213.8199661069
863140.7659661069
914579.984966107
910973.405966107
846453.8899661067
931858.4209661067
912268.9269661068
932352.0359661069
924056.271966107
881413.4869661068
848839.4569661068
850641.055966107
910554.0059661069
894443.6879661067
899089.4799661068
918134.6069661069
889861.1289661068
893769.3799661067
858280.3569661069
928018.3889661068
929543.4199661068
908793.1489661068
885266.1979661067
943332.6819661066
892700.9459661068
897847.1459661068
938380.2579661068
905032.2739661068
965686.1039661069
890178.5809661068
879385.0849661068
925361.291966107
899481.5939661069
950867.1349661069
963584.7739661068
844933.6569661067
876878.558966107
898587.0379661068
918498.6569661067
949367.9229661068
929834.4559661068
915523.4939661068
864836.0199661066
917708.7599661069
895600.7469661068
903137.3999661068
888868.4289661068
876675.7169661068
927112.9469661068
919734.970966107
918196.7419661067
860050.8399661069
850526.325966107
984733.5369661069
907758.9149661066
871105.1049661068
877381.9999661066
894587.1069661069
890061.598966107
865729.6149661068
854112.4209661067
875889.5549661068
895693.7749661068
875032.0189661069
895871.4279661069
929989.1409661069
895727.6089661068
886052.271966107
912207.5719661068
930890.9519661067
918081.3549661068
915011.8239661069
900002.0859661067
888377.0489661067
895609.2029661068
934157.1479661067
836477.5499661069
881257.7629661069
931611.8039661068
882776.3049661068
930098.3609661069
948761.9579661067
883566.3139661069
924703.8329661067
875857.1659661068
913664.7439661068
975858.2629661069
860355.7359661069
900215.5719661068
929061.7819661067
891777.538966107
935545.3819661068
903946.0809661068
897176.3169661069
960434.9209661067
963545.7639661068
899021.3199661069
911576.9529661068
977861.6289661068
921564.2429661069
873249.3819661068
885886.6699661068
889168.5139661068
898161.666966107
894798.0969661067
890797.4089661068
896015.2929661067
862692.4109661069
892255.7989661067
868628.3179661066
831926.1409661069
864133.4789661069
865001.950966107
891442.2159661069
958230.3749661066
901644.1919661069
877999.8909661069
889635.7049661067
838168.9579661067
897006.6419661068
873410.4149661066
902518.9369661068
875800.4899661068
856609.9949661067
864764.9259661068
879360.6039661069
846029.8079661068
883097.0799661067
906060.4609661067
896955.7509661068
881102.0929661067
909437.4449661069
854698.8099661067
883492.1919661069
867530.1519661068
860293.1759661068
858521.7229661068
889251.905966107
887736.5529661069
896955.7509661068
912523.1999661068
900027.6989661069
894924.7379661067
937057.6969661068
917797.4459661068
956871.9719661067
870664.6729661068
915594.1119661068
890362.4689661069
876237.8909661069
906207.530966107
882233.970966107
881208.598966107
892087.9319661066
874757.305966107
889652.3999661068
901113.2909661068
875994.8379661066
886408.5209661068
935619.0429661067
916672.3679661069
899004.280966107
967481.7359661069
883343.984966107
835671.280966107
937270.1719661069
900454.7929661067
897032.0889661068
921680.4839661068
885555.6459661068
915700.0609661068
961657.4729661068
911594.4579661067
887927.7759661069
948667.3439661069
867705.0409661068
907420.4629661066
906822.2659661069
909698.8999661068
867124.9919661067
863691.9989661069
922961.0319661067
918427.6009661069
884654.8279661068
868126.6459661068
914738.5729661067
917912.7639661068
857673.6329661068
901704.1699661068
988635.4469661068
919156.4349661067
889527.2079661067
974022.2289661069
941343.7449661067
854135.5529661069
917912.7639661068
907420.4629661066
918889.6579661069
897150.8619661068
946599.9069661067
888818.433966107
907724.1909661067
885679.7519661069
892961.5149661067
874926.9619661069
932653.9409661067
938658.180966107
893929.4379661067
901755.5869661069
869138.530966107
882069.7549661067
935923.0139661068
905766.4609661067
923239.0909661069
878211.4689661069
885133.9399661068
961142.8549661068
886143.3789661068
903558.7709661068
855371.0329661069
922163.6409661069
888535.2329661066
880709.058966107
879474.8619661068
884382.4549661067
842404.1949661069
860175.8999661068
833724.7299661068
855858.4579661067
870400.6209661069
847257.7489661069
868883.3519661068
904920.0889661068
899115.041966107
900198.4889661067
889543.8979661067
825303.9879661067
932626.4869661068
855641.7579661068
923714.859966107
892155.0709661068
994804.6589661068
881544.6649661066
909594.2999661069
908967.1949661069
880971.0439661068
869785.1069661069
941092.2099661068
910868.5209661068
925712.9099661068
956285.4579661067
877292.6389661068
859816.4479661067
906172.9219661069
956997.0579661068
913137.5319661067
901130.4069661067
938639.6479661067
901695.6009661069
866276.1449661066
924982.916966107
871089.0819661068
905204.9199661068
874611.9379661067
895178.1249661066
886673.8179661066
963068.1419661068
914122.1409661069
895042.9679661067
883912.3769661069
923427.5459661067
906649.0189661069
884588.7829661069
867999.3269661067
867538.0999661067
868676.1259661068
948714.6489661068
889735.8799661067
892440.5239661068
891132.2599661069
847683.0299661069
884588.7829661069
929752.5839661069
877544.5209661068
925911.3739661069
893786.2249661067
902244.328966107
875161.3539661069
908697.450966107
887238.0869661069
911165.7569661068
871369.5729661067
863684.1199661067
888268.8499661067
923436.521966107
956362.3379661066
834829.6419661068
892406.9319661066
870664.6729661068
881839.9529661068
862126.7139661068
881143.0539661068
892726.155966107
867490.413966107
897278.1519661068
863101.4189661068
873499.0079661068
886085.3999661068
952123.1879661067
929334.3469661067
921707.3129661067
839777.4899661068
865729.6149661068
852842.0299661069
907672.1089661068
885307.5359661069
891190.8839661067
864915.0269661068
902141.3929661068
898153.163966107
928580.6299661067
874983.5279661068
915691.2309661068
965137.9199661068
890471.1659661068
841826.598966107
883492.1919661069
935149.6479661067
869960.8819661068
886698.6969661068
870704.6939661067
909193.5529661069
958230.3749661066
916654.6719661069
952409.1059661068
945386.2089661069
942211.146966107
896083.0099661069
889861.1289661068
864125.5909661069
968988.010966107
947420.163966107
928453.6139661067
931675.7289661069
894933.1819661066
942668.7929661067
891475.7369661068
893054.010966107
856299.9269661068
900241.1969661068
939056.8159661067
874781.538966107
865531.7619661067
845545.6489661068
880529.0319661067
935683.5059661069
911253.2149661069
912251.396966107
906614.3769661069
951723.183966107
865373.5429661067
903842.7669661068
833768.8719661068
919752.7829661069
912084.8849661069
898816.9009661069
945104.3889661068
925415.3699661067
920412.3139661069
890312.3109661068
882488.6229661067
869561.4929661069
945630.5859661067
872742.5029661066
920011.1379661069
865998.8349661068
887711.615966107
879124.0179661068
925983.5629661067
869545.5249661068
912575.825966107
890521.3419661068
877016.5429661067
950496.646966107
960628.7739661068
892658.9319661066
917708.7599661069
870840.7939661068
886839.7069661068
885977.7439661068
904514.7229661068
875735.7259661069
837574.7249661067
856369.6729661068
931529.6269661069
922512.8939661069
952847.8389661068
900189.9479661067
880709.058966107
905688.6689661068
933075.095966107
914456.6749661069
894359.345966107
886507.9889661067
883492.1919661069
936845.3169661069
914791.4479661067
884093.7529661066
852196.6969661068
903610.3929661068
902124.2389661067
865492.2019661067
887362.6519661068
971043.1129661067
897498.8719661068
881118.4769661068
989230.5249661068
901575.6539661067
955009.0929661067
963857.9299661068
934322.4219661069
900189.9479661067
868277.8849661069
915258.7669661068
915399.9359661068
902699.2359661069
901156.0829661067
907524.575966107
853326.6549661069
880602.6709661067
893609.3769661069
907177.6239661069
893272.7109661067
866315.7739661068
888393.6979661067
895465.4649661069
922548.7289661069
902596.1989661069
920385.5579661068
916062.2309661068
902476.0179661068
834770.6419661068
969767.5539661068
896125.3369661069
901901.2979661068
869098.6499661068
908854.0579661068
843915.5819661068
856385.1739661067
913972.558966107
863258.8299661067
920180.4819661069
948884.9829661066
836336.8989661068
920920.9589661069
923364.7199661068
895000.7399661068
950022.0749661068
898604.0609661068
865523.8499661067
926660.8709661069
893668.3189661067
898340.2749661068
905204.9199661068
864007.2969661069
929579.788966107
887694.9929661069
903403.9369661068
883698.115966107
913559.2539661068
846029.8079661068
876756.8429661067
930717.7449661067
865001.950966107
865357.7249661067
939195.9529661068
932022.9019661068
923095.555966107
911857.1229661067
903885.8119661068
900677.0379661068
900899.3899661067
928226.8849661069
948270.166966107
865872.1229661067
899353.6939661067
877633.9319661066
941073.5829661067
930909.1879661067
839188.4889661067
897847.1459661068
828467.7509661068
886400.2329661066
920180.4819661069
922952.0649661068
884638.3159661067
921028.1119661068
939734.325966107
932470.9449661069
895042.9679661067
869353.9529661068
863172.2469661068
953841.2119661069
950012.5879661066
921644.7149661069
888935.0979661068
898723.2389661067
899507.1779661069
876651.3819661068
917699.8919661068
873418.4689661069
882004.0859661067
884597.0379661068
892087.9319661066
924784.8399661069
882192.9109661069
892608.5209661068
868357.5039661068
946110.2989661067
871850.8239661069
902415.9399661068
878439.4329661068
931648.3319661068
910807.348966107
910667.5569661066
865658.3779661066
922002.5339661068
881790.7249661067
930052.848966107
895981.4379661067
908540.896966107
891341.666966107
909664.0299661069
874975.4469661068
862684.5489661067
905299.9019661068
938241.3569661069
915223.4819661069
937815.6439661069
856602.2399661068
864559.6069661069
863290.3189661067
885588.7379661067
869170.4389661069
883483.9569661068
955239.1689661068
919138.6449661066
845545.6489661068
918036.9829661066
903025.6719661069
937260.9319661066
903257.7519661069
898017.1309661069
872646.0199661066
923535.2689661069
874361.6919661069
903249.1549661069
865618.805966107
889427.078966107
876092.0429661067
914262.9689661069
925812.1319661068
903868.5929661067
929843.5529661069
889026.7829661069
902252.9079661069
896133.8039661068
911122.0339661068
888485.2739661068
860121.1819661066
818755.1089661068
889969.7059661068
884036.0339661068
882981.9039661067
933698.3529661067
885282.7329661066
865555.4999661066
915965.0359661069
920992.3919661068
884101.9989661069
889944.6479661067
869872.9859661069
905991.2679661068
886731.8719661068
888643.4949661067
888710.1299661067
962114.2829661069
874329.4119661069
858311.4939661068
880766.3549661068
901849.8649661068
963409.2539661068
927393.4499661068
887786.4289661068
943969.3749661066
903713.655966107
869098.6499661068
894342.4789661069
858459.4219661069
897498.8719661068
897507.3629661067
923068.6479661067
852588.3929661068
908801.8499661067
882119.0139661068
926651.8339661069
904066.6439661069
928263.1539661067
978303.4469661068
882949.0019661069
915435.234966107
889961.3529661067
897413.9669661068
949917.7309661068
875517.2159661069
901678.4639661068
893862.0379661068
912742.5119661067
900189.9479661067
895998.3649661068
901541.3889661068
907845.7369661068
934938.109966107
976088.2419661067
905999.9159661068
834652.6649661066
897694.2129661066
869681.271966107
878903.8589661068
883376.9159661068
927529.2359661069
929043.615966107
941073.5829661067
953850.7729661067
945461.3889661068
899046.8789661068
879213.7429661069
962357.4389661069
962503.3899661067
889760.9269661068
940412.7899661066
887487.2519661069
893171.7589661067
859683.680966107
924541.859966107
907359.740966107
951009.7059661068
932123.4469661068
920671.0299661069
901335.8519661068
941520.828966107
917398.4889661067
865191.6609661069
858989.2579661068
911261.9619661069
852442.4259661068
945498.9829661066
845931.4199661068
882874.9809661068
885539.1009661069
918605.260966107
866284.0699661069
907680.788966107
906371.9569661068
906164.2699661066
912777.6119661068
874418.1869661068
926362.7369661068
919841.8549661068
876067.7399661068
859176.4109661069
888277.1729661068
894393.0809661068
924595.8449661068
868317.6929661066
855239.598966107
877910.4069661067
926543.4019661068
900036.2369661068
903601.788966107
926209.2249661067
893045.6009661069
888518.578966107
908914.9749661067
900745.4419661069
907811.0059661069
914342.2029661068
916822.8129661067
868987.0009661068
876667.6049661068
898910.5819661068
899379.2709661068
837804.8929661068
891006.6619661069
888235.5639661069
844767.5849661068
914174.9469661068
896362.4459661068
882291.4599661068
877544.5209661068
858989.2579661068
911603.2119661069
869234.260966107
866791.6059661068
871746.5089661067
875654.7839661068
858264.7899661066
914157.3439661069
925469.453966107
893272.7109661067
861632.3219661068
942220.4819661069
911410.680966107
900771.0969661067
939149.5699661069
903214.7659661069
895575.3779661066
905757.8169661069
877658.3199661069
881913.8049661068
910658.8209661068
917327.5979661068
924982.916966107
869960.8819661068
911629.4719661067
888102.4409661067
873909.9869661068
877414.4999661066
889001.7759661069
895533.1009661069
879507.5129661069
805762.9249661069
905092.6929661066
853303.5649661068
869769.1309661069
888985.1049661068
868803.6379661069
899839.9019661068
915514.666966107
941586.0869661069
911935.950966107
846605.4479661067
858194.7429661069
923849.598966107
899353.6939661067
865690.0369661069
846954.2319661069
876943.4869661068
844971.4089661068
894047.4119661069
930872.7169661068
895812.2029661068
921859.3739661069
932324.598966107
914518.325966107
909812.2419661067
928589.703966107
927239.6049661068
872163.913966107
918587.4919661067
897150.8619661068
912260.1619661069
934092.8899661067
926281.4599661068
857129.8469661067
903670.6269661069
869976.8649661068
895736.0679661066
890161.8669661067
885481.1989661069
892784.9839661068
937565.9439661067
919583.5929661067
879042.4649661069
876586.4959661069
898314.7549661067
887022.2549661067
918125.7309661068
931438.3349661068
834844.3929661068
904161.3939661069
871289.4149661066
888860.095966107
874143.848966107
915850.1949661069
889210.2079661067
879091.3949661066
882759.8609661069
908584.3789661068
911935.950966107
891760.7669661068
908462.6399661067
874660.3889661068
924577.848966107
922423.3169661069
894452.1239661069
896421.7419661067
945348.6239661069
904825.183966107
914262.9689661069
907082.2569661068
898425.3509661069
901370.1019661068
886201.365966107
889652.3999661068
871602.1129661067
848748.0489661067
900087.4679661067
904963.2339661068
899311.0689661067
920323.1339661067
885770.7839661068
926923.0229661067
931995.484966107
860418.3039661068
866855.0889661068
860840.8739661069
921126.3569661069
930353.3039661068
847250.1589661068
879973.038966107
962094.8349661068
945668.1929661066
933432.4529661068
904626.8099661067
877861.6049661068
910492.8749661066
902287.2259661069
897244.2049661067
921546.3619661068
886458.2529661066
885679.7519661069
939214.5079661068
893567.2799661069
911935.950966107
882998.3559661068
894275.0179661068
962707.7949661068
933459.9529661068
872975.7569661068
850182.3179661066
910562.7399661068
884853.0199661066
896125.3369661069
874313.2729661067
846279.663966107
905179.0189661069
881922.0119661067
893643.0569661066
880840.0319661067
917691.0249661068
879548.328966107
873152.788966107
900591.5459661067
903971.913966107
887578.6459661068
893239.0579661068
917708.7599661069
906389.2689661069
878732.6989661069
880659.953966107
904462.9989661069
920635.3359661067
905196.2859661069
867101.1699661068
940319.7929661067
902055.6299661067
902544.6889661069
879115.8619661068
867975.4589661069
897142.3769661069
909454.8709661069
897804.6589661068
868684.0939661069
909158.720966107
873184.9839661068
898170.1709661067
899336.6429661068
885348.8789661068
929325.2589661067
927855.2819661067
917318.7379661067
832519.9409661067
886582.6049661068
905481.2859661069
861640.1649661066
885646.6539661067
939613.6039661069
878341.7199661068
881823.5429661067
860566.9399661068
868230.1189661068
960813.0059661069
907724.1909661067
938871.3629661067
866902.7069661068
913225.359966107
909794.8029661069
915444.0599661067
882965.4529661068
892860.6319661068
857836.8999661068
873998.6789661068
857906.8899661067
878244.0279661068
944832.1179661069
894840.3069661066
886267.6449661066
930325.9819661069
883376.9159661068
896438.6849661067
876521.6179661069
857533.7379661067
905628.1729661068
916583.8929661068
881741.5019661069
907932.5749661068
879654.4689661069
895575.3779661066
938917.7199661068
928852.9199661068
904256.1629661068
887287.9089661068
929998.2419661067
913199.0099661069
930107.4629661066
934800.1999661068
903137.3999661068
891433.8359661067
848085.9089661068
846105.5069661068
847736.2189661069
863849.6199661067
889351.9969661068
894249.7229661068
915214.6609661069
938982.6269661069
907984.6859661068
865160.0369661069
858817.7709661068
961880.9649661069
936134.9869661068
909489.723966107
942678.1369661067
885249.663966107
834608.4319661066
885043.0349661068
904290.6289661068
881708.6899661068
879181.1129661067
871786.6269661069
920912.030966107
869904.9459661068
891634.9959661069
902879.6059661068
933377.4569661068
898799.8699661067
877032.7789661067
879360.6039661069
871979.2449661067
927321.0459661067
902270.0659661067
883343.984966107
873329.8909661069
867522.203966107
903403.9369661068
865357.7249661067
918489.7739661068
879621.8079661068
897838.6479661067
875913.848966107
889894.5349661068
900463.3389661068
864117.703966107
854938.2199661068
848808.984966107
899379.2709661068
896489.5179661068
886665.5249661068
856928.0409661068
874547.3449661068
926561.4719661067
904704.4249661069
915744.2129661066
882496.8399661069
916106.416966107
898042.6339661067
905697.3119661068
901867.0089661067
923993.3619661068
846166.0749661068
883978.3229661067
917983.7419661067
924586.8469661067
881684.0829661067
886657.2319661069
942827.6689661068
906666.3399661069
887304.5179661068
902699.2359661069
929652.5369661069
901361.538966107
873579.5629661067
942752.896966107
882291.4599661068
912496.8899661067
843290.8379661066
855448.365966107
859465.0929661067
858365.9879661067
935978.3029661069
904514.7229661068
958751.6119661068
894603.9819661069
892969.9229661068
894798.0969661067
857129.8469661067
840150.6909661067
874870.4029661068
893045.6009661069
904307.8629661067
864922.9289661068
886234.5039661068
874482.760966107
906510.4669661068
910117.5319661067
894199.1369661067
877024.6609661069
914500.7109661067
917841.7959661067
897643.2459661069
845379.3439661069
951789.8279661068
900830.9619661069
890103.3749661066
864678.0489661067
878903.8589661068
824705.7419661067
875104.7649661067
887620.1949661069
858062.4629661066
838548.2099661068
795408.2829661069
817492.8369661069
823964.510966107
820591.4319661066
825037.1959661068
865500.1139661067
773529.9999661066
775065.771966107
790005.7989661067
783909.720966107
800876.1549661069
864749.1289661068
807605.2379661067
825592.5999661067
836714.5399661066
800828.530966107
860441.7699661066
847933.8359661067
825267.9249661069
914527.1339661067
894570.2319661069
852603.760966107
879393.2459661069
866109.7379661067
907168.9529661068
855301.4449661069
853003.5119661067
879989.3819661068
901704.1699661068
871145.1659661068
920055.6959661068
900736.8909661069
949121.6579661069
884968.6719661069
829245.9979661067
900591.5459661067
900454.7929661067
873821.3129661067
904006.3589661068
865500.1139661067
898987.2439661068
864922.9289661068
867037.6519661068
899379.2709661068
909934.3339661069
866759.8679661069
851138.5659661067
886897.7819661067
921743.0879661066
867093.2299661068
908158.430966107
792778.1499661068
890446.078966107
905343.0819661068
904178.6229661067
869825.0499661069
885439.8449661068
863148.635966107
879760.6339661067
840905.541966107
916442.3679661069
939873.6589661068
868755.8169661069
891383.558966107
929034.5339661068
922083.0799661067
921617.8889661068
862621.6589661068
889560.5889661068
856997.885966107
919663.7279661067
878138.2189661069
911270.7079661067
914324.5939661069
856664.2789661067
867450.6799661068
903558.7709661068
877284.5159661069
862920.4649661069
868508.8209661068
943866.3239661069
885704.5769661067
869353.9529661068
882406.4609661067
875056.2659661069
891836.2459661069
893727.2679661068
896362.4459661068
925703.8909661069
867697.0899661069
862220.9469661068
870120.7369661068
828169.9199661068
841010.2789661067
877682.7099661068
852043.1859661068
883895.8909661069
873708.4799661068
882332.5289661067
874143.848966107
882340.7429661069
868939.1599661068
866743.9999661066
899115.041966107
947826.0909661069
854235.8069661066
882431.1079661066
877650.1909661067
915938.5319661067
925947.4669661068
870160.7099661068
916371.6219661068
933239.9969661068
867275.8909661069
904385.4249661069
869817.0609661068
865207.473966107
878985.3869661067
875889.5549661068
926245.3409661069
901695.6009661069
929688.9149661066
922566.6479661067
886499.6999661068
913990.1539661067
866553.6269661069
891324.9109661069
931201.058966107
967993.1599661068
918400.9569661068
886507.9889661067
822371.3019661068
843050.2129661066
922611.4479661067
870464.6189661068
926850.6909661067
885390.2249661067
908523.5059661069
874200.3159661067
846393.2819661067
914923.6609661069
893272.7109661067
976098.2429661069
939168.1219661068
833393.8099661067
889193.5299661069
879107.7059661068
928816.6059661068
892348.1519661068
932800.3869661067
881651.2739661068
917531.4369661068
914958.9239661067
873394.308966107
904782.0519661068
900565.9019661068
927239.6049661068
891962.0709661068
863920.5679661066
867347.3869661067
895820.6629661068
848078.3039661068
811209.8719661068
827698.1759661068
833658.5259661069
817676.9779661067
799809.3239661069
803257.5739661069
791818.6599661068
790032.3029661069
833665.8809661069
886897.7819661067
840688.6679661067
885936.3439661069
860653.0159661069
840270.183966107
851061.9889661067
909289.3519661068
868468.9959661069
885249.663966107
875557.6729661068
886325.6479661067
905939.3799661067
889260.2459661069
913647.1609661069
914456.6749661069
904238.930966107
885117.4109661069
883508.6629661068
917806.3159661067
892113.1079661066
901481.430966107
935085.2569661068
923167.3179661066
850465.1489661068
925857.2389661067
900813.8569661069
874369.7619661067
895237.2689661069
906415.2369661068
934754.2389661067
922978.9669661068
900343.7099661068
831494.1379661069
939483.6289661068
902596.1989661069
873233.2819661067
863282.4469661068
883434.5509661068
904713.0489661067
885588.7379661067
846476.6199661067
895693.7749661068
914289.3789661068
883887.6489661068
908497.4189661068
894544.9199661068
900497.5239661068
909115.1859661068
883541.6059661068
878260.308966107
909725.0529661069
873378.203966107
953248.7659661069
874014.8069661066
884687.8539661069
906692.3239661069
856873.723966107
848336.9469661068
903799.7259661069
901884.1529661068
927529.2359661069
907602.6759661068
871281.3999661068
891216.010966107
870256.6589661068
915479.3619661068
880439.0459661067
909089.0659661067
899080.9589661069
869617.385966107
875096.6819661066
931931.5169661068
910204.7939661068
869785.1069661069
914078.1419661068
951808.8709661069
874022.8709661069
873434.5749661068
920242.8869661067
884407.2089661069
885092.6169661067
909960.5009661068
928136.2229661068
903954.6919661069
875711.4419661069
882570.7989661067
879376.9249661069
867124.9919661067
931885.8299661067
931000.3789661068
884349.450966107
946449.2049661067
943285.8989661068
843005.1109661069
905999.9159661068
893415.7639661068
881175.8249661068
944916.5999661067
868222.1589661068
884357.7019661067
881151.2459661069
951875.5279661068
896396.3279661068
902767.9399661068
855154.5729661067
900779.6489661068
994441.5139661068
885779.0609661068
911052.0849661068
899797.2319661069
877983.6199661067
915452.8849661069
913383.490966107
854204.9569661068
924433.9089661068
949443.720966107
901044.8319661068
867712.9919661067
879825.9789661069
865373.5429661067
910851.041966107
921591.0649661068
889418.7359661069
896837.0289661067
894089.5529661069
908384.3959661068
899259.9229661068
858459.4219661069
885340.609966107
912803.9379661067
860183.7169661068
917850.6659661068
921278.2309661068
948393.0679661066
904359.5699661069
907576.6409661069
839330.0739661069
900591.5459661067
897261.1779661069
841826.598966107
905230.8219661068
853011.203966107
909367.7479661067
882702.3119661068
857704.7269661068
879156.6429661068
898689.1849661067
897057.5379661068
868827.5509661068
915197.0189661069
887370.9579661067
947335.2459661069
878863.1009661069
871505.8749661066
844156.6879661067
846158.5039661068
892197.0379661068
926290.4899661068
878912.0119661067
867903.8619661068
873120.595966107
886159.9459661068
876894.7899661066
833268.8629661067
892869.0379661068
900899.3899661067
945066.8249661068
853318.9579661067
852649.8679661069
910073.9069661067
837522.7689661069
855657.2329661066
924730.8339661069
848428.2699661066
880373.6119661068
899038.3589661068
843840.2639661068
856299.9269661068
844111.4699661068
907984.6859661068
899643.6509661069
901421.4809661068
916309.7269661068
912207.5719661068
903653.416966107
855664.970966107
868540.683966107
887329.4319661066
871979.2449661067
880161.0189661069
857844.6759661068
872332.5919661068
908566.9859661069
912812.7139661068
903292.1439661069
910213.5209661068
890178.5809661068
818904.2789661067
844533.683966107
871955.1629661068
882168.2769661068
929407.0579661068
846946.646966107
878024.2979661068
898578.5259661069
879311.6449661066
906380.6129661067
876529.7279661067
895473.9189661068
906224.8359661067
881413.4869661068
871730.4629661066
992795.0539661068
886955.8649661068
908471.3349661068
914236.5599661067
849930.2169661068
870368.6259661068
897430.9469661068
870304.6409661069
853657.7379661067
885183.5319661067
944738.2669661068
854158.6869661068
926769.3299661067
869298.0929661067
903128.8039661068
873152.788966107
861546.055966107
907958.6299661067
939845.788966107
939455.7819661067
890738.8359661067
898178.6739661067
877975.4839661068
870456.6189661068
885481.1989661069
862181.680966107
882086.1739661067
922656.2519661069
931091.5869661069
938380.2579661068
913014.6009661069
880340.8989661068
903283.5459661067
917832.9259661068
899072.4389661069
862605.9379661067
918392.0769661067
925109.0079661068
879001.6939661067
911997.2709661068
937122.3529661067
882595.4549661067
872646.0199661066
934984.0879661066
936273.280966107
921734.1439661069
874797.6939661067
891559.5509661068
949453.1969661068
875873.359966107
850740.5129661069
885944.6239661069
861224.666966107
886309.0749661068
869497.6239661069
903541.5639661069
879458.5379661068
842629.4409661067
937011.5199661066
908062.8629661067
877422.6249661066
900335.166966107
864875.521966107
915761.8749661066
867633.4869661068
952752.4289661068
866268.2189661069
888144.0369661069
970568.1039661069
899566.8799661067
902055.6299661067
900591.5459661067
935794.0329661069
879164.7999661069
876505.4009661069
888610.180966107
899720.4349661067
902115.6619661069
906320.0269661068
810053.5499661069
877178.9319661066
870648.6649661066
912584.5969661067
951989.8169661069
877747.7539661068
911997.2709661068
924712.8329661067
885489.4699661068
919031.9199661068
875484.8529661067
876237.8909661069
918907.4379661067
885439.8449661068
889710.8339661069
915708.8909661069
916088.7419661067
880709.058966107
868771.7569661068
870168.7049661067
946035.0179661068
924559.8539661069
934175.5089661067
883023.0349661068
869369.913966107
941837.8799661067
886964.1629661068
854351.5119661067
915602.9409661067
920563.9579661067
873499.0079661068
840808.308966107
878431.2899661066
927194.365966107
945649.3889661068
862684.5489661067
867172.6379661069
900232.6549661069
845999.5319661067
899985.010966107
898706.2119661069
856230.1919661069
867943.635966107
884654.8279661068
897966.1289661068
895507.7359661069
889911.2379661067
910248.430966107
915029.4579661067
904350.950966107
899933.7909661068
893904.1619661069
887171.6659661068
869553.5089661067
821376.7959661067
891920.1259661068
916813.9619661069
853642.3329661067
884630.0599661067
869266.1759661068
870728.7089661069
880365.433966107
883055.9429661066
884448.4699661068
868795.6679661067
840083.490966107
900010.6229661067
887869.5689661067
888343.7549661067
899490.1219661068
899225.828966107
867434.7869661069
900181.4069661067
896820.0709661068
899891.1119661068
908114.9889661067
857844.6759661068
890136.7979661068
898442.3679661069
889251.905966107
892650.5299661069
850067.7079661067
890454.4409661067
869561.4929661069
894131.6969661068
908175.808966107
899140.6059661068
884423.7129661066
935803.2449661067
894755.8909661069
928390.1189661068
886640.646966107
897312.1019661068
904092.4829661066
870192.6899661068
912321.5239661068
931410.950966107
894950.0709661068
863180.1169661067
888935.0979661068
860653.0159661069
904204.4679661067
917106.1349661069
868254.0009661068
885779.0609661068
826647.7029661068
921868.3199661069
877154.5699661069
855842.9759661069
909707.6169661067
883813.4749661067
902871.0159661069
929980.0399661066
916150.6079661066
869345.9719661067
848626.1999661068
890237.0829661067
857254.0819661068
888951.7659661069
913664.7439661068
858950.2779661068
927411.5529661069
891015.0349661068
906735.6339661067
875849.0689661067
884853.0199661066
877317.0089661067
863439.9219661069
807432.3889661068
894089.5529661069
838652.3769661069
896650.5269661068
941231.9349661067
882792.7489661069
937547.4529661068
925676.8349661068
871570.030966107
887819.6829661068
846870.8019661068
920225.055966107
856191.4549661067
871898.9769661068
880594.4879661067
889727.530966107
909925.6119661068
920724.5749661068
854235.8069661066
895287.9689661069
845954.1229661067
890529.7049661067
920742.4249661069
902871.0159661069
889443.7649661067
884431.9649661069
918250.0069661068
905386.2669661068
898119.1519661068
935609.8349661068
923364.7199661068
893424.1799661068
900249.7389661067
891936.9029661068
899703.3709661069
900822.4099661068
881306.933966107
920118.0849661068
851046.6749661069
862503.7649661067
923319.8479661068
891609.8469661067
853480.615966107
890253.7989661067
825736.9799661068
856889.2419661067
850090.6279661066
881479.0709661068
858264.7899661066
926588.578966107
879417.7289661069
945508.3819661068
866767.8029661069
913743.8769661069
908914.9749661067
916752.0089661067
921090.6299661067
888235.5639661069
881889.1869661068
912154.9879661067
880496.3079661068
866783.6719661069
866950.3299661067
849518.0009661068
883689.8779661066
861232.5029661066
860903.5119661067
858506.146966107
872332.5919661068
878121.9429661066
902862.4249661069
866759.8679661069
879638.1379661069
901284.4819661069
891928.5139661068
885291.0009661068
909080.359966107
834048.5429661067
843396.1539661067
835545.6689661068
844971.4089661068
899481.5939661069
858841.1519661068
893441.0129661069
900830.9619661069
897396.9879661067
901147.5239661068
861318.7079661067
865175.848966107
859379.2489661069
871682.3269661067
868644.2529661066
836100.1169661067
914932.4769661068
908723.5489661067
881995.8769661069
918907.4379661067
906969.575966107
901927.0159661069
913568.0439661068
919645.9189661068
853534.5149661067
871714.416966107
856943.5609661068
861695.0709661068
875824.7789661067
926182.1399661067
934726.6649661066
840270.183966107
854945.9449661069
865642.5489661067
895490.8279661068
933029.2999661069
876959.720966107
951761.2649661067
885059.5619661068
849090.9289661068
896837.0289661067
894966.9599661068
891526.0229661067
835796.9299661068
897745.1849661067
899294.0189661069
863573.8199661069
931575.2789661067
904049.4189661068
910982.146966107
850167.0349661068
828097.3099661067
871313.4609661067
861993.2529661066
899038.3589661068
902767.9399661068
899942.3269661067
874926.9619661069
949273.1909661067
895888.3509661069
887121.8569661069
897006.6419661068
855046.3829661068
840277.6529661068
892726.155966107
888735.1209661069
884803.4639661068
909045.5369661069
871081.0699661069
913462.575966107
909664.0299661069
927311.9969661068
920537.1929661066
929989.1409661069
898808.3849661069
889869.4799661068
925505.5139661068
899763.098966107
869857.0059661069
920822.7569661068
939669.3179661066
908906.271966107
851559.9779661067
850985.4259661068
867744.7979661068
907125.6029661067
904488.859966107
868516.7869661069
903292.1439661069
868158.4809661068
853288.1729661068
920439.0709661068
916831.663966107
897923.6309661069
914403.8379661066
894561.7939661068
835272.4039661067
900318.0799661067
917185.8499661067
852020.163966107
930553.7119661069
866498.1169661067
896718.3369661069
901147.5239661068
887271.3009661068
812733.2939661068
870784.7479661067
899004.280966107
882184.6999661068
892768.1749661069
861522.5319661067
913480.1529661068
878969.0799661067
897430.9469661068
941651.3539661069
904885.575966107
878879.4039661067
915912.0289661067
918081.3549661068
830047.5469661069
904092.4829661066
885365.416966107
937575.1899661068
896616.6259661068
929188.9589661069
852642.1829661068
896320.095966107
927185.3189661067
919957.6739661067
871521.9129661068
942837.0159661069
881208.598966107
919147.5399661066
931620.9359661068
915470.5359661069
940543.0159661069
887395.8749661066
860872.1919661069
878667.5129661069
836610.8409661069
834181.0819661068
875201.7779661068
890780.6729661068
838942.6879661067
855804.2729661067
907819.6889661069
928743.984966107
935140.4479661067
930189.3959661068
926236.3119661068
965999.6249661066
927565.4529661068
895347.1269661069
865428.9129661068
898833.9319661066
900822.4099661068
891609.8469661067
949415.2949661068
917558.030966107
892029.1919661069
902484.6019661068
918560.8399661069
913339.5599661067
873627.9019661068
932745.4649661069
911008.3729661067
883475.7229661068
876213.578966107
914544.7499661066
875258.3789661068
899865.5069661068
851299.4209661067
940878.0429661067
908610.4699661068
888385.3739661069
891962.0709661068
890512.9789661069
903550.166966107
890278.8739661069
887229.7839661068
904161.3939661069
880799.098966107
933533.2939661068
891475.7369661068
923876.5509661068
866149.3529661067
899404.8499661067
863376.9249661069
935085.2569661068
875565.7649661067
886690.4039661067
866601.2129661066
895600.7469661068
891836.2459661069
892852.2259661069
925415.3699661067
896947.2699661066
861279.521966107
914069.3419661068
860277.5369661069
915638.2549661067
882381.8159661067
875638.5969661067
852611.4449661069
917292.1569661067
857564.8219661068
926724.135966107
872927.4879661067
960328.3339661069
981154.4829661066
895600.7469661068
901087.6169661067
888893.4289661068
925072.9779661067
906770.2849661068
892457.3209661068
878382.430966107
928780.2939661068
910414.2899661066
912111.1719661069
897498.8719661068
842314.1289661068
895761.4449661069
886118.5299661069
946072.6569661067
888168.9969661068
897295.1269661069
932635.6379661069
932736.3109661068
894865.6349661069
965147.703966107
874240.6549661069
900984.9379661067
909367.7479661067
927746.575966107
904273.3959661068
950259.3029661069
875849.0689661067
851582.9759661069
873627.9019661068
859933.6289661068
914359.8119661068
923984.3759661068
926109.9209661067
926697.021966107
868102.7709661068
910737.4469661068
922333.7579661068
905023.6439661069
861005.3159661067
899038.3589661068
826589.8209661068
926986.3229661067
907238.3219661068
875525.3069661066
877260.1479661067
861914.7639661068
858039.1229661067
858342.6319661068
909655.3139661069
905896.1439661069
831479.5019661069
850495.7369661068
885679.7519661069
874135.7829661069
877739.6229661067
860214.9879661067
878105.666966107
921957.7909661068
876318.9369661068
912821.4899661068
967521.0579661068
875598.1329661068
870800.7599661069
911017.1149661068
860504.3509661069
919450.0649661068
895803.7429661069
921492.7229661068
901798.4379661067
914773.8229661067
864314.9279661069
883681.6389661068
852665.2379661067
926959.1929661066
914879.5859661067
889276.9269661068
881987.6699661068
840165.6259661068
926959.1929661066
896040.6859661068
926064.788966107
869593.430966107
865626.7199661068
926913.9809661068
895195.021966107
849960.7669661068
891920.1259661068
924272.0279661068
895972.9749661067
899856.9719661067
905584.9659661069
836381.3099661067
821569.7899661066
854521.2679661068
875670.970966107
864954.5359661069
876270.3079661068
878480.1529661068
865049.3709661069
924451.8989661068
852404.021966107
862613.7989661067
879442.2139661068
904204.4679661067
867673.2379661067
882422.8919661068
861404.9299661068
877723.3609661069
853588.4209661067
884349.450966107
847121.1399661067
873442.6289661068
875234.1209661069
855487.0379661068
853234.3039661068
916636.9759661069
880520.8509661069
834807.5159661069
926597.6149661068
846022.2389661067
941586.0869661069
907767.595966107
895592.2899661066
824525.7119661069
873652.0739661069
885787.3379661066
859121.8159661067
872549.5569661066
910562.7399661068
922629.3689661068
885762.5079661068
935711.1349661069
872734.4619661069
894916.2939661068
880946.4759661069
913119.9689661069
904204.4679661067
855471.5689661067
915135.2789661067
899839.9019661068
939233.0629661067
901575.6539661067
870344.6299661067
836707.1319661068
900942.1619661069
923239.0909661069
898229.6999661068
860746.9349661067
899652.1819661066
878659.3649661068
849319.6659661068
867339.4419661069
905187.6519661068
872806.8369661069
904876.9479661067
900497.5239661068
866268.2189661069
921591.0649661068
893079.2399661068
911139.521966107
847310.8869661067
881487.2699661066
870680.680966107
861083.6429661068
863628.9659661069
804470.6049661068
924955.9009661069
913251.7109661067
884110.2449661067
923786.7159661069
910396.828966107
921725.1999661068
886110.2469661068
895406.291966107
877536.3939661069
927936.828966107
860856.5329661069
903171.7829661069
913673.5359661069
873974.4889661067
861687.2269661068
886209.6499661068
904764.8009661068
848664.2739661068
843629.4429661066
919156.4349661067
888576.8689661068
890295.5919661068
880512.6699661068
844367.7649661067
944813.3469661067
873732.655966107
910632.6149661068
911489.433966107
870184.6949661069
883508.6629661068
858303.7089661069
885018.2459661069
865302.3629661067
916743.1599661068
884572.2729661067
889118.4859661069
916062.2309661068
875217.9489661069
843983.3799661067
887719.9279661069
882143.6449661066
850358.109966107
862189.5339661068
887886.1989661069
873482.8989661068
916168.2849661068
889836.0769661067
878651.2169661068
927628.8379661066
898076.6399661067
884886.0599661067
864772.8249661068
911218.2299661068
890604.9809661068
887055.4529661068
903558.7709661068
936273.280966107
854837.8069661066
825823.6319661068
881364.305966107
894089.5529661069
864512.2399661068
933991.930966107
880602.6709661067
863148.635966107
856990.1249661066
900608.6429661068
868182.359966107
965079.2229661068
939093.9149661066
865120.5099661069
870120.7369661068
905015.0129661069
841631.740966107
860973.9889661067
885745.9549661067
848161.9659661069
914703.3269661067
822937.5679661066
871738.4859661069
852027.8379661066
862912.598966107
887819.6829661068
845628.8249661068
877877.8719661068
883335.7529661066
882192.9109661069
891542.7869661069
896845.5079661068
859207.609966107
844578.9449661069
887254.6939661067
864528.0279661068
864907.1259661068
874684.615966107
926407.896966107
885133.9399661068
865278.6389661068
887919.4599661068
845568.3319661068
830273.7109661067
879515.6759661068
840965.3889661068
872348.6599661068
875978.6389661068
910615.1449661066
886848.0029661066
841242.2869661069
872839.0069661068
827574.8829661068
859871.1289661068
859207.609966107
860074.2859661069
876011.0369661069
838898.0119661067
880569.9409661067
903068.6409661069
911813.3349661068
825498.7799661069
903980.5249661068
891299.7779661068
857961.3339661069
891861.4079661069
919378.8649661068
897184.8019661068
852142.9619661069
911559.4479661067
926832.609966107
893542.0239661068
873740.7149661069
932333.7449661067
896320.095966107
869497.6239661069
881397.0929661067
868007.2829661069
822736.7789661067
900429.155966107
858669.7219661067
851943.4329661068
856431.6789661068
856609.9949661067
852327.223966107
830960.2289661069
795932.3099661067
851705.6519661068
793913.791966107
819586.8699661067
818385.9639661068
808068.825966107
793258.7429661069
804752.0969661067
797866.2439661068
808782.5149661067
757207.2069661068
739656.8219661068
758184.8379661066
723033.9089661068
823009.3009661068
761638.2479661067
810373.655966107
790158.2199661068
719208.7539661068
805370.6789661068
729660.2119661069
747724.4019661068
776312.7449661067
801925.288966107
741404.4129661068
748326.3569661069
728984.9259661068
753091.4679661067
755593.3689661068
699366.470966107
712845.6059661068
692704.8509661069
719114.8689661068
751614.8649661068
757879.0659661067
784229.6649661066
771702.4459661068
760904.4679661067
758889.0239661068
773994.5689661067
779786.3019661068
748857.5709661068
797252.058966107
840883.1019661068
813847.9229661068
752976.7549661067
823102.5729661067
821820.098966107
839799.8729661067
834438.9149661066
830266.4129661068
852150.6379661069
870136.7259661069
871201.2569661068
896404.7989661067
814529.3769661069
887387.5689661067
900736.8909661069
828547.6919661069
853734.7699661066
874159.9819661069
850641.055966107
887262.9969661068
808900.4259661068
860739.1079661066
851184.5189661069
901764.1569661067
882874.9809661068
896709.8609661069
911183.2469661068
881659.4759661069
876472.9669661068
877910.4069661067
873781.0119661067
931611.8039661068
833210.0769661067
828235.2799661069
816410.8679661069
842059.0449661068
919405.5639661069
843373.5839661069
817988.7849661068
890763.9379661067
839397.1569661067
802034.4429661066
843343.4929661069
864678.0489661067
839136.3369661069
839926.7319661069
849869.1229661067
840913.0229661067
866521.905966107
863684.1199661067
818456.9289661068
837686.0809661068
814874.0379661068
783909.720966107
794985.5189661069
820028.2979661068
870216.6779661069
876092.0429661067
850855.2989661067
842164.0609661068
913111.1869661068
927502.075966107
883508.6629661068
831794.2979661068
849068.0619661068
871738.4859661069
920340.9689661069
881167.6319661068
845712.0179661068
857580.3649661068
828409.6209661069
891065.2699661066
918845.2089661069
918374.3159661067
877122.0889661068
873587.6189661068
867935.680966107
874280.9969661068
842126.5529661069
904764.8009661068
855943.6189661068
913726.2909661068
874636.1629661068
850847.6449661066
899967.9369661068
882513.2739661068
878081.2549661067
860332.2749661068
869146.5079661068
856904.760966107
893323.1949661069
860269.7179661067
850434.5639661069
874426.2579661068
866561.5569661066
862645.2419661067
875541.4899661068
889894.5349661068
888077.4839661068
850182.3179661066
843305.8819661068
841796.6149661068
903989.135966107
891727.2249661067
894199.1369661067
931483.9789661069
904773.4259661068
845651.5129661069
923499.3579661066
818904.2789661067
858202.5249661068
807480.7799661069
833548.2079661067
844677.0279661068
811873.0659661067
853249.6949661069
871016.9839661068
833754.1569661067
873418.4689661069
868747.8469661067
811447.1039661069
877260.1479661067
860942.663966107
878700.1049661068
827698.1759661068
913990.1539661067
843448.8209661068
849563.7839661068
870880.8309661068
868500.8559661068
864812.3209661068
837070.2699661066
901104.7329661066
870104.7489661069
835663.8909661069
824331.365966107
817606.1449661066
879303.484966107
861506.8499661067
852319.5439661068
868468.9959661069
859067.2289661069
885249.663966107
859589.9869661068
898425.3509661069
887462.328966107
875768.1069661069
841781.6239661069
872284.3919661068
905446.7309661068
823547.6889661069
857036.6939661067
908314.8559661068
882455.7559661069
912137.4609661067
867665.2869661069
849113.7969661069
859199.8099661067
858202.5249661068
907116.9329661068
856454.933966107
817506.9989661069
840726.0519661068
848770.8989661068
856408.4259661068
884753.9129661068
881061.135966107
878651.2169661068
852788.2159661069
863613.2099661068
847014.9189661068
857549.2799661069
820120.913966107
795220.3339661069
888476.9479661067
829340.6479661067
833901.3249661068
930553.7119661069
855548.9189661068
908419.1689661068
866371.2619661067
827487.8739661069
864535.9229661068
916530.8159661067
924397.9299661068
853911.9939661068
891283.0229661067
842802.2079661067
940980.4589661069
922629.3689661068
885150.4699661068
876391.8919661068
823799.1699661068
823159.9809661068
856827.1719661069
800135.1959661068
871754.5319661067
869561.4929661069
858934.6869661068
875153.2689661069
904402.6619661069
871642.2179661067
848702.3519661068
860082.1019661068
767589.5849661068
822944.740966107
849930.2169661068
860254.0799661067
863936.3349661068
801604.8159661067
810561.6579661069
921600.0059661069
821391.0889661068
781424.1209661069
877430.7499661066
821248.1819661066
881003.8019661068
805769.808966107
857067.7429661069
833048.4559661068
847189.4399661068
882077.9639661068
825946.4179661067
874345.5519661068
867689.1389661068
886292.5029661066
890320.6699661068
852265.7939661068
858186.9609661067
821948.8879661069
797900.0179661068
840890.5819661068
877195.1739661067
885803.8909661069
876383.7849661068
841999.0469661069
858350.416966107
860269.7179661067
935158.8469661067
939056.8159661067
887528.791966107
893878.8869661067
872115.7319661069
859277.8179661066
846022.2389661067
835324.0899661069
882595.4549661067
898297.7429661069
879924.0139661068
859668.0639661069
873064.2639661068
889919.5899661069
896303.1569661067
873168.8869661067
859582.180966107
861381.4129661068
846613.0269661068
854004.4879661067
853442.1199661067
871465.7819661067
829005.825966107
889669.0939661069
832248.5969661067
870136.7259661069
900061.8519661068
871177.2169661068
884630.0599661067
934708.2829661069
947656.1269661069
868325.6549661069
825246.288966107
867593.7399661068
887961.0399661066
826163.1869661068
882176.4879661067
843636.970966107
873708.4799661068
810373.655966107
887238.0869661069
839844.6419661068
835006.6919661069
857153.1389661068
885324.0729661067
828046.4899661068
817698.2299661068
868851.4649661069
855626.2839661068
872035.4409661067
906458.5209661068
901173.1999661068
849678.260966107
900677.0379661068
890454.4409661067
979540.5999661067
884778.6879661067
906138.3159661067
854498.1149661068
840404.6519661068
841736.6529661068
873708.4799661068
816827.7679661068
852204.3739661069
879924.0139661068
820562.9009661069
911962.2299661068
888560.2139661068
895364.030966107
870176.6999661068
827516.8749661066
870456.6189661068
835553.0569661066
900335.166966107
927411.5529661069
877983.6199661067
867553.9959661069
851414.3539661069
890195.2949661068
902828.0649661068
900181.4069661067
852388.6609661069
859488.5079661068
928254.0869661069
884836.5009661068
934754.2389661067
874684.615966107
887578.6459661068
901447.1729661068
880921.9099661068
894300.3149661068
882702.3119661068
869681.271966107
841894.0699661069
889861.1289661068
876618.9379661067
867832.2759661069
863707.7589661067
895507.7359661069
905723.2419661067
904583.6959661068
853003.5119661067
881651.2739661068
833276.2119661069
813055.4599661068
809573.8519661068
868094.8129661067
874385.9029661068
824806.5919661068
812152.6209661069
830982.1579661069
841601.7699661066
852526.9279661069
885547.3739661069
893668.3189661067
842682.0149661067
874353.6219661068
835678.6709661067
897515.8549661068
835907.8269661067
789218.0969661067
883895.8909661069
877528.2659661069
868987.0009661068
881979.4619661069
854343.7969661069
855812.0129661069
816693.4669661068
914535.9419661069
867800.4639661068
860966.1579661069
887155.0619661068
869713.2189661069
827132.7709661068
881110.2849661068
853935.115966107
856268.9319661066
861122.8119661068
857479.3469661067
846757.058966107
841766.6329661068
848199.9999661066
896659.0029661066
917824.0549661068
850656.3549661068
910492.8749661066
860128.9979661067
873257.4319661066
873345.9949661067
848093.5149661067
869545.5249661068
874547.3449661068
849693.5269661068
851928.0879661066
882135.433966107
833099.8739661069
890772.3049661068
893963.1419661068
854181.8209661068
846325.1069661069
852304.1869661068
906172.9219661069
907863.1029661067
899882.5769661067
862134.5659661067
864796.521966107
890722.1019661068
901036.2749661068
895059.859966107
906380.6129661067
852196.6969661068
854907.3209661068
871834.7739661068
894663.0519661068
859886.7529661066
914491.9029661068
856555.7169661068
874490.8339661069
907576.6409661069
850342.8209661068
867577.8419661068
854590.7319661069
890931.3199661069
889652.3999661068
883121.7649661067
852765.1549661069
827727.1909661067
894983.848966107
877991.7549661067
855324.6399661067
888227.2419661067
833835.0929661067
832512.6059661068
804353.9449661069
832439.2539661068
789906.4249661069
853773.2909661068
912417.9669661068
807937.3079661068
856292.1779661069
831018.7069661068
865341.905966107
798535.4689661069
841789.1189661068
855517.9779661067
814213.1009661069
875509.1249661066
792491.3999661068
818080.953966107
809511.3229661067
852972.7489661069
834578.9459661068
869537.5409661068
880079.2789661067
840711.0979661068
849792.7679661068
891953.6819661066
917168.1339661067
869537.5409661068
834578.9459661068
836988.7229661068
862354.4779661067
825686.4419661069
850006.5949661068
872662.098966107
814423.9249661069
870296.6439661069
865832.5329661069
896277.7499661066
891995.6309661069
842194.0709661068
871113.1169661067
909568.1539661067
876310.8319661068
914078.1419661068
847835.0159661069
821669.8959661068
867530.1519661068
850809.3809661069
826062.0139661068
858365.9879661067
876108.2459661069
866640.8709661069
816036.7169661068
772424.8499661067
885729.4039661067
849510.3709661069
918409.8379661066
842141.555966107
842982.5609661068
863526.5569661066
842787.1819661066
846060.0859661067
851958.7779661068
836729.3569661069
898953.1699661068
895169.6759661068
848496.7739661068
833246.8169661069
897872.6389661068
855734.615966107
925325.2429661069
843712.2529661066
865262.8239661069
853865.7549661067
880971.0439661068
849739.3279661068
909681.4649661069
873072.3109661068
845288.6579661069
835139.5279661068
880030.2419661067
873781.0119661067
959582.8719661068
900582.9979661067
871201.2569661068
858607.4009661069
906467.1789661068
861891.220966107
870752.7249661067
884374.203966107
820299.078966107
893255.8839661067
847835.0159661069
842817.234966107
884547.5099661069
862590.2179661067
916991.0149661067
816566.2739661068
869090.6739661067
864820.220966107
869577.4619661069
888335.430966107
878854.9499661068
889068.4639661068
907246.9929661069
902724.9989661069
903498.5509661068
877853.4719661067
881093.9009661069
909820.9619661069
908132.3649661068
838950.1339661067
878806.0459661067
838339.9519661067
902596.1989661069
863432.0469661069
908914.9749661067
947127.7299661068
872236.1969661068
880389.9699661068
877381.9999661066
917238.9999661066
938083.984966107
865705.8679661069
882217.5459661067
867800.4639661068
861506.8499661067
867117.0509661068
858887.916966107
894772.7729661067
869186.3939661069
923382.6689661068
873104.5009661068
910955.9229661068
845258.433966107
885837.0009661068
851859.0439661068
906224.8359661067
899780.1649661066
885191.7979661068
855231.8679661069
846469.0429661067
830726.396966107
860621.7129661066
911699.5069661068
891224.3869661067
870744.7189661069
835700.8419661068
859246.6129661067
900104.5469661069
896387.8569661069
925307.2199661068
880741.7989661067
931246.6799661068
915532.3199661069
909899.4469661068
930098.3609661069
903386.7359661069
925821.1529661068
853904.2869661069
813868.9819661069
859933.6289661068
897040.5719661068
898195.6819661066
855788.7929661067
875007.7729661067
883665.1619661069
874854.2439661068
864946.6339661067
856772.8679661069
838339.9519661067
905282.6309661069
891207.6349661069
845893.5839661069
893281.1249661066
854444.0979661068
848222.8209661068
841661.7129661066
882135.433966107
884960.4099661068
898204.1869661068
885795.6139661067
888210.5999661067
867053.530966107
839352.433966107
836855.3149661068
903317.9399661068
914236.5599661067
832307.2519661069
890170.223966107
865943.3939661069
895338.6749661069
839770.0289661067
885018.2459661069
916743.1599661068
895803.7429661069
894460.558966107
886690.4039661067
909969.2229661068
811119.200966107
863392.6739661067
869713.2189661069
917425.0749661068
883648.6859661068
840965.3889661068
942248.4899661068
841137.4939661068
919761.6899661068
877877.8719661068
838622.6119661068
844194.3729661067
886093.6819661066
864172.9179661067
859793.0159661069
880022.0699661069
834682.155966107
893668.3189661067
853750.1779661069
936688.4009661069
858669.7219661067
859941.4419661069
861193.3249661068
829624.723966107
862951.9299661068
866228.5939661069
845024.2679661068
795683.6499661068
880414.5069661068
829144.0899661069
895888.3509661069
885638.3799661067
874006.7429661069
884547.5099661069
904350.950966107
863928.4519661067
862983.396966107
937926.6629661068
918045.8569661069
919645.9189661068
917203.5659661067
886806.5239661068
902149.9699661068
895161.2279661067
887088.6539661067
868254.0009661068
868660.1889661069
888601.8519661068
863542.3109661068
867061.4699661068
919547.9819661069
914958.9239661067
910641.3499661067
986680.7259661069
907741.5519661068
848976.6059661068
878170.7729661067
883722.8339661069
882463.9729661068
849556.1529661068
877057.1349661069
926570.5079661068
905870.2049661067
841706.6759661068
894249.7229661068
916743.1599661068
927239.6049661068
879376.9249661069
893971.5679661066
888768.4449661069
847470.3379661066
836403.5179661068
892692.5429661067
913453.7879661068
875679.0649661068
872927.4879661067
910693.7639661068
861208.9959661069
921037.0429661067
880389.9699661068
868015.2399661068
929707.1059661068
961939.2839661068
914007.7499661066
909655.3139661069
886068.8359661067
938445.0929661067
922145.7369661068
846870.8019661068
918134.6069661069
888826.7659661069
900155.7859661069
956871.9719661067
896837.0289661067
900745.4419661069
939892.2389661067
837426.2949661068
892700.9459661068
889001.7759661069
835826.4999661066
900164.325966107
862605.9379661067
900933.6069661069
908819.2519661069
892406.9319661066
844096.3989661068
879973.038966107
896447.1569661067
880022.0699661069
876391.8919661068
830237.2249661067
890078.308966107
851077.3029661069
912663.5479661068
877211.416966107
913858.203966107
847971.848966107
895364.030966107
907915.2059661068
855548.9189661068
888951.7659661069
903343.7379661067
934818.5859661067
869841.0279661068
921787.8099661067
862598.0779661068
895330.223966107
893710.4249661069
865333.9969661068
935250.8509661069
876254.098966107
871586.0719661068
886706.990966107
868548.6499661068
872188.0069661068
906354.646966107
906675.0009661068
884349.450966107
883459.2529661066
886698.6969661068
884159.7249661067
868819.5799661067
832696.0399661066
892591.7189661069
894485.865966107
898034.1329661068
892373.3429661067
884497.9869661068
885961.183966107
893718.845966107
931630.0669661069
891140.6349661069
891500.8789661068
849869.1229661067
906874.2519661069
923750.7869661069
942043.1409661069
832762.095966107
890387.5509661068
940859.4239661067
898552.9929661069
902278.6459661068
947231.4769661068
919387.7639661068
865737.530966107
877520.1389661068
903782.510966107
899080.9589661069
919120.8559661068
933102.5749661068
925127.0239661068
955248.7579661068
884539.2559661069
922674.1749661069
882858.5329661069
906657.6789661068
890948.0619661068
919913.1249661066
903025.6719661069
888818.433966107
853065.0449661068
913260.4949661067
956910.4569661068
880038.4149661066
887022.2549661067
896531.8839661067
893087.6499661068
923095.555966107
854073.8709661069
886019.146966107
866141.4299661068
961764.3479661068
931785.3359661067
881331.5209661068
851268.7769661068
860966.1579661069
854312.9399661068
867323.5539661068
875169.4379661067
892062.7569661068
850771.1189661068
896353.9749661067
890772.3049661068
912260.1619661069
895922.1989661069
877536.3939661069
877999.8909661069
907212.3069661066
964942.2879661068
931557.0179661068
925199.0939661069
887412.4879661067
840741.0069661068
876935.3709661069
878170.7729661067
899447.4839661068
862786.7639661068
852619.1289661068
885886.6699661068
887138.4589661069
859410.4629661066
831574.6479661067
865610.8929661068
872822.9219661069
902871.0159661069
892138.2849661068
891819.4719661067
889593.9719661067
867768.6539661067
902776.5289661067
885216.5969661067
875549.5809661068
847219.7979661068
893196.9949661067
893070.8299661067
892029.1919661069
902364.4499661068
911349.4379661067
894629.2969661069
897125.4079661069
877528.2659661069
882283.2469661068
854945.9449661069
903773.9029661068
889877.8319661068
883031.2619661067
866466.3999661068
925451.4249661069
872220.1329661068
873450.6829661068
875201.7779661068
866038.4399661068
897464.9079661069
886673.8179661066
904618.1869661068
842606.9109661069
836699.7249661067
847759.0159661069
860739.1079661066
886309.0749661068
853172.7479661067
917974.8689661068
865326.0889661068
836581.2169661068
848116.3309661068
872163.913966107
857432.7309661068
863235.2149661069
855077.291966107
855982.3339661069
856175.9609661067
869218.3049661068
861789.2119661069
928970.9609661067
915197.0189661069
867307.6649661066
895905.2749661068
931319.6819661066
886773.3439661069
839993.9069661067
878130.0809661068
886557.7319661069
933377.4569661068
844744.9439661067
868731.9079661069
869353.9529661068
850832.3389661068
935904.5859661067
893466.2639661068
854629.328966107
866038.4399661068
854081.5799661067
870056.7879661068
868389.3559661068
930562.8239661069
931483.9789661069
866783.6719661069
893525.1869661068
901241.6779661069
925433.396966107
862456.615966107
907290.3549661068
859605.6019661068
867760.7019661067
928526.1899661068
872959.666966107
926010.6369661067
904764.8009661068
950363.7199661068
927846.2229661068
885365.416966107
879246.3739661069
877081.4919661067
860136.8149661068
919414.4629661066
905006.3829661068
894654.6129661067
868254.0009661068
880455.405966107
889218.5469661069
904764.8009661068
921796.7549661067
893786.2249661067
897796.1619661069
923086.5869661069
899379.2709661068
867387.1119661068
938065.473966107
873474.8449661068
906891.5819661068
931611.8039661068
897983.1289661068
917895.0209661068
922181.5449661068
935066.8609661069
875056.2659661069
982854.655966107
940822.1889661069
944794.575966107
904980.4929661069
940384.8889661068
967668.5409661068
877381.9999661066
891534.4049661069
924838.8529661067
950677.1059661068
854768.3029661069
902467.4349661067
901421.4809661068
982327.7979661068
883121.7649661067
885357.1479661067
871650.2399661068
884019.5449661068
856113.990966107
881659.4759661069
887038.8529661067
887478.9439661067
920831.683966107
927846.2229661068
963721.3329661067
908375.7029661068
879401.4069661067
897040.5719661068
863195.8589661068
931684.8619661068
929116.2819661067
941772.5879661066
879891.3329661067
867450.6799661068
906675.0009661068
920581.8009661068
958664.6999661068
928535.2629661069
879989.3819661068
872107.7029661068
865674.2069661068
916336.2529661066
944541.2389661067
859332.4319661066
868891.3239661069
843742.3699661067
932864.4719661067
854637.0479661068
926543.4019661068
879858.6549661069
929788.9699661068
895490.8279661068
862213.0939661069
887412.4879661067
851261.1169661067
901293.0439661068
851467.9989661069
912041.075966107
916415.8369661069
934037.8189661067
891794.3109661068
907238.3219661068
907498.5459661067
921233.5569661066
904738.9239661067
892004.0209661068
894325.6129661067
884052.5239661068
934028.6409661069
885191.7979661068
898544.4829661066
914985.3729661067
867124.9919661067
850709.9079661069
920073.5209661068
888793.4389661069
905075.4299661068
860019.5809661068
896421.7419661067
924352.9609661067
905766.4609661067
900497.5239661068
888885.0949661068
948497.0859661067
925884.305966107
920671.0299661069
859933.6289661068
891685.2999661069
878529.021966107
843501.4949661067
877471.3789661068
896955.7509661068
877739.6229661067
890412.6339661067
945959.7499661066
938463.6179661069
911830.8499661067
897940.6299661067
931027.7389661067
911375.683966107
878423.1459661068
907784.9599661068
899831.3679661069
902149.9699661068
931840.1479661067
885663.2029661068
898051.1349661069
880807.2849661068
905075.4299661068
911017.1149661068
904963.2339661068
930426.1699661068
905991.2679661068
895465.4649661069
879254.5329661069
868931.1869661068
887869.5689661067
852380.9809661068
937630.6689661068
898919.098966107
841227.3149661068
861107.1439661069
913392.2769661068
914483.095966107
908549.5929661067
898629.595966107
880537.2139661068
908540.896966107
876748.7289661069
930180.291966107
849777.4989661069
977259.7769661068
941623.3819661068
872059.5269661068
942033.808966107
901181.7599661069
919280.9829661066
917442.8009661068
859090.6219661068
914315.7899661066
906268.1019661068
887961.0399661066
900420.6109661069
861789.2119661069
884679.5969661067
862417.328966107
899814.2999661069
842584.3819661068
884819.9819661069
893062.4199661068
831772.3279661068
964053.1339661067
945799.8419661068
831728.3909661069
881552.8649661068
893946.2899661066
864243.916966107
923319.8479661068
928453.6139661067
877032.7789661067
862928.3309661068
912830.2659661069
880471.7659661069
875743.8209661068
812523.3189661067
941483.5429661067
903060.0469661069
871786.6269661069
922136.7859661069
934083.7109661067
870544.6299661067
887827.9969661068
902484.6019661068
849266.2829661069
878985.3869661067
875808.5859661067
924424.913966107
840173.0939661069
822987.7799661069
894696.8099661067
888393.6979661067
925532.5599661067
845855.7509661068
901310.166966107
915929.6969661068
877178.9319661066
853626.9289661068
847759.0159661069
903567.3739661069
874393.973966107
862126.7139661068
850449.8559661068
886060.5539661068
809754.5429661067
815155.6039661069
838027.7539661068
865080.9869661068
843636.970966107
814867.0009661068
905377.6299661067
884943.8869661067
860214.9879661067
872863.1369661067
933331.6329661068
917221.2829661069
893643.0569661066
892608.5209661068
942640.760966107
897066.0209661068
866402.9719661067
914298.1819661066
931611.8039661068
884514.4939661068
950734.1069661069
927819.0439661068
869633.3569661069
900711.2389661067
910641.3499661067
905723.2419661067
887877.8839661067
926561.4719661067
866855.0889661068
904583.6959661068
886135.095966107
897405.4779661067
845084.6859661068
831633.2099661068
855193.2189661069
910414.2899661066
862338.7659661069
857564.8219661068
861608.7929661067
881110.2849661068
856865.9649661069
870160.7099661068
906597.0569661066
917584.6269661069
887719.9279661069
893011.9649661069
890429.3559661068
830295.6039661069
885969.4639661068
942248.4899661068
864828.1209661069
910824.825966107
900762.5449661068
863447.7969661069
906536.4429661066
913568.0439661068
866577.4189661068
872686.2189661069
922763.7989661067
891526.0229661067
889485.484966107
869633.3569661069
887620.1949661069
920216.1409661069
866466.3999661068
909620.4479661067
831940.7929661067
876472.9669661068
893954.7159661069
853673.1429661068
887454.021966107
869633.3569661069
933808.4229661068
915770.7059661068
909184.8449661068
936577.666966107
926046.7379661067
882020.5019661069
950848.1289661068
901575.6539661067
904273.3959661068
879499.3499661067
879842.3169661069
860770.4179661067
850480.4429661066
892902.663966107
862472.3319661068
873305.7369661068
938723.0519661068
944250.5349661068
838749.1249661066
912979.4839661068
864812.3209661068
935241.6499661068
895778.3639661067
949453.1969661068
865231.1949661069
859504.1189661068
906363.3019661068
923705.8789661068
897541.3299661067
889660.7469661068
890579.8879661069
932297.163966107
889310.2899661066
897719.6979661067
924955.9009661069
922772.7619661067
925081.9859661069
845220.6569661067
859839.8819661068
865270.7309661068
918525.305966107
882496.8399661069
907108.2639661068
894089.5529661069
919396.663966107
869290.1129661067
879719.7989661067
893878.8869661067
859098.4209661067
910833.5639661069
943660.2869661069
922754.8359661067
916867.0709661068
904006.3589661068
891190.8839661067
910781.1339661067
862739.5849661068
898153.163966107
885291.0009661068
831567.3279661068
908340.9329661068
922324.8019661068
882390.030966107
929534.3279661068
856524.703966107
929443.416966107
916486.5899661069
880741.7989661067
864614.8759661068
905325.8099661067
848702.3519661068
883047.7149661069
909289.3519661068
876854.2129661066
940673.2759661069
905870.2049661067
954472.6699661068
857106.5569661066
906752.9589661069
906553.7599661069
902673.4749661067
836270.2909661068
889677.4419661069
865357.7249661067
877633.9319661066
894511.1739661067
873692.3629661067
888485.2739661068
905982.6189661068
902913.9699661068
927592.6169661067
860848.7029661068
820434.5339661068
816128.4589661069
918409.8379661066
888710.1299661067
893323.1949661069
962211.530966107
887852.9399661068
878960.9269661068
900207.0299661069
827219.7079661067
880275.4799661068
895964.5119661067
863597.4529661068
925884.305966107
861624.4789661069
864820.220966107
865428.9129661068
869042.8219661068
868684.0939661069
849800.4029661068
893129.7029661068
933560.7999661069
935932.2289661069
884539.2559661069
905619.530966107
915320.5229661067
896828.5499661069
885315.8049661068
886425.0979661068
873466.7909661068
855231.8679661069
902828.0649661068
869018.8979661067
900694.1379661069
925478.4689661069
930845.365966107
825015.5709661068
899711.9029661068
887204.8749661066
877707.0999661067
888252.2069661068
861530.3729661067
882833.8629661067
865650.4629661066
855000.0239661068
878488.2979661068
872734.4619661069
912891.7029661068
964111.7109661067
809893.5889661068
843591.8069661066
840322.4719661067
855332.3719661068
845886.0169661068
853334.3519661068
927149.1319661068
804546.1089661068
866347.4809661068
878952.7739661068
856540.2099661068
857393.8879661069
886242.788966107
849403.5659661067
924478.8849661069
870760.7299661068
869721.2059661068
885994.3049661068
922692.0979661068
904790.6779661069
887105.2549661067
880463.5859661067
852473.1519661068
825008.3629661067
915541.146966107
910100.0809661068
856904.760966107
897176.3169661069
868134.6049661068
870080.7679661068
919815.1319661068
868947.1329661068
930690.4029661068
928498.9729661068
925577.6409661069
847683.0299661069
891107.1379661069
915929.6969661068
901310.166966107
910711.2369661068
873813.2519661069
898068.1379661069
906605.7169661068
902467.4349661067
873184.9839661068
904006.3589661068
916044.5579661068
841017.760966107
902776.5289661067
888002.6239661069
903171.7829661069
898297.7429661069
946336.2099661068
929307.0839661069
850289.3129661067
888593.5239661068
912724.9629661066
813637.3879661069
851590.6419661068
865373.5429661067
881216.791966107
906891.5819661068
848778.5159661069
934111.2489661069
865191.6609661069
925974.538966107
860043.0249661068
881963.0469661069
842847.2899661066
855386.4989661069
859036.038966107
875921.9469661068
915479.3619661068
900403.5209661068
898621.0839661069
897006.6419661068
906943.5769661067
845938.9869661068
898867.9969661068
887844.6249661066
938982.6269661069
926977.2789661067
942117.8029661069
871008.973966107
885034.771966107
940794.2639661068
905109.9569661068
859847.6929661066
868421.2099661068
855634.0209661068
916460.0569661066
917761.9699661068
918907.4379661067
912014.7929661067
883409.848966107
859215.4109661069
903171.7829661069
909585.5849661068
900369.3429661067
877187.0529661069
883788.7529661066
924487.8809661069
891048.5249661068
889226.8869661067
935536.1749661069
906216.1829661068
864291.2569661068
948317.4329661068
880553.5769661067
904626.8099661067
913067.2819661067
894485.865966107
846097.9359661068
898740.2669661068
856920.280966107
882743.4179661067
910746.183966107
880062.9329661068
954109.0039661068
885770.7839661068
886077.1179661069
895000.7399661068
892029.1919661069
928816.6059661068
895592.2899661066
900805.3049661068
924200.0979661068
911620.7179661067
895093.646966107
875460.5829661067
868166.4409661067
889443.7649661067
898936.1339661067
896159.2029661068
860168.0829661067
889126.8239661069
900822.4099661068
895507.7359661069
851008.3929661068
911988.510966107
872404.9019661068
876878.558966107
876408.1059661068
907411.7879661068
900352.2539661068
882094.3839661067
939409.3739661069
894173.845966107
889685.7899661066
877886.0049661067
887354.3469661067
923194.2319661069
901712.7389661067
903928.8609661069
851713.3199661069
910719.973966107
857386.1199661067
900865.1749661069
956785.3929661068
922342.7129661066
876781.1829661068
854243.5189661069
864322.8189661067
909489.723966107
886010.865966107
941697.9789661069
888485.2739661068
909393.8829661068
859675.8729661067
854235.8069661066
856524.703966107
903421.1379661069
959109.0749661068
887761.4899661068
883187.595966107
874377.8319661068
911804.5779661068
961618.6149661068
943922.530966107
877292.6389661068
883879.4069661067
882061.5459661067
873789.0719661068
904488.859966107
842982.5609661068
899490.1219661068
927728.4599661068
918649.6869661068
875865.2629661069
930262.2369661068
906380.6129661067
915241.1239661069
926290.4899661068
888651.8239661069
885506.0129661069
848702.3519661068
888701.7999661069
940636.0549661068
863062.0749661068
898859.4809661068
934496.9399661068
920064.6089661068
932342.8899661067
899225.828966107
895803.7429661069
889160.1759661068
858739.8439661069
888069.1659661068
908340.9329661068
889243.5659661067
904989.1229661067
904687.1759661068
911095.8019661068
843923.1149661068
939845.788966107
857145.3749661066
887138.4589661069
880520.8509661069
888368.7259661069
855951.3619661068
904583.6959661068
891400.3169661069
885133.9399661068
927103.9009661069
900728.3399661069
927900.5839661069
897711.2029661068
915770.7059661068
886914.3769661069
875096.6819661066
928072.7709661068
871193.2439661068
891626.6129661067
888510.2529661066
887462.328966107
916557.3539661069
917611.223966107
897634.7519661069
890805.7779661068
953220.1169661067
922190.4969661068
893508.3509661069
909089.0659661067
934901.3299661067
869976.8649661068
909847.1219661068
906527.7839661068
885986.0239661068
928181.5519661068
895364.030966107
898102.146966107
945001.095966107
903051.4529661068
909210.9689661069
911419.430966107
936199.5189661069
900224.1129661067
893668.3189661067
872212.1019661068
902244.328966107
879580.984966107
899097.9999661066
886317.3609661069
926281.4599661068
870528.6269661069
851513.9859661069
937547.4529661068
882800.9719661067
910588.9419661069
919556.8839661067
920920.9589661069
903722.2619661067
891727.2249661067
873732.655966107
858817.7709661068
947090.0089661067
899353.6939661067
877219.5379661068
906328.6819661066
889251.905966107
925027.9449661069
876651.3819661068
884464.9749661067
899473.0659661067
872123.7619661067
897286.6389661068
861930.4609661067
891995.6309661069
862205.2399661068
958539.1889661069
856928.0409661068
898365.7959661067
840389.7089661069
871586.0719661068
903834.1579661069
874345.5519661068
910091.3559661068
873024.0319661067
914218.9559661068
876375.6789661068
920278.5509661068
897541.3299661067
885208.3299661067
889135.1619661069
886823.1149661068
919886.396966107
912146.223966107
895465.4649661069
910370.6369661067
891987.240966107
910641.3499661067
945715.2069661068
860394.8399661069
888318.7849661068
853511.413966107
854830.0829661067
919824.0399661066
920715.6499661068
904299.2459661069
878301.0119661067
838823.5619661068
923203.2029661068
885721.1279661066
901173.1999661068
899507.1779661069
865650.4629661066
854598.450966107
927429.655966107
901472.8669661067
916424.680966107
892608.5209661068
895981.4379661067
863093.5499661069
900890.8359661067
893356.8539661069
888435.3209661068
952218.4749661067
881093.9009661069
886706.990966107
846999.7459661069
874636.1629661068
929870.8479661068
917159.2759661069
875646.6899661068
891283.0229661067
954281.2329661066
898391.3179661066
861883.3729661067
862951.9299661068
893121.291966107
898391.3179661066
894764.3319661068
928326.6329661068
857782.470966107
861640.1649661066
947599.484966107
887138.4589661069
898229.6999661068
861114.9779661067
871955.1629661068
864393.8419661068
871890.950966107
885779.0609661068
949055.3779661066
920340.9689661069
890061.598966107
866934.4549661067
923966.4029661068
889168.5139661068
902390.1939661067
901430.0449661068
894409.9489661069
944259.9099661068
897439.4369661068
849472.2229661068
893045.6009661069
870720.703966107
868198.2789661067
858490.5709661068
888027.575966107
921403.3399661069
886085.3999661068
919405.5639661069
925433.396966107
848702.3519661068
927656.0059661069
850189.9589661069
842194.0709661068
882825.6399661067
871305.4449661069
855347.8359661067
861420.6079661066
863502.9279661069
874135.7829661069
858685.3039661068
910606.4109661069
828177.1819661066
849014.7099661068
863077.8119661068
912137.4609661067
923436.521966107
901661.3279661068
879981.2109661067
899157.6499661068
849670.6279661066
892625.3239661069
897558.3149661068
842561.8539661069
857129.8469661067
830463.4879661067
874652.3129661067
922414.3609661069
899370.7449661067
871642.2179661067
830558.4089661068
878219.6079661066
901087.6169661067
830127.7849661068
872453.1149661068
925190.0849661068
934166.3279661068
889719.1829661068
893297.9519661067
939530.0449661068
941809.8959661068
871329.4919661067
923696.8979661067
860817.3879661069
929552.5119661067
866950.3299661067
902991.2989661067
946279.7219661067
967737.3819661068
965578.3779661066
884679.5969661067
930371.5189661069
906649.0189661069
921769.9199661068
914474.288966107
943463.6969661068
892138.2849661068
896353.9749661067
904290.6289661068
912777.6119661068
938454.3549661068
907004.2439661068
946345.6249661066
828925.7989661067
875573.8569661069
904170.0079661068
884968.6719661069
886615.7709661068
912847.8179661066
881151.2459661069
873563.450966107
897473.3989661068
879319.8039661068
922306.8929661068
884778.6879661067
943613.4729661068
886773.3439661069
926588.578966107
924991.9219661069
900232.6549661069
929652.5369661069
901472.8669661067
889351.9969661068
918747.4379661067
897507.3629661067
886077.1179661069
926923.0229661067
935830.8819661068
924820.8479661068
878724.5509661068
902785.1179661069
894275.0179661068
910964.6649661066
909751.2079661067
912198.8079661068
977992.1259661068
900813.8569661069
865595.0649661068
870616.6519661068
925848.2169661068
926326.6119661068
969639.1899661068
904764.8009661068
881831.7479661067
863487.1759661068
918987.4579661067
933056.7769661068
878586.041966107
923625.055966107
906519.1259661068
861851.9839661068
891735.609966107
881224.9859661069
835161.6709661067
865500.1139661067
845999.5319661067
942491.2869661069
876383.7849661068
832710.7189661069
904247.5469661069
863889.0339661068
872983.8019661068
871738.4859661069
888285.4949661067
866204.8199661069
930198.5009661068
807128.3509661069
845954.1229661067
908193.1879661067
875541.4899661068
888144.0369661069
871746.5089661067
886333.933966107
833629.1049661068
900796.7529661066
904264.7789661067
913058.5019661069
862881.1369661067
918862.9879661067
833232.1199661067
829996.4949661067
876984.0719661068
860269.7179661067
828707.6189661068
860723.4529661068
903971.913966107
894182.2759661069
886939.2689661069
944503.7189661069
878789.7459661069
855378.7659661069
907030.2469661068
832754.7559661069
843772.4889661067
895956.0489661067
898059.6369661067
920787.0519661068
906060.4609661067
883665.1619661069
932782.078966107
933368.291966107
946392.7049661067
893028.7829661069
937390.3069661066
896752.2459661069
882201.1229661067
874071.2579661068
860410.4829661066
867911.8159661067
866728.1329661068
892784.9839661068
850954.8039661068
805384.4349661067
778895.7499661066
799883.9799661068
802211.8799661067
742419.2179661067
763370.2149661069
867172.6379661069
811405.2299661068
775295.6899661068
796335.8639661067
783361.8339661069
802915.5529661069
783133.7679661068
833489.3829661068
812796.3069661066
864812.3209661068
842734.5949661068
871842.7989661067
843554.1749661069
847143.905966107
866688.4659661069
869146.5079661068
843629.4429661066
927710.345966107
908871.4619661069
890471.1659661068
890186.9379661067
930080.155966107
901807.0089661067
859106.2189661069
913893.3869661067
878341.7199661068
895566.9229661068
900753.9939661068
884464.9749661067
863258.8299661067
839069.2949661068
908019.4299661068
857883.558966107
877804.6759661068
836847.9049661069
875970.5399661066
882759.8609661069
895093.646966107
854613.8899661067
885224.8629661067
863881.1509661069
844624.2109661067
848215.2139661068
862495.9069661067
849449.3359661067
843667.0819661068
873458.7369661068
834033.8189661067
842712.0599661067
810833.3669661067
862527.3409661069
857409.4249661069
876513.5089661067
867728.8949661066
867601.6889661069
865523.8499661067
842802.2079661067
817563.6509661069
864362.2749661068
859153.0119661067
856478.1889661069
848763.2819661067
888052.5289661067
877268.2709661068
880987.4229661068
903292.1439661069
849228.1569661067
919218.7049661067
900394.9759661069
911576.9529661068
903257.7519661069
928408.2599661069
845606.1389661068
949093.2509661068
915691.2309661068
888651.8239661069
892995.1479661067
873515.1179661069
925027.9449661069
846067.655966107
899268.4469661068
860426.1259661068
912216.3369661069
927293.8979661067
898689.1849661067
902415.9399661068
933487.453966107
930763.3199661069
882431.1079661066
850786.4229661068
868588.4819661069
891308.1549661069
865927.5549661068
848390.2159661069
846590.2899661066
892709.348966107
927067.7199661068
864133.4789661069
835235.4899661068
875314.9869661068
859543.1479661067
827074.8239661069
875865.2629661069
862668.825966107
960842.1009661069
902913.9699661068
900642.8389661068
901181.7599661069
895905.2749661068
917336.4589661069
888743.4519661067
846378.1309661069
910004.1149661068
927556.3979661067
868317.6929661066
879662.6349661069
896091.4749661067
881118.4769661068
944250.5349661068
830865.2189661069
843584.2799661069
874434.328966107
833599.6859661068
925676.8349661068
819529.9449661069
911043.3419661068
888160.6769661068
868039.109966107
916079.9049661069
928290.3579661066
836633.0599661067
840337.4129661068
868795.6679661067
931410.950966107
920421.2329661066
895448.5579661068
906138.3159661067
874959.2839661068
862621.6589661068
901541.3889661068
912260.1619661069
875323.0739661069
859863.3169661069
884762.1709661067
869266.1759661068
873603.7319661069
831464.865966107
857883.558966107
903240.5569661066
846643.345966107
890412.6339661067
861310.8699661067
880022.0699661069
852795.9039661067
863668.3609661069
870840.7939661068
940198.9239661067
911349.4379661067
915558.8019661068
873386.2569661068
869513.5909661069
872991.8479661068
884118.490966107
923966.4029661068
887146.760966107
898059.6369661067
879760.6339661067
853057.3529661067
892978.3309661068
875137.1009661069
868134.6049661068
879336.1239661069
868437.1379661069
916486.5899661069
879434.0519661068
872662.098966107
892482.5179661068
854675.6479661067
888385.3739661069
880586.305966107
864851.8209661068
871024.9939661068
824720.146966107
833621.7499661066
865302.3629661067
890095.0189661069
827516.8749661066
838793.7859661069
907455.1649661066
891676.9159661068
868931.1869661068
951932.6689661068
856028.7969661069
849014.7099661068
901310.166966107
886781.6389661068
879115.8619661068
848709.9669661068
916902.4799661068
824540.1119661068
869393.8569661069
837983.1719661069
849281.5349661068
885125.6749661069
895795.2829661069
852818.9659661069
906666.3399661069
920456.9099661068
917504.8439661069
863345.4299661068
879352.4439661067
891559.5509661068
812166.6029661067
884976.933966107
888385.3739661069
884011.2999661069
900394.9759661069
908645.260966107
860637.3639661067
868596.4489661069
877040.8979661067
907993.3719661068
838511.0139661068
871826.7489661069
930426.1699661068
913708.7049661067
924119.1909661067
859668.0639661069
903360.9359661068
903713.655966107
945799.8419661068
949330.0279661068
927882.4629661066
912181.2789661067
898850.9639661068
903077.234966107
873160.8379661066
864141.365966107
870536.6279661066
853188.135966107
881347.9129661068
873378.203966107
921698.3699661067
909045.5369661069
903481.3469661067
873225.2319661069
879140.3299661067
859800.825966107
879246.3739661069
897957.6289661068
896057.6149661068
867371.2219661067
869537.5409661068
845235.7669661068
857331.7469661068
854915.0459661067
878854.9499661068
907976.0009661068
899985.010966107
906121.0129661069
854112.4209661067
928716.7559661069
856982.3639661067
862637.3809661069
887603.5749661068
902398.7759661069
906129.663966107
910370.6369661067
875460.5829661067
890805.7779661068
878618.6289661068
880872.7819661067
918854.098966107
903842.7669661068
896337.0349661068
883204.055966107
873386.2569661068
865436.8239661069
875541.4899661068
836470.1459661068
867474.5199661066
783687.8679661069
865136.3209661068
838473.8209661068
816898.4699661068
790032.3029661069
832226.6039661069
856439.4299661068
866450.541966107
861859.8309661068
905256.7259661069
825592.5999661067
851406.6909661067
881388.8959661068
833482.030966107
891718.8399661069
835745.1879661067
822908.8779661066
855332.3719661068
844594.0329661069
815775.7149661069
869250.2179661067
821526.8949661066
870312.6389661068
847652.6389661068
860551.291966107
861773.5209661068
902373.030966107
877113.9689661069
926534.3669661067
906397.9249661069
927656.0059661069
909463.5839661069
883343.984966107
886632.3549661068
897498.8719661068
894342.4789661069
835553.0569661066
829908.9899661068
868739.8769661069
870224.6729661068
850396.3359661067
849670.6279661066
832014.0599661067
927900.5839661069
853434.4219661069
823906.9939661068
895347.1269661069
870944.8979661067
846113.0769661067
890312.3109661068
934616.3829661068
873386.2569661068
869745.1679661067
869010.9229661068
934414.2649661067
925181.0749661068
873112.5489661067
880840.0319661067
944644.433966107
921126.3569661069
864575.3979661067
920340.9689661069
859683.680966107
853896.5809661068
882644.7699661066
846688.8269661067
838027.7539661068
847151.4939661068
882874.9809661068
854243.5189661069
893129.7029661068
908401.7819661067
892087.9319661066
880373.6119661068
939641.4599661068
877658.3199661069
893769.3799661067
858513.9349661067
843080.2839661068
888335.430966107
941548.7959661067
900582.9979661067
884671.3409661069
864504.345966107
860191.5349661068
884894.3209661068
855247.328966107
907654.7499661066
843569.2269661068
891149.0089661067
904920.0889661068
861640.1649661066
858498.3589661068
840008.8369661069
837085.098966107
829610.1519661068
882883.2049661067
848991.8469661067
859441.6799661068
873990.6149661068
863400.5479661068
869314.0519661068
856532.4569661068
840090.9569661068
839046.9499661068
802977.095966107
812600.2969661069
856609.9949661067
832622.6569661067
806658.9099661068
833768.8719661068
836833.0839661069
836151.9019661068
932214.8689661068
936033.5969661067
884357.7019661067
890939.6909661067
864883.4229661068
869801.0839661069
899746.0329661069
935085.2569661068
897422.4569661068
891115.5119661067
952237.5349661068
905515.8439661069
911646.9799661068
940608.1419661068
890847.6209661069
907923.8909661069
875476.7629661069
863376.9249661069
872147.8529661067
867530.1519661068
872935.5319661067
872477.223966107
832365.913966107
855131.3879661069
841377.0579661068
915479.3619661068
925676.8349661068
893483.0979661068
886383.6579661069
888368.7259661069
902038.4799661068
847789.4149661066
896430.2129661066
831406.3269661067
840008.8369661069
831040.6389661068
815085.1949661069
835671.280966107
874159.9819661069
836100.1169661067
794214.930966107
882414.6769661068
913374.703966107
873152.788966107
817315.8539661069
866712.2659661069
832952.9809661068
885200.0639661069
848930.8849661069
835789.5379661068
876724.3909661069
845568.3319661068
889710.8339661069
836248.0899661069
896167.6689661068
849060.4399661068
866736.0659661067
832123.9829661066
803284.9479661067
813265.7019661067
792884.8999661068
831567.3279661068
862873.271966107
870912.8629661067
850847.6449661066
850862.9519661067
826481.3139661069
837582.1479661067
839076.7439661068
841362.0809661068
853765.5859661067
867291.7779661068
859925.8159661067
820841.1619661069
810408.4649661069
798826.4819661069
821691.3509661069
884456.7219661067
858319.2779661068
819245.4359661068
786758.9299661068
897388.4989661069
813588.2789661067
852127.609966107
837663.8079661068
857743.5969661067
848245.6439661069
851207.4969661068
892625.3239661069
878317.2949661068
865808.7799661069
854606.1699661068
903834.1579661069
890471.1659661068
920332.0509661068
890354.1089661068
897558.3149661068
848329.3379661066
936956.1119661068
936808.3909661069
879434.0519661068
888260.5289661067
865001.950966107
849464.5939661069
903584.5809661068
874870.4029661068
912944.3699661067
877682.7099661068
922324.8019661068
903756.6889661069
887794.7419661067
853626.9289661068
846438.7369661068
875088.5979661068
899413.3759661068
860089.9179661067
866220.6689661068
830529.1999661068
842456.7419661067
864141.365966107
888119.078966107
874143.848966107
893104.470966107
962308.7979661068
890387.5509661068
857215.2549661067
885282.7329661066
894165.4159661068
892667.3349661068
884374.203966107
891140.6349661069
884844.7599661069
923113.4959661069
887055.4529661068
908732.2479661067
914914.845966107
907038.9149661066
885059.5619661068
873934.1739661067
846552.396966107
851322.4049661069
878358.0039661068
939845.788966107
879434.0519661068
877877.8719661068
888793.4389661069
883937.1049661068
899251.3999661068
896311.6269661069
919779.5029661066
913743.8769661069
881995.8769661069
892146.6779661069
894165.4159661068
898612.5719661068
887005.655966107
883031.2619661067
883829.9569661068
938602.5829661067
891241.1399661067
893087.6499661068
835220.7249661067
870848.8009661068
905930.7319661069
848306.510966107
850541.6219661068
832468.5929661067
879132.1739661067
869194.3709661069
912321.5239661068
892037.5829661067
867720.9429661066
910082.6309661069
850060.0689661067
926182.1399661067
913779.0519661068
895135.8839661067
911603.2119661069
860050.8399661069
916875.9229661068
890805.7779661068
951275.9489661069
924604.8429661067
925172.0659661067
894620.8589661068
943856.9559661068
929089.030966107
938871.3629661067
946826.0459661067
876643.2709661068
891894.9599661068
887329.4319661066
832659.3469661067
877593.288966107
894367.7789661067
911261.9619661069
926715.0979661068
924469.8899661067
889635.7049661067
884481.4809661068
889894.5349661068
893390.5159661069
847455.1489661068
835826.4999661066
861436.2869661069
885530.828966107
871521.9129661068
905204.9199661068
865262.8239661069
852020.163966107
910772.396966107
917159.2759661069
893895.7369661068
901918.4429661066
878708.2529661066
906095.0609661068
903163.1869661068
886798.2289661069
869449.7289661069
874773.4609661067
931566.1479661067
822163.6219661068
904454.3789661068
888210.5999661067
961191.3809661069
834055.9049661069
921930.9479661067
890420.9949661067
903085.828966107
849815.6729661068
871786.6269661069
880422.6869661068
900249.7389661067
918907.4379661067
897023.6059661068
887072.0529661069
907455.1649661066
867331.4979661067
882020.5019661069
850434.5639661069
904462.9989661069
842644.4609661067
890061.598966107
929425.2369661068
865840.450966107
906978.2429661069
862999.1309661069
860590.413966107
846696.4079661069
867538.0999661067
910108.805966107
884176.2199661068
939214.5079661068
905438.0929661067
915850.1949661069
856346.4229661068
935490.1439661069
855200.9489661069
852327.223966107
842531.8199661069
858630.7699661066
793632.9279661069
858693.0949661068
880406.3279661068
913946.166966107
895102.0939661069
855951.3619661068
854274.3719661068
866926.5179661068
847971.848966107
825693.6609661069
857891.3349661068
860512.1739661067
867132.9319661066
900275.3649661068
874902.720966107
870496.6219661068
913673.5359661069
865658.3779661066
884258.7029661068
849624.8339661069
926724.135966107
912006.0319661067
843132.9129661068
845371.7859661069
833798.3019661068
868731.9079661069
910859.780966107
903627.6019661068
893297.9519661067
884886.0599661067
828140.8739661069
922566.6479661067
860277.5369661069
868126.6459661068
838793.7859661069
871955.1629661068
809997.9049661069
913937.3699661067
877812.8079661068
887379.2639661068
865808.7799661069
877975.4839661068
977279.8269661067
941968.490966107
982408.8169661069
888110.7599661069
854629.328966107
885944.6239661069
887096.953966107
910187.3399661069
896328.5659661067
931849.2839661068
829136.8119661068
851169.200966107
859043.8359661067
903214.7659661069
858872.3279661068
905636.8139661069
926137.0019661069
817641.5599661067
925478.4689661069
882685.8709661069
896760.723966107
909115.1859661068
891609.8469661067
916610.433966107
933524.1259661068
881520.0659661067
937242.4519661067
825181.3869661067
876424.3199661069
888893.4289661068
886358.7949661068
956737.2999661069
879532.0019661069
887047.1529661068
905896.1439661069
923508.3359661067
910562.7399661068
907038.9149661066
925640.7619661067
842209.075966107
898178.6739661067
867315.6089661068
895482.3729661067
901498.5609661068
866561.5569661066
836322.095966107
921528.4819661069
871650.2399661068
844134.0779661068
849472.2229661068
878284.7299661068
893634.6369661067
852934.2989661067
871209.2709661068
887736.5529661069
883055.9429661066
933267.4859661069
837678.6569661067
847257.7489661069
829122.2559661069
817407.8759661068
855208.6779661069
832402.5819661068
831428.2779661068
896591.2019661067
848428.2699661066
880161.0189661069
852557.6589661068
865247.0089661067
863416.2969661069
830792.1489661068
777460.8339661069
779786.3019661068
741943.7429661069
794663.7059661068
763134.7139661068
784255.7939661068
762806.4889661067
719507.1329661068
792738.1269661069
791293.2289661069
797791.9529661068
865088.8909661069
877487.6319661068
871826.7489661069
793833.5249661068
881184.0179661068
859949.2549661067
923669.9559661068
900446.2469661068
953067.3529661067
862275.9249661069
919726.0649661068
992826.0699661069
886889.484966107
913611.9959661069
880111.9729661068
907220.9779661067
881823.5429661067
920795.9779661067
870856.8079661068
854783.7469661068
901352.9769661068
873450.6829661068
877447.0019661069
863510.8039661068
887753.1769661068
897541.3299661067
908262.7089661069
865967.1539661067
877154.5699661069
919120.8559661068
919040.8129661067
937676.905966107
884935.6249661066
833136.6049661068
860300.9949661067
896989.6779661069
861459.8069661066
877268.2709661068
909472.2969661069
881208.598966107
930134.7729661067
886019.146966107
936199.5189661069
872147.8529661067
867553.9959661069
865650.4629661066
913234.1429661068
839978.9789661069
879515.6759661068
842299.1199661067
838273.0329661069
836048.3379661066
905481.2859661069
933377.4569661068
904359.5699661069
857331.7469661068
896565.7789661067
868285.845966107
886491.4099661068
895676.859966107
884283.4499661068
897719.6979661067
878358.0039661068
851207.4969661068
908732.2479661067
909820.9619661069
886491.4099661068
857619.223966107
893306.365966107
910187.3399661069
881208.598966107
900702.6879661067
937917.4109661069
883961.8359661067
912918.0359661069
903636.2069661068
895271.0679661066
931283.1799661068
853318.9579661067
885357.1479661067
868755.8169661069
818939.8029661069
808817.1909661067
847189.4399661068
835169.0519661068
854783.7469661068
872871.1799661068
856547.9639661068
885671.4769661068
922925.1659661068
907698.1489661068
909960.5009661068
910588.9419661069
888177.3179661066
887819.6829661068
890914.578966107
866284.0699661069
902793.7069661068
898680.6719661069
862283.7799661069
880668.1369661067
907620.0329661069
852757.4679661067
920653.1829661068
872043.4689661069
868556.615966107
917088.4219661069
897634.7519661069
910798.609966107
885200.0639661069
910004.1149661068
917416.2129661066
901575.6539661067
911787.0649661068
863778.683966107
870584.6409661069
895406.291966107
840471.9019661068
824612.1169661067
844978.9599661068
892423.7279661067
892667.3349661068
882348.9569661068
872332.5919661068
883516.8979661067
883656.9239661067
852619.1289661068
883031.2619661067
909002.0119661067
868158.4809661068
904609.5639661069
877918.5409661068
921233.5569661066
914271.771966107
826141.5049661067
952351.9089661068
933478.2869661069
889377.0229661067
866276.1449661066
882833.8629661067
856447.1819661066
855904.9079661069
896591.2019661067
925830.1739661067
909969.2229661068
937926.6629661068
876497.291966107
867522.203966107
928943.7179661067
853280.4769661068
878863.1009661069
911025.8569661069
924793.8419661068
908897.5689661067
918889.6579661069
887445.7149661069
865753.3629661067
880774.5409661068
914941.291966107
895998.3649661068
861256.0119661067
922163.6409661069
846105.5069661068
892331.359966107
913480.1529661068
892709.348966107
837559.8799661067
867109.109966107
879981.2109661067
811691.4549661067
896794.635966107
918054.7309661068
926561.4719661067
883755.791966107
811935.9489661069
854251.2319661069
860872.1919661069
882800.9719661067
915832.5299661069
897150.8619661068
885084.3529661067
896599.6759661068
849632.4659661069
871409.6569661067
919049.7059661068
883871.1649661066
878830.4969661068
879548.328966107
833290.9099661068
836144.5039661068
871409.6569661067
866521.905966107
863400.5479661068
907732.8709661069
861499.0089661067
842141.555966107
814163.9229661068
859777.3949661066
898587.0379661068
831640.530966107
948393.0679661066
890613.345966107
876764.9559661068
904678.5519661068
860340.0949661068
930271.3429661067
887196.5729661067
919414.4629661066
859691.4899661068
903894.4209661067
883187.595966107
888735.1209661069
920795.9779661067
918454.2459661069
867593.7399661068
877536.3939661069
914597.6029661067
876035.3369661069
901987.0319661067
888252.2069661068
860097.7329661066
848435.8809661069
935803.2449661067
880267.3029661069
886524.5699661069
824532.9119661069
831640.530966107
902613.3709661069
896387.8569661069
866022.5979661068
887512.1759661068
893407.3479661068
848177.1789661068
850839.9919661067
859285.6199661067
886267.6449661066
894418.3839661067
860621.7129661066
854691.0899661069
880930.098966107
838525.8919661068
867474.5199661066
867132.9319661066
804484.3319661068
898808.3849661069
836107.5139661068
841624.2479661067
830667.9589661069
840337.4129661068
835826.4999661066
875420.1349661069
894207.5679661066
890186.9379661067
850488.0899661069
859621.2169661068
955670.8519661068
874910.8009661068
860191.5349661068
896675.9549661067
917788.5769661067
853496.0149661067
942528.6509661069
901293.0439661068
891375.1799661068
921769.9199661068
840718.5749661068
857448.2689661069
872340.6259661068
846552.396966107
874232.5869661069
895778.3639661067
857805.7969661069
876408.1059661068
869473.6759661068
924730.8339661069
868031.1529661068
875630.5039661068
907976.0009661068
868373.4299661068
910562.7399661068
880987.4229661068
857292.9129661068
869944.8989661068
857199.7249661067
906320.0269661068
900207.0299661069
928970.9609661067
929497.9609661067
934212.2329661066
879376.9249661069
909350.325966107
916539.6619661069
803723.1769661068
841946.5549661068
866474.328966107
889360.3379661066
845606.1389661068
844578.9449661069
792571.4029661068
788504.5259661069
812453.3509661069
797413.9529661068
816213.1619661069
838793.7859661069
833518.7939661068
843080.2839661068
809240.473966107
817514.0799661067
838793.7859661069
871762.555966107
819273.8779661066
857595.9079661069
875169.4379661067
833261.5139661068
812026.7979661068
847303.2949661068
836670.0949661068
806810.7299661068
861506.8499661067
780491.1059661068
790184.7339661068
802355.2499661066
818563.396966107
776588.2429661069
783576.9869661068
862205.2399661068
832519.9409661067
915020.6409661069
858498.3589661068
814409.865966107
847326.0699661069
874991.6089661068
909855.8429661067
946722.385966107
888277.1729661068
857370.5839661069
853188.135966107
881118.4769661068
925595.6749661069
831523.4129661068
847508.3109661068
870384.6229661067
890872.7289661069
870344.6299661067
897991.6289661068
903593.1849661067
876497.291966107
886507.9889661067
869920.9269661068
914606.4129661068
875509.1249661066
851054.3319661068
900113.0859661067
860950.4949661067
898093.6439661069
944954.1519661068
896726.8139661069
969491.1199661067
851230.4759661069
913823.0239661068
893626.2169661068
882940.7769661068
897286.6389661068
899805.7659661069
899004.280966107
876870.4429661066
885812.1689661068
892658.9319661066
832131.3119661068
916362.7789661067
849258.6579661069
854528.9859661069
860144.6319661068
838287.9029661068
827843.271966107
903034.2649661067
880120.146966107
879474.8619661068
914474.288966107
867506.308966107
893744.1119661068
874143.848966107
833820.3759661068
861052.3109661068
859324.6289661068
881200.4049661069
837500.5029661066
849136.666966107
862040.3519661068
918418.7199661068
924505.8729661067
928036.5159661069
836973.8979661067
877381.9999661066
822622.0859661067
917238.9999661066
833908.683966107
809518.2699661066
851874.385966107
833783.5869661069
879752.4669661068
862857.541966107
800053.7029661068
780109.4529661068
833298.2589661067
857930.2219661067
799314.2199661068
839598.4679661067
808782.5149661067
820612.8319661068
895127.4359661068
907515.8989661068
873418.4689661069
898467.8939661069
958394.4079661069
965989.8249661068
856897.0019661069
863471.4239661067
876902.905966107
930207.6049661068
848839.4569661068
853673.1429661068
850794.075966107
873434.5749661068
876505.4009661069
874232.5869661069
913761.4639661068
932956.0359661069
865278.6389661068
879303.484966107
910030.2859661069
838102.0659661067
868907.2689661069
905084.0609661068
874983.5279661068
897634.7519661069
864480.663966107
909698.8999661068
893104.470966107
840643.8109661068
830894.450966107
950876.6389661068
857735.8229661067
870216.6779661069
899950.8639661067
905006.3829661068
889961.3529661067
914879.5859661067
907654.7499661066
935996.7329661066
886848.0029661066
840292.5919661068
843772.4889661067
874466.6169661067
851897.4009661069
951114.2839661068
919904.2159661069
962581.2489661069
901575.6539661067
930453.4979661067
904868.3209661068
885150.4699661068
900830.9619661069
906657.6789661068
896540.3569661069
856237.9399661068
799497.2709661068
875161.3539661069
857028.9319661066
892180.2509661068
820021.1739661067
885051.2989661067
925532.5599661067
881610.2679661068
890228.7249661067
928362.9099661068
869633.3569661069
903034.2649661067
887495.558966107
880136.4959661069
908506.1149661068
849190.0339661068
882546.1439661069
844066.2569661068
866196.8959661068
851138.5659661067
822321.1629661068
870480.6199661067
874902.720966107
836825.6739661067
905749.1729661068
901361.538966107
905040.9049661069
919503.470966107
863400.5479661068
875670.970966107
907559.2849661068
910370.6369661067
826531.9469661068
887894.5139661068
892163.4639661068
860582.5889661068
930562.8239661069
902072.7819661067
896574.2529661066
856904.760966107
890496.2529661066
842411.700966107
899711.9029661068
850212.8849661069
820470.1879661067
840770.9179661067
845802.7909661068
866490.1869661068
883162.9079661069
908427.8629661067
863432.0469661069
944531.8589661068
861836.2899661066
880193.7189661069
843441.2969661069
834652.6649661066
871113.1169661067
908349.6249661066
894401.5149661067
853503.7149661069
869345.9719661067
888926.7639661068
869002.9489661069
866593.280966107
898987.2439661068
897481.8899661067
880046.5869661069
878716.4019661068
894578.6689661068
865650.4629661066
894519.609966107
900762.5449661068
876448.6429661068
883195.825966107
905636.8139661069
890329.0299661069
825094.865966107
849464.5939661069
882110.8029661069
866014.6769661068
843290.8379661066
837827.1739661067
844609.1219661068
910510.3409661069
902544.6889661069
885191.7979661068
847553.8829661068
876943.4869661068
899456.010966107
872356.6939661067
831457.5479661068
848405.4369661068
861585.2659661069
916884.7749661068
908540.896966107
907750.2339661068
897549.8219661068
846673.6659661068
839002.2629661069
867959.5469661069
912593.3689661068
924119.1909661067
872790.7529661066
885175.2669661068
860793.9019661068
926697.021966107
877219.5379661068
910912.2199661068
893121.291966107
846317.5329661069
808041.1339661067
853165.0539661068
858467.2089661069
869729.1929661066
877447.0019661069
903868.5929661067
836196.2939661068
870544.6299661067
869745.1679661067
856509.1989661069
826821.3949661066
861608.7929661067
928480.828966107
834490.4999661066
892071.1479661067
926959.1929661066
898493.4219661069
864812.3209661068
897643.2459661069
888485.2739661068
858833.3579661066
868708.0009661068
914729.7619661067
903386.7359661069
892591.7189661069
868341.578966107
850350.4659661069
855703.6609661069
895262.6179661069
832182.6209661069
867744.7979661068
832718.0579661068
892423.7279661067
857557.0509661068
890906.2089661069
814459.0719661068
881044.7539661068
908827.9529661068
879156.6429661068
808539.8619661068
782665.0059661069
899311.0689661067
833165.9919661067
883656.9239661067
918978.5669661069
825340.0539661068
827741.6989661069
891727.2249661067
868580.5159661069
883846.4399661068
834807.5159661069
927131.038966107
904980.4929661069
895668.4019661068
871666.2829661069
870776.7419661067
838302.7739661068
886333.933966107
832219.2729661067
917061.8539661069
887653.4369661068
902089.9329661068
871594.0919661068
902785.1179661069
885398.4939661068
887262.9969661068
903903.030966107
885597.010966107
908627.8649661068
909489.723966107
892432.1259661068
867943.635966107
890095.0189661069
891634.9959661069
870032.808966107
899183.2159661069
905489.9249661069
872525.4449661069
947826.0909661069
842824.7479661067
840195.4969661068
930389.7359661069
819643.8019661068
905196.2859661069
899370.7449661067
887653.4369661068
878301.0119661067
857945.7779661068
940738.4199661068
846287.2369661068
898153.163966107
908749.6479661067
859496.3129661067
892280.984966107
905896.1439661069
875420.1349661069
897940.6299661067
856315.4249661069
851276.4379661067
870504.6229661067
827197.9719661067
841092.5899661069
864094.0429661067
892373.3429661067
910667.5569661066
832138.6419661068
888302.1399661067
876310.8319661068
890354.1089661068
909097.7729661067
881971.2539661068
852949.6779661069
894637.7359661069
906121.0129661069
919859.6719661069
844782.6799661068
855912.6499661068
812523.3189661067
821855.8699661067
828576.7649661067
827060.3379661066
813490.0769661067
857153.1389661068
824849.8199661069
854667.9279661069
859082.8239661069
780627.0359661069
809302.9619661069
852004.8169661069
819224.1059661068
894814.9809661068
809956.1749661069
837478.2389661067
812544.3119661068
824374.5469661069
840419.595966107
784889.9419661069
848511.9989661069
817627.3939661069
825534.8619661068
844043.6529661068
845213.1019661068
854073.8709661069
828431.4189661068
872871.1799661068
885803.8909661069
847949.0409661068
899882.5769661067
882406.4609661067
942818.3219661068
878977.2339661068
953239.2159661069
824806.5919661068
883640.4479661067
876919.1379661069
871874.8999661068
871369.5729661067
867196.4639661068
919904.2159661069
958047.1089661068
869042.8219661068
895803.7429661069
920216.1409661069
881971.2539661068
896531.8839661067
939855.078966107
920733.4999661066
908723.5489661067
937353.3389661068
892104.7159661069
925045.9579661067
946317.3799661067
896328.5659661067
892474.1189661068
908784.4479661067
927991.200966107
845213.1019661068
861216.8309661068
927121.9929661069
933606.6459661068
867999.3269661067
860699.9729661068
883764.0319661067
891249.5159661069
873370.1519661068
906865.5869661069
945282.8559661068
900258.280966107
880259.1269661069
913585.6249661066
868875.3799661067
901592.7869661069
917930.5069661068
888485.2739661068
874724.9979661067
886441.6749661069
879205.5849661068
910012.8389661068
878235.8879661069
858545.0879661066
913137.5319661067
938741.5889661068
922575.6079661066
875719.5359661069
923373.6939661067
879540.1649661066
897464.9079661069
875646.6899661068
855247.328966107
897592.2849661068
897346.0549661068
878178.9119661069
894266.5859661067
869705.2319661069
875209.8639661067
861350.058966107
893508.3509661069
860566.9399661068
872268.3269661067
889710.8339661069
917097.2779661068
920189.3959661068
919120.8559661068
917114.990966107
921108.4929661069
890697.0019661069
956304.6769661068
881856.3639661067
896184.6029661067
895397.8399661069
872420.9729661068
910047.7339661068
902270.0659661067
886706.990966107
878211.4689661069
850289.3129661067
884159.7249661067
932708.8529661067
891199.2599661069
931292.3049661068
881552.8649661068
892138.2849661068
888293.8169661069
920439.0709661068
916371.6219661068
904713.0489661067
878912.0119661067
872043.4689661069
906112.3629661067
877008.4249661069
899012.8009661068
887886.1989661069
858529.510966107
828395.0899661069
819544.1749661069
857728.0489661067
897244.2049661067
845689.3269661067
868110.7289661069
865713.7829661069
897261.1779661069
849502.740966107
860574.7649661067
891090.3899661067
834726.3959661068
856299.9269661068
810150.9479661067
834881.2739661068
892339.7559661069
854583.0139661068
826380.0659661067
839583.5529661069
856679.7899661066
839576.0949661068
909707.6169661067
859402.6589661068
874297.1349661069
912549.5119661067
876132.5519661068
889610.6649661066
871931.0829661067
885291.0009661068
907654.7499661066
831464.865966107
873394.308966107
889110.1489661068
882891.4289661068
861608.7929661067
839904.3419661068
923876.5509661068
908149.7419661067
928734.9089661068
873934.1739661067
914280.5749661068
892684.1399661067
881987.6699661068
935379.6859661068
962600.7149661069
922297.9379661067
921251.4259661068
895778.3639661067
900104.5469661069
882069.7549661067
872863.1369661067
921054.9039661067
887744.8649661068
927547.3439661069
892037.5829661067
875395.8679661069
856253.4359661068
845991.9639661068
848770.8989661068
941530.1509661069
894131.6969661068
899097.9999661066
881602.0669661069
899336.6429661068
934377.5259661069
855943.6189661068
864236.0279661068
923984.3759661068
894595.5439661068
897269.6649661066
867864.0899661069
853519.1149661068
860684.3199661069
900078.9289661068
882357.1719661069
866585.3499661067
923274.9809661068
946251.4809661068
839949.1229661067
884952.1479661067
912163.7509661068
911314.4449661069
923499.3579661066
880177.3689661068
896599.6759661068
912795.1619661069
904307.8629661067
903868.5929661067
930371.5189661069
893617.7969661069
880332.720966107
874854.2439661068
952504.4489661069
899345.1689661068
899089.4799661068
911139.521966107
834748.5179661068
890086.663966107
922226.3079661068
871425.6919661069
955354.2469661068
856842.6889661069
890931.3199661069
891710.4549661067
898059.6369661067
852050.859966107
874038.9989661069
918631.9159661068
861146.3149661068
880169.1939661067
841377.0579661068
902055.6299661067
859379.2489661069
928272.2219661067
881749.7059661068
853989.0709661068
896066.078966107
864867.6209661069
870496.6219661068
893929.4379661067
949917.7309661068
903739.4749661067
911646.9799661068
961696.3339661069
860128.9979661067
894485.865966107
906484.4939661068
872662.098966107
953927.271966107
919993.3159661067
878520.8769661069
953812.5289661067
892138.2849661068
913392.2769661068
877390.1249661066
890262.1569661067
893129.7029661068
908488.723966107
944119.3069661066
916230.1609661069
900890.8359661067
875751.9159661068
906770.2849661068
900377.8869661067
880389.9699661068
874959.2839661068
930863.5999661067
876984.0719661068
891660.1479661067
916867.0709661068
908645.260966107
855842.9759661069
884357.7019661067
885787.3379661066
894713.6889661069
842336.6439661069
841616.7549661067
902639.1289661068
890830.8829661068
842329.1389661068
866672.6009661069
872863.1369661067
911008.3729661067
843764.9589661069
928508.0449661068
909777.3639661067
914932.4769661068
869569.4779661067
881626.6699661068
880488.1269661069
921510.6019661068
889168.5139661068
868660.1889661069
897066.0209661068
871562.010966107
900497.5239661068
900942.1619661069
870688.6849661067
884349.450966107
858171.3959661068
904575.0739661069
870432.6189661068
876967.8379661066
868596.4489661069
935830.8819661068
905196.2859661069
916575.0469661069
919717.1589661068
900275.3649661068
899541.2929661067
931529.6269661069
873458.7369661068
882825.6399661067
873684.3049661068
841212.3429661067
859465.0929661067
810728.8429661067
902476.0179661068
845016.7159661069
811977.8769661069
887961.0399661066
905498.5649661068
879221.8999661068
886085.3999661068
938213.5819661068
868987.0009661068
904989.1229661067
871658.260966107
903515.7559661069
873829.3729661067
890337.3889661068
895440.1049661068
894544.9199661068
903317.9399661068
914122.1409661069
859761.7749661068
959041.4269661068
880594.4879661067
953029.1699661068
875234.1209661069
896955.7509661068
926579.5429661067
924919.8829661068
872453.1149661068
921313.9729661068
825621.4719661067
880161.0189661069
841197.3719661068
902750.7629661069
930754.2049661067
933533.2939661068
863731.3989661068
859012.6479661067
874595.788966107
893828.3419661068
900497.5239661068
944278.6599661068
847850.2179661067
892054.3649661068
911454.430966107
870616.6519661068
933890.9929661069
928344.7709661068
898136.1569661067
928662.3009661068
902175.7019661067
914809.0739661069
935646.6689661068
848291.2929661067
859527.5359661069
866847.1529661068
881347.9129661068
905282.6309661069
904497.4809661068
880479.9469661068
898178.6739661067
910004.1149661068
885208.3299661067
861475.4869661068
857370.5839661069
850533.973966107
869114.6019661068
832732.7369661068
834630.5479661068
753121.6619661069
811502.9429661066
881438.0799661067
862087.4569661068
882809.1939661067
874030.9349661067
849953.1289661068
908671.3549661068
879474.8619661068
905515.8439661069
902931.1539661067
892986.7389661067
904359.5699661069
889068.4639661068
861499.0089661067
858856.7389661067
842321.6339661067
889552.2429661069
811817.1769661068
850312.2449661067
892272.5889661068
838652.3769661069
831603.9279661069
814452.0429661067
874531.1979661067
834114.8069661066
894148.555966107
865769.1959661068
902158.5469661069
875784.2979661068
843832.7329661066
845681.7639661068
878944.6209661069
843147.950966107
876764.9559661068
874781.538966107
895507.7359661069
866585.3499661067
874910.8009661068
847181.8499661067
853180.4419661069
864196.5829661067
884291.6999661068
852119.9349661067
905792.3949661066
898578.5259661069
845371.7859661069
872067.555966107
866664.6679661067
891777.538966107
885688.0269661068
881659.4759661069
873168.8869661067
886789.933966107
881618.4689661069
866783.6719661069
954903.6779661069
881569.2649661067
914632.8419661068
893146.5249661068
871153.1789661068
894561.7939661068
871024.9939661068
886019.146966107
868508.8209661068
919734.970966107
872790.7529661066
914791.4479661067
903903.030966107
933377.4569661068
912768.8369661069
951399.6109661069
838860.7849661068
975928.2449661067
867291.7779661068
898221.1949661069
868787.6969661068
870720.703966107
925875.2839661068
869361.9329661068
939817.9209661067
972421.2219661067
932324.598966107
935563.7959661067
902192.8579661066
886309.0749661068
914835.5149661067
919832.9469661068
918480.8919661068
931547.8869661067
955239.1689661068
916849.3669661067
853958.2389661067
904333.7159661069
925767.0279661068
910807.348966107
905213.5539661068
874256.7909661068
820805.4769661068
861436.2869661069
881675.8799661067
849525.6309661069
836647.8739661069
878227.7479661067
865579.2389661067
898646.6209661069
870808.7669661068
913568.0439661068
911568.1999661068
945611.7829661069
922772.7619661067
908575.6829661068
864741.2309661068
846484.1969661068
852012.4899661068
839434.4299661068
878561.6039661069
845886.0169661068
904790.6779661069
854150.9759661069
839538.8099661067
845984.3949661066
911506.9359661068
861357.8979661067
867331.4979661067
879776.9699661068
840658.7629661069
822049.0829661067
872975.7569661068
884927.3639661067
888302.1399661067
928734.9089661068
879915.8429661067
848101.1199661067
828140.8739661069
806010.8499661067
903575.9769661068
858755.4279661069
871947.135966107
887271.3009661068
933185.0229661067
901841.2939661068
862849.6769661068
855479.3029661069
894047.4119661069
874652.3129661067
834225.2709661068
914324.5939661069
875314.9869661068
906943.5769661067
906354.646966107
915232.3029661069
862448.7589661067
941464.9009661069
941353.0629661067
898859.4809661068
904549.2079661067
866870.9609661067
872919.4429661066
932379.473966107
920474.7489661069
957353.2449661067
957950.6799661068
889702.4859661069
848877.5499661069
868596.4489661069
933322.4679661067
876951.6039661069
897872.6389661068
879205.5849661068
901267.359966107
866807.4759661069
908854.0579661068
889043.4549661067
893340.0239661068
917354.180966107
894781.2149661069
872171.9449661069
914958.9239661067
914227.7579661068
913638.3699661067
963428.7529661066
909533.2949661068
885282.7329661066
870976.9349661067
873595.6749661069
878863.1009661069
940338.3909661069
868349.541966107
877845.3389661068
915276.4109661069
934892.1349661069
896642.0519661068
891391.9379661067
874975.4469661068
938871.3629661067
891760.7669661068
812915.3569661069
842636.950966107
905343.0819661068
887163.3639661067
897753.6799661068
870712.6989661069
907446.4889661067
946166.7669661068
940040.9109661069
909751.2079661067
870712.6989661069
922736.9099661068
936291.7229661068
860872.1919661069
962493.6589661068
914377.4219661069
901618.4889661067
896625.1009661069
905576.3249661068
923176.288966107
865690.0369661069
904928.7179661067
908193.1879661067
875816.6819661066
844654.3909661069
874676.5399661066
854197.2449661067
869849.0169661068
871963.1899661068
824777.7749661068
856617.7489661069
888918.4299661068
900976.3829661068
942509.9689661069
874458.5449661068
897796.1619661069
863361.1769661068
887628.5049661067
900719.7899661066
905006.3829661068
876894.7899661066
911559.4479661067
856385.1739661067
919734.970966107
864228.1389661068
875120.9329661068
918365.4349661067
856191.4549661067
882521.490966107
889251.905966107
893609.3769661069
905429.4549661067
904135.5509661068
875290.7259661069
868907.2689661069
925929.4199661068
861655.8519661068
867355.3319661068
868365.4669661068
897235.7179661067
867180.5799661067
938148.7789661067
903120.2089661069
899874.041966107
887836.3109661068
941987.1519661068
917460.5269661068
975568.4389661069
910685.0279661068
955968.4559661068
876716.2779661068
887985.9899661068
869242.2399661068
937621.4219661069
867148.8139661069
887188.2699661066
907897.8379661066
872742.5029661066
879385.0849661068
911822.0929661067
909237.0949661068
893676.7399661068
878138.2189661069
933185.0229661067
878195.1899661068
905092.6929661066
891458.9759661069
877747.7539661068
976618.5969661067
905325.8099661067
893609.3769661069
879687.1329661068
951713.663966107
874700.7679661068
916088.7419661067
880111.9729661068
874765.3829661068
940840.805966107
905602.2479661067
905377.6299661067
903722.2619661067
896769.200966107
865587.1519661068
927954.9519661067
904523.3439661069
938195.0659661067
856447.1819661066
907186.2939661068
900241.1969661068
924379.9419661069
857696.9529661068
878398.7169661068
892801.7939661068
906865.5869661069
904911.4609661067
856090.7549661067
858373.7729661067
901464.3019661068
881995.8769661069
875056.2659661069
920804.9039661067
858724.260966107
882045.1279661066
907871.7869661069
835774.7539661068
923939.4459661068
916813.9619661069
884844.7599661069
930571.9349661067
887163.3639661067
929543.4199661068
951266.4379661067
862653.1029661067
862912.598966107
809844.9179661067
863337.5569661066
914588.7939661068
804566.7029661068
847401.9939661068
862118.8629661067
825224.6539661067
846256.9429661066
798041.8949661066
829449.885966107
819473.0279661068
827038.609966107
824986.7399661068
830894.450966107
823741.6759661068
845243.3229661067
874757.305966107
862896.8679661069
889994.7659661069
876310.8319661068
886201.365966107
891207.6349661069
874337.4819661069
854312.9399661068
826018.6619661069
947844.9799661068
834276.8299661067
852135.2859661069
910615.1449661066
882809.1939661067
931593.5409661068
879099.5499661069
930863.5999661067
862550.9189661068
910719.973966107
905109.9569661068
894215.9979661067
876108.2459661069
926913.9809661068
838310.2089661069
919957.6739661067
862480.1899661068
866632.9389661069
890086.663966107
923310.8749661066
964170.2939661068
909228.3869661067
883574.5509661068
839591.0099661069
968672.5949661068
880635.4029661068
887346.041966107
917824.0549661068
861271.6849661067
889535.5529661069
943145.578966107
854806.9149661066
893828.3419661068
871441.7279661067
883146.450966107
885448.1149661068
910501.6079661066
854181.8209661068
896150.7359661069
925388.3299661067
890638.4409661067
874434.328966107
878488.2979661068
847713.4229661068
899728.9679661067
905032.2739661068
876092.0429661067
872107.7029661068
841796.6149661068
862999.1309661069
870848.8009661068
879181.1129661067
872549.5569661066
882817.416966107
907012.9119661069
888077.4839661068
860355.7359661069
907481.1929661066
879662.6349661069
932580.7339661068
911261.9619661069
916911.3329661067
857914.666966107
927583.5619661068
875800.4899661068
883796.9929661069
875339.2499661066
906761.6219661068
903060.0469661069
883525.1339661067
937778.6429661068
878626.7759661069
912172.5149661067
865587.1519661068
865041.4669661068
886615.7709661068
880635.4029661068
846203.9349661067
838496.135966107
932763.7709661068
859777.3949661066
918960.7839661068
867482.4669661068
899294.0189661069
923149.3769661069
889827.7259661069
861224.666966107
904807.930966107
883772.271966107
914210.1539661067
940412.7899661066
851981.7969661069
957208.8139661069
924011.3359661067
873072.3109661068
912198.8079661068
926173.1119661068
926380.7999661069
884531.0019661069
878162.6339661067
918640.8009661068
911489.433966107
957555.5209661068
892339.7559661069
902141.3929661068
879711.6319661068
947429.6009661069
877373.8759661068
902836.6549661069
847797.0139661068
890237.0829661067
918756.325966107
835996.5659661067
908323.5479661068
915549.973966107
809712.8379661066
842254.095966107
887337.7369661068
866839.2179661067
925748.9879661067
847105.9639661068
923786.7159661069
875056.2659661069
923194.2319661069
944588.1439661069
891199.2599661069
868126.6459661068
861122.8119661068
917832.9259661068
886391.9449661069
926146.0289661067
959118.7389661067
889886.1829661068
852158.3139661069
913849.4089661068
885117.4109661069
876643.2709661068
866672.6009661069
913735.0839661069
887096.953966107
906328.6819661066
891894.9599661068
892860.6319661068
872959.666966107
907811.0059661069
907463.8409661069
933130.055966107
866117.6609661069
872613.8629661067
904600.9409661067
877276.3929661068
896370.9159661068
936144.2059661068
871898.9769661068
890579.8879661069
954673.7599661069
874466.6169661067
884613.5489661067
902647.7149661069
880201.8949661066
895076.7529661066
827705.4289661068
876578.3849661069
904385.4249661069
901087.6169661067
888751.7829661069
896913.3469661067
892264.1939661067
890462.8029661069
889969.7059661068
899626.5899661069
841571.8019661068
935352.075966107
884696.1109661069
922253.1679661067
924182.1179661069
871650.2399661068
855726.8769661069
843539.1229661067
880602.6709661067
863258.8299661067
853549.9159661068
880226.4219661069
871417.6749661069
879352.4439661067
899259.9229661068
876294.6219661068
870968.9249661069
844299.9079661069
839330.0739661069
938797.2019661067
878634.9229661068
904799.3049661068
874224.5189661069
870408.6209661069
914430.2559661069
888460.2969661069
876927.2539661068
936623.8029661069
916071.0679661066
831121.0629661067
879042.4649661069
866847.1529661068
899950.8639661067
885241.396966107
850205.2429661069
881102.0929661067
899950.8639661067
869202.348966107
915885.5279661068
922477.0609661068
928589.703966107
897804.6589661068
843102.8379661066
863881.1509661069
893853.6139661067
938315.4329661068
937168.541966107
887728.2399661068
918472.0099661069
947712.7749661068
915585.2849661068
907229.6499661068
898416.8419661068
893895.7369661068
845122.450966107
903997.7469661068
887769.8029661069
888935.0979661068
876124.4499661068
855664.970966107
900019.1609661069
898025.6309661069
867442.7329661066
875412.0459661067
877268.2709661068
844948.7569661068
816983.328966107
862999.1309661069
906718.3099661067
871626.1759661068
874620.0129661069
901181.7599661069
879809.6419661068
853719.3619661068
864464.8769661069
932653.9409661067
887254.6939661067
898221.1949661069
890973.1749661069
942528.6509661069
872806.8369661069
872734.4619661069
880422.6869661068
889326.9719661067
918845.2089661069
880741.7989661067
901609.9209661067
888551.8869661067
915497.0139661068
895431.6509661069
932013.7629661069
893070.8299661067
859613.4089661068
903025.6719661069
862346.6219661068
890053.2449661067
907203.635966107
903421.1379661069
850197.6009661069
842539.3279661068
892658.9319661066
893314.780966107
905334.4459661068
862456.615966107
923732.8229661067
911200.7379661067
916247.8409661069
882652.9899661068
919254.2909661068
938936.2639661068
910239.703966107
870704.6939661067
895516.1909661067
879189.2699661066
924002.348966107
919085.2799661069
905818.3299661067
854691.0899661069
888385.3739661069
853265.0849661068
831596.6079661066
876562.1659661068
877772.1479661067
885001.720966107
856307.6759661068
880030.2419661067
889293.6079661066
861420.6079661066
838451.5059661069
875565.7649661067
878431.2899661066
844473.3419661068
879924.0139661068
905801.0399661066
851958.7779661068
856416.1769661068
886309.0749661068
872975.7569661068
852396.3419661068
948894.4479661067
863605.3309661068
892524.5149661067
852672.9229661068
916539.6619661069
841759.1379661069
863952.1039661069
929043.615966107
894882.5209661068
861749.9839661068
861883.3729661067
909838.4019661068
894975.4039661067
888451.9719661067
905636.8139661069
811677.4889661067
842937.4659661069
844224.5229661067
875662.8769661069
936503.8589661068
888826.7659661069
883228.7459661069
831011.396966107
877560.7759661069
890805.7779661068
903532.9609661067
918178.9879661067
880537.2139661068
887894.5139661068
864030.9529661068
908732.2479661067
921895.1589661068
869122.5779661068
887961.0399661066
886997.3569661069
910082.6309661069
845062.0279661068
940356.9899661068
909943.055966107
856199.2019661067
881044.7539661068
914412.6439661069
900565.9019661068
887869.5689661067
904799.3049661068
880152.8449661068
851797.680966107
847873.0209661068
839859.5669661069
865239.1019661068
895414.7449661067
828729.4319661066
892700.9459661068
900300.9939661068
931812.740966107
867983.4149661066
856330.9239661067
816333.1869661068
895702.2339661068
906328.6819661066
913515.3069661066
888127.3979661067
903627.6019661068
835641.7219661067
925099.9999661066
878846.7989661067
868907.2689661069
840479.3749661066
928181.5519661068
937602.9289661068
847812.2149661069
909777.3639661067
890245.4409661067
946063.2469661068
860864.3619661068
911454.430966107
899447.4839661068
970360.4299661068
922235.260966107
897957.6289661068
876481.0749661068
897439.4369661068
871939.1089661068
896108.405966107
914861.9569661068
890387.5509661068
885506.0129661069
874055.1279661066
900002.0859661067
825953.6419661068
880610.8539661069
871850.8239661069
923059.6799661068
907420.4629661066
918560.8399661069
884019.5449661068
941250.5679661066
901498.5609661068
891567.9329661068
917824.0549661068
918036.9829661066
854745.1369661067
942724.8609661069
840995.3149661068
932196.5829661067
901849.8649661068
836137.1049661068
874563.4919661067
857603.6799661068
858202.5249661068
836907.1909661067
873595.6749661069
836833.0839661069
896769.200966107
887919.4599661068
930344.1969661068
902853.8349661068
857339.5139661068
860519.9969661068
890462.8029661069
887138.4589661069
925595.6749661069
894764.3319661068
847629.8469661067
902467.4349661067
889285.2669661068
918676.3439661069
892911.0709661068
870464.6189661068
864401.7339661068
895304.8709661069
865539.6739661067
872011.3559661068
873660.1319661068
978976.9649661069
879124.0179661068
896540.3569661069
848991.8469661067
897354.5429661067
865365.6339661067
919610.3029661069
875250.2929661067
871145.1659661068
892474.1189661068
940356.9899661068
861977.5539661068
867609.6379661069
913445.0009661068
834372.5999661067
830938.3019661068
893289.5379661068
889043.4549661067
879303.484966107
893996.8479661068
906294.0639661069
880692.6899661068
882488.6229661067
862464.473966107
929852.6509661069
881052.9449661069
868787.6969661068
921063.8349661068
896404.7989661067
859238.8129661067
946016.1999661068
919547.9819661069
860527.8209661068
902398.7759661069
874426.2579661068
881216.791966107
942846.3639661067
900164.325966107
889468.7959661067
891785.9249661069
913102.405966107
936651.4859661069
953869.896966107
915435.234966107
882332.5289661067
918427.6009661069
933230.8339661069
869920.9269661068
868994.9749661067
916902.4799661068
893769.3799661067
883615.7359661069
867363.2769661068
843351.0149661067
932489.2419661067
862228.8009661068
881175.8249661068
828409.6209661069
881839.9529661068
883360.4499661068
861773.5209661068
832101.9959661069
873611.788966107
922172.5929661067
896659.0029661066
859519.7299661068
860754.7619661067
902750.7629661069
917549.1659661068
909664.0299661069
854853.2529661066
860872.1919661069
922235.260966107
923463.450966107
898127.6549661069
975049.1769661068
915700.0609661068
860128.9979661067
888285.4949661067
907863.1029661067
879654.4689661069
897821.6529661068
938009.9449661069
848428.2699661066
841040.2089661069
933432.4529661068
858257.0059661069
876286.5169661068
912724.9629661066
877577.0319661067
942967.8979661067
884209.2109661067
932123.4469661068
917753.1009661069
879327.9639661068
895752.984966107
895085.1999661068
883187.595966107
928072.7709661068
877625.8029661069
847553.8829661068
901558.5209661068
933845.1189661068
921233.5569661066
912295.2249661067
931483.9789661069
883442.7849661068
879474.8619661068
896083.0099661069
893205.4069661067
906943.5769661067
853134.2789661067
847812.2149661069
886441.6749661069
886300.788966107
836484.953966107
865041.4669661068
864488.5579661068
875930.0459661067
926588.578966107
906121.0129661069
910117.5319661067
870104.7489661069
896514.9369661068
943903.7939661068
919361.0669661069
882316.1009661069
889176.8529661067
878683.8079661068
922342.7129661066
947429.6009661069
862173.8279661068
916221.3209661068
897507.3629661067
912006.0319661067
881495.4689661069
882028.7099661068
894418.3839661067
894798.0969661067
907220.9779661067
862778.8999661068
914289.3789661068
931055.1009661069
855177.7599661069
895507.7359661069
870856.8079661068
858708.6769661068
884737.396966107
940282.5999661067
916991.0149661067
874797.6939661067
869018.8979661067
912321.5239661068
899413.3759661068
867355.3319661068
902518.9369661068
963711.5779661068
953602.2359661069
878569.7499661066
909542.0089661067
880406.3279661068
871441.7279661067
889535.5529661069
917584.6269661069
895220.3699661067
863920.5679661066
880005.7259661069
940059.4979661067
850480.4429661066
846961.8169661069
887296.2129661066
900369.3429661067
915161.7379661067
875598.1329661068
882357.1719661069
929388.8789661068
921242.490966107
884960.4099661068
905092.6929661066
867101.1699661068
919209.808966107
910196.0669661069
900394.9759661069
835737.7959661067
958935.1409661069
936079.680966107
874151.9149661066
927556.3979661067
905913.4379661067
909655.3139661069
899916.7189661069
886499.6999661068
876002.9369661068
864693.8439661069
914676.8939661069
867935.680966107
859262.2149661069
869521.5739661069
881700.4869661068
959283.0699661069
896184.6029661067
936254.8389661068
897193.2879661068
889226.8869661067
941791.2419661067
908871.4619661069
933973.5769661067
860473.058966107
827734.4449661069
872621.9019661068
960783.9119661069
933579.1379661069
959012.4369661068
883533.3699661067
847462.7429661069
921045.973966107
860300.9949661067
947382.4209661067
886648.9399661068
872959.666966107
859582.180966107
904402.6619661069
897541.3299661067
896786.1569661067
878797.8959661068
895634.5729661067
858529.510966107
883821.7159661069
861052.3109661068
878252.1679661067
850526.325966107
908306.1649661066
873595.6749661069
896837.0289661067
821298.1939661067
919414.4629661066
859597.7949661068
899336.6429661068
894511.1739661067
891182.5089661067
850794.075966107
923589.1389661068
893390.5159661069
877341.3789661068
869529.5579661068
933927.6949661069
921796.7549661067
874902.720966107
901867.0089661067
924352.9609661067
870480.6199661067
892264.1939661067
939511.4779661067
920144.8249661068
845281.1019661068
894342.4789661069
817238.0059661069
867736.845966107
914562.3669661067
920046.7839661068
859964.8819661068
861985.4029661068
882373.6009661069
836907.1909661067
908262.7089661069
876886.6739661067
857743.5969661067
937196.2569661068
940384.8889661068
868166.4409661067
889285.2669661068
904730.2989661067
908697.450966107
920118.0849661068
860410.4829661066
863069.9429661066
891995.6309661069
852880.4729661068
842531.8199661069
903378.135966107
915700.0609661068
899856.9719661067
879589.1489661068
859738.3449661068
900394.9759661069
856005.5649661068
906423.8939661069
932800.3869661067
921725.1999661068
916362.7789661067
924218.0799661067
867450.6799661068
860637.3639661067
872147.8529661067
880815.4719661067
884250.453966107
931392.6959661068
878985.3869661067
896320.095966107
931684.8619661068
913242.9269661068
883986.5669661069
874184.1819661066
902871.0159661069
898501.9319661066
881684.0829661067
885472.9279661069
869074.7229661068
869841.0279661068
903515.7559661069
920225.055966107
918827.430966107
897116.9239661067
854598.450966107
891048.5249661068
926769.3299661067
958423.3609661069
896387.8569661069
871041.0149661067
964815.1679661067
923705.8789661068
956266.2399661068
912997.0429661067
856602.2399661068
875614.3179661066
918996.3499661067
931082.4649661069
936817.6219661068
937066.9329661068
921760.9759661069
894646.1739661067
857634.7689661069
899225.828966107
895668.4019661068
859137.413966107
883368.6829661068
878773.4459661068
876797.4109661069
867482.4669661068
920885.2469661068
940878.0429661067
958568.1509661069
876456.7509661068
869226.2829661069
920581.8009661068
883912.3769661069
906086.4109661069
866751.933966107
881782.5209661068
896887.905966107
958336.5079661068
872067.555966107
925199.0939661069
881249.5689661067
903971.913966107
913884.5909661069
841085.1069661069
884077.260966107
912233.865966107
892390.1369661067
924757.8359661067
926624.723966107
897057.5379661068
886906.078966107
858194.7429661069
926326.6119661068
869681.271966107
900070.3909661069
874079.3229661067
868532.7179661067
830682.5679661066
869992.8479661068
879058.7739661068
880120.146966107
876773.0699661069
923140.405966107
928362.9099661068
891182.5089661067
923203.2029661068
921948.8439661069
891291.3999661068
883755.791966107
915514.666966107
867172.6379661069
929434.3269661067
938787.9329661068
938148.7789661067
907550.6079661066
881356.1089661068
927194.365966107
887155.0619661068
935978.3029661069
941381.0199661066
913251.7109661067
910824.825966107
835819.1069661069
842629.4409661067
912672.3209661068
906683.6629661068
944954.1519661068
940338.3909661069
856904.760966107
878895.7069661068
924011.3359661067
950202.3579661066
850228.1699661068
865856.2859661069
895989.9019661068
952351.9089661068
945940.933966107
898136.1569661067
881823.5429661067
888443.6459661068
857743.5969661067
924236.0619661068
880938.2869661069
864204.4719661067
915232.3029661069
947646.6859661068
876821.7539661068
891341.666966107
877731.4919661067
924299.0039661068
863361.1769661068
878203.328966107
927103.9009661069
927321.0459661067
904204.4679661067
921171.0209661068
911979.7499661066
892499.3159661067
921474.8449661068
912128.6979661067
888993.4409661067
942043.1409661069
926877.8139661069
936356.2759661069
912724.9629661066
933203.3469661067
858467.2089661069
961055.5209661068
927619.7819661067
870416.6199661067
872798.7949661068
891190.8839661067
816672.2659661069
912786.3869661067
871289.4149661066
915391.1119661068
877902.2729661067
910143.7089661069
910842.3029661069
861365.7359661069
888843.430966107
884275.200966107
883821.7159661069
927945.8899661067
905161.7529661066
886400.2329661066
911787.0649661068
897388.4989661069
879532.0019661069
900967.8269661067
880659.953966107
938287.6529661068
883088.8519661068
903696.4439661067
909986.6689661068
849129.0429661067
862330.9099661068
925568.6249661066
879303.484966107
893735.6899661068
874022.8709661069
895846.0449661068
933377.4569661068
893634.6369661067
883483.9569661068
816629.865966107
924775.8389661068
916769.7089661069
895372.4829661066
901661.3279661068
917717.6279661066
913594.4149661066
914315.7899661066
887404.1819661066
885638.3799661067
892642.1279661066
874014.8069661066
900719.7899661066
915020.6409661069
879785.1369661067
899805.7659661069
862008.9519661067
915744.2129661066
928109.0279661068
898663.6459661068
900377.8869661067
889769.2759661069
923436.521966107
925676.8349661068
914932.4769661068
879442.2139661068
937963.6749661069
901455.7379661067
917230.1409661069
918782.9889661067
887994.3069661066
880930.098966107
941558.1189661068
940673.2759661069
913409.8509661069
964854.2779661068
913304.4189661068
879172.9559661068
878472.0089661067
877999.8909661069
844397.9269661068
907073.5879661066
901079.0599661067
862181.680966107
872340.6259661068
897320.5899661069
849151.913966107
902991.2989661067
886350.5079661068
903051.4529661068
924343.9679661067
930462.6069661069
892197.0379661068
892255.7989661067
915779.5379661068
850832.3389661068
885348.8789661068
874418.1869661068
892180.2509661068
887254.6939661067
891056.896966107
910213.5209661068
910300.8009661068
906640.3579661066
869689.2589661067
934506.1269661069
947080.578966107
954635.450966107
968918.9969661068
900318.0799661067
913902.1829661068
931885.8299661067
882570.7989661067
868150.521966107
858856.7389661067
915117.6409661069
905705.9549661067
958828.8789661068
880218.2459661069
856276.680966107
946844.8959661068
863361.1769661068
912882.9259661068
872863.1369661067
865444.734966107
871201.2569661068
906449.8639661067
898051.1349661069
893037.1919661069
911480.6829661068
901841.2939661068
851920.4159661068
910475.4109661069
896252.3449661068
879687.1329661068
890538.0679661066
878545.3129661067
888976.7699661066
875323.0739661069
898510.4419661069
937214.7339661068
922692.0979661068
950154.9079661069
919930.9439661067
897830.1499661068
877650.1909661067
908071.5499661069
889877.8319661068
925893.3279661068
868254.0009661068
942967.8979661067
882324.3149661068
904669.9279661069
898833.9319661066
917620.0899661069
876627.0489661067
898867.9969661068
909219.6779661069
892373.3429661067
921743.0879661066
880512.6699661068
891492.4979661067
918729.663966107
859379.2489661069
904963.2339661068
911935.950966107
914518.325966107
870968.9249661069
896930.3079661068
918081.3549661068
874700.7679661068
938361.7359661069
936845.3169661069
934662.3309661068
890663.5379661068
934607.1939661067
898153.163966107
920162.6529661068
894688.3699661067
875476.7629661069
858350.416966107
915205.8399661069
903584.5809661068
909228.3869661067
898578.5259661069
879638.1379661069
917230.1409661069
893457.8469661067
874773.4609661067
913919.7759661069
938176.5509661068
909193.5529661069
913858.203966107
886474.8309661068
867188.521966107
876902.905966107
949984.1289661068
870640.6619661069
920332.0509661068
866030.5189661069
889143.4999661066
854884.1479661067
880733.6139661067
884621.8039661068
893878.8869661067
882135.433966107
914853.1429661068
864725.4349661067
882751.6389661068
905524.4829661066
928562.4829661066
874006.7429661069
940645.359966107
900933.6069661069
942519.3099661067
819615.3349661068
878586.041966107
876262.2029661068
905394.9039661067
920091.345966107
875339.2499661066
899251.3999661068
860574.7649661067
877658.3199661069
856214.6969661068
861060.1439661069
901987.0319661067
928698.6029661067
885870.1129661067
901344.413966107
890178.5809661068
877187.0529661069
852503.8799661067
913128.7499661066
903034.2649661067
884828.240966107
911918.4329661068
904635.4329661068
927873.4029661068
882004.0859661067
889193.5299661069
842209.075966107
877308.8849661069
880709.058966107
851805.3509661069
889010.1109661069
860809.558966107
877495.7589661067
888985.1049661068
881249.5689661067
919930.9439661067
885183.5319661067
863818.0909661069
923687.916966107
857285.1459661068
893811.4949661067
891526.0229661067
877284.5159661069
908340.9329661068
814501.2539661068
891149.0089661067
887819.6829661068
932370.3279661068
889527.2079661067
821591.2399661068
855224.1379661069
926986.3229661067
917637.8229661067
893154.9359661068
890931.3199661069
857681.405966107
843810.1409661069
873321.8399661069
890153.510966107
882694.0909661069
914544.7499661066
902742.1749661069
895829.1239661069
875800.4899661068
893567.2799661069
891458.9759661069
886615.7709661068
953210.5679661066
919939.8539661069
839770.0289661067
892171.8579661066
885133.9399661068
902742.1749661069
912488.1199661067
931264.9289661068
890638.4409661067
881864.5689661067
887487.2519661069
903722.2619661067
915841.3619661068
923373.6939661067
856439.4299661068
904626.8099661067
843712.2529661066
893558.8609661069
898102.146966107
896286.2189661069
886989.058966107
869617.385966107
883220.5159661069
866418.8279661068
875533.3979661067
921492.7229661068
936402.3909661069
838808.6739661067
883623.9729661068
926299.5199661066
861608.7929661067
867943.635966107
871642.2179661067
832703.3799661067
851016.0499661069
906960.9099661068
857153.1389661068
890713.734966107
875549.5809661068
899532.7639661068
839755.1079661066
818456.9289661068
937750.8949661066
875954.3419661068
886118.5299661069
893011.9649661069
889819.3759661068
904652.6799661068
895702.2339661068
887553.7189661069
871738.4859661069
891777.538966107
853272.780966107
890872.7289661069
916752.0089661067
924658.8349661068
904644.0569661066
894519.609966107
903034.2649661067
877317.0089661067
870368.6259661068
876100.1439661069
888726.7909661068
900104.5469661069
881643.0729661067
870056.7879661068
883409.848966107
893727.2679661068
914377.4219661069
907220.9779661067
920653.1829661068
895862.9669661068
898297.7429661069
891601.4639661068
868142.5629661067
902948.3369661069
879597.3139661069
861797.0579661068
894097.9809661068
874313.2729661067
853873.4609661067
851559.9779661067
894747.450966107
888626.8369661069
910475.4109661069
933340.7969661069
901627.055966107
897889.635966107
903541.5639661069
897821.6529661068
854891.8729661067
889577.2799661069
874498.905966107
866196.8959661068
855440.6319661068
859902.3769661069
859340.2339661068
830770.2309661068
889677.4419661069
829930.8649661068
813027.4359661068
820520.1079661066
834092.7179661067
846703.9889661067
873209.1319661068
833702.6609661069
851912.7439661068
843749.8999661068
895837.5839661069
869106.6259661068
916468.9009661069
819295.2109661067
841736.6529661068
863400.5479661068
937260.9319661066
855966.8479661068
916380.4649661069
905498.5649661068
882932.5519661068
942285.8349661068
875185.6079661066
912154.9879661067
898927.6169661067
891886.5719661068
875970.5399661066
947892.203966107
891811.0849661068
902338.7069661068
837752.9089661068
889452.1089661068
927393.4499661068
934349.9729661068
864820.220966107
869146.5079661068
927311.9969661068
865721.6989661069
930499.0469661069
904575.0739661069
887570.3369661069
959505.4859661069
907637.3909661069
935729.555966107
886607.4789661069
827074.8239661069
908688.7519661069
870448.6189661068
850274.0269661068
833092.5279661068
852719.0369661069
838503.5749661068
901344.413966107
890973.1749661069
869465.6929661066
869489.6409661069
865262.8239661069
954664.1819661066
878008.0259661069
857471.5769661067
865785.0289661067
895972.9749661067
889427.078966107
911270.7079661067
955037.8469661067
941371.700966107
902029.9049661069
870248.6619661069
857409.4249661069
870088.760966107
908384.3959661068
850327.5329661069
925018.9389661069
874321.3419661068
894224.4289661068
850067.7079661067
877341.3789661068
907811.0059661069
921278.2309661068
923903.5049661067
866926.5179661068
943201.7019661067
901061.9449661069
903696.4439661067
889510.5179661068
920894.1749661069
951104.7759661069
872710.3399661069
918623.030966107
854498.1149661068
904549.2079661067
929825.3579661066
957035.5519661068
880398.1489661068
922154.6889661069
911471.9319661066
852020.163966107
884481.4809661068
918507.5399661066
898859.4809661068
895752.984966107
875606.2259661069
925163.0579661068
881651.2739661068
887961.0399661066
937945.1689661068
891953.6819661066
886184.7969661069
910606.4109661069
866379.1889661069
940245.4089661068
891073.6439661069
900207.0299661069
881782.5209661068
876391.8919661068
896896.385966107
900138.7049661067
923086.5869661069
846658.5059661069
817691.1459661068
861922.6119661068
886143.3789661068
898425.3509661069
864851.8209661068
841227.3149661068
892810.1989661069
928916.4769661068
880373.6119661068
929043.615966107
896320.095966107
898689.1849661067
862826.0829661067
893390.5159661069
885216.5969661067
882036.9189661068
924460.8939661069
907958.6299661067
887578.6459661068
961356.4049661069
849083.3069661066
914430.2559661069
920724.5749661068
875954.3419661068
906943.5769661067
916468.9009661069
910213.5209661068
893845.1899661068
940226.8149661068
853896.5809661068
939957.2769661068
884861.2799661069
880578.1229661067
851192.1779661069
918587.4919661067
881544.6649661066
942752.896966107
857230.7849661068
925803.1109661069
853380.5349661068
887836.3109661068
848847.0749661068
820377.4949661067
872260.2939661068
820327.5919661068
860027.3949661066
868955.1059661068
868692.0629661067
868182.359966107
915188.1989661069
895803.7429661069
938593.3179661066
897142.3769661069
865041.4669661068
914500.7109661067
879523.8389661068
878920.163966107
938148.7789661067
924964.905966107
870016.8239661069
935066.8609661069
885803.8909661069
905084.0609661068
893508.3509661069
899763.098966107
914086.9409661067
920055.6959661068
934956.5009661068
889126.8239661069
911069.5709661068
896159.2029661068
903188.9749661067
855897.1659661068
917912.7639661068
873402.3619661068
872822.9219661069
861412.7689661069
882866.7569661068
908488.723966107
918934.109966107
955584.484966107
918267.7639661068
928444.5429661067
896794.635966107
900087.4679661067
913278.0639661069
902699.2359661069
923328.8219661068
892474.1189661068
895482.3729661067
882069.7549661067
910239.703966107
933762.5579661068
873434.5749661068
873595.6749661069
873635.9599661068
930653.9479661067
875460.5829661067
848367.385966107
854405.5179661068
905412.1789661068
920697.8019661068
898000.1289661068
860199.3529661067
862519.4829661066
851636.6419661068
886499.6999661068
843140.4319661066
840068.558966107
862456.615966107
888785.1069661069
902527.5209661068
939446.4999661066
935849.3069661066
887636.8159661067
931274.0549661068
913207.7929661067
915346.9929661069
902012.7549661067
850579.8629661067
879556.4929661069
879270.8499661067
848877.5499661069
856439.4299661068
882225.7589661067
863983.6419661068
841706.6759661068
844926.1069661069
833320.3069661066
911104.5449661068
904428.5199661066
902458.8519661068
872364.7289661069
923041.7419661067
894089.5529661069
872429.0079661068
906190.2259661069
872404.9019661068
868078.896966107
889869.4799661068
871826.7489661069
896870.9469661068
897549.8219661068
892549.7149661069
850113.5479661068
890646.805966107
921037.0429661067
911305.6979661067
903464.1439661069
903868.5929661067
864417.5189661069
920956.6739661067
942846.3639661067
892457.3209661068
866870.9609661067
855990.0779661068
914183.7479661067
863581.6979661067
847774.2149661069
853519.1149661068
925965.5149661067
907923.8909661069
921608.9479661067
943697.7419661067
959534.5039661068
954109.0039661068
890814.1459661068
880471.7659661069
902055.6299661067
916787.4099661068
904023.5819661068
926669.9089661068
857393.8879661069
921957.7909661068
908201.8769661069
876700.0529661069
836959.0729661067
901609.9209661067
895161.2279661067
895879.8899661067
857440.4999661066
909254.5139661068
903748.0819661068
890237.0829661067
929407.0579661068
926091.8679661069
906198.8779661066
924361.9549661067
897685.7179661067
899268.4469661068
844443.1749661069
881044.7539661068
943014.6489661068
896667.4789661069
904816.5579661068
887977.6729661068
903051.4529661068
859394.8559661068
916424.680966107
877008.4249661069
846552.396966107
890212.0099661069
948185.0999661067
860981.8209661068
878732.6989661069
939400.0929661067
897032.0889661068
860316.6349661069
842539.3279661068
922477.0609661068
849495.1119661068
839240.6459661068
851644.3099661067
902295.8049661068
889035.1189661068
880635.4029661068
889794.3249661068
863597.4529661068
898893.5469661069
877666.4499661068
902501.7689661069
867355.3319661068
909908.1689661068
889235.2259661069
884357.7019661067
890120.0859661067
907837.0539661068
876635.1599661068
855061.8379661066
830806.7619661067
852711.3509661069
813356.8399661069
894806.538966107
813651.4209661067
850541.6219661068
863739.2799661069
885580.4649661069
887711.615966107
856881.4829661066
886823.1149661068
866751.933966107
930781.5509661068
892978.3309661068
890237.0829661067
947297.5089661067
947703.3329661067
875816.6819661066
923589.1389661068
931575.2789661067
926904.9389661069
914509.5179661068
922611.4479661067
946665.8529661067
886798.2289661069
854706.530966107
913058.5019661069
880619.0369661069
932406.9129661068
949538.4859661069
908906.271966107
897711.2029661068
871233.3119661068
881856.3639661067
876286.5169661068
925271.1749661069
917593.4919661067
859098.4209661067
903395.3359661067
858179.1779661069
863447.7969661069
896718.3369661069
866855.0889661068
956391.1709661067
929679.8209661068
902141.3929661068
948279.6199661067
882529.7089661069
931027.7389661067
868763.7869661069
921528.4819661069
910091.3559661068
869465.6929661066
903464.1439661069
890973.1749661069
877837.2059661068
901250.2389661067
896625.1009661069
874959.2839661068
840957.9069661067
892709.348966107
934984.0879661066
892029.1919661069
880668.1369661067
871979.2449661067
903653.416966107
944925.9869661068
902467.4349661067
920885.2469661068
906726.9719661067
845197.9919661067
921045.973966107
860363.555966107
892071.1479661067
893963.1419661068
901361.538966107
893499.9329661068
917398.4889661067
901609.9209661067
910423.0209661068
912689.8679661069
873966.4249661069
932333.7449661067
846105.5069661068
905602.2479661067
928226.8849661069
941343.7449661067
899652.1819661066
927728.4599661068
915100.0029661066
887196.5729661067
932553.2839661068
928671.3759661068
893760.9569661068
864994.0479661068
862158.1229661067
868771.7569661068
899677.7759661069
838622.6119661068
907030.2469661068
853103.5069661068
912549.5119661067
915346.9929661069
890036.5359661069
916300.885966107
868636.2859661069
868062.9819661069
856555.7169661068
876773.0699661069
841122.5249661068
871923.055966107
910824.825966107
971171.8389661068
894350.9119661069
922360.6239661069
915867.8609661069
890320.6699661068
901627.055966107
922898.2669661068
899541.2929661067
871915.0299661069
889452.1089661068
882357.1719661069
843200.5879661066
957854.2699661066
921054.9039661067
890630.075966107
925090.9929661069
881938.4249661069
875970.5399661066
879083.2399661068
897651.7399661068
938324.6929661066
934781.8149661068
880062.9329661068
869385.8759661068
871169.203966107
888435.3209661068
923867.5669661069
937029.9899661068
879760.6339661067
863904.8009661068
896608.1509661069
916504.2799661069
915320.5229661067
875120.9329661068
955411.7969661069
894823.4229661068
885688.0269661068
895423.1979661067
874805.7729661067
915638.2549661067
918978.5669661069
923301.9009661069
915991.541966107
911270.7079661067
889043.4549661067
834689.5289661067
877739.6229661067
908210.5669661069
879393.2459661069
864764.9259661068
847743.8179661066
852657.5529661069
846870.8019661068
891685.2999661069
885489.4699661068
915197.0189661069
907680.788966107
871586.0719661068
903455.541966107
880700.8739661069
915267.5889661068
875129.0159661069
894747.450966107
889593.9719661067
851360.7149661069
890981.5469661069
890839.2519661069
908645.260966107
843320.9259661068
872155.8839661067
911069.5709661068
864062.4969661068
829347.9289661068
872541.5199661066
849357.7999661069
937094.6429661068
894992.2939661068
894781.2149661069
899438.9569661068
940682.5819661068
900053.3129661067
847667.8339661069
895237.2689661069
933212.5089661067
924146.1579661069
917850.6659661068
922396.4479661067
842224.0819661068
868708.0009661068
904833.8109661068
918729.663966107
872316.5249661068
884126.7379661067
906380.6129661067
883665.1619661069
897974.6279661066
889585.6259661068
875614.3179661066
888293.8169661069
865444.734966107
871882.9259661068
906458.5209661068
843832.7329661066
892625.3239661069
912558.2829661069
873007.9399661068
876675.7169661068
848595.7439661068
842651.9719661067
868246.0409661068
866529.8359661067
870840.7939661068
850763.4669661068
865326.0889661068
864970.3399661069
866601.2129661066
841279.7189661069
839479.1609661069
878651.2169661068
894899.4069661067
984723.3619661068
905515.8439661069
916858.2189661069
885820.4459661068
867188.521966107
881413.4869661068
835036.2079661067
880201.8949661066
902682.0619661068
921206.7549661067
820891.1259661068
844458.2579661068
901121.848966107
889060.1269661069
934625.5719661068
939938.6939661067
858085.8029661069
862252.3619661068
882102.5929661067
917744.2319661069
857945.7779661068
866387.1169661067
881930.2189661069
917309.8769661069
879564.6569661067
850281.6699661068
866315.7739661068
869952.8899661067
887038.8529661067
869274.1549661069
927339.1459661068
909707.6169661067
875177.5229661067
848260.859966107
912681.0949661068
866894.7699661066
918969.6749661069
930353.3039661068
866934.4549661067
878969.0799661067
860027.3949661066
979389.5649661068
895220.3699661067
912926.8129661067
906900.2479661067
919236.4979661067
899421.9029661068
930699.5169661068
910265.8869661067
934671.5209661068
910457.9469661068
902810.885966107
845417.1349661069
897150.8619661068
825469.9159661068
870936.8889661068
898331.7679661068
843689.666966107
846711.5699661069
949301.6079661066
857922.4449661069
876424.3199661069
858186.9609661067
896659.0029661066
840950.4259661068
853326.6549661069
903868.5929661067
888035.8939661069
907949.9449661069
921153.1549661069
896006.828966107
891299.7779661068
945931.5269661068
862999.1309661069
943089.4619661069
834932.9119661069
880210.0699661069
854058.450966107
858872.3279661068
879801.473966107
908897.5689661067
819579.7539661068
904049.4189661068
904600.9409661067
944419.3099661067
858513.9349661067
889936.2949661068
894907.8509661069
900283.9079661069
851215.155966107
872220.1329661068
926182.1399661067
857417.1929661066
911979.7499661066
896362.4459661068
873490.953966107
869298.0929661067
888751.7829661069
904368.1879661067
876270.3079661068
866371.2619661067
892230.6149661068
823289.1769661068
900745.4419661069
879434.0519661068
893887.3119661068
826589.8209661068
866982.0819661068
968229.3799661067
865943.3939661069
914439.0619661068
894646.1739661067
884299.9499661068
909324.1929661066
846726.7329661066
901464.3019661068
872380.7979661068
865500.1139661067
888885.0949661068
899507.1779661069
863865.3849661069
879425.8909661069
853642.3329661067
895905.2749661068
890103.3749661066
850197.6009661069
884118.490966107
895871.4279661069
917957.1239661069
875169.4379661067
864820.220966107
911953.4699661068
895879.8899661067
899788.6989661069
884225.7079661067
933157.538966107
930617.4959661069
877073.3729661067
850266.3839661067
886342.220966107
865294.4549661067
899217.305966107
910615.1449661066
934938.109966107
862228.8009661068
874668.4639661068
941791.2419661067
900335.166966107
879311.6449661066
896294.6879661067
895592.2899661066
930708.6309661069
885191.7979661068
891626.6129661067
882570.7989661067
855417.430966107
870944.8979661067
831018.7069661068
862700.2729661067
824965.1179661069
832505.2699661066
856540.2099661068
845772.530966107
891400.3169661069
836351.7019661067
906155.6179661069
872855.0929661067
840038.6969661068
871907.0029661066
874878.4819661069
860465.2369661068
823540.5059661069
831442.9129661068
875905.7509661068
839687.9699661068
881511.8669661067
951275.9489661069
884828.240966107
874289.0659661067
902107.0859661067
887861.2539661068
897142.3769661069
884621.8039661068
916380.4649661069
881003.8019661068
894367.7789661067
851376.0399661066
883912.3769661069
932306.308966107
836077.9249661069
916920.1859661068
881856.3639661067
852811.2789661067
898612.5719661068
904135.5509661068
925433.396966107
884877.7999661069
899805.7659661069
903989.135966107
854729.6949661069
855200.9489661069
915346.9929661069
920956.6739661067
912435.5049661067
949093.2509661068
934496.9399661068
895473.9189661068
935434.9119661069
895254.1679661067
913269.2799661069
870104.7489661069
872035.4409661067
934239.7779661068
886118.5299661069
947297.5089661067
915708.8909661069
902175.7019661067
932068.6019661068
903025.6719661069
891953.6819661066
904549.2079661067
916548.5079661068
899106.5209661068
904497.4809661068
906449.8639661067
892423.7279661067
902759.3519661068
919458.9649661069
900207.0299661069
907299.0269661068
948260.7139661068
905654.098966107
875913.848966107
930982.1389661068
917673.2899661066
886640.646966107
943332.6819661066
898297.7429661069
898714.7249661067
942771.5889661068
945339.2279661067
876472.9669661068
886748.4599661068
888019.2579661068
851874.385966107
854382.3719661068
827190.7269661068
863384.7989661067
885919.7859661069
840584.0089661067
786693.2049661067
919815.1319661068
876789.2969661069
927511.1289661068
878740.8479661068
891417.075966107
911113.288966107
947014.575966107
880308.1889661069
898978.7249661067
906683.6629661068
920644.2599661069
929679.8209661068
941306.4719661067
882620.1119661068
894688.3699661067
873144.740966107
870992.953966107
892978.3309661068
858015.7849661068
870856.8079661068
909481.010966107
957372.5059661069
901935.5899661069
881561.0649661068
897133.8919661068
948430.8899661067
894005.2749661068
893281.1249661066
900916.4979661067
924218.0799661067
919539.078966107
949604.8329661067
926245.3409661069
968071.8869661067
877983.6199661067
916035.720966107
882422.8919661068
892709.348966107
857704.7269661068
874620.0129661069
920983.4619661069
933845.1189661068
919841.8549661068
922826.5459661067
918258.8849661069
911515.6879661067
919868.5799661067
893264.2969661069
875630.5039661068
877357.6269661069
906891.5819661068
881020.1829661068
923777.7339661068
865096.7959661067
874361.6919661069
913743.8769661069
875492.9439661067
900232.6549661069
910257.1589661068
900719.7899661066
920332.0509661068
953707.3709661069
912207.5719661068
974799.723966107
907802.3239661069
923867.5669661069
897532.8379661066
884770.4289661068
872959.666966107
910519.0729661067
909428.7319661069
863589.575966107
937491.9839661068
871177.2169661068
900318.0799661067
921662.598966107
914773.8229661067
980387.2419661067
904247.5469661069
948251.2619661067
913067.2819661067
864575.3979661067
925758.0079661068
922647.2909661068
847439.9619661069
879589.1489661068
921028.1119661068
897694.2129661066
863999.4119661069
900779.6489661068
958684.0129661069
918507.5399661066
916071.0679661066
895913.7369661068
898680.6719661069
897541.3299661067
946929.7289661069
862763.1739661067
925415.3699661067
874127.7169661068
896159.2029661068
885986.0239661068
923939.4459661068
827016.8839661067
907750.2339661068
893306.365966107
872469.1879661067
926895.896966107
919334.3709661069
868445.1029661067
924002.348966107
923310.8749661066
895812.2029661068
936448.5099661069
913779.0519661068
889260.2459661069
897847.1459661068
941781.9149661066
901584.220966107
890120.0859661067
870584.6409661069
823418.4129661068
871377.5889661068
889978.058966107
841916.5629661067
836137.1049661068
839531.3539661069
860371.3769661069
865144.2259661069
842854.8039661068
932132.5879661066
869529.5579661068
891341.666966107
881774.3169661069
974221.470966107
903963.3029661069
908845.3559661068
888277.1729661068
927728.4599661068
904014.9699661068
841294.6929661066
871618.1549661069
835937.4049661069
858903.5059661069
918560.8399661069
914562.3669661067
858919.095966107
929443.416966107
896226.9399661068
880880.9689661069
882924.3269661067
849830.9439661067
865690.0369661069
914086.9409661067
912347.8249661068
850350.4659661069
860105.5489661067
864401.7339661068
925947.4669661068
853434.4219661069
897923.6309661069
881831.7479661067
865840.450966107
913418.6379661069
883064.1699661068
901275.9209661067
870216.6779661069
952275.6569661067
877715.2309661068
888019.2579661068
900138.7049661067
855131.3879661069
835331.473966107
888785.1069661069
828518.6209661069
922943.098966107
879515.6759661068
898570.0149661067
908271.3999661068
859075.0259661069
859301.2229661068
906077.760966107
894485.865966107
902913.9699661068
888710.1299661067
888235.5639661069
848131.541966107
852880.4729661068
898689.1849661067
880381.7909661068
946477.4579661067
886002.5849661068
926308.5509661068
861404.9299661068
948601.1249661066
932965.1929661066
902433.1039661069
838183.8249661068
880259.1269661069
919637.0149661067
865310.271966107
939455.7819661067
889969.7059661068
930080.155966107
854644.7679661068
890638.4409661067
891274.6459661068
863274.5739661069
908897.5689661067
932928.5649661068
934772.6229661067
906675.0009661068
941064.2699661066
884613.5489661067
963653.0489661067
951666.0669661069
895609.2029661068
908262.7089661069
915152.9179661067
883961.8359661067
900437.7019661067
896633.575966107
914359.8119661068
888776.7759661069
859488.5079661068
936900.7109661067
905619.530966107
882891.4289661068
903799.7259661069
885381.9549661067
898357.288966107
878390.5739661069
867824.3229661067
860559.115966107
897337.5659661067
960551.223966107
875800.4899661068
938825.010966107
852665.2379661067
931465.720966107
899473.0659661067
879434.0519661068
846007.1009661069
874967.3649661068
959863.4979661067
902587.6139661067
949292.135966107
929379.7899661066
882735.1959661068
861757.8299661067
876229.7869661069
936254.8389661068
894553.3569661069
918951.8919661068
900454.7929661067
885530.828966107
896642.0519661068
883113.5359661069
854428.6649661066
857580.3649661068
857836.8999661068
831157.6249661066
893449.4299661068
883121.7649661067
927257.7019661067
931529.6269661069
922136.7859661069
870328.6339661067
854961.3959661068
906294.0639661069
875120.9329661068
884324.6999661068
914025.3469661067
852611.4449661069
862095.3079661068
838533.3309661068
847052.8519661068
889777.6259661068
924478.8849661069
876237.8909661069
896989.6779661069
849052.8179661066
873998.6789661068
920055.6959661068
939381.530966107
893373.6849661067
908297.4729661068
888910.095966107
858342.6319661068
894300.3149661068
898365.7959661067
918729.663966107
902733.5869661069
889351.9969661068
883772.271966107
917832.9259661068
912356.5919661068
860919.1719661069
858887.916966107
866109.7379661067
889402.0499661069
847068.0259661069
850648.7059661068
852081.558966107
817245.0819661068
843862.8579661066
850488.0899661069
841526.8529661067
864662.2549661067
835604.7759661069
853195.8299661067
823411.2319661069
820006.9279661069
807881.9439661067
841991.5479661068
887138.4589661069
862818.2189661069
872155.8839661067
940236.1119661068
952857.3809661069
883640.4479661067
851253.4559661068
893138.1139661067
862700.2729661067
854853.2529661066
843764.9589661069
843102.8379661066
814121.7759661069
827814.2489661069
845712.0179661068
854737.4159661068
873233.2819661067
835124.7659661069
871818.723966107
846749.4769661068
854768.3029661069
884795.2049661067
937205.4959661069
887728.2399661068
917708.7599661069
929961.8399661069
891015.0349661068
918676.3439661069
876943.4869661068
945048.0439661068
898229.6999661068
906233.4889661067
897116.9239661067
901747.0169661068
880856.4069661067
899370.7449661067
883451.0189661069
907949.9449661069
901584.220966107
884712.6249661066
922351.6679661067
911209.4839661068
901207.4379661067
871217.2849661068
956544.9759661069
948374.1579661069
843411.200966107
890404.271966107
890713.734966107
899788.6989661069
879883.1629661068
881716.8929661068
840217.9019661068
878618.6289661068
880308.1889661069
917256.7189661069
880504.4889661067
881544.6649661066
859925.8159661067
847531.095966107
859043.8359661067
829551.865966107
870288.6459661068
839613.3839661067
878895.7069661068
871802.6749661069
881184.0179661068
873732.655966107
890337.3889661068
934892.1349661069
920073.5209661068
900659.9379661067
869345.9719661067
848786.1329661068
843147.950966107
870024.8169661069
903378.135966107
927701.2879661068
899345.1689661068
912207.5719661068
868963.0799661067
887321.1269661069
891735.609966107
857572.5939661069
853249.6949661069
886640.646966107
866728.1329661068
930599.2709661068
890671.9029661068
885671.4769661068
882932.5519661068
837255.6629661068
934625.5719661068
884448.4699661068
950724.6069661069
876764.9559661068
893525.1869661068
882702.3119661068
882842.0859661067
910833.5639661069
870824.7799661069
922593.5279661068
917655.555966107
854366.9409661067
933386.6229661067
956275.848966107
901815.5799661067
873748.7739661068
869729.1929661066
879287.166966107
886624.0629661067
895507.7359661069
874240.6549661069
910851.041966107
889685.7899661066
878993.5409661068
896353.9749661067
922952.0649661068
915903.1949661069
888094.1219661068
884861.2799661069
953143.7289661069
883080.6249661066
922718.984966107
952771.5089661067
883039.4889661067
907585.3189661067
904058.030966107
936826.8539661069
937279.4119661069
914130.9419661069
917868.4069661067
898416.8419661068
932617.3359661067
886839.7069661068
903644.8119661068
925280.1859661068
935214.0469661069
945329.8319661068
931538.7569661068
913295.6339661067
928036.5159661069
966970.8399661069
898068.1379661069
921117.4249661069
870704.6939661067
940822.1889661069
872839.0069661068
929297.9959661069
920340.9689661069
901002.0499661069
881913.8049661068
868939.1599661068
915541.146966107
950848.1289661068
920403.3949661066
901644.1919661069
898178.6739661067
896201.5379661068
890387.5509661068
863424.1719661069
897736.6889661069
901190.3189661067
881954.8399661069
862032.5019661069
910650.0859661067
899507.1779661069
890948.0619661068
909089.0659661067
942071.1379661069
931073.3439661069
917558.030966107
893011.9649661069
884060.7699661066
858132.4879661067
859644.6399661067
885530.828966107
865025.6599661068
900557.3539661069
841759.1379661069
851782.3409661069
878325.4369661068
894064.2679661068
889543.8979661067
899805.7659661069
894536.4829661066
943688.3779661066
924514.8699661067
915965.0359661069
928807.5279661068
863148.635966107
940394.1889661069
940310.4949661067
867712.9919661067
904825.183966107
907238.3219661068
934735.8559661068
879548.328966107
953535.3439661069
930417.0609661068
939427.9369661068
886806.5239661068
938278.3939661069
907628.7119661069
876578.3849661069
860684.3199661069
861820.5969661067
900694.1379661069
929061.7819661067
922978.9669661068
885158.7359661069
935591.4189661068
879042.4649661069
937325.6149661068
856439.4299661068
866450.541966107
932004.6239661069
903274.9479661067
915761.8749661066
922378.5349661068
865967.1539661067
898408.3339661069
867244.1179661069
890671.9029661068
897515.8549661068
882702.3119661068
858739.8439661069
896235.4079661069
916442.3679661069
903335.1379661069
893407.3479661068
895440.1049661068
834837.0179661068
870392.6219661068
862786.7639661068
851222.8159661067
871169.203966107
885737.6799661068
910248.430966107
902630.541966107
893138.1139661067
864978.2429661069
882373.6009661069
870344.6299661067
890253.7989661067
919218.7049661067
863235.2149661069
860762.5899661069
891936.9029661068
880398.1489661068
889535.5529661069
834542.0909661069
917407.3509661069
882390.030966107
912619.6849661067
830697.1769661068
858085.8029661069
804011.0169661068
882348.9569661068
863384.7989661067
879711.6319661068
877552.6489661068
921564.2429661069
871089.0819661068
905023.6439661069
883508.6629661068
879327.9639661068
914025.3469661067
864196.5829661067
892894.2569661068
922512.8939661069
930626.6089661068
931237.5549661068
892423.7279661067
919031.9199661068
934001.1079661066
915497.0139661068
882373.6009661069
888851.7639661068
900523.1649661066
852450.1079661066
900771.0969661067
838287.9029661068
899208.7839661068
854729.6949661069
822442.9389661069
924227.0709661068
842802.2079661067
912865.3719661068
917309.8769661069
922378.5349661068
870744.7189661069
889727.530966107
882283.2469661068
914958.9239661067
959234.7309661068
924038.2969661069
924002.348966107
890512.9789661069
819401.8919661068
883623.9729661068
872613.8629661067
892272.5889661068
895795.2829661069
897855.6429661068
894477.4299661068
911620.7179661067
878838.6479661067
907906.521966107
879409.5679661066
905049.5359661069
873644.0169661068
908480.0289661067
827154.5039661068
863203.7299661068
842524.3109661068
918152.3589661068
856990.1249661066
890471.1659661068
899959.3999661068
909463.5839661069
896396.3279661068
893979.9949661067
919993.3159661067
879629.9729661068
934993.2839661068
1006691.0599661067
937630.6689661068
897711.2029661068
908653.9589661069
878944.6209661069
925929.4199661068
914641.6519661068
930189.3959661068
932846.1609661069
883698.115966107
904669.9279661069
851414.3539661069
949614.3109661068
915497.0139661068
904816.5579661068
926516.2979661068
886333.933966107
840337.4129661068
895152.7799661069
946289.1369661067
838406.8809661069
885274.4649661069
891811.0849661068
928898.3169661069
858288.1409661069
895059.859966107
927683.1749661069
877203.2949661068
902398.7759661069
926841.6499661068
894798.0969661067
901807.0089661067
906822.2659661069
851253.4559661068
895871.4279661069
858420.4889661067
865476.3789661068
848557.6759661068
886019.146966107
905697.3119661068
905256.7259661069
894140.1269661069
866173.1239661069
825354.4809661068
881561.0649661068
907290.3549661068
868859.4359661068
863211.6009661069
886731.8719661068
920403.3949661066
865349.8149661068
849334.9189661068
858031.3439661069
905835.6209661069
863581.6979661067
876602.7159661069
822020.453966107
836744.1729661068
896582.7269661068
935324.4669661068
828802.1499661068
823554.8719661068
834785.3909661069
822944.740966107
828991.2749661068
877406.3749661066
887454.021966107
840957.9069661067
864409.6269661069
908453.9459661068
882045.1279661066
904549.2079661067
889769.2759661069
860340.0949661068
852680.6079661066
851935.760966107
901841.2939661068
912023.5539661068
879483.0239661068
871481.8179661066
862142.4179661067
878366.1459661068
893112.8809661069
868246.0409661068
888377.0489661067
855757.8339661069
936476.1829661068
876797.4109661069
881659.4759661069
896447.1569661067
915761.8749661066
919405.5639661069
916628.1279661066
880774.5409661068
946760.0779661068
883722.8339661069
879303.484966107
891517.6419661068
923301.9009661069
918649.6869661068
866165.1999661068
922969.9989661069
867188.521966107
882677.6499661068
897677.2229661068
881839.9529661068
828976.723966107
900053.3129661067
891693.6849661067
939966.5689661067
910222.2479661067
921600.0059661069
924119.1909661067
895304.8709661069
893794.6479661067
915426.4099661068
919005.2429661069
852672.9229661068
924038.2969661069
919352.1679661067
954453.5229661067
882217.5459661067
900822.4099661068
876310.8319661068
821248.1819661066
867196.4639661068
899097.9999661066
900942.1619661069
881880.9809661068
942267.1619661069
951751.7449661067
973733.4689661069
895888.3509661069
937177.7799661069
882496.8399661069
874240.6549661069
900318.0799661067
866133.5069661068
874991.6089661068
926904.9389661069
919619.2069661068
862362.3339661069
928716.7559661069
893491.5159661069
939845.788966107
887645.1259661068
930963.9009661069
868166.4409661067
915876.6939661067
888918.4299661068
923616.075966107
888901.7619661067
901053.3879661069
917265.5779661068
919031.9199661068
954386.5139661068
911734.5279661068
882077.9639661068
883994.8109661068
891827.8579661066
891107.1379661069
926525.3329661067
882119.0139661068
921501.6629661068
897532.8379661066
949775.4789661069
882127.223966107
916044.5579661068
886068.8359661067
933991.930966107
898919.098966107
913242.9269661068
846461.4669661068
904540.5869661069
901747.0169661068
889543.8979661067
911988.510966107
941688.6539661067
957728.9659661069
904256.1629661068
887022.2549661067
873048.1709661067
889118.4859661069
924505.8729661067
895102.0939661069
896591.2019661067
886607.4789661069
893020.3739661069
863841.7379661067
895862.9669661068
937039.2259661069
896633.575966107
918516.4229661068
914439.0619661068
900215.5719661068
922047.2799661069
908610.4699661068
904368.1879661067
955143.2909661068
905144.4869661068
966607.6379661069
918516.4229661068
948506.5429661067
945762.2249661067
864259.6969661068
864259.6969661068
921421.2149661069
859379.2489661069
911673.2419661067
883335.7529661066
928190.6179661069
904480.2399661068
849983.6799661068
895338.6749661069
943557.3009661068
866260.2939661068
893449.4299661068
907585.3189661067
909089.0659661067
890780.6729661068
880643.5859661067
909393.8829661068
907663.4289661068
922978.9669661068
936033.5969661067
874733.0749661068
909794.8029661069
904437.1399661067
926362.7369661068
892784.9839661068
884200.9629661066
907602.6759661068
888318.7849661068
959766.7119661069
913620.7869661069
889518.8629661067
864196.5829661067
877463.2529661066
917114.990966107
919752.7829661069
890212.0099661069
866617.075966107
868126.6459661068
895211.9199661068
887852.9399661068
876254.098966107
886400.2329661066
920064.6089661068
884390.7059661068
890588.2519661069
872003.3279661068
895059.859966107
882669.4299661068
913392.2769661068
833592.3309661068
897227.2319661069
895744.5259661069
869385.8759661068
929361.6119661068
948951.240966107
938621.1149661068
892331.359966107
849136.666966107
884440.2169661068
893163.3479661068
873257.4319661066
938852.8219661068
877130.2089661069
909271.9329661068
908471.3349661068
906458.5209661068
896481.0459661067
924730.8339661069
881528.2659661069
942248.4899661068
880406.3279661068
853603.8239661069
873015.9859661069
850358.109966107
887445.7149661069
839576.0949661068
923203.2029661068
869992.8479661068
882990.1299661067
951913.6209661069
864480.663966107
906484.4939661068
881454.4759661069
882669.4299661068
908653.9589661069
916645.8239661069
876667.6049661068
913576.8339661069
853557.6169661067
903696.4439661067
870864.8159661067
878740.8479661068
851720.9879661067
883673.4009661069
872437.0439661068
885167.0009661068
873571.5069661068
862550.9189661068
860074.2859661069
849502.740966107
884242.2049661067
871698.3719661068
897864.1409661069
874232.5869661069
832659.3469661067
905040.9049661069
887778.115966107
902390.1939661067
912058.598966107
902227.1709661067
943969.3749661066
937455.0079661068
943622.8349661068
859886.7529661066
882225.7589661067
899720.4349661067
880308.1889661069
909986.6689661068
905688.6689661068
908845.3559661068
908210.5669661069
903214.7659661069
926877.8139661069
873257.4319661066
916628.1279661066
877552.6489661068
970864.930966107
903498.5509661068
924227.0709661068
912479.3499661067
928381.0489661067
913295.6339661067
862299.4889661067
952742.8889661068
922629.3689661068
889552.2429661069
912567.0549661068
898408.3339661069
918152.3589661068
912365.359966107
894072.6959661068
900514.6179661069
894890.9639661068
900668.4879661067
858015.7849661068
873635.9599661068
932745.4649661069
859379.2489661069
871714.416966107
910851.041966107
913102.405966107
856222.4439661067
888943.4319661066
904316.4809661068
897498.8719661068
952247.0649661068
906371.9569661068
900326.6229661067
876570.2749661068
898059.6369661067
870936.8889661068
921019.1819661066
893954.7159661069
893769.3799661067
907967.3149661068
877528.2659661069
898306.2489661069
870688.6849661067
912882.9259661068
956150.9469661068
938658.180966107
887088.6539661067
892499.3159661067
874410.115966107
877503.8849661069
917336.4589661069
925307.2199661068
944907.2119661069
885630.1059661068
934570.4399661068
881462.6739661067
855773.3129661067
905965.3229661067
876148.7559661069
911445.680966107
889861.1289661068
916575.0469661069
925911.3739661069
856199.2019661067
900104.5469661069
902699.2359661069
857199.7249661067
896125.3369661069
931538.7569661068
924029.3099661067
946251.4809661068
918943.0009661068
912391.6629661068
922835.510966107
919601.3999661068
879523.8389661068
875897.6529661068
887686.680966107
924263.0359661069
917203.5659661067
923651.9959661069
971231.2619661067
919922.0339661068
861420.6079661066
936300.9439661067
923660.9759661069
913620.7869661069
877438.8759661068
880717.2439661068
908532.200966107
934616.3829661068
885737.6799661068
940654.6659661068
900950.7169661068
907012.9119661069
915788.3689661068
921537.4219661069
915744.2129661066
885754.2319661069
948686.2649661067
935085.2569661068
927692.2319661069
983128.4349661067
921296.1009661069
964707.6299661067
901738.4469661068
920207.2259661069
894106.4099661068
929470.6879661067
863652.6029661067
938584.0519661068
904023.5819661068
911305.6979661067
911795.8209661068
953220.1169661067
961939.2839661068
927927.7679661068
921349.7169661068
889276.9269661068
901669.8959661068
980225.8669661067
977209.6549661069
929452.5069661068
949434.2459661069
884003.0549661068
927855.2819661067
941353.0629661067
909411.3069661066
919592.4959661069
897380.0099661069
927773.7499661066
876870.4429661066
913919.7759661069
884919.1029661067
896599.6759661068
910772.396966107
936273.280966107
937797.1429661068
930818.0149661067
936162.6429661068
985008.3389661068
922262.1219661068
916937.8919661068
905023.6439661069
946392.7049661067
922486.0189661069
864070.3829661068
882496.8399661069
896032.220966107
909289.3519661068
900463.3389661068
888976.7699661066
935186.4459661068
872790.7529661066
870488.6209661069
830901.7589661067
870928.8799661067
879327.9639661068
910798.609966107
879654.4689661069
902364.4499661068
940673.2759661069
919583.5929661067
900796.7529661066
874951.203966107
909054.2429661069
907151.6129661067
926155.0569661066
970855.0339661068
907550.6079661066
926868.7729661067
930544.6009661069
901113.2909661068
885167.0009661068
892658.9319661066
898289.2369661068
908558.2899661066
921117.4249661069
843998.4469661068
918161.234966107
886483.1199661067
947156.021966107
869369.913966107
912900.4799661068
888460.2969661069
948440.345966107
915152.9179661067
927701.2879661068
862881.1369661067
847090.788966107
870520.6249661066
921591.0649661068
921421.2149661069
934147.9679661067
872782.7109661067
900232.6549661069
917549.1659661068
884200.9629661066
886251.0749661068
870656.6689661068
934947.3049661068
837574.7249661067
891366.8019661068
902999.8919661068
875387.7789661067
883623.9729661068
905515.8439661069
918472.0099661069
888501.9259661068
911857.1229661067
903954.6919661069
937741.6449661066
879018.0019661069
883294.5929661067
917017.5779661068
885324.0729661067
928163.4199661068
903103.0189661069
897252.6909661067
885630.1059661068
939678.6049661068
867983.4149661066
929016.3689661068
903128.8039661068
878675.6599661068
880071.1059661068
837248.2459661069
911690.7519661069
862087.4569661068
893828.3419661068
897456.4179661067
922557.6889661069
848382.6059661068
912347.8249661068
842779.6699661068
944400.5539661068
902433.1039661069
889619.0119661067
909472.2969661069
914016.5489661067
880668.1369661067
887412.4879661067
945264.0669661069
918489.7739661068
976118.2469661068
941912.5099661069
905757.8169661069
926200.1969661068
899882.5769661067
904876.9479661067
869745.1679661067
905282.6309661069
895752.984966107
830426.9859661069
903532.9609661067
883607.4979661067
896591.2019661067
921787.8099661067
873635.9599661068
820427.4039661067
889101.8119661068
871802.6749661069
850082.9879661067
872284.3919661068
897830.1499661068
842096.5479661068
870080.7679661068
919076.385966107
913321.9889661067
875533.3979661067
894629.2969661069
832784.1169661067
871417.6749661069
906891.5819661068
919076.385966107
856160.4679661067
904790.6779661069
890797.4089661068
880815.4719661067
898706.2119661069
882636.5509661068
899967.9369661068
903532.9609661067
849594.3079661068
947561.7279661067
912382.8949661066
910955.9229661068
925253.1539661067
905481.2859661069
945574.1799661068
889593.9719661067
913655.9529661068
864212.3609661069
893331.609966107
890170.223966107
936568.4399661068
891559.5509661068
857129.8469661067
891509.260966107
920510.430966107
933753.3849661069
902836.6549661069
889869.4799661068
929570.6969661068
874353.6219661068
868277.8849661069
911104.5449661068
975528.4769661068
921877.2659661069
908523.5059661069
857153.1389661068
955747.635966107
933973.5769661067
858809.9779661067
928127.1579661069
930380.6269661069
918960.7839661068
905740.5289661067
950971.6829661068
925821.1529661068
842614.4209661067
868301.7689661069
895566.9229661068
971825.8869661067
879474.8619661068
950031.5619661068
948326.8869661067
903937.470966107
917859.5369661069
912716.1889661069
901901.2979661068
868094.8129661067
891458.9759661069
959070.416966107
919503.470966107
936660.7149661069
918232.2509661068
888260.5289661067
874943.1229661067
949235.3029661069
912760.0619661068
906129.663966107
919005.2429661069
924649.8359661067
977741.1999661068
947288.0749661068
889060.1269661069
931703.1289661068
895668.4019661068
880062.9329661068
911944.7109661067
833768.8719661068
926173.1119661068
879687.1329661068
875331.1619661069
860833.0449661068
926344.6739661067
963711.5779661068
910667.5569661066
891760.7669661068
883311.0569661066
888168.9969661068
899993.5479661068
894899.4069661067
915470.5359661069
883228.7459661069
901635.6239661069
931429.2069661068
910580.2079661067
912724.9629661066
867196.4639661068
879499.3499661067
888235.5639661069
915461.7109661067
870744.7189661069
904920.0889661068
942267.1619661069
851951.1059661068
911778.3079661068
895981.4379661067
868078.896966107
932187.4409661067
926633.760966107
927158.1779661069
919494.5699661069
866418.8279661068
917797.4459661068
896210.0049661067
892591.7189661069
910658.8209661068
939019.7199661068
889285.2669661068
884952.1479661067
868389.3559661068
871562.010966107
882275.0339661068
894140.1269661069
897295.1269661069
891165.7589661067
952971.8999661068
839964.0499661069
889226.8869661067
911743.2839661068
855788.7929661067
858225.8729661067
878317.2949661068
884332.9499661068
919094.1729661068
910239.703966107
957777.155966107
900403.5209661068
927103.9009661069
909864.5629661067
955891.6369661067
915912.0289661067
892658.9319661066
877463.2529661066
876245.9949661067
866054.2829661069
897278.1519661068
826582.5859661067
916769.7089661069
885381.9549661067
939548.6119661068
863290.3189661067
908062.8629661067
905377.6299661067
917824.0549661068
908906.271966107
967835.7429661069
942099.1369661067
888077.4839661068
879458.5379661068
826922.7479661067
854938.2199661068
866506.0459661067
870696.6899661068
860660.8409661069
915232.3029661069
878830.4969661068
925586.6579661069
878431.2899661066
918951.8919661068
899515.7069661068
864630.6689661068
818712.4989661069
790748.5609661068
901807.0089661067
874474.6889661069
839002.2629661069
915188.1989661069
903403.9369661068
828889.4279661069
862511.6239661069
884374.203966107
857930.2219661067
919352.1679661067
872581.7089661069
895533.1009661069
898051.1349661069
871409.6569661067
867371.2219661067
897541.3299661067
904678.5519661068
895710.6919661069
888268.8499661067
879850.4859661069
914509.5179661068
857712.5009661068
872445.0799661067
866220.6689661068
881151.2459661069
856571.223966107
867395.0579661068
901592.7869661069
866617.075966107
872959.666966107
927094.8559661068
852327.223966107
873781.0119661067
909184.8449661068
877341.3789661068
854351.5119661067
870712.6989661069
861985.4029661068
897456.4179661067
850266.3839661067
905153.1199661067
892054.3649661068
887969.3559661068
887146.760966107
881749.7059661068
888876.7619661067
944766.4209661067
894266.5859661067
895752.984966107
882833.8629661067
896684.430966107
874515.0519661068
934349.9729661068
923912.4899661068
911892.155966107
845356.6699661068
938426.5679661066
924856.8589661068
862087.4569661068
861781.365966107
872324.558966107
906995.5769661067
931465.720966107
942435.2459661069
837337.260966107
922172.5929661067
894241.291966107
919583.5929661067
895575.3779661066
890278.8739661069
843388.6299661067
893020.3739661069
866498.1169661067
909045.5369661069
876911.021966107
902287.2259661069
837359.5179661068
871129.1409661069
884803.4639661068
890814.1459661068
860598.2379661067
861867.6779661069
841481.9089661068
886947.5669661069
892180.2509661068
893129.7029661068
858576.2429661069
861608.7929661067
893483.0979661068
856144.9749661067
899908.1829661068
898306.2489661069
901061.9449661069
907377.0899661069
838094.6339661067
865405.1829661068
862653.1029661067
836818.2649661067
870320.635966107
902167.1249661066
879874.9939661068
925929.4199661068
858249.2229661068
872637.9809661068
854336.0829661067
871931.0829661067
854583.0139661068
873313.7879661068
875703.3469661067
883204.055966107
875679.0649661068
880749.9839661068
897660.2339661068
920439.0709661068
895144.3319661068
880038.4149661066
894781.2149661069
952685.6519661068
861193.3249661068
877617.6739661067
845901.1509661069
903765.2959661067
915708.8909661069
882324.3149661068
890571.5229661067
912023.5539661068
870904.8549661068
885539.1009661069
897371.5209661068
890763.9379661067
924415.9189661068
849525.6309661069
858809.9779661067
870320.635966107
923553.2249661067
889393.7069661068
883821.7159661069
908106.3009661068
885845.2789661067
870480.6199661067
894232.859966107
896040.6859661068
910851.041966107
865579.2389661067
861561.7389661067
904868.3209661068
870768.7359661069
869936.9079661069
877447.0019661069
841159.9469661068
893045.6009661069
937260.9319661066
894072.6959661068
847014.9189661068
919138.6449661066
879809.6419661068
863983.6419661068
929597.9749661067
899933.7909661068
852834.3419661068
834778.0159661069
886930.9719661067
860574.7649661067
872461.1519661068
850518.6789661068
891383.558966107
872372.7629661069
860911.3419661068
865642.5489661067
862936.1969661068
895127.4359661068
890395.9119661069
871409.6569661067
889276.9269661068
868715.9699661068
842719.5719661068
864907.1259661068
923212.1749661069
868795.6679661067
885257.930966107
915814.8649661068
920840.609966107
859075.0259661069
849930.2169661068
837240.828966107
933047.6179661069
873853.555966107
944841.5039661068
925884.305966107
919521.2749661068
882036.9189661068
890086.663966107
858552.8759661068
931310.555966107
868055.0249661068
826387.2969661069
837389.1949661069
846211.5069661068
921322.9089661068
876781.1829661068
895972.9749661067
895093.646966107
834114.8069661066
885133.9399661068
890487.8899661067
896582.7269661068
881438.0799661067
903507.1539661067
853111.1999661068
835154.2899661066
807992.6789661068
907976.0009661068
895271.0679661066
933020.1409661069
873426.521966107
878081.2549661067
836973.8979661067
892071.1479661067
827524.1249661066
872983.8019661068
858031.3439661069
850549.2699661066
817648.6429661068
849014.7099661068
880177.3689661068
818733.8039661068
872147.8529661067
889535.5529661069
926850.6909661067
921037.0429661067
891484.1179661069
934928.913966107
916389.3069661066
832754.7559661069
891685.2999661069
842201.5729661067
865413.0929661067
873378.203966107
850801.7279661067
870168.7049661067
894882.5209661068
862818.2189661069
893862.0379661068
860840.8739661069
831808.9449661069
935204.8469661067
918107.9799661068
901789.8679661069
883253.4379661067
872364.7289661069
854845.5299661069
879564.6569661067
823590.788966107
901961.3099661067
904144.1649661066
925136.0319661067
877024.6609661069
916389.3069661066
885986.0239661068
864859.720966107
882127.223966107
894114.8389661068
888893.4289661068
860089.9179661067
859348.0369661069
885142.2049661067
847265.3399661069
859785.2049661067
868899.2959661067
873523.1729661068
937187.0179661068
887678.3699661067
872212.1019661068
889927.9429661066
882168.2769661068
893954.7159661069
895051.413966107
875768.1069661069
921519.541966107
894291.8829661068
884093.7529661066
854428.6649661066
892852.2259661069
940468.5969661067
886839.7069661068
910265.8869661067
892835.413966107
870264.655966107
926281.4599661068
882299.6739661067
834682.155966107
863691.9989661069
911857.1229661067
895507.7359661069
877764.0169661068
892490.916966107
884473.2279661067
847379.2159661069
830748.3129661067
884192.7149661069
854714.2519661069
880717.2439661068
867458.6259661068
895068.3069661066
885779.0609661068
834615.8039661068
914060.5429661067
843162.9889661067
826908.2679661068
907385.7639661068
921269.2959661067
927121.9929661069
843960.7789661067
852089.2339661068
877812.8079661068
881438.0799661067
894283.4499661068
921922.0009661068
926164.0839661069
908836.6549661069
877008.4249661069
929761.6799661068
923068.6479661067
877463.2529661066
877097.7299661068
896235.4079661069
870472.6199661067
894874.0779661068
877796.5439661068
875695.2529661066
879344.2839661068
850602.808966107
901609.9209661067
891350.0449661068
889602.3189661067
889135.1619661069
895803.7429661069
888135.7179661067
848222.8209661068
882800.9719661067
881733.2989661067
884069.0149661067
885870.1129661067
926082.8409661069
861514.6909661067
849365.4269661068
907463.8409661069
909524.5799661067
874127.7169661068
876635.1599661068
874095.453966107
844971.4089661068
912795.1619661069
869002.9489661069
834041.180966107
891065.2699661066
856974.6029661067
868015.2399661068
843050.2129661066
884316.4489661069
885903.2279661067
904661.3039661068
890370.8299661067
843253.2319661069
868994.9749661067
845628.8249661068
847462.7429661069
862330.9099661068
896328.5659661067
882455.7559661069
863180.1169661067
904092.4829661066
884886.0599661067
851383.7019661067
882119.0139661068
851905.0719661068
880700.8739661069
870264.655966107
886972.4619661069
873305.7369661068
888835.098966107
870632.6579661069
870728.7089661069
894874.0779661068
914491.9029661068
877544.5209661068
925199.0939661069
895102.0939661069
864780.723966107
890178.5809661068
877455.1269661069
857059.9809661068
886151.6629661068
863739.2799661069
896667.4789661069
914218.9559661068
893331.609966107
841317.1549661069
879246.3739661069
898816.9009661069
862928.3309661068
902518.9369661068
872565.6329661068
827328.4029661068
846514.5069661068
861444.1269661069
883978.3229661067
901712.7389661067
903068.6409661069
863896.916966107
886391.9449661069
872903.3549661068
896811.5929661067
910982.146966107
858934.6869661068
851207.4969661068
821798.6389661068
938704.5169661068
873724.5969661067
852818.9659661069
906545.1009661069
925604.6919661069
849976.041966107
838176.3909661069
894764.3319661068
841204.8579661066
915179.3779661066
869449.7289661069
882217.5459661067
874660.3889661068
868708.0009661068
862810.3549661068
836959.0729661067
879874.9939661068
893104.470966107
933212.5089661067
872501.3339661069
881618.4689661069
893272.7109661067
863873.2679661068
872839.0069661068
878252.1679661067
835678.6709661067
861303.0329661069
828169.9199661068
866886.8339661069
901669.8959661068
838801.2299661068
925703.8909661069
908706.1499661068
857362.8159661067
888177.3179661066
857712.5009661068
909899.4469661068
890078.308966107
830040.2539661068
885986.0239661068
878944.6209661069
870528.6269661069
891291.3999661068
851031.3619661068
880161.0189661069
817797.4209661067
889085.1369661067
880930.098966107
814346.609966107
857347.280966107
784484.4959661069
821183.8889661068
828416.8869661067
847136.3169661069
860637.3639661067
822220.9029661068
786049.6659661068
874918.8819661068
853372.8369661069
828562.2279661067
827654.655966107
802519.1629661068
902132.8159661067
832138.6419661068
863818.0909661069
889326.9719661067
868588.4819661069
871265.3699661067
839322.6209661069
880414.5069661068
865049.3709661069
912531.970966107
882176.4879661067
855293.7139661068
904066.6439661069
879279.0079661068
872710.3399661069
890354.1089661068
819352.1039661069
775500.1729661068
790476.4999661066
844495.9689661069
858989.2579661068
823231.7519661069
759938.4649661069
795791.1599661068
851406.6909661067
861561.7389661067
832556.6229661067
854884.1479661067
801863.9029661068
819409.0049661067
816530.9499661068
797501.6719661069
776428.0469661069
835782.1459661068
830799.4559661068
859660.2559661069
853773.2909661068
848025.0739661069
860066.470966107
899933.7909661068
831472.183966107
852089.2339661068
879230.0579661068
837448.555966107
857083.2679661068
823899.8049661068
884745.6549661069
891651.7639661068
857261.8479661068
930945.6629661068
847280.521966107
905792.3949661066
827531.3759661068
862440.9009661069
915399.9359661068
866823.3469661067
902218.5929661067
908523.5059661069
841519.3619661068
883483.9569661068
882825.6399661067
917682.1569661067
843170.5089661067
870648.6649661066
829238.7179661067
842014.0459661067
827045.8529661067
821963.1999661068
857044.4559661068
880823.6589661068
925063.9719661067
852204.3739661069
803819.1009661069
855889.4239661067
855920.3919661068
877195.1739661067
853165.0539661068
845954.1229661067
893946.2899661066
948298.5259661069
854814.6369661067
876667.6049661068
885415.0339661068
879018.0019661069
874951.203966107
884943.8869661067
910187.3399661069
910606.4109661069
892768.1749661069
833151.2979661068
849869.1229661067
883698.115966107
865658.3779661066
865365.6339661067
879507.5129661069
856113.990966107
912339.0579661068
860019.5809661068
905904.7909661068
892465.7199661068
834181.0819661068
882792.7489661069
873241.3319661068
859293.4209661067
858747.635966107
906060.4609661067
902192.8579661066
906735.6339661067
886566.0229661067
903283.5459661067
897813.155966107
865721.6989661069
929825.3579661066
895541.555966107
891484.1179661069
879915.8429661067
875387.7789661067
869553.5089661067
878659.3649661068
909977.9459661068
881421.6849661067
786995.6269661069
890053.2449661067
955402.203966107
889727.530966107
889118.4859661069
908193.1879661067
880111.9729661068
914976.5569661066
933423.2859661069
879425.8909661069
877317.0089661067
910492.8749661066
902965.521966107
936909.9449661069
899677.7759661069
892742.9629661066
900403.5209661068
880300.010966107
929770.7759661069
852934.2989661067
881192.2109661067
867665.2869661069
861844.1369661067
910117.5319661067
914579.984966107
861812.7499661066
866070.1269661069
875865.2629661069
883121.7649661067
911384.4329661068
912453.041966107
882652.9899661068
851859.0439661068
897363.0319661067
815296.4579661067
826792.4419661069
891400.3169661069
874652.3129661067
880782.7269661068
907368.4149661066
881061.135966107
908680.0539661068
859114.0179661068
896811.5929661067
916468.9009661069
910370.6369661067
905092.6929661066
880357.2559661069
823497.4099661068
863660.4819661069
859847.6929661066
849365.4269661068
828119.0919661068
876181.1659661068
895956.0489661067
837856.8839661067
838592.8499661067
883409.848966107
862810.3549661068
892062.7569661068
881995.8769661069
887412.4879661067
863400.5479661068
854228.0939661069
821026.771966107
863794.4459661068
874184.1819661066
839344.9799661068
900096.0069661068
852742.0949661068
890303.950966107
896269.280966107
854737.4159661068
877544.5209661068
838823.5619661068
839964.0499661069
882357.1719661069
915903.1949661069
873442.6289661068
890345.7489661069
897006.6419661068
860919.1719661069
874991.6089661068
875048.183966107
903171.7829661069
859714.916966107
888218.9209661067
935030.0709661068
880250.9499661068
880602.6709661067
841684.1939661067
853434.4219661069
901927.0159661069
881930.2189661069
898748.780966107
865800.8629661067
842697.0369661069
875614.3179661066
879744.2999661069
864141.365966107
948714.6489661068
872308.4919661067
874854.2439661068
924002.348966107
834232.635966107
939158.845966107
878936.4689661069
863747.1599661068
845220.6569661067
883014.808966107
895516.1909661067
869944.8989661068
864346.4919661067
862409.4719661067
877731.4919661067
889961.3529661067
842569.3639661067
876545.9459661068
873748.7739661068
902664.8879661069
840658.7629661069
850212.8849661069
832270.5919661068
823583.6049661068
878073.1179661069
818045.5019661069
872621.9019661068
863140.7659661069
895397.8399661069
855788.7929661067
850266.3839661067
867117.0509661068
877016.5429661067
876529.7279661067
868476.9609661067
913040.9409661067
889276.9269661068
835324.0899661069
824986.7399661068
883294.5929661067
920555.0359661069
865769.1959661068
865500.1139661067
840793.3519661068
880357.2559661069
886275.930966107
912453.041966107
869753.1549661069
879638.1379661069
887553.7189661069
845689.3269661067
877698.9699661068
869697.2449661067
897049.0549661068
855425.1649661066
880520.8509661069
875581.9489661069
888268.8499661067
885133.9399661068
856137.2289661069
875978.6389661068
894283.4499661068
891752.3809661069
929407.0579661068
821584.0899661069
874256.7909661068
898212.6909661067
890462.8029661069
902201.4359661068
860848.7029661068
810533.8009661068
823023.6489661068
891350.0449661068
850587.5119661067
831106.4389661069
940608.1419661068
942295.1719661069
846188.7899661066
845613.700966107
944203.663966107
891316.5329661069
876902.905966107
887927.7759661069
841504.3809661069
891266.2689661069
823835.1089661068
912321.5239661068
881356.1089661068
953869.896966107
905930.7319661069
890914.578966107
852273.4729661068
871193.2439661068
837085.098966107
898221.1949661069
820256.3119661068
832255.9289661068
874515.0519661068
913541.6749661069
884811.7229661068
912339.0579661068
897872.6389661068
884489.7339661068
872179.9759661069
910562.7399661068
880308.1889661069
829413.4699661068
807951.1499661068
872115.7319661069
938852.8219661068
850809.3809661069
919583.5929661067
899797.2319661069
949585.8759661068
882119.0139661068
926362.7369661068
878211.4689661069
830091.3109661068
887778.115966107
926597.6149661068
851590.6419661068
924316.9889661067
867800.4639661068
961171.9699661068
881208.598966107
847994.6589661068
849716.4269661068
855216.4079661069
877341.3789661068
848291.2929661067
934175.5089661067
871553.990966107
926823.5689661067
928898.3169661069
919939.8539661069
867482.4669661068
862771.0369661069
829653.8709661069
858786.598966107
911874.6389661068
872268.3269661067
881675.8799661067
948118.9469661068
897116.9239661067
940264.0039661068
895161.2279661067
833210.0769661067
943117.5189661069
868979.0269661068
864851.8209661068
877568.9039661067
857238.5509661068
792271.470966107
847007.3319661068
873869.6789661068
870936.8889661068
939214.5079661068
898323.2619661067
900198.4889661067
864307.0369661069
869833.038966107
887794.7419661067
861295.1959661068
844073.7929661067
845878.4499661068
855781.0529661069
852196.6969661068
835257.6379661069
831589.2879661068
903111.6139661067
899217.305966107
883681.6389661068
923266.0089661067
946788.348966107
896735.2909661068
905273.9959661069
887611.8849661069
852488.5159661069
911892.155966107
909202.260966107
908958.4919661067
849678.260966107
885216.5969661067
857417.1929661066
878439.4329661068
863014.865966107
868405.2829661069
852265.7939661068
841564.3099661067
890412.6339661067
849716.4269661068
871826.7489661069
890797.4089661068
911962.2299661068
892398.5349661068
866474.328966107
901849.8649661068
882718.7539661068
897295.1269661069
874935.041966107
903601.788966107
911122.0339661068
871834.7739661068
838883.1209661069
939595.0339661068
888618.5089661067
861569.5809661068
862786.7639661068
869234.260966107
852995.8209661068
946939.1549661069
860387.0189661069
826705.5919661068
809963.1299661067
810687.0399661066
825260.7129661066
764885.7389661067
791067.3029661069
775717.5499661069
797812.2129661066
766463.3369661069
778470.530966107
775104.0829661067
771797.4239661067
832153.3009661068
802525.9939661068
830003.7879661068
853942.8229661067
838667.2599661069
832622.6569661067
890487.8899661067
880619.0369661069
846544.8189661067
837745.4829661066
898467.8939661069
896675.9549661067
950734.1069661069
870736.7139661068
882004.0859661067
898953.1699661068
919539.078966107
879442.2139661068
893146.5249661068
856532.4569661068
931968.0689661067
917141.5619661068
851046.6749661069
891425.4559661068
863786.5649661068
873966.4249661069
849960.7669661068
865959.2339661068
875395.8679661069
885721.1279661066
831069.8819661068
907828.3709661069
894097.9809661068
871762.555966107
890822.5149661067
936549.9869661068
844782.6799661068
846825.3009661068
839412.0649661068
875994.8379661066
884134.9839661068
800067.2839661068
805405.0709661068
860989.6519661068
800474.9199661068
824201.8519661068
778026.4659661069
786943.0159661069
770526.5949661068
783472.655966107
754343.4369661068
826040.3379661066
822722.4409661067
771651.7999661069
752265.0829661067
762893.1629661068
784445.280966107
836959.0729661067
792985.0029661066
786936.4399661068
782066.825966107
805081.8929661068
721713.7099661068
741504.0139661068
708500.913966107
737302.3709661069
773040.5619661068
747682.7169661068
802724.1449661066
785643.0569661066
819914.3369661069
769096.2519661069
708812.2339661068
749377.5549661068
743301.2879661068
726577.4039661067
715685.0909661069
707178.075966107
735694.6149661068
757359.7999661069
749240.0199661066
769152.8639661067
731779.0239661068
735821.5999661067
780808.3479661068
765776.6499661068
758588.8249661068
790343.8529661067
722175.5269661068
771259.5129661069
751632.9119661069
742577.8409661069
780827.7789661067
731248.2049661067
817464.5149661067
804985.6749661069
761206.4469661068
776299.9359661068
780840.7329661066
816538.0139661068
779327.8729661067
772932.5849661068
778805.5139661068
787252.2049661067
764363.3429661067
787390.4299661068
838176.3909661069
802034.4429661066
805274.3939661069
793399.021966107
837507.9249661069
777872.1229661067
850763.4669661068
851828.3609661069
802307.4549661067
819167.2299661068
797326.2519661069
849380.6819661066
873386.2569661068
841526.8529661067
854135.5529661069
884415.4609661067
842644.4609661067
820933.9569661068
819266.7679661068
865389.3629661067
882899.6529661068
895262.6179661069
903103.0189661069
866736.0659661067
859348.0369661069
899294.0189661069
916973.305966107
926462.0939661069
889660.7469661068
839143.7869661069
862433.0439661068
834343.1299661067
856602.2399661068
844609.1219661068
887728.2399661068
851966.450966107
820834.0249661068
856672.0339661068
829151.3679661069
813588.2789661067
845764.9669661068
811586.7159661069
785734.8359661067
795240.4669661068
807238.8849661069
839829.7189661069
801529.8479661068
854135.5529661069
800420.5449661068
868947.1329661068
893735.6899661068
828765.7899661066
849106.1739661067
820662.7679661068
854181.8209661068
824331.365966107
860261.8989661068
901927.0159661069
864054.6109661069
953822.0899661069
866712.2659661069
866133.5069661068
902441.6869661068
849953.1289661068
926588.578966107
921510.6019661068
905524.4829661066
899447.4839661068
914914.845966107
857673.6329661068
881028.3729661067
873104.5009661068
862527.3409661069
840875.6219661068
937122.3529661067
843411.200966107
861859.8309661068
887121.8569661069
870976.9349661067
873974.4889661067
830784.8429661067
867307.6649661066
947533.4119661069
945724.609966107
909071.6539661067
832475.9279661069
869457.7109661067
887013.9549661067
902570.4439661067
957941.0379661068
824907.4649661069
878504.5869661069
898238.2049661067
916194.8019661068
937982.1829661068
877902.2729661067
875460.5829661067
883228.7459661069
867712.9919661067
915355.8159661067
911358.1859661068
927764.6919661069
855541.183966107
861397.0909661069
896557.3049661068
870344.6299661067
880905.5329661069
886491.4099661068
895685.3179661066
860082.1019661068
884143.2309661068
870312.6389661068
874611.9379661067
910781.1339661067
861812.7499661066
849456.9649661069
945038.6539661067
915249.9449661069
925658.7979661068
902295.8049661068
942762.2429661069
874926.9619661069
906250.7949661068
852503.8799661067
924676.8339661069
919717.1589661068
904738.9239661067
882250.3959661068
943154.9319661066
907602.6759661068
881274.1529661068
901258.7999661069
916707.7619661067
838927.7949661068
855023.2029661068
857098.7939661068
913866.9999661066
878382.430966107
908749.6479661067
846484.1969661068
909263.2229661068
848603.3579661066
884036.0339661068
880193.7189661069
883796.9929661069
873724.5969661067
864094.0429661067
900164.325966107
918951.8919661068
918845.2089661069
975658.3669661067
860230.6249661066
909698.8999661068
928163.4199661068
936319.3869661067
865183.7549661067
891676.9159661068
915382.2879661068
899788.6989661069
928054.6429661068
865294.4549661067
883475.7229661068
867506.308966107
908523.5059661069
876416.2129661066
841107.5569661066
895026.075966107
889301.9489661069
900300.9939661068
929288.9089661068
880161.0189661069
867506.308966107
909533.2949661068
933010.9829661066
908984.6039661069
895406.291966107
871770.578966107
915673.5709661068
894798.0969661067
921787.8099661067
922629.3689661068
886449.9639661068
901584.220966107
901584.220966107
863085.680966107
886690.4039661067
902664.8879661069
845432.2519661069
881897.3929661068
912505.6599661068
850228.1699661068
822923.2229661068
874095.453966107
853318.9579661067
878178.9119661069
827082.0669661069
881405.2899661066
842599.4009661069
883838.1979661067
906900.2479661067
867553.9959661069
821162.4609661067
889310.2899661066
876197.3729661067
946712.9629661066
828169.9199661068
891308.1549661069
858887.916966107
903421.1379661069
869721.2059661068
899421.9029661068
933689.180966107
891970.4609661067
952513.9839661068
857091.030966107
945809.2469661068
895034.521966107
881118.4769661068
873144.740966107
836810.8549661068
872806.8369661069
887404.1819661066
889201.8689661068
938389.5199661066
909289.3519661068
907351.0669661069
789787.2079661067
848892.7869661069
888985.1049661068
857440.4999661066
860825.2159661069
893289.5379661068
855316.9079661069
897490.3809661069
887961.0399661066
906735.6339661067
914800.260966107
891626.6129661067
917114.990966107
921904.1059661068
852780.5289661067
857883.558966107
928871.0779661068
893255.8839661067
901669.8959661068
900548.8069661066
926886.8549661068
873619.845966107
886657.2319661069
907116.9329661068
915055.9109661069
826430.6869661068
886408.5209661068
895769.9039661067
867117.0509661068
956122.1279661066
903989.135966107
875048.183966107
848953.7449661067
930982.1389661068
879662.6349661069
898885.0299661069
873265.4819661069
898714.7249661067
870992.953966107
915144.098966107
899643.6509661069
851966.450966107
869833.038966107
868405.2829661069
868795.6679661067
912531.970966107
958191.7869661069
890638.4409661067
937029.9899661068
913023.3809661069
889510.5179661068
923301.9009661069
845160.2199661068
881249.5689661067
830084.0169661068
896735.2909661068
914579.984966107
894890.9639661068
905109.9569661068
840935.4639661068
872847.0499661069
900019.1609661069
862558.7779661068
878610.4819661069
888635.1659661068
912198.8079661068
895237.2689661069
890153.510966107
909306.771966107
833349.7069661068
893483.0979661068
862747.4479661067
926281.4599661068
878252.1679661067
885464.6569661067
936383.9439661067
885621.8319661068
915929.6969661068
904920.0889661068
882932.5519661068
892986.7389661067
856641.0129661069
811761.2959661067
851529.3169661069
839471.7049661067
913445.0009661068
885696.3019661068
844511.0549661068
844790.2279661067
927764.6919661069
932178.2979661068
910737.4469661068
906605.7169661068
838064.9079661069
833136.6049661068
877503.8849661069
907524.575966107
888735.1209661069
899626.5899661069
890638.4409661067
906345.990966107
909463.5839661069
915673.5709661068
895093.646966107
885167.0009661068
903455.541966107
896514.9369661068
885282.7329661066
916300.885966107
899234.3529661067
881643.0729661067
912610.9129661068
920581.8009661068
933560.7999661069
896337.0349661068
887562.0279661068
889978.058966107
867410.9489661069
865927.5549661068
852380.9809661068
860739.1079661066
885986.0239661068
870872.8229661067
882061.5459661067
876448.6429661068
870072.7739661068
914720.9499661068
938324.6929661066
863290.3189661067
856819.413966107
927737.5179661068
909402.5949661068
932214.8689661068
901978.4579661067
943519.8579661066
917371.9039661067
948884.9829661066
926814.5289661067
912417.9669661068
930754.2049661067
871145.1659661068
918099.1049661068
927248.6539661067
893432.595966107
910353.1769661068
854559.8579661066
870344.6299661067
954654.6049661068
888851.7639661068
904101.095966107
860355.7359661069
910885.9999661066
872035.4409661067
864528.0279661068
898255.2149661069
908254.0179661068
942099.1369661067
923580.1599661068
873048.1709661067
894199.1369661067
925487.4839661068
852734.4089661068
885787.3379661066
826358.3729661067
894806.538966107
886964.1629661068
859808.6369661067
895989.9019661068
903696.4439661067
891509.260966107
853395.930966107
877593.288966107
916539.6619661069
936264.0599661067
817974.6069661069
893533.6049661068
902862.4249661069
905455.3699661067
890345.7489661069
884778.6879661067
869649.3279661068
904782.0519661068
922969.9989661069
896582.7269661068
925839.1959661068
954357.7989661067
871225.2979661068
945282.8559661068
904876.9479661067
882981.9039661067
892029.1919661069
931748.7969661069
875565.7649661067
943154.9319661066
863865.3849661069
911052.0849661068
882463.9729661068
938232.098966107
850503.3839661067
850426.9179661067
858856.7389661067
878569.7499661066
891417.075966107
914615.2219661067
930681.288966107
923463.450966107
898919.098966107
863621.0879661066
906908.9129661068
831186.8759661068
880210.0699661069
908062.8629661067
862032.5019661069
929043.615966107
931922.3789661068
901489.9959661069
924766.8379661066
921010.2519661069
917726.4959661069
854837.8069661066
931867.5569661066
906467.1789661068
955507.7269661068
920189.3959661068
886416.808966107
897057.5379661068
881831.7479661067
909533.2949661068
889051.7909661068
910396.828966107
916583.8929661068
911568.1999661068
857805.7969661069
927112.9469661068
871882.9259661068
881782.5209661068
880725.4289661068
885208.3299661067
903489.9489661069
848930.8849661069
846499.3519661068
949946.1859661068
908801.8499661067
914042.9449661069
958153.2019661067
923346.7709661068
880406.3279661068
921635.7729661067
897932.1299661067
961900.4039661067
940915.2819661067
931255.8049661068
896625.1009661069
908540.896966107
910763.6589661068
901661.3279661068
882735.1959661068
900830.9619661069
915982.7059661068
910641.3499661067
916380.4649661069
891031.7789661067
894038.9839661068
901002.0499661069
928118.0929661067
892289.3799661067
909158.720966107
857798.0209661068
891702.0699661069
870072.7739661068
877235.7819661067
964053.1339661067
915382.2879661068
905403.541966107
941716.6299661067
926615.6869661068
894089.5529661069
900326.6229661067
876440.5349661068
873209.1319661068
931155.4419661069
861295.1959661068
904618.1869661068
895380.9349661067
859067.2289661069
884555.7639661068
871217.2849661068
871024.9939661068
956468.0669661069
923768.7509661068
901609.9209661067
921886.2129661066
951066.7459661069
930289.5549661068
928707.6789661068
924694.8329661067
905075.4299661068
876424.3199661069
871385.6059661068
873482.8989661068
866141.4299661068
884886.0599661067
906354.646966107
943398.1849661067
883887.6489661068
886491.4099661068
955325.4749661067
872525.4449661069
960212.0839661069
869705.2319661069
855664.970966107
908227.9469661068
873490.953966107
881446.2779661068
856920.280966107
899166.1709661067
939827.2099661068
870968.9249661069
900925.0529661069
903421.1379661069
915055.9109661069
870848.8009661068
881364.305966107
885539.1009661069
866299.9219661069
843674.609966107
838206.1249661066
865848.3679661069
871177.2169661068
880807.2849661068
865096.7959661067
824676.9319661066
882669.4299661068
913462.575966107
912303.990966107
914782.6349661069
957786.7949661068
911157.0119661067
938630.3809661069
913954.9639661068
956400.7819661067
861146.3149661068
898170.1709661067
895702.2339661068
879368.7639661068
882669.4299661068
860387.0189661069
957131.8009661068
931693.9949661067
927049.6309661069
899950.8639661067
878879.4039661067
944747.6509661069
902364.4499661068
926687.9839661068
854490.3979661067
874571.5659661067
881241.3749661066
967000.2999661069
896642.0519661068
889986.4129661068
879303.484966107
929834.4559661068
942752.896966107
882102.5929661067
912961.9269661068
915956.200966107
839598.4679661067
926552.4369661068
881987.6699661068
914359.8119661068
883895.8909661069
870696.6899661068
909629.163966107
877162.6899661068
884580.5279661068
908401.7819661067
904238.930966107
911515.6879661067
873297.6859661068
914148.5429661067
852373.3009661068
891844.6329661068
853942.8229661067
924829.8499661067
902089.9329661068
888885.0949661068
876116.3479661068
922539.7699661066
859426.0709661068
864583.2929661067
841556.8179661066
832299.9189661068
887404.1819661066
916371.6219661068
872573.6709661067
873032.0779661068
928671.3759661068
847424.7739661068
941315.7899661066
916628.1279661066
937288.6519661068
951390.0979661068
932837.0059661069
898953.1699661068
913515.3069661066
890663.5379661068
865618.805966107
892280.984966107
834195.8109661068
901241.6779661069
871762.555966107
912260.1619661069
861600.9499661068
861146.3149661068
948156.7469661068
879254.5329661069
855371.0329661069
835486.5699661069
878455.720966107
899251.3999661068
896981.1959661068
865088.8909661069
905844.2669661068
914377.4219661069
867387.1119661068
851897.4009661069
859769.5849661068
921287.1659661068
868166.4409661067
849312.038966107
873370.1519661068
908375.7029661068
915003.0069661068
906449.8639661067
883335.7529661066
937834.1449661066
893121.291966107
844661.9369661068
896726.8139661069
862920.4649661069
867347.3869661067
925289.1969661068
886159.9459661068
883632.2109661067
873217.1819661066
918658.5729661067
914676.8939661069
917921.6349661069
864551.7119661069
862095.3079661068
841871.578966107
841879.075966107
820348.9779661067
843855.3269661067
841421.990966107
856392.9239661067
878268.4489661069
865769.1959661068
878138.2189661069
911043.3419661068
887728.2399661068
895837.5839661069
882472.1889661069
897167.8319661068
893281.1249661066
908697.450966107
843968.3129661067
919699.3479661068
884151.4779661067
871939.1089661068
861804.9039661067
912540.7419661067
907819.6889661069
905515.8439661069
915055.9109661069
913805.433966107
910492.8749661066
899140.6059661068
858186.9609661067
936476.1829661068
869345.9719661067
898331.7679661068
910842.3029661069
902905.3789661068
900796.7529661066
918809.6539661067
880823.6589661068
869593.430966107
912041.075966107
893314.780966107
851774.6719661069
918019.2359661069
963936.0029661066
889418.7359661069
919824.0399661066
909934.3339661069
879344.2839661068
813020.4299661068
882513.2739661068
845303.7709661068
897167.8319661068
885357.1479661067
841684.1939661067
822708.1029661067
866331.6269661069
823260.4639661068
883154.6789661068
838816.1179661069
840442.0119661067
834940.2899661066
802867.6929661066
864946.6339661067
839113.9889661067
846082.7959661067
907897.8379661066
916203.6419661068
845220.6569661067
898399.825966107
907177.6239661069
871337.5079661068
888626.8369661069
875800.4899661068
899080.9589661069
903120.2089661069
828300.6489661068
867156.7559661069
925469.453966107
893491.5159661069
915488.1879661067
948251.2619661067
893904.1619661069
904669.9279661069
936873.0129661069
921233.5569661066
932754.6179661069
873716.538966107
931529.6269661069
907784.9599661068
912812.7139661068
912654.7749661068
881085.7099661068
892818.6039661069
933203.3469661067
922387.490966107
925397.3429661067
897235.7179661067
903421.1379661069
879018.0019661069
853989.0709661068
872935.5319661067
895110.5409661068
895279.5189661069
902767.9399661068
873144.740966107
891132.2599661069
917628.9559661068
895922.1989661069
885406.7639661068
902321.5459661067
894907.8509661069
894055.8399661069
951209.3739661069
909847.1219661068
927710.345966107
918276.6419661068
901875.5809661068
939827.2099661068
867267.9469661068
868636.2859661069
915664.7419661067
892801.7939661068
955028.2619661067
904635.4329661068
889610.6649661066
904600.9409661067
934405.0799661067
867864.0899661069
899891.1119661068
914271.771966107
937602.9289661068
900454.7929661067
867228.2329661066
900668.4879661067
859589.9869661068
853388.2329661066
915629.4259661068
876821.7539661068
907255.6649661066
820370.365966107
882546.1439661069
895355.578966107
802601.1429661068
909062.9489661069
876027.2369661068
878048.7079661067
881421.6849661067
859902.3769661069
850426.9179661067
954989.9249661069
891534.4049661069
841811.6069661069
834328.3959661068
864425.4119661069
876189.2689661069
811935.9489661069
824266.6039661069
860019.5809661068
851445.0079661068
883648.6859661068
860770.4179661067
891015.0349661068
889994.7659661069
935296.8589661068
923490.3809661069
877138.328966107
840150.6909661067
889443.7649661067
922683.1369661067
871257.3549661068
910457.9469661068
862268.0709661068
923885.5359661069
900565.9019661068
901489.9959661069
822801.3079661068
827168.9929661069
838778.8989661068
851836.0319661067
844314.9859661069
862857.541966107
825657.5649661068
894190.7069661068
853989.0709661068
890496.2529661066
833827.734966107
830726.396966107
879597.3139661069
949604.8329661067
895710.6919661069
845182.8829661068
905515.8439661069
903412.5369661069
912330.2909661068
946788.348966107
825534.8619661068
878732.6989661069
885795.6139661067
862393.7589661067
860895.680966107
890220.3669661067
894992.2939661068
904471.6189661068
919245.3939661069
954855.7699661066
869633.3569661069
854737.4159661068
876327.0429661067
888268.8499661067
882833.8629661067
851767.0019661069
837856.8839661067
857634.7689661069
899132.0849661068
916513.1249661066
877381.9999661066
881192.2109661067
874232.5869661069
897507.3629661067
866791.6059661068
876302.7269661068
893702.0029661066
920956.6739661067
844609.1219661068
894983.848966107
886077.1179661069
893643.0569661066
902338.7069661068
865191.6609661069
892818.6039661069
914535.9419661069
907941.2599661069
884473.2279661067
870360.6269661069
870040.8019661068
865523.8499661067
845810.3569661069
878757.146966107
812803.308966107
825664.7839661068
804456.8789661068
804011.0169661068
797663.663966107
775187.1009661069
817061.1299661067
796248.3939661069
834955.0449661068
796941.9399661068
724846.3209661068
781566.8559661068
779489.2319661069
774478.8049661068
758184.8379661066
831970.0979661068
791153.6719661069
795636.6229661067
745314.0999661067
776235.8959661068
751139.930966107
752548.3899661067
733605.4729661068
689458.0159661069
684338.8799661067
714778.0069661068
695127.1169661067
704626.3039661068
715739.805966107
660893.4529661068
703958.021966107
694094.3669661067
722275.7559661069
755137.8319661068
729052.9669661068
713149.7629661069
683517.0169661068
743955.3279661068
700099.7399661068
722894.4269661068
682227.9389661069
752156.6379661069
665155.3679661069
722833.0719661068
674005.9379661067
697201.5549661068
785236.8559661068
753689.7329661066
760098.2759661069
742102.1689661068
751434.4419661069
811223.8229661067
735913.9789661069
803846.5119661067
768876.1729661068
731396.5299661069
724246.805966107
711036.7229661068
708919.646966107
695794.8179661066
699816.7309661068
683542.0449661068
697737.6609661069
673052.3569661069
723463.8419661068
714254.4429661066
752644.8819661068
697295.1859661068
787719.7259661069
786574.9269661068
758944.1879661067
803312.3239661069
774478.8049661068
801012.2559661069
726369.0259661069
755933.8499661067
732854.3589661068
742524.9589661069
776031.0369661069
731390.8249661068
739406.1529661068
735071.848966107
713535.7529661066
701449.6869661068
639579.4369661068
678926.8729661067
658770.5479661068
644717.7499661066
647420.5279661068
644440.6259661068
641974.5499661069
633891.3329661067
620638.8779661069
621971.3409661066
646929.5359661069
605753.055966107
587455.7879661068
581733.7689661069
613180.0629661067
599541.2669661068
586854.4719661067
595002.4839661068
596338.6949661069
606555.1389661068
654702.1329661068
616022.3329661067
640836.7079661067
647763.2959661067
619113.3249661068
657616.4479661067
652301.6539661067
630280.098966107
618885.9409661067
660973.200966107
628678.8079661068
639412.1599661068
632798.1759661068
632940.555966107
669566.8479661068
600620.0529661069
625664.1799661068
671723.6479661067
662237.5799661067
715187.558966107
660354.4649661069
684479.3889661068
651579.7979661068
641775.0359661069
677619.9939661068
679109.7299661068
570061.1739661067
589869.1689661068
571745.6799661068
523912.4059661068
570895.1569661067
605032.1319661068
527225.3809661067
558154.7949661068
537648.7629661069
574978.4419661069
554886.0869661069
560253.2399661068
656646.865966107
592518.2429661069
657203.2259661069
613431.8669661067
663615.359966107
657625.7399661068
700293.7799661069
714199.9479661067
682207.9899661068
736509.2099661068
693198.2849661068
669148.6219661068
701934.1609661069
705939.9159661068
660157.828966107
637765.9129661068
690778.7559661069
659115.6739661067
675935.646966107
677610.1489661068
702340.1429661068
679361.9329661068
692432.7259661069
681207.0159661069
645815.0879661068
699450.1979661067
661748.1969661068
677816.9469661068
691591.9839661068
692099.2689661069
716314.7999661069
721391.3339661069
691116.0979661068
716643.7689661069
728525.9689661069
726949.3919661068
768317.0919661068
782144.7989661067
759060.6699661068
734588.180966107
800964.6149661068
789132.1379661069
717291.595966107
796349.3229661067
738376.0569661066
789661.405966107
727671.8749661066
769140.2829661069
704122.3269661067
804367.6679661067
815634.6999661068
742548.4609661067
748272.6789661068
761292.7689661069
736839.0099661069
777024.3009661068
782788.6539661067
742660.115966107
699460.6649661066
737963.635966107
702815.2429661069
735902.430966107
784988.0949661068
735146.7569661068
803730.0279661068
760442.7049661067
752813.7999661069
733628.430966107
772240.9559661068
792464.734966107
767313.9839661068
757378.115966107
792771.4799661068
767295.1999661068
785191.0199661066
808269.6439661069
838220.9929661069
870016.8239661069
845689.3269661067
815789.8189661067
875484.8529661067
836063.1309661069
901772.7269661068
842141.555966107
913497.7299661068
812985.4029661068
838540.7699661066
842254.095966107
900617.1919661069
873370.1519661068
843501.4949661067
879719.7989661067
887312.8219661068
894283.4499661068
886856.2989661067
880602.6709661067
853989.0709661068
863613.2099661068
904488.859966107
926579.5429661067
883195.825966107
874805.7729661067
907090.9259661068
918463.1279661066
911813.3349661068
931383.5689661067
944944.7629661069
917238.9999661066
885688.0269661068
853981.3629661067
883986.5669661069
900796.7529661066
936457.7339661068
884266.9519661067
931867.5569661066
857292.9129661068
892810.1989661069
887312.8219661068
884522.7479661067
873579.5629661067
894654.6129661067
858584.0319661067
873265.4819661069
889518.8629661067
902064.2059661068
823691.3739661069
852734.4089661068
871529.9319661066
871586.0719661068
876781.1829661068
863062.0749661068
873394.308966107
889043.4549661067
895846.0449661068
834918.1579661069
833393.8099661067
808539.8619661068
870136.7259661069
885026.5089661067
850564.5659661067
908401.7819661067
917478.2529661066
882554.3619661068
884407.2089661069
898195.6819661066
898000.1289661068
890847.6209661069
880987.4229661068
873603.7319661069
811894.0259661069
887487.2519661069
899626.5899661069
819857.3679661069
917620.0899661069
852734.4089661068
895651.4869661068
934386.7109661067
884836.5009661068
884654.8279661068
899635.1209661069
852926.6089661068
896396.3279661068
941148.0949661068
851353.0529661069
840008.8369661069
855154.5729661067
907290.3549661068
901224.5579661068
878398.7169661068
866418.8279661068
896497.990966107
886574.3139661069
865484.2909661068
840442.0119661067
893171.7589661067
917628.9559661068
890270.5159661069
893702.0029661066
910816.0869661069
864757.0279661068
864449.0899661069
864994.0479661068
892927.8849661069
870848.8009661068
871642.2179661067
936771.4679661067
906121.0129661069
894350.9119661069
944888.4369661068
906700.9859661069
853403.6289661068
861271.6849661067
856679.7899661066
942183.1419661068
870488.6209661069
926913.9809661068
872581.7089661069
891073.6439661069
847546.2869661069
950078.9989661069
865634.6339661067
883360.4499661068
906960.9099661068
924487.8809661069
920403.3949661066
907507.2219661067
877317.0089661067
871674.3049661068
889235.2259661069
870648.6649661066
962085.1119661068
881397.0929661067
860574.7649661067
916946.7449661067
874103.5189661069
872179.9759661069
904316.4809661068
941912.5099661069
892953.1069661069
897473.3989661068
911471.9319661066
849395.9379661067
887171.6659661068
931538.7569661068
927447.7599661069
869992.8479661068
863967.8719661068
930253.1309661069
890780.6729661068
863203.7299661068
896887.905966107
870832.7869661069
876140.6539661067
876343.2539661068
916752.0089661067
932983.5089661067
899166.1709661067
879899.5029661066
896235.4079661069
891601.4639661068
848831.8389661068
844021.0489661067
894874.0779661068
835686.0609661068
811405.2299661068
819921.4579661067
818691.1959661068
839867.0289661067
888327.1079661066
871345.5239661068
855835.234966107
888935.0979661068
904876.9479661067
856788.3819661068
867410.9489661069
890095.0189661069
887121.8569661069
842644.4609661067
873974.4889661067
885754.2319661069
876773.0699661069
881880.9809661068
835294.5539661068
894494.3019661068
889794.3249661068
859090.6219661068
848025.0739661069
899618.0599661067
862315.1999661068
877715.2309661068
895896.8129661067
849830.9439661067
922844.4749661067
899149.1279661066
884143.2309661068
895668.4019661068
902476.0179661068
882340.7429661069
855664.970966107
885357.1479661067
888077.4839661068
870936.8889661068
842509.2949661068
831362.4279661069
886449.9639661068
919761.6899661068
862535.200966107
895169.6759661068
842051.5449661068
844888.3579661066
839784.950966107
907047.5829661067
907637.3909661069
861749.9839661068
919129.7509661068
907290.3549661068
867474.5199661066
908941.0839661069
861475.4869661068
861506.8499661067
901532.8229661067
890588.2519661069
850686.9559661068
923418.5699661069
825780.3039661068
846075.2259661069
922154.6889661069
801373.1399661067
865207.473966107
889827.7259661069
899029.8389661068
891140.6349661069
912593.3689661068
863810.2099661068
854189.5329661069
898740.2669661068
926552.4369661068
887603.5749661068
914078.1419661068
872951.6219661068
883599.260966107
833577.6229661067
870296.6439661069
857603.6799661068
852020.163966107
888410.3469661067
894359.345966107
869944.8989661068
856261.183966107
898561.5039661068
884861.2799661069
869665.2999661069
914218.9559661068
910606.4109661069
957921.7549661067
903662.021966107
882957.2269661068
910091.3559661068
895161.2279661067
889301.9489661069
874636.1629661068
853742.473966107
890161.8669661067
876675.7169661068
871137.1539661067
854089.2909661068
878675.6599661068
846514.5069661068
809150.2299661068
855765.5739661069
858646.3499661067
852380.9809661068
895592.2899661066
893845.1899661068
851207.4969661068
883912.3769661069
888643.4949661067
878341.7199661068
902759.3519661068
892499.3159661067
896438.6849661067
855548.9189661068
880455.405966107
850090.6279661066
913990.1539661067
895575.3779661066
918374.3159661067
903911.6409661069
862283.7799661069
904583.6959661068
910999.6309661069
891836.2459661069
908349.6249661066
900488.9779661067
877268.2709661068
887803.055966107
901927.0159661069
895254.1679661067
885208.3299661067
904626.8099661067
941250.5679661066
917194.7079661067
872621.9019661068
890922.9499661068
914888.4009661069
897159.3469661067
911436.9299661068
837752.9089661068
871137.1539661067
884687.8539661069
905878.8509661069
845394.4599661068
860566.9399661068
869777.1189661068
869777.1189661068
874047.0639661069
863952.1039661069
893323.1949661069
871113.1169661067
854776.0249661068
862016.8019661068
925271.1749661069
861107.1439661069
890437.7179661067
912453.041966107
903662.021966107
917939.3789661068
914509.5179661068
860394.8399661069
895566.9229661068
862118.8629661067
873684.3049661068
888935.0979661068
894199.1369661067
874595.788966107
844360.2249661067
859613.4089661068
820855.4369661068
822894.5339661068
876302.7269661068
868516.7869661069
880823.6589661068
829493.5889661068
861718.6049661068
829049.4839661068
813006.4189661068
758496.9729661068
793245.3849661069
832373.2479661067
812236.5229661067
825946.4179661067
826177.6419661068
866902.7069661068
840255.2449661067
854297.5119661067
796450.2769661068
817379.5599661067
799443.0249661068
802013.9749661067
826568.1169661067
855765.5739661069
885903.2279661067
780452.2769661068
812460.3469661067
809942.2669661068
820142.288966107
825217.4419661069
853965.9459661068
914870.7709661068
852834.3419661068
835095.2449661067
890253.7989661067
933514.9579661067
920528.271966107
851743.9949661067
851882.0579661068
879842.3169661069
866664.6679661067
891383.558966107
877138.328966107
905161.7529661066
837329.8419661068
888193.9589661069
878268.4489661069
813847.9229661068
914262.9689661069
839576.0949661068
841040.2089661069
852442.4259661068
839441.8839661067
866625.0069661068
852995.8209661068
935361.2789661067
870616.6519661068
917106.1349661069
918347.6749661069
901832.7219661067
898025.6309661069
915832.5299661069
896167.6689661068
924487.8809661069
879442.2139661068
923553.2249661067
891819.4719661067
865231.1949661069
902871.0159661069
927746.575966107
936716.0879661066
916150.6079661066
890111.7299661068
842006.5459661067
894401.5149661067
873958.3619661068
901061.9449661069
911130.7779661068
883475.7229661068
883508.6629661068
920305.2999661069
934129.6079661066
898153.163966107
920091.345966107
867641.4369661068
912812.7139661068
893710.4249661069
833151.2979661068
867959.5469661069
851613.6419661068
915020.6409661069
869170.4389661069
872967.7119661069
859457.288966107
870832.7869661069
869401.8379661066
905394.9039661067
826235.4679661067
857953.555966107
837478.2389661067
823935.7519661069
879352.4439661067
827342.8979661067
903842.7669661068
889051.7909661068
917336.4589661069
903739.4749661067
886516.2789661067
921028.1119661068
958597.1139661067
845681.7639661068
901695.6009661069
890671.9029661068
885779.0609661068
931401.8239661069
909777.3639661067
888110.7599661069
865183.7549661067
857184.1959661068
901079.0599661067
900865.1749661069
954683.3379661066
857230.7849661068
896565.7789661067
858661.930966107
907871.7869661069
914976.5569661066
882291.4599661068
909202.260966107
898127.6549661069
910964.6649661066
900053.3129661067
871497.8559661068
882316.1009661069
944879.0499661069
870632.6579661069
862032.5019661069
943295.2549661067
924613.8409661069
899891.1119661068
890237.0829661067
902004.180966107
943426.260966107
853126.5859661067
925280.1859661068
909890.7259661069
864204.4719661067
912505.6599661068
887636.8159661067
927311.9969661068
891232.7629661069
906069.1109661069
885870.1129661067
879132.1739661067
968446.0129661069
911366.9349661067
899464.538966107
915144.098966107
903834.1579661069
910466.6789661068
943650.9239661067
848123.9359661068
910204.7939661068
934074.5319661067
895364.030966107
914756.1979661067
880749.9839661068
912523.1999661068
933020.1409661069
928798.4499661068
914333.3979661067
908601.7729661067
905887.4969661068
873966.4249661069
872244.2289661069
850633.405966107
862700.2729661067
855007.7509661068
841939.0569661066
879425.8909661069
807563.7469661068
894081.1239661069
859511.9239661067
845130.0049661067
908993.3079661068
899600.9989661069
883311.0569661066
866252.3689661068
892012.4109661069
878724.5509661068
939548.6119661068
897660.2339661068
884729.1399661067
879866.8239661069
874232.5869661069
902484.6019661068
893205.4069661067
890630.075966107
889660.7469661068
878162.6339661067
808546.7929661067
919387.7639661068
856323.1749661069
875986.7379661067
911752.038966107
888935.0979661068
868508.8209661068
871963.1899661068
886135.095966107
953095.9929661069
932498.3899661067
890763.9379661067
887902.828966107
893373.6849661067
902544.6889661069
881298.7379661067
884151.4779661067
921841.4819661069
865152.1319661068
888235.5639661069
820384.6239661069
921287.1659661068
847812.2149661069
877430.7499661066
882480.405966107
844021.0489661067
858716.4689661069
828329.7059661068
838332.5159661069
867593.7399661068
851782.3409661069
848565.288966107
827096.5529661069
815585.3559661068
803805.3959661068
834770.6419661068
836633.0599661067
902785.1179661069
891987.240966107
881470.8729661067
860519.9969661068
927855.2819661067
915444.0599661067
870624.6549661069
934083.7109661067
883179.3669661067
905870.2049661067
882480.405966107
926209.2249661067
911611.9649661069
873700.4219661069
914324.5939661069
902004.180966107
916168.2849661068
854150.9759661069
900548.8069661066
895355.578966107
873958.3619661068
888460.2969661069
874329.4119661069
917371.9039661067
885762.5079661068
876254.098966107
889143.4999661066
886607.4789661069
922665.2129661066
859855.5049661067
870336.6319661068
880226.4219661069
904083.8699661067
913313.203966107
919014.1349661069
881233.1799661068
879850.4859661069
830879.8349661068
851115.5919661068
847614.6529661068
959070.416966107
920778.1259661068
886566.0229661067
890011.4729661068
910073.9069661067
915576.4569661068
849701.1599661068
883105.3079661068
911261.9619661069
866775.7369661068
880987.4229661068
938908.4479661067
878561.6039661069
892096.3229661067
915973.8709661069
858459.4219661069
881470.8729661067
860128.9979661067
890320.6699661068
901849.8649661068
866513.9759661069
830032.9599661068
830967.538966107
890053.2449661067
863959.9879661067
880201.8949661066
813118.521966107
816580.4049661069
857378.3519661068
830638.7429661069
823411.2319661069
877642.0619661068
846954.2319661069
851169.200966107
868612.3829661068
859137.413966107
822500.2579661068
804155.0119661067
843050.2129661066
823928.5619661068
902871.0159661069
901036.2749661068
869984.8559661068
918747.4379661067
891559.5509661068
876051.5379661068
917203.5659661067
886615.7709661068
873732.655966107
905507.203966107
903730.8689661068
951352.0449661068
872059.5269661068
916203.6419661068
870304.6409661069
878162.6339661067
896921.8279661068
884712.6249661066
916150.6079661066
893895.7369661068
897201.7739661068
872814.8789661068
902587.6139661067
914703.3269661067
849136.666966107
926371.7689661069
916734.3099661067
909768.6459661068
909420.0199661066
904178.6229661067
900574.4499661068
955680.4489661069
912417.9669661068
843403.6769661068
876627.0489661067
862126.7139661068
831413.6439661069
871201.2569661068
901961.3099661067
877764.0169661068
878952.7739661068
879564.6569661067
909263.2229661068
907524.575966107
887105.2549661067
909359.0369661069
885613.5579661068
937205.4959661069
856462.6849661067
947722.2169661068
876132.5519661068
919868.5799661067
905913.4379661067
890170.223966107
867061.4699661068
923634.0359661069
877666.4499661068
838644.9349661067
941697.9789661069
911506.9359661068
920804.9039661067
899183.2159661069
919414.4629661066
906986.9099661068
844292.3689661068
887188.2699661066
888493.5999661067
859036.038966107
874765.3829661068
877788.4119661069
916221.3209661068
902819.4749661067
856338.6739661067
860113.365966107
882759.8609661069
972828.4439661067
917575.760966107
885233.1299661067
845175.3279661068
922494.9769661068
867625.5369661069
900514.6179661069
863093.5499661069
859574.3739661069
877869.7379661067
870976.9349661067
832219.2729661067
864962.4379661067
932315.453966107
882291.4599661068
915567.6289661068
899839.9019661068
904540.5869661069
921322.9089661068
923957.416966107
952046.970966107
885249.663966107
929261.6479661067
897762.1769661068
877674.5799661067
869114.6019661068
860629.538966107
861365.7359661069
969047.1739661067
934552.0639661069
914122.1409661069
927402.5009661068
899643.6509661069
956631.5129661069
937491.9839661068
888185.6379661069
885266.1979661067
875250.2929661067
898544.4829661066
841040.2089661069
888710.1299661067
871714.416966107
864741.2309661068
856532.4569661068
885894.9489661069
901584.220966107
893104.470966107
926362.7369661068
869330.0119661067
894865.6349661069
901978.4579661067
896413.2709661068
869849.0169661068
886599.1879661067
883311.0569661066
853665.4399661068
942771.5889661068
921760.9759661069
878504.5869661069
926471.1279661066
857098.7939661068
914676.8939661069
893643.0569661066
846007.1009661069
859114.0179661068
872485.2599661069
888085.8029661069
869218.3049661068
922862.4049661069
895566.9229661068
897626.2589661067
904937.3469661067
931018.6189661068
892566.5159661069
853703.9549661067
906510.4669661068
884745.6549661069
912479.3499661067
943576.0239661068
876229.7869661069
844480.8839661067
918782.9889661067
903317.9399661068
913330.7739661068
933698.3529661067
896015.2929661067
903326.538966107
875840.9719661067
898229.6999661068
934102.0689661067
881487.2699661066
845099.791966107
857603.6799661068
917850.6659661068
874305.203966107
919423.3629661067
832138.6419661068
884456.7219661067
939706.4649661069
951647.0299661069
871105.1049661068
930590.1589661068
896633.575966107
869242.2399661068
822063.3989661068
899899.6479661067
820113.788966107
906709.6479661067
895321.7729661067
842614.4209661067
824331.365966107
842404.1949661069
826857.5899661069
861954.0069661068
813728.6069661069
848717.5829661067
880569.9409661067
882110.8029661069
874959.2839661068
807750.4859661069
928861.9989661069
876878.558966107
828351.4989661069
912049.8369661069
836026.1489661068
978514.4529661068
865785.0289661067
878529.021966107
908619.1679661067
890128.4419661069
889919.5899661069
829901.6989661069
870208.6819661066
848336.9469661068
867498.3609661069
887262.9969661068
914791.4479661067
900061.8519661068
875129.0159661069
893348.4389661069
856501.4459661068
890429.3559661068
891953.6819661066
917159.2759661069
902235.7499661066
897779.1689661068
920037.8729661067
914817.8879661069
904833.8109661068
888277.1729661068
923418.5699661069
888268.8499661067
945583.5809661068
888885.0949661068
903464.1439661069
876205.4759661069
874926.9619661069
889460.4529661068
836329.4979661067
844752.490966107
866775.7369661068
872702.2989661067
868731.9079661069
912874.1489661068
884374.203966107
873901.9249661069
849594.3079661068
848131.541966107
866260.2939661068
861005.3159661067
927257.7019661067
847265.3399661069
831516.0939661069
854382.3719661068
874071.2579661068
863778.683966107
862778.8999661068
861789.2119661069
860880.021966107
919832.9469661068
929834.4559661068
879336.1239661069
888776.7759661069
878284.7299661068
856796.1399661067
890178.5809661068
918054.7309661068
874022.8709661069
875137.1009661069
842246.5919661068
925848.2169661068
879050.6199661067
854089.2909661068
831084.5049661067
893575.6989661069
910257.1589661068
956843.1109661069
890697.0019661069
851951.1059661068
839225.7429661069
867093.2299661068
890153.510966107
937159.3039661068
837960.8829661068
859153.0119661067
928889.2369661068
922262.1219661068
990011.3419661068
852488.5159661069
897889.635966107
853788.6999661068
851498.6569661067
859949.2549661067
845062.0279661068
900993.4939661068
871433.7099661068
944475.5809661068
910091.3559661068
899498.6499661068
917398.4889661067
935434.9119661069
833570.2689661069
967285.1749661069
924011.3359661067
864078.2699661066
827299.4149661066
870424.6189661068
880398.1489661068
885373.6859661068
869441.7469661068
880349.0769661067
864212.3609661069
936116.5509661068
884737.396966107
901524.2569661068
875509.1249661066
920706.7259661069
897481.8899661067
881692.2849661068
900198.4889661067
888860.095966107
915708.8909661069
867331.4979661067
883064.1699661068
892146.6779661069
906588.396966107
864299.146966107
888543.5599661067
894393.0809661068
897949.1289661068
904963.2339661068
865745.4469661068
912076.1229661067
857619.223966107
878488.2979661068
890805.7779661068
882850.3099661067
891576.3149661068
902484.6019661068
885704.5769661067
947363.5499661069
899106.5209661068
917487.1169661067
958018.1779661069
881503.6679661067
898042.6339661067
889393.7069661068
921099.5609661068
879580.984966107
916504.2799661069
867371.2219661067
917549.1659661068
912997.0429661067
872983.8019661068
888218.9209661067
882110.8029661069
893693.5819661068
913893.3869661067
863999.4119661069
885415.0339661068
825592.5999661067
903317.9399661068
891559.5509661068
978725.5469661069
870392.6219661068
865310.271966107
879866.8239661069
904144.1649661066
905671.3829661068
941725.9559661068
862558.7779661068
922324.8019661068
893811.4949661067
908002.0579661068
906242.1419661068
910763.6589661068
922297.9379661067
875331.1619661069
911988.510966107
945828.0569661066
916451.2119661069
889210.2079661067
848755.6649661066
846196.3619661068
909324.1929661066
880038.4149661066
862511.6239661069
909646.5969661067
944860.2769661068
901327.2899661066
889660.7469661068
924982.916966107
872935.5319661067
914095.740966107
911725.771966107
845719.5819661068
890847.6209661069
915647.0839661069
890161.8669661067
886524.5699661069
896531.8839661067
872702.2989661067
892255.7989661067
883928.8619661068
927601.6719661069
895998.3649661068
855000.0239661068
866165.1999661068
918436.4819661069
888185.6379661069
957488.0859661067
882850.3099661067
906164.2699661066
831574.6479661067
901532.8229661067
898816.9009661069
864938.7319661069
855912.6499661068
780458.7489661069
833533.5009661068
899456.010966107
868875.3799661067
829493.5889661068
897668.7289661069
910824.825966107
940487.1999661068
896803.1139661067
898136.1569661067
911480.6829661068
868206.2389661067
911218.2299661068
895583.8339661069
829792.3449661068
919058.598966107
858708.6769661068
886209.6499661068
923840.6149661068
872284.3919661068
902235.7499661066
861130.6459661068
903369.5359661069
903266.3499661067
895059.859966107
924137.1689661068
873547.3389661068
935738.7659661069
840569.0599661067
861883.3729661067
884605.2929661067
807211.2479661067
867792.510966107
820363.2359661069
814740.359966107
864938.7319661069
879572.8209661068
842854.8039661068
867291.7779661068
864299.146966107
799016.0889661068
898246.7099661068
859871.1289661068
854351.5119661067
870832.7869661069
833070.490966107
921546.3619661068
870808.7669661068
860723.4529661068
840569.0599661067
872107.7029661068
871233.3119661068
873772.9519661067
899805.7659661069
898442.3679661069
913717.4979661067
873845.4949661067
875492.9439661067
916920.1859661068
880848.2189661069
913304.4189661068
934726.6649661066
872967.7119661069
873684.3049661068
848009.865966107
904419.9009661069
902956.9289661068
925956.490966107
859621.2169661068
855866.1989661069
921135.2899661066
890630.075966107
944925.9869661068
903455.541966107
891702.0699661069
855703.6609661069
881282.3479661068
915126.4599661068
881290.5429661067
922163.6409661069
886375.3699661067
902381.6119661068
885340.609966107
874797.6939661067
854791.4699661068
937473.4959661069
877341.3789661068
912646.0019661069
895676.859966107
854760.5809661068
880962.8539661069
917602.3579661066
892919.4779661067
901130.4069661067
922486.0189661069
867983.4149661066
908462.6399661067
911349.4379661067
896557.3049661068
940338.3909661069
923095.555966107
913761.4639661068
868548.6499661068
904661.3039661068
923454.4749661067
881626.6699661068
868429.1739661067
868047.0669661069
872975.7569661068
902055.6299661067
893567.2799661069
829960.0319661067
859402.6589661068
892742.9629661066
891048.5249661068
887753.1769661068
916813.9619661069
943005.2989661067
880619.0369661069
870264.655966107
956045.2859661069
908845.3559661068
920617.490966107
891241.1399661067
873201.0829661067
853472.9159661068
895609.2029661068
891819.4719661067
907264.3369661069
908193.1879661067
872420.9729661068
855773.3129661067
919254.2909661068
929188.9589661069
936716.0879661066
853480.615966107
887246.3899661067
856400.6749661069
887553.7189661069
864512.2399661068
873080.3589661068
921054.9039661067
872581.7089661069
882332.5289661067
945198.3109661068
871289.4149661066
879809.6419661068
864954.5359661069
876497.291966107
904264.7789661067
922844.4749661067
825859.7419661067
871401.6399661067
892364.9459661068
885506.0129661069
875428.223966107
880250.9499661068
854528.9859661069
885861.8349661068
865872.1229661067
931055.1009661069
923795.6989661069
862967.6629661068
830770.2309661068
841212.3429661067
857603.6799661068
862574.4979661067
850189.9589661069
862676.6869661068
877000.3069661066
875412.0459661067
906025.8629661067
883162.9079661069
868572.5489661067
871145.1659661068
889443.7649661067
892742.9629661066
889435.4219661069
917168.1339661067
875096.6819661066
907212.3069661066
870104.7489661069
880201.8949661066
849754.595966107
926615.6869661068
849640.098966107
842141.555966107
903653.416966107
887520.4839661068
887412.4879661067
889393.7069661068
900856.6209661069
812285.4749661067
895795.2829661069
881380.6989661069
868843.4929661069
843411.200966107
836818.2649661067
920912.030966107
898187.1779661069
918312.1569661067
850029.5119661067
870072.7739661068
870688.6849661067
894393.0809661068
861271.6849661067
897235.7179661067
852365.6209661069
878675.6599661068
871417.6749661069
853680.845966107
829267.8379661066
864978.2429661069
891626.6129661067
863337.5569661066
855587.5999661067
865658.3779661066
817202.6249661066
835907.8269661067
882521.490966107
851023.7059661068
810944.8889661068
831845.5649661068
864330.7099661068
864788.6229661067
844277.2909661068
867872.0439661068
885472.9279661069
851253.4559661068
950164.3979661067
861569.5809661068
815000.7189661069
901241.6779661069
884209.2109661067
911244.4679661067
911655.7339661068
927982.1389661068
891123.885966107
862095.3079661068
872300.4579661067
901927.0159661069
880872.7819661067
882570.7989661067
875913.848966107
864307.0369661069
910990.8889661068
817932.075966107
842591.8909661069
875347.3369661069
835161.6709661067
856493.6939661067
843810.1409661069
837574.7249661067
894528.0469661069
861593.1079661066
820991.0709661068
862802.490966107
867919.7709661068
851115.5919661068
853865.7549661067
883607.4979661067
895059.859966107
894089.5529661069
866688.4659661069
850633.405966107
894038.9839661068
895930.6609661069
879246.3739661069
902836.6549661069
934230.595966107
857114.3209661068
868055.0249661068
908227.9469661068
883311.0569661066
874749.2289661069
870152.7149661069
859746.1549661069
840389.7089661069
826040.3379661066
817676.9779661067
907229.6499661068
871794.6509661069
888368.7259661069
903274.9479661067
846757.058966107
854143.2639661068
890496.2529661066
852711.3509661069
867625.5369661069
910309.5299661069
860629.538966107
874700.7679661068
856237.9399661068
854837.8069661066
829085.8679661069
855951.3619661068
806286.4969661068
823483.0459661067
840389.7089661069
794295.2729661067
841894.0699661069
801557.1069661069
794014.146966107
812201.5619661068
806286.4969661068
801666.163966107
816093.1719661069
788055.8829661068
778084.3589661068
794630.1989661069
834033.8189661067
820099.538966107
832688.7019661067
792271.470966107
749006.9199661068
835501.3439661069
895397.8399661069
842839.7759661069
827451.6249661066
834969.8009661068
877479.5059661069
834792.7659661069
826712.828966107
865333.9969661068
845742.2739661068
783088.1699661068
830850.6039661069
803545.0899661069
821741.4149661066
827350.1459661068
796975.6379661069
805928.1919661069
841654.2199661068
866331.6269661069
847371.6229661067
871129.1409661069
862315.1999661068
897906.6329661068
857106.5569661066
845046.9239661067
853981.3629661067
879817.8099661067
840083.490966107
835915.220966107
854830.0829661067
909141.3069661066
896320.095966107
920171.5679661066
878512.7319661069
921966.7399661068
942949.1979661067
865943.3939661069
914844.328966107
847584.2669661068
873708.4799661068
900437.7019661067
866823.3469661067
891056.896966107
920483.6699661068
870656.6689661068
874393.973966107
908297.4729661068
878977.2339661068
885100.8819661068
877292.6389661068
893348.4389661069
907168.9529661068
867252.0609661068
870328.6339661067
877049.0159661069
914571.1759661068
896142.2699661066
894874.0779661068
907108.2639661068
841144.9779661067
898314.7549661067
853811.8149661068
859652.4479661067
929243.4749661067
861883.3729661067
891132.2599661069
831121.0629661067
902192.8579661066
873265.4819661069
888094.1219661068
862558.7779661068
906017.2139661068
848603.3579661066
892583.3179661066
871505.8749661066
853496.0149661067
873088.405966107
851123.2499661066
866109.7379661067
828431.4189661068
875606.2259661069
871097.0929661067
860559.115966107
840023.7669661068
886267.6449661066
885696.3019661068
888693.470966107
827632.8979661067
840838.2249661067
850403.9809661068
856982.3639661067
880619.0369661069
836640.4669661068
847265.3399661069
793118.5119661067
871024.9939661068
865832.5329661069
900326.6229661067
859707.1079661066
853134.2789661067
859855.5049661067
849815.6729661068
828511.3529661067
824893.0529661069
911524.4389661069
914571.1759661068
850939.4939661068
842179.0659661067
844134.0779661068
834689.5289661067
899438.9569661068
808200.3849661069
843780.0189661069
916929.038966107
827480.6239661069
903412.5369661069
851935.760966107
885745.9549661067
874135.7829661069
895693.7749661068
866966.2059661068
860989.6519661068
919788.4099661068
827937.6109661069
872662.098966107
899183.2159661069
855316.9079661069
839904.3419661068
848991.8469661067
873370.1519661068
855131.3879661069
903851.3749661066
868915.240966107
833783.5869661069
848443.4919661067
830879.8349661068
884349.450966107
870944.8979661067
866886.8339661069
834483.1299661067
843787.5489661067
869473.6759661068
874377.8319661068
826293.3009661068
817825.7659661069
851605.9749661067
861632.3219661068
847751.416966107
910257.1589661068
880161.0189661069
857331.7469661068
874506.9789661069
840046.1619661069
859472.8979661067
877008.4249661069
880054.7599661069
891869.7959661067
842877.345966107
864267.5859661067
896913.3469661067
866617.075966107
881077.5179661068
906718.3099661067
940161.7399661068
867188.521966107
907906.521966107
893979.9949661067
912953.1479661067
847888.223966107
851192.1779661069
897430.9469661068
940319.7929661067
848184.7859661069
883220.5159661069
847705.8239661069
855123.6589661068
891450.595966107
858802.183966107
842224.0819661068
849426.450966107
878789.7459661069
976919.0479661068
860778.2459661069
901635.6239661069
863975.7569661068
942332.5209661068
883195.825966107
860519.9969661068
830259.115966107
950249.8119661068
900984.9379661067
907637.3909661069
882053.3369661069
901909.8709661069
841526.8529661067
873555.3949661066
895068.3069661066
862173.8279661068
920956.6739661067
909298.0619661068
833893.9649661069
842396.6879661067
877471.3789661068
877512.0119661067
886068.8359661067
866823.3469661067
826749.0149661067
863376.9249661069
841969.0509661068
811384.2939661068
884349.450966107
870952.9069661067
852027.8379661066
877991.7549661067
849090.9289661068
879964.8679661069
861161.9839661068
857129.8469661067
941959.1599661068
906363.3019661068
896675.9549661067
863739.2799661069
898757.2959661067
863140.7659661069
860801.7299661068
862841.8119661068
858887.916966107
861404.9299661068
840225.3699661067
876148.7559661069
863865.3849661069
861930.4609661067
920769.200966107
850105.9079661069
877601.416966107
855997.8209661068
866014.6769661068
867832.2759661069
884803.4639661068
822528.9199661068
826040.3379661066
855757.8339661069
888776.7759661069
874498.905966107
864393.8419661068
924020.3229661067
879858.6549661069
851690.3149661068
803723.1769661068
888035.8939661069
880201.8949661066
862951.9299661068
919147.5399661066
918543.0729661067
889001.7759661069
861451.9669661068
852965.058966107
878659.3649661068
817811.5939661069
873724.5969661067
859496.3129661067
831691.7799661069
844420.5499661069
808200.3849661069
817436.1949661069
811824.1629661068
812432.3619661068
783127.2529661066
773759.0349661068
812754.2969661069
829187.7619661067
802048.0899661069
828554.9599661068
819565.521966107
820570.0329661069
811921.973966107
834800.1409661069
837263.0799661067
809060.0059661069
741246.2749661068
821091.0399661066
756865.6129661067
823253.2849661068
852434.7449661067
853765.5859661067
839822.2569661068
851790.010966107
901798.4379661067
809817.1079661066
890061.598966107
876643.2709661068
859925.8159661067
872388.8319661068
832446.5879661066
846317.5329661069
842742.1069661069
835545.6689661068
850648.7059661068
846764.6409661069
865919.635966107
845107.3449661068
886391.9449661069
845810.3569661069
848245.6439661069
857005.6479661067
858825.5639661069
853942.8229661067
888127.3979661067
856230.1919661069
905697.3119661068
861483.3279661068
860519.9969661068
890613.345966107
900019.1609661069
860981.8209661068
905749.1729661068
843960.7789661067
909271.9329661068
849632.4659661069
910982.146966107
847835.0159661069
851790.010966107
921573.1829661068
891953.6819661066
864614.8759661068
841174.916966107
859519.7299661068
901567.0869661069
883385.1489661068
861357.8979661067
871513.8939661069
811070.385966107
889427.078966107
874838.0869661069
866585.3499661067
958471.6199661067
873587.6189661068
916513.1249661066
879050.6199661067
861969.7049661067
908297.4729661068
841070.1399661067
860880.021966107
864472.7699661066
891718.8399661069
888327.1079661066
878610.4819661069
877609.5459661067
870840.7939661068
904549.2079661067
845553.2099661068
927357.2469661068
882127.223966107
897889.635966107
834107.4439661067
850947.1489661068
913902.1829661068
904428.5199661066
943997.4839661068
889276.9269661068
901875.5809661068
858241.4389661069
849357.7999661069
895947.5859661067
857292.9129661068
915302.8779661066
889685.7899661066
836292.4919661067
883253.4379661067
807715.8979661067
841249.7729661067
816234.3409661069
884473.2279661067
855162.3019661068
830499.9939661068
846060.0859661067
843862.8579661066
851115.5919661068
837589.5709661068
829632.010966107
808075.7489661069
867267.9469661068
834940.2899661066
850862.9519661067
881118.4769661068
881839.9529661068
871521.9129661068
824065.1849661067
850526.325966107
787871.291966107
820263.4399661068
806638.2119661069
855572.1269661069
830302.9019661068
874313.2729661067
850457.5029661066
828743.9749661067
857860.2289661069
835900.4329661068
874103.5189661069
866236.5189661069
910309.5299661069
823540.5059661069
835228.1079661066
877926.6749661069
913330.7739661068
954798.2859661069
859847.6929661066
882004.0859661067
857626.9969661068
841804.1109661069
863313.9369661068
889902.885966107
915965.0359661069
842464.2489661069
870576.6379661069
856563.470966107
883516.8979661067
852357.9409661067
880537.2139661068
887105.2549661067
828460.4839661068
893247.470966107
873740.7149661069
870816.7729661067
891844.6329661068
836922.0139661068
846848.0509661068
857028.9319661066
860927.0029661066
868015.2399661068
904514.7229661068
889744.2289661069
869713.2189661069
819700.7419661067
825996.9879661067
868883.3519661068
820078.1649661066
854258.9449661069
887861.2539661068
841706.6759661068
861404.9299661068
897719.6979661067
924020.3229661067
858085.8029661069
829814.2139661068
880422.6869661068
930316.8749661066
861954.0069661068
868580.5159661069
839374.7949661068
833026.4209661067
822593.416966107
827756.2079661067
910405.558966107
921153.1549661069
898987.2439661068
873273.5329661069
872710.3399661069
855525.7129661066
839792.4119661069
862920.4649661069
867569.8939661069
858078.0229661067
837507.9249661069
831867.538966107
867267.9469661068
836159.2999661069
910685.0279661068
859504.1189661068
829100.4229661068
862346.6219661068
848032.6779661069
926642.7969661069
872067.555966107
902682.0619661068
870488.6209661069
848725.1989661069
857953.555966107
846484.1969661068
842524.3109661068
860942.663966107
854737.4159661068
869146.5079661068
793258.7429661069
872485.2599661069
911909.6739661067
841474.4189661068
893213.8199661069
851774.6719661069
817606.1449661066
878415.0029661066
861530.3729661067
903094.4239661067
824640.9219661069
872493.2969661069
840098.4239661067
837040.6149661068
867387.1119661068
850641.055966107
862323.0549661068
846575.1319661068
856439.4299661068
881159.4389661069
880161.0189661069
872766.6269661069
872654.058966107
798386.6579661069
877113.9689661069
887961.0399661066
880840.0319661067
902862.4249661069
895879.8899661067
835922.615966107
917176.9919661067
849052.8179661066
871289.4149661066
858498.3589661068
829617.4379661067
855897.1659661068
848002.2619661067
864362.2749661068
868365.4669661068
868429.1739661067
880439.0459661067
824893.0529661069
875784.2979661068
873064.2639661068
874159.9819661069
841564.3099661067
894899.4069661067
837552.4569661068
829952.7399661068
849334.9189661068
880479.9469661068
858895.7109661067
854945.9449661069
897804.6589661068
840905.541966107
901549.9549661067
873603.7319661069
839456.7949661068
843847.7949661068
860786.0739661069
889427.078966107
831699.1019661068
797677.1659661068
860058.6549661069
886947.5669661069
876408.1059661068
838005.4619661069
850144.1109661069
853942.8229661067
847842.6169661067
850189.9589661069
851054.3319661068
834719.0229661067
914051.7439661068
863881.1509661069
893407.3479661068
864749.1289661068
844021.0489661067
884547.5099661069
879279.0079661068
905101.3249661068
914650.4619661069
848527.223966107
838585.4089661068
887321.1269661069
843877.9209661067
909002.0119661067
829908.9899661068
824374.5469661069
883673.4009661069
863770.8029661069
829879.825966107
849746.9619661069
879924.0139661068
854027.6139661067
904790.6779661069
859605.6019661068
853511.413966107
859699.2989661067
865088.8909661069
822027.6109661069
868644.2529661066
842351.6539661067
852135.2859661069
841864.0819661068
857246.3159661067
880627.2199661068
905861.5579661068
868604.4159661068
900454.7929661067
868715.9699661068
855069.5649661068
843764.9589661069
915020.6409661069
810791.5539661068
881807.1339661067
832886.8959661068
823784.7959661067
903730.8689661068
881602.0669661069
863353.3039661068
871722.4399661068
888019.2579661068
878724.5509661068
862684.5489661067
893096.0599661067
875549.5809661068
879409.5679661066
854444.0979661068
863361.1769661068
862220.9469661068
841909.0649661068
903773.9029661068
880962.8539661069
861632.3219661068
869569.4779661067
816079.0569661066
873619.845966107
851674.9799661068
880030.2419661067
867999.3269661067
838102.0659661067
855255.058966107
890872.7289661069
865705.8679661069
867681.1879661067
891752.3809661069
902888.1969661068
887944.4069661067
910833.5639661069
942949.1979661067
863479.2999661069
844941.2069661068
894907.8509661069
879973.038966107
890563.1589661068
859348.0369661069
902931.1539661067
913348.345966107
892591.7189661069
884853.0199661066
900010.6229661067
862928.3309661068
888177.3179661066
897855.6429661068
905204.9199661068
867689.1389661068
845689.3269661067
859886.7529661066
829967.3249661068
813370.8629661067
838102.0659661067
854760.5809661068
856183.7079661067
819394.7789661067
858031.3439661069
895321.7729661067
845205.5469661069
816898.4699661068
779411.7709661068
832578.6329661068
868118.6879661067
819081.9299661068
851836.0319661067
820277.6949661069
878358.0039661068
870744.7189661069
884126.7379661067
867180.5799661067
853049.6609661069
887254.6939661067
848405.4369661068
859168.6109661069
862323.0549661068
898085.1419661068
890847.6209661069
892322.9629661066
831311.2179661067
874272.9279661069
886408.5209661068
933349.9619661069
816735.8739661069
870168.7049661067
810540.7649661067
877008.4249661069
921591.0649661068
884927.3639661067
923867.5669661069
823382.5099661069
849426.450966107
844714.7579661068
896709.8609661069
858630.7699661066
877032.7789661067
856013.308966107
865808.7799661069
902656.3009661068
854544.4209661067
935526.9689661069
863361.1769661068
874240.6549661069
883047.7149661069
897736.6889661069
884547.5099661069
856586.7319661069
892264.1939661067
831062.5709661068
890370.8299661067
889135.1619661069
941073.5829661067
887728.2399661068
909960.5009661068
850694.6069661069
891333.2879661068
862810.3549661068
885745.9549661067
799239.666966107
900557.3539661069
842194.0709661068
879491.1869661068
840883.1019661068
877593.288966107
902493.1849661067
874038.9989661069
868007.2829661069
886491.4099661068
895465.4649661069
876505.4009661069
861091.4769661068
891559.5509661068
929234.3879661069
895093.646966107
868246.0409661068
901156.0829661067
873652.0739661069
925045.9579661067
857805.7969661069
858311.4939661068
875217.9489661069
888227.2419661067
865856.2859661069
863818.0909661069
827589.385966107
836018.7529661066
836151.9019661068
851559.9779661067
856005.5649661068
877113.9689661069
889318.6309661069
849258.6579661069
857168.666966107
859301.2229661068
853003.5119661067
862244.5079661068
874047.0639661069
887163.3639661067
830405.0859661067
851605.9749661067
850228.1699661068
845886.0169661068
871033.0049661067
845613.700966107
871562.010966107
872003.3279661068
828911.2499661066
874515.0519661068
888410.3469661067
874071.2579661068
890780.6729661068
862598.0779661068
850014.2339661068
889051.7909661068
882406.4609661067
826995.1589661068
820941.095966107
839986.4429661066
892423.7279661067
880709.058966107
815599.453966107
933395.7879661068
859808.6369661067
851813.0209661068
854104.7109661067
857386.1199661067
885009.9829661066
858942.4819661069
886284.2169661068
898221.1949661069
838154.0919661068
871618.1549661069
868285.845966107
914447.8689661068
886242.788966107
837960.8829661068
841302.1799661068
858148.0509661068
909969.2229661068
870112.7429661069
875492.9439661067
869058.771966107
920349.885966107
791725.4959661069
823576.4219661069
840613.9089661068
824158.6889661069
833695.3039661068
898357.288966107
850786.4229661068
799653.2679661068
854444.0979661068
883582.7879661068
875840.9719661067
877447.0019661069
846211.5069661068
910326.9889661067
891567.9329661068
899387.7969661069
886242.788966107
886317.3609661069
865515.9379661067
911314.4449661069
823483.0459661067
877284.5159661069
908653.9589661069
930216.7099661068
871369.5729661067
846628.1859661068
892541.3149661068
849922.578966107
849525.6309661069
859270.0169661068
845598.5779661068
894258.1549661069
879744.2999661069
830587.6189661068
851797.680966107
890404.271966107
865484.2909661068
901387.2279661067
852027.8379661066
869657.3139661069
915744.2129661066
861632.3219661068
880512.6699661068
905559.0439661068
877755.8849661069
887728.2399661068
896608.1509661069
822077.7149661069
854536.7029661068
853634.6309661069
855015.4769661068
840957.9069661067
860308.8149661068
872131.7929661067
831311.2179661067
851360.7149661069
865721.6989661069
853727.0659661067
852865.095966107
852227.405966107
834829.6419661068
818613.0919661068
934294.8719661068
875161.3539661069
867387.1119661068
862118.8629661067
841219.828966107
868413.2469661068
833099.8739661069
901721.3079661068
831201.5029661066
859387.0519661068
840240.3079661068
861899.0679661066
840658.7629661069
875193.6929661066
852719.0369661069
944541.2389661067
905844.2669661068
888668.4819661069
910597.6759661068
840950.4259661068
880676.3209661068
827618.3939661069
815959.1049661068
849853.8509661069
842404.1949661069
832666.6859661068
849785.1329661068
824432.1269661069
859957.0679661066
834896.0269661068
888610.180966107
892155.0709661068
894840.3069661066
859215.4109661069
890805.7779661068
852235.0829661067
866791.6059661068
851928.0879661066
847987.0549661068
827408.1309661069
917646.6889661069
823396.8709661069
829989.2019661067
851705.6519661068
870392.6219661068
904971.8639661067
902141.3929661068
885530.828966107
843531.5969661067
841789.1189661068
890270.5159661069
824633.720966107
904945.9759661069
868214.1989661069
897898.1339661067
878675.6599661068
859925.8159661067
846007.1009661069
860199.3529661067
898987.2439661068
839695.4289661068
909550.723966107
941614.0579661068
925586.6579661069
919183.1209661069
906129.663966107
929252.5609661068
903446.9409661067
907064.9199661068
842501.7869661069
889276.9269661068
907698.1489661068
891149.0089661067
905896.1439661069
854135.5529661069
871273.3849661069
860817.3879661069
891593.0809661068
833916.0439661068
878830.4969661068
882751.6389661068
868062.9819661069
873426.521966107
919512.3729661067
897006.6419661068
868468.9959661069
830339.3929661068
875662.8769661069
885109.1459661068
859886.7529661066
872131.7929661067
875727.6309661069
883541.6059661068
882858.5329661069
906458.5209661068
891006.6619661069
884093.7529661066
859488.5079661068
889585.6259661068
856423.9279661069
973027.2099661068
904549.2079661067
856385.1739661067
905256.7259661069
908158.430966107
868867.4079661069
921242.490966107
855247.328966107
874474.6889661069
826192.0979661068
835257.6379661069
842134.0539661068
911988.510966107
822829.990966107
862032.5019661069
831882.1889661069
884993.4579661067
836425.7259661069
872437.0439661068
897371.5209661068
873225.2319661069
855517.9779661067
836959.0729661067
811161.0459661067
885936.3439661069
848230.4289661068
854513.5499661069
853480.615966107
831011.396966107
876756.8429661067
819601.1019661068
863920.5679661066
890487.8899661067
917655.555966107
884308.1989661069
850373.3999661068
918880.7679661068
892121.4999661066
868293.8069661066
913515.3069661066
871016.9839661068
880422.6869661068
852972.7489661069
924631.8379661066
925027.9449661069
891400.3169661069
842614.4209661067
951247.4159661068
874224.5189661069
916557.3539661069
865017.7569661068
885986.0239661068
861412.7689661069
904204.4679661067
858070.2429661069
877211.416966107
899183.2159661069
918782.9889661067
871810.6999661068
888718.4609661067
889760.9269661068
859168.6109661069
883039.4889661067
889978.058966107
867196.4639661068
939650.7459661069
856346.4229661068
905671.3829661068
899967.9369661068
916044.5579661068
907559.2849661068
939362.9699661068
944907.2119661069
898255.2149661069
909550.723966107
858482.7839661068
853195.8299661067
870392.6219661068
836633.0599661067
853003.5119661067
885654.9279661069
894030.5569661066
969135.930966107
914914.845966107
904635.4329661068
891500.8789661068
920465.8299661067
955766.8339661069
903326.538966107
883829.9569661068
904454.3789661068
859379.2489661069
829209.598966107
852573.0259661069
871377.5889661068
924937.8919661068
916292.0449661068
869369.913966107
898178.6739661067
909733.7709661068
906943.5769661067
891626.6129661067
895752.984966107
859660.2559661069
838778.8989661068
852573.0259661069
871257.3549661068
923373.6939661067
887620.1949661069
901841.2939661068
885663.2029661068
910929.700966107
893054.010966107
892264.1939661067
888860.095966107
899200.260966107
904238.930966107
925406.3559661068
892264.1939661067
855719.1389661068
894148.555966107
880578.1229661067
871658.260966107
855579.8629661067
823712.930966107
843697.1959661068
856160.4679661067
867553.9959661069
869825.0499661069
850595.1599661068
884902.5809661068
855595.3359661067
887919.4599661068
923104.5259661069
897125.4079661069
848496.7739661068
885580.4649661069
881134.8609661069
860191.5349661068
922862.4049661069
858942.4819661069
909054.2429661069
884539.2559661069
867061.4699661068
908393.0889661068
950819.6209661069
904868.3209661068
886193.0819661068
855448.365966107
892927.8849661069
887204.8749661066
889410.3929661068
898570.0149661067
866062.2049661067
922790.6899661068
875606.2259661069
879009.8479661068
919129.7509661068
836351.7019661067
886010.865966107
898459.3849661069
860887.8509661069
869729.1929661066
873531.2289661069
874579.6399661067
863644.723966107
890797.4089661068
932562.433966107
870472.6199661067
864149.2539661068
878089.3919661068
842869.8319661068
916858.2189661069
897210.2589661067
882110.8029661069
894603.9819661069
931931.5169661068
843576.7539661068
872517.4079661069
822815.6489661068
866751.933966107
859511.9239661067
912347.8249661068
853165.0539661068
846757.058966107
841317.1549661069
905377.6299661067
917673.2899661066
859519.7299661068
859863.3169661069
864994.0479661068
887362.6519661068
850824.6859661068
930945.6629661068
863195.8589661068
902922.5619661068
865310.271966107
842171.5629661067
850610.4579661067
881306.933966107
842276.6069661069
866561.5569661066
869226.2829661069
873644.0169661068
876659.4939661068
882685.8709661069
897592.2849661068
959718.3269661067
935969.0879661066
881249.5689661067
905412.1789661068
941921.8399661069
927891.5239661068
912812.7139661068
870976.9349661067
841526.8529661067
885406.7639661068
868532.7179661067
871121.1289661068
914465.4819661069
892171.8579661066
887155.0619661068
869298.0929661067
925721.9289661068
899490.1219661068
921403.3399661069
880259.1269661069
889685.7899661066
891224.3869661067
875298.8129661067
881790.7249661067
941660.6789661068
894612.4199661068
892037.5829661067
928081.8349661068
893045.6009661069
889285.2669661068
900574.4499661068
875646.6899661068
857564.8219661068
949045.9099661068
918143.4829661066
885464.6569661067
895152.7799661069
862833.9479661067
897575.2999661069
895693.7749661068
854220.3819661068
911498.1849661067
895719.1499661068
899635.1209661069
943473.0569661066
886989.058966107
977159.5379661068
972371.5839661069
903360.9359661068
904626.8099661067
874159.9819661069
905291.2669661068
899200.260966107
961366.1139661067
988902.1199661067
875023.9369661068
910545.2729661067
884283.4499661068
879785.1369661067
922656.2519661069
887520.4839661068
916937.8919661068
897515.8549661068
863329.6829661068
964199.5879661066
890437.7179661067
898731.7529661066
873531.2289661069
888360.4019661068
863959.9879661067
929870.8479661068
922889.3019661068
850465.1489661068
869593.430966107
916946.7449661067
843908.0499661069
873772.9519661067
894047.4119661069
881044.7539661068
916566.1999661068
901764.1569661067
872252.2619661067
849960.7669661068
873048.1709661067
848740.4319661066
926814.5289661067
894089.5529661069
928544.3359661067
861013.1479661067
943426.260966107
925559.6089661068
900053.3129661067
922020.4319661066
865294.4549661067
853188.135966107
840995.3149661068
826271.6129661067
848367.385966107
853011.203966107
911017.1149661068
981882.4249661069
905058.166966107
866236.5189661069
868301.7689661069
891819.4719661067
882907.8779661066
856052.0299661069
857743.5969661067
869481.6589661068
860527.8209661068
823583.6049661068
847128.7289661069
944991.7069661068
923283.9549661067
834888.6509661069
864693.8439661069
910274.615966107
868405.2829661069
920046.7839661068
850518.6789661068
869066.7469661068
877552.6489661068
885696.3019661068
863573.8199661069
884217.4599661068
848009.865966107
864259.6969661068
835301.9379661067
879189.2699661066
892650.5299661069
799626.1339661067
846863.2179661067
864078.2699661066
862786.7639661068
831589.2879661068
833496.7359661069
883747.5519661068
868859.4359661068
878545.3129661067
845575.8929661068
841489.3999661068
871850.8239661069
868039.109966107
863865.3849661069
864046.7249661067
850319.8889661068
859199.8099661067
853858.0489661067
899097.9999661066
906337.3359661067
850319.8889661068
846893.5539661068
845946.5549661068
850411.6269661069
884902.5809661068
846166.0749661068
834947.666966107
906900.2479661067
846097.9359661068
794235.0149661067
867832.2759661069
859176.4109661069
796060.058966107
828039.2309661068
816375.5569661066
797400.4589661069
778741.0729661067
842314.1289661068
873329.8909661069
860801.7299661068
802280.1449661066
845568.3319661068
818456.9289661068
868532.7179661067
888177.3179661066
898655.1329661068
848854.6939661067
872758.5859661067
880111.9729661068
910196.0669661069
910047.7339661068
879776.9699661068
873337.9429661066
846575.1319661068
895051.413966107
832343.9149661066
880218.2459661069
836477.5499661069
875751.9159661068
885580.4649661069
845727.1449661066
909062.9489661069
898195.6819661066
867800.4639661068
858257.0059661069
876618.9379661067
906709.6479661067
869713.2189661069
883105.3079661068
935536.1749661069
900138.7049661067
921126.3569661069
904782.0519661068
898255.2149661069
913910.9799661068
880226.4219661069
929270.734966107
999413.041966107
870320.635966107
905420.8169661069
938528.4639661068
913902.1829661068
949851.3409661069
906735.6339661067
916504.2799661069
884167.9729661068
886441.6749661069
922306.8929661068
882496.8399661069
877593.288966107
858919.095966107
872019.3839661067
834438.9149661066
818116.4089661068
874959.2839661068
863187.9879661067
816234.3409661069
904092.4829661066
892768.1749661069
841924.0609661068
867029.7129661066
879842.3169661069
841886.5729661067
818598.8929661068
866149.3529661067
864362.2749661068
866966.2059661068
902716.4109661069
887994.3069661066
892180.2509661068
863329.6829661068
831757.680966107
904730.2989661067
842952.4969661068
868357.5039661068
904092.4829661066
847197.0289661067
907767.595966107
841976.5499661069
841197.3719661068
836351.7019661067
874087.3879661069
913032.1609661069
876594.6059661068
817818.6799661068
837908.8799661067
850082.9879661067
831765.0039661068
852949.6779661069
880430.865966107
916406.9939661068
862598.0779661068
844918.5569661066
865769.1959661068
912347.8249661068
879189.2699661066
856214.6969661068
840494.3209661068
877300.7619661067
862165.9759661069
879907.6729661068
885646.6539661067
880414.5069661068
858412.7029661068
842524.3109661068
885506.0129661069
873732.655966107
837582.1479661067
905058.166966107
915214.6609661069
887196.5729661067
892835.413966107
819665.1539661067
838585.4089661068
928371.9789661069
818769.3139661069
878586.041966107
869258.1969661068
881224.9859661069
858272.5729661067
904195.8529661067
893558.8609661069
839643.2159661069
886483.1199661067
867744.7979661068
811216.8469661067
877975.4839661068
897617.7649661067
874168.0479661068
891484.1179661069
906077.760966107
887769.8029661069
831838.240966107
867983.4149661066
933395.7879661068
950107.4639661068
922423.3169661069
935812.4569661068
896040.6859661068
902810.885966107
865769.1959661068
859863.3169661069
824122.7229661068
850939.4939661068
878252.1679661067
886118.5299661069
860050.8399661069
830054.8409661069
928317.5639661069
880864.5939661069
851874.385966107
814276.3369661069
861961.8559661068
884003.0549661068
875177.5229661067
911314.4449661069
881848.1579661069
904480.2399661068
878219.6079661066
912988.2629661069
881380.6989661069
873595.6749661069
826177.6419661068
920028.9609661067
848336.9469661068
859769.5849661068
840621.3839661067
822263.8679661069
843840.2639661068
860074.2859661069
847979.4519661067
877406.3749661066
871305.4449661069
849258.6579661069
842419.2069661068
850664.0049661067
858000.2269661068
843877.9209661067
897796.1619661069
880880.9689661069
896896.385966107
869369.913966107
871634.1969661068
878089.3919661068
868365.4669661068
880758.1699661068
849808.0379661068
864172.9179661067
892297.7759661069
840591.4839661068
922629.3689661068
845825.4879661067
904032.1939661067
854915.0459661067
875217.9489661069
876813.6389661068
927855.2819661067
853642.3329661067
945386.2089661069
903223.3629661067
873845.4949661067
885803.8909661069
893912.5869661069
905913.4379661067
846097.9359661068
827176.2369661068
864646.4619661069
875840.9719661067
837567.3019661068
866791.6059661068
908636.5629661067
928036.5159661069
913902.1829661068
854930.4949661067
938648.913966107
876781.1829661068
907342.3939661069
907229.6499661068
854660.2079661067
934974.8919661068
851498.6569661067
875598.1329661068
905058.166966107
864599.0849661068
882036.9189661068
897668.7289661069
910982.146966107
894519.609966107
848603.3579661066
893146.5249661068
876943.4869661068
828053.7499661066
878211.4689661069
879279.0079661068
869409.8189661067
823705.7449661067
896464.1009661069
897464.9079661069
848070.6999661068
880946.4759661069
863936.3349661068
864567.5029661066
866728.1329661068
857339.5139661068
892885.8499661067
860613.8879661069
832960.3249661068
817238.0059661069
916858.2189661069
895135.8839661067
819138.7949661068
849853.8509661069
830726.396966107
854922.7699661066
892457.3209661068
878797.8959661068
843486.4439661067
893828.3419661068
834335.7629661069
890956.4329661068
866728.1329661068
893382.0999661067
823562.0549661068
901858.4369661068
898187.1779661069
816001.4369661068
848847.0749661068
906553.7599661069
879352.4439661067
884176.2199661068
853272.780966107
823497.4099661068
887387.5689661067
877617.6739661067
882521.490966107
899183.2159661069
967206.5729661067
888052.5289661067
843569.2269661068
868875.3799661067
863810.2099661068
878178.9119661069
860074.2859661069
853411.3269661067
863999.4119661069
876740.615966107
833004.3879661069
873587.6189661068
860168.0829661067
875792.3939661069
840158.1589661068
905628.1729661068
903335.1379661069
880291.8339661069
849403.5659661067
831940.7929661067
865065.1789661068
899353.6939661067
843810.1409661069
895186.5729661067
905783.7499661066
903292.1439661069
885373.6859661068
865270.7309661068
838950.1339661067
885175.2669661068
885307.5359661069
916460.0569661066
898680.6719661069
870808.7669661068
925685.8529661067
879834.1479661067
892524.5149661067
856237.9399661068
835686.0609661068
865191.6609661069
871898.9769661068
852995.8209661068
834387.3359661067
912839.041966107
889986.4129661068
861028.8129661067
870888.8389661068
936448.5099661069
903662.021966107
887844.6249661066
848702.3519661068
848786.1329661068
878675.6599661068
833224.771966107
865998.8349661068
885307.5359661069
882710.5329661069
861616.635966107
903223.3629661067
865721.6989661069
912479.3499661067
917992.6149661068
847926.2329661066
950477.655966107
822127.8249661068
847197.0289661067
887105.2549661067
876521.6179661069
872533.4819661069
897796.1619661069
883088.8519661068
847508.3109661068
846696.4079661069
878284.7299661068
879940.3549661068
860347.9149661066
862495.9069661067
833268.8629661067
890529.7049661067
883311.0569661066
901927.0159661069
870024.8169661069
856710.8139661069
893188.5829661067
872999.8939661069
817584.896966107
861883.3729661067
919085.2799661069
855765.5739661069
899200.260966107
850595.1599661068
858552.8759661068
877910.4069661067
920501.5099661069
885630.1059661068
838905.4579661067
856726.325966107
869553.5089661067
903188.9749661067
955104.9449661069
896667.4789661069
915126.4599661068
801046.2879661068
822335.4869661068
858148.0509661068
843810.1409661069
902364.4499661068
830383.1879661067
863936.3349661068
873289.6349661069
850832.3389661068
867252.0609661068
851399.0279661068
887844.6249661066
858194.7429661069
904419.9009661069
870736.7139661068
877723.3609661069
860653.0159661069
880938.2869661069
847751.416966107
837003.5489661067
843749.8999661068
855285.9829661066
819245.4359661068
856485.9409661067
856284.4289661068
882990.1299661067
884803.4639661068
933304.1399661067
839635.7579661068
851767.0019661069
890354.1089661068
861946.1579661069
848610.9719661067
821291.0489661067
820170.791966107
847949.0409661068
789244.5499661069
836277.6909661067
842344.1489661068
841759.1379661069
892616.9229661068
828046.4899661068
879629.9729661068
838250.7289661069
871249.3409661069
885977.7439661068
871706.3939661069
906250.7949661068
877764.0169661068
888985.1049661068
809559.9559661068
840696.1439661069
883566.3139661069
844292.3689661068
893188.5829661067
885481.1989661069
822700.933966107
879662.6349661069
815528.9699661068
847272.930966107
861546.055966107
893255.8839661067
869673.2859661069
898782.8399661069
849914.9419661069
846067.655966107
888377.0489661067
852212.0509661068
855023.2029661068
857261.8479661068
889251.905966107
869513.5909661069
870224.6729661068
923822.6479661067
888343.7549661067
873048.1709661067
850794.075966107
885406.7639661068
830792.1489661068
906900.2479661067
869162.4619661069
935416.5019661069
871682.3269661067
878423.1459661068
891509.260966107
878683.8079661068
918862.9879661067
875573.8569661069
871401.6399661067
887728.2399661068
860684.3199661069
906337.3359661067
862621.6589661068
923678.9369661068
872694.2589661067
862173.8279661068
870168.7049661067
876967.8379661066
888335.430966107
836107.5139661068
851429.6799661068
850556.9179661067
826524.7139661068
862826.0829661067
878431.2899661066
794918.453966107
873635.9599661068
893297.9519661067
863203.7299661068
907923.8909661069
852127.609966107
847888.223966107
930089.2579661068
905273.9959661069
909855.8429661067
885167.0009661068
851713.3199661069
883780.5119661067
874999.6909661067
866284.0699661069
889727.530966107
893037.1919661069
880545.3949661066
899959.3999661068
922083.0799661067
833357.0569661066
866553.6269661069
884275.200966107
855873.9409661067
895093.646966107
882579.0169661068
878985.3869661067
906683.6629661068
855842.9759661069
867498.3609661069
906545.1009661069
855208.6779661069
883278.1309661069
881003.8019661068
885200.0639661069
887030.5539661068
847181.8499661067
845137.5579661068
919129.7509661068
813854.9429661066
822951.913966107
908097.6129661067
846105.5069661068
863101.4189661068
851146.223966107
849121.4199661068
913251.7109661067
887778.115966107
838354.8239661069
859550.953966107
888135.7179661067
911480.6829661068
923301.9009661069
892071.1479661067
872268.3269661067
866426.7559661069
887204.8749661066
938750.8569661069
889836.0769661067
885439.8449661068
849395.9379661067
815648.7999661069
817202.6249661066
850037.1509661069
864662.2549661067
843050.2129661066
885266.1979661067
842449.2339661068
870512.6239661069
831106.4389661069
836092.7189661069
869417.8009661068
858794.3909661069
834173.7179661067
907897.8379661066
811551.808966107
844586.4889661067
913664.7439661068
858771.0129661069
843636.970966107
871513.8939661069
871626.1759661068
861185.4889661067
913823.0239661068
886226.2199661068
893895.7369661068
870368.6259661068
934625.5719661068
903008.484966107
896726.8139661069
806320.9649661069
880799.098966107
845145.1119661068
866974.1439661069
867983.4149661066
878504.5869661069
822959.0869661069
885142.2049661067
891542.7869661069
863243.0859661067
857658.0869661069
912321.5239661068
858490.5709661068
823791.9829661066
842089.0469661069
840128.2899661066
858981.4619661069
874321.3419661068
833202.7289661069
826387.2969661069
828809.4229661068
831077.1929661066
926299.5199661066
856648.7679661068
871481.8179661066
836499.7619661067
858584.0319661067
918223.3739661069
859129.6149661068
922611.4479661067
885067.825966107
866070.1269661069
904368.1879661067
918436.4819661069
895406.291966107
884398.9579661067
909472.2969661069
856470.4369661068
831962.771966107
856338.6739661067
870320.635966107
839002.2629661069
901010.6059661068
886060.5539661068
867299.7219661067
907689.4689661069
873853.555966107
908175.808966107
873571.5069661068
846226.6519661068
847842.6169661067
845281.1019661068
825686.4419661069
845598.5779661068
816304.9429661066
868182.359966107
835575.220966107
895364.030966107
888735.1209661069
822894.5339661068
878113.8049661068
825838.0749661068
887354.3469661067
884522.7479661067
861256.0119661067
894848.7499661066
906536.4429661066
816064.9439661067
868333.6169661067
867275.8909661069
880668.1369661067
906735.6339661067
836248.0899661069
862087.4569661068
872726.4209661067
876643.2709661068
852865.095966107
826843.1119661068
817641.5599661067
860121.1819661066
865895.8789661068
853380.5349661068
808567.5859661067
836729.3569661069
845575.8929661068
893904.1619661069
839441.8839661067
840442.0119661067
877820.9409661067
827690.9219661069
819153.0119661067
908723.5489661067
889051.7909661068
859957.0679661066
916362.7789661067
865690.0369661069
846878.385966107
866870.9609661067
817924.9869661068
871955.1629661068
903378.135966107
790788.3899661067
819465.913966107
923517.3129661067
907906.521966107
821105.3229661067
841339.6169661067
900976.3829661068
836566.405966107
920305.2999661069
887287.9089661068
882554.3619661068
841115.0409661068
872236.1969661068
851467.9989661069
868118.6879661067
879442.2139661068
877081.4919661067
828656.7269661068
856974.6029661067
869481.6589661068
866402.9719661067
895313.3219661068
866799.5409661068
884060.7699661066
925550.5919661068
868126.6459661068
842614.4209661067
838362.260966107
868548.6499661068
873112.5489661067
874385.9029661068
875687.1589661068
827705.4289661068
880840.0319661067
884283.4499661068
844397.9269661068
873845.4949661067
825765.8619661068
863755.0409661068
821884.4889661067
867585.7909661068
853996.7789661067
841047.6909661067
908349.6249661066
863101.4189661068
875492.9439661067
854698.8099661067
802286.9729661068
827016.8839661067
839643.2159661069
772900.8319661068
833268.8629661067
833710.0169661068
848565.288966107
794703.9189661068
866355.4079661069
851437.3439661069
824597.7149661069
856865.9649661069
833599.6859661068
849151.913966107
853626.9289661068
889285.2669661068
858101.3649661068
817818.6799661068
908227.9469661068
860762.5899661069
895152.7799661069
922548.7289661069
890395.9119661069
846491.7749661068
844533.683966107
819935.7019661067
830441.5869661069
861036.6449661066
896362.4459661068
844216.984966107
835110.0049661067
859660.2559661069
864938.7319661069
882332.5289661067
894468.9939661068
916636.9759661069
855982.3339661069
925604.6919661069
812110.6749661069
859270.0169661068
932891.9389661069
872027.4119661069
809615.5429661067
861240.3389661068
851536.9819661069
846628.1859661068
867593.7399661068
866188.9719661067
805673.4319661066
826047.5629661067
875314.9869661068
865001.950966107
819138.7949661068
852096.9089661068
904462.9989661069
820234.930966107
890981.5469661069
856052.0299661069
851720.9879661067
853311.2619661067
853888.8739661069
846249.3699661067
842629.4409661067
869761.1429661068
841264.7459661069
871377.5889661068
881733.2989661067
866775.7369661068
882726.9749661067
868955.1059661068
879344.2839661068
862904.7329661066
893946.2899661066
897456.4179661067
839747.6479661067
889802.6749661069
871273.3849661069
851790.010966107
813391.8979661067
820826.8879661069
822973.4329661068
791452.7819661067
796881.291966107
847759.0159661069
909028.1269661069
825022.7789661067
843411.200966107
835841.2849661068
825210.2309661068
785957.8159661067
841407.0129661069
818506.6109661069
809004.4929661069
806121.0869661069
779121.4279661069
872613.8629661067
854544.4209661067
836751.5819661068
842576.8729661067
869936.9079661069
819245.4359661068
825037.1959661068
840793.3519661068
879687.1329661068
806507.1459661068
866696.3989661068
849754.595966107
831157.6249661066
864449.0899661069
838198.6909661067
891006.6619661069
841841.5919661068
902699.2359661069
836714.5399661066
820598.5649661068
864654.3579661066
881782.5209661068
877057.1349661069
852158.3139661069
843102.8379661066
896845.5079661068
830974.8479661068
825542.078966107
859816.4479661067
844556.3139661069
855487.0379661068
852688.2929661067
829500.8729661067
880889.1569661067
835811.7149661069
854691.0899661069
800631.2869661069
875873.359966107
899106.5209661068
854667.9279661069
864559.6069661069
850006.5949661068
829406.1869661068
858451.6349661069
853619.2269661068
851299.4209661067
860942.663966107
809844.9179661067
860535.6439661069
861185.4889661067
796618.5879661066
824648.1239661069
857813.5719661068
823095.396966107
859418.2669661068
887670.058966107
838711.9119661069
896625.1009661069
868102.7709661068
857992.4479661067
800767.3069661066
859106.2189661069
843561.700966107
841849.0879661066
854675.6479661067
885489.4699661068
846567.5539661068
854467.2469661068
854799.1919661069
811056.4399661068
804559.8379661066
871129.1409661069
874103.5189661069
859957.0679661066
901592.7869661069
870424.6189661068
863707.7589661067
858311.4939661068
882414.6769661068
870776.7419661067
829522.7259661069
889176.8529661067
866220.6689661068
854652.4879661067
847949.0409661068
876594.6059661068
860864.3619661068
862315.1999661068
872879.223966107
870552.6319661068
818861.6539661067
828257.0679661066
856803.8979661067
825044.4039661067
864291.2569661068
824777.7749661068
864228.1389661068
865239.1019661068
875654.7839661068
884613.5489661067
883220.5159661069
881831.7479661067
899950.8639661067
910187.3399661069
861757.8299661067
863392.6739661067
872228.1649661066
881282.3479661068
890571.5229661067
843223.1489661068
858872.3279661068
871995.2999661069
929616.1619661069
903808.3339661069
820356.1069661069
851353.0529661069
860261.8989661068
866070.1269661069
896455.6289661068
790961.0279661068
865911.7169661068
875064.348966107
892608.5209661068
891249.5159661069
865967.1539661067
879319.8039661068
873821.3129661067
829639.2979661068
845954.1229661067
844028.5839661069
860903.5119661067
862535.200966107
897244.2049661067
915188.1989661069
859192.0099661069
894165.4159661068
922217.3549661068
894806.538966107
861961.8559661068
916796.2599661069
854922.7699661066
883451.0189661069
825275.1369661067
868134.6049661068
818251.1649661066
849678.260966107
899447.4839661068
922557.6889661069
876043.4379661067
886665.5249661068
861844.1369661067
862653.1029661067
904954.6049661068
850985.4259661068
865508.0259661069
955546.1049661068
856129.4829661066
878089.3919661068
827654.655966107
804958.1889661069
901729.8779661066
884943.8869661067
868771.7569661068
833276.2119661069
897940.6299661067
860473.058966107
883978.3229661067
830251.8189661067
875331.1619661069
871345.5239661068
894334.0459661067
881126.6689661068
849968.4039661067
841294.6929661066
853657.7379661067
828533.155966107
872364.7289661069
842336.6439661069
874959.2839661068
875549.5809661068
876724.3909661069
847629.8469661067
848245.6439661069
863376.9249661069
838265.598966107
882390.030966107
908549.5929661067
907021.578966107
886864.5949661068
915611.7689661069
855417.430966107
870872.8229661067
843065.2479661067
847531.095966107
813490.0769661067
846287.2369661068
853650.0349661068
861428.4479661067
870568.635966107
874103.5189661069
833717.3729661067
874724.9979661067
857448.2689661069
886483.1199661067
869529.5579661068
866402.9719661067
865729.6149661068
829471.7369661068
833768.8719661068
831992.0779661068
771651.7999661069
787693.3719661068
800767.3069661066
858054.6829661068
854776.0249661068
805439.4669661068
850235.8119661068
827219.7079661067
807549.9179661067
841624.2479661067
831420.9609661067
808851.8699661067
830215.3339661069
810324.9279661069
829406.1869661068
812957.3829661068
790217.8789661068
823562.0549661068
810721.8749661066
839486.6169661067
794047.6039661069
859051.6329661068
815000.7189661069
823827.9209661067
845870.8839661067
786831.2389661067
852519.2449661067
848298.9019661068
831823.5929661067
870416.6199661067
833129.2589661067
831962.771966107
817238.0059661069
802013.9749661067
810770.6489661068
901164.6409661069
822006.1389661068
855525.7129661066
898221.1949661069
862228.8009661068
887711.615966107
879532.0019661069
878292.8709661069
892448.9229661068
850855.2989661067
929016.3689661068
900753.9939661068
889685.7899661066
867720.9429661066
879491.1869661068
863959.9879661067
867744.7979661068
841654.2199661068
882176.4879661067
845258.433966107
782346.2999661069
825527.6449661066
832527.2769661068
787587.9749661067
832153.3009661068
806121.0869661069
813469.0369661069
830638.7429661069
911087.0579661068
850167.0349661068
853688.5489661067
872131.7929661067
881044.7539661068
821441.1179661069
860293.1759661068
884910.8419661068
846090.365966107
827669.1619661069
849907.305966107
863983.6419661068
833298.2589661067
861608.7929661067
798143.2659661069
874959.2839661068
857021.1709661067
842389.1819661066
886176.5139661068
831377.0599661067
879450.3759661068
853896.5809661068
810081.3759661068
772278.9959661069
814311.4719661067
748362.1459661068
822959.0869661069
810910.0349661068
771974.7779661068
766313.4119661069
794456.0029661066
812572.3029661069
830675.2629661069
851161.541966107
822908.8779661066
818591.7939661068
850901.220966107
830032.9599661068
891685.2999661069
868062.9819661069
844601.5779661068
925776.0489661067
827756.2079661067
815818.0289661067
866831.2819661067
882891.4289661068
823633.8939661069
879376.9249661069
878081.2549661067
879948.5259661069
817188.4729661068
772615.1749661069
857355.0489661067
824540.1119661068
810979.7449661067
844156.6879661067
846143.3609661069
851805.3509661069
883113.5359661069
795374.7139661068
848709.9669661068
802232.3589661068
838273.0329661069
806465.7649661067
801121.1689661068
792511.3989661068
780782.4409661067
819700.7419661067
789992.5479661068
814184.9989661069
810485.0539661068
831516.0939661069
882291.4599661068
858809.9779661067
848230.4289661068
914227.7579661068
859910.1899661068
894300.3149661068
856765.109966107
888368.7259661069
859636.8319661068
900822.4099661068
856292.1779661069
881503.6679661067
913321.9889661067
831150.3119661068
875695.2529661066
876399.9989661069
911445.680966107
856307.6759661068
861702.9159661068
854691.0899661069
864709.6389661068
899234.3529661067
856928.0409661068
968909.1379661069
837938.595966107
846522.0849661068
889802.6749661069
908610.4699661068
864307.0369661069
848550.0629661067
910431.7519661069
888718.4609661067
918223.3739661069
848908.0259661069
883492.1919661069
831289.271966107
837048.0289661067
826293.3009661068
867895.9069661067
829471.7369661068
857494.8869661067
882858.5329661069
878683.8079661068
882053.3369661069
862001.1019661068
872196.038966107
881692.2849661068
890178.5809661068
865975.0739661069
865073.0829661067
874821.9289661068
896243.8759661068
892877.4439661067
893079.2399661068
888743.4519661067
878374.288966107
849342.5459661067
892432.1259661068
823612.3409661069
839986.4429661066
816926.7549661067
830215.3339661069
801107.5529661069
835213.3429661067
782196.788966107
835907.8269661067
828896.7019661067
822765.4579661067
888910.095966107
852680.6079661066
880553.5769661067
831794.2979661068
922835.510966107
915258.7669661068
855069.5649661068
833114.5659661067
861561.7389661067
882809.1939661067
874547.3449661068
857207.4899661068
862896.8679661069
883097.0799661067
857331.7469661068
889502.1729661068
877146.4499661068
812348.4199661068
817351.2449661067
886474.8309661068
913076.0629661067
858693.0949661068
873217.1819661066
866085.970966107
849731.6939661067
894764.3319661068
884332.9499661068
876716.2779661068
855293.7139661068
823533.3229661067
869018.8979661067
858436.0619661068
907186.2939661068
831245.3849661069
858552.8759661068
860762.5899661069
883376.9159661068
833085.1819661066
898085.1419661068
895203.470966107
881356.1089661068
853842.6369661067
836907.1909661067
848550.0629661067
864220.2499661066
879344.2839661068
845946.5549661068
906294.0639661069
892675.7369661068
881462.6739661067
831428.2779661068
922978.9669661068
895203.470966107
861954.0069661068
890136.7979661068
888918.4299661068
840359.8249661068
841961.5519661068
839531.3539661069
886300.788966107
876318.9369661068
872501.3339661069
852826.6539661067
880930.098966107
871049.0259661069
849861.4869661068
871618.1549661069
874353.6219661068
864717.5369661069
860340.0949661068
811426.166966107
872734.4619661069
883714.5939661069
853349.7449661067
806189.9999661066
838793.7859661069
873926.1119661068
819579.7539661068
929634.348966107
821898.7989661067
810074.4189661068
797791.9529661068
845545.6489661068
866815.4109661069
854004.4879661067
853149.6659661068
895812.2029661068
875201.7779661068
805818.0059661069
854459.530966107
865088.8909661069
809066.9449661069
940394.1889661069
888127.3979661067
863235.2149661069
884778.6879661067
836233.2909661068
877398.2499661066
841189.8869661067
889185.1909661067
890646.805966107
890931.3199661069
898280.7309661068
849472.2229661068
831706.4239661067
894022.1289661068
849083.3069661066
869385.8759661068
885754.2319661069
849540.8919661068
840711.0979661068
827016.8839661067
861961.8559661068
892902.663966107
861459.8069661066
834210.5409661068
863290.3189661067
841392.0349661068
852012.4899661068
788563.9429661066
843193.0679661066
817797.4209661067
858186.9609661067
834136.8979661067
874103.5189661069
919503.470966107
860864.3619661068
889644.0519661068
772875.4319661066
821369.6499661068
872340.6259661068
861459.8069661066
854814.6369661067
842824.7479661067
873974.4889661067
888002.6239661069
897881.1379661069
901327.2899661066
872107.7029661068
850686.9559661068
897719.6979661067
881282.3479661068
915823.6969661068
892902.663966107
891350.0449661068
849464.5939661069
858911.3009661068
889435.4219661069
872605.8249661068
923723.8419661068
844149.1509661069
840733.5289661067
825123.703966107
844518.5969661067
895516.1909661067
861060.1439661069
950772.1119661068
834733.7699661066
905101.3249661068
871706.3939661069
932580.7339661068
843095.3199661069
844903.4569661068
884663.0839661069
817018.6909661067
852926.6089661068
882743.4179661067
851383.7019661067
944081.8189661067
829938.155966107
881126.6689661068
855959.1049661068
818769.3139661069
835937.4049661069
814810.7109661067
843381.1069661069
857230.7849661068
830952.9199661068
843065.2479661067
871473.7999661069
876708.1649661066
877682.7099661068
886391.9449661069
853065.0449661068
870464.6189661068
898612.5719661068
898808.3849661069
863952.1039661069
896015.2929661067
805577.0779661068
870912.8629661067
910449.2149661069
850939.4939661068
876886.6739661067
911323.1929661066
913128.7499661066
853958.2389661067
917815.1859661068
939158.845966107
940580.2289661069
899225.828966107
901335.8519661068
857759.1459661068
891442.2159661069
890003.1199661067
893516.7689661069
887528.791966107
871834.7739661068
881905.598966107
908097.6129661067
840584.0089661067
874999.6909661067
851790.010966107
915947.365966107
846810.1349661069
899711.9029661068
884564.0189661069
896735.2909661068
875501.0339661068
896294.6879661067
864741.2309661068
880946.4759661069
860089.9179661067
891576.3149661068
868524.7519661069
853134.2789661067
849395.9379661067
884646.5719661068
859543.1479661067
886391.9449661069
854204.9569661068
860355.7359661069
888435.3209661068
898391.3179661066
848709.9669661068
904411.280966107
865998.8349661068
878309.1539661067
830624.1349661069
922683.1369661067
815331.6789661068
879124.0179661068
852895.8509661069
936485.4079661069
870832.7869661069
886499.6999661068
919272.0849661068
896862.4669661068
875654.7839661068
853449.8189661067
836825.6739661067
905835.6209661069
884398.9579661067
912426.7359661069
855835.234966107
829311.521966107
843719.7819661067
843561.700966107
893483.0979661068
918445.3639661067
887545.4099661068
864094.0429661067
895152.7799661069
874119.6509661069
848824.220966107
843320.9259661068
945639.9879661067
863652.6029661067
913067.2819661067
888393.6979661067
869098.6499661068
867697.0899661069
859855.5049661067
844111.4699661068
839494.0729661067
908523.5059661069
856765.109966107
877219.5379661068
875428.223966107
879687.1329661068
865136.3209661068
875962.4399661068
917230.1409661069
857580.3649661068
913040.9409661067
866672.6009661069
898740.2669661068
914835.5149661067
868150.521966107
857899.1129661067
861671.538966107
890237.0829661067
837983.1719661069
847645.0409661068
910169.8869661067
899558.3509661069
896362.4459661068
855510.2419661067
844036.1179661069
848687.1199661067
869697.2449661067
867832.2759661069
863581.6979661067
861718.6049661068
873885.8019661068
869066.7469661068
854019.9049661069
845719.5819661068
911095.8019661068
893398.9319661066
846703.9889661067
812684.2899661066
887022.2549661067
846491.7749661068
940533.7129661066
872147.8529661067
880120.146966107
875137.1009661069
927592.6169661067
844390.3869661067
877983.6199661067
831347.7949661068
894089.5529661069
835014.0709661068
818187.3279661068
879279.0079661068
905559.0439661068
888776.7759661069
804052.1529661068
851836.0319661067
847417.180966107
860825.2159661069
840105.8899661067
869617.385966107
892348.1519661068
872252.2619661067
864472.7699661066
893718.845966107
907507.2219661067
875234.1209661069
886118.5299661069
886748.4599661068
872782.7109661067
898731.7529661066
931821.8769661069
907732.8709661069
961249.6189661068
882299.6739661067
818961.1189661068
877967.348966107
850396.3359661067
875258.3789661068
851391.3649661068
849449.3359661067
880488.1269661069
872364.7289661069
874579.6399661067
833717.3729661067
875371.6019661068
856648.7679661068
848260.859966107
894578.6689661068
895448.5579661068
896582.7269661068
901361.538966107
829078.5909661069
860449.5919661068
875242.2069661068
886557.7319661069
936928.4109661069
864204.4719661067
852096.9089661068
880684.5059661069
904419.9009661069
840546.6369661067
846150.9319661066
930344.1969661068
912260.1619661069
884390.7059661068
901532.8229661067
945282.8559661068
892616.9229661068
892146.6779661069
913374.703966107
867307.6649661066
879417.7289661069
906155.6179661069
884737.396966107
911017.1149661068
854043.0319661067
956987.4349661067
924343.9679661067
891861.4079661069
850694.6069661069
847166.6719661069
866093.8929661068
855572.1269661069
873732.655966107
872469.1879661067
869282.1339661067
892616.9229661068
899609.5289661067
852135.2859661069
890989.9189661068
851031.3619661068
851483.3279661068
871931.0829661067
893373.6849661067
867204.405966107
892616.9229661068
844284.8299661067
933166.6999661068
862393.7589661067
872300.4579661067
912505.6599661068
883739.3119661068
861789.2119661069
895355.578966107
942939.848966107
846370.555966107
881044.7539661068
881126.6689661068
852780.5289661067
907212.3069661066
901061.9449661069
862582.3579661066
883129.9929661069
948345.7949661068
875703.3469661067
910641.3499661067
916106.416966107
885721.1279661066
923966.4029661068
842494.2789661067
925127.0239661068
903464.1439661069
831816.2689661069
851184.5189661069
927447.7599661069
873668.1889661069
914853.1429661068
930535.4899661068
892751.3669661067
891920.1259661068
871129.1409661069
884886.0599661067
911008.3729661067
921823.5899661069
874894.6409661069
850556.9179661067
815240.109966107
817974.6069661069
840389.7089661069
866268.2189661069
841676.6999661068
909812.2419661067
862150.2709661068
845265.9899661068
817216.7769661068
813658.4369661068
877373.8759661068
872525.4449661069
860144.6319661068
818769.3139661069
856951.3209661068
864859.720966107
855185.4899661068
866910.6439661069
833717.3729661067
839069.2949661068
886989.058966107
840576.5339661068
878912.0119661067
897354.5429661067
957314.7259661069
915576.4569661068
861436.2869661069
927149.1319661068
916486.5899661069
913787.845966107
928889.2369661068
886881.1889661069
843960.7789661067
888576.8689661068
907116.9329661068
904359.5699661069
861044.4779661067
854081.5799661067
905394.9039661067
880046.5869661069
872196.038966107
899541.2929661067
881684.0829661067
900266.8229661067
882636.5509661068
877788.4119661069
876237.8909661069
925649.7799661069
897447.9269661068
935140.4479661067
909707.6169661067
867720.9429661066
836870.135966107
874143.848966107
849220.5319661067
891224.3869661067
959795.7459661069
873523.1729661068
889126.8239661069
918383.1959661068
845764.9669661068
897473.3989661068
879956.6969661068
945912.7119661069
879058.7739661068
901892.7249661067
923490.3809661069
864362.2749661068
856052.0299661069
857557.0509661068
865160.0369661069
906415.2369661068
888460.2969661069
897184.8019661068
881003.8019661068
916849.3669661067
865682.1219661068
878325.4369661068
924937.8919661068
877869.7379661067
828569.4969661068
899575.4099661068
928825.683966107
853503.7149661069
923221.146966107
871121.1289661068
909812.2419661067
894207.5679661066
937815.6439661069
918045.8569661069
846514.5069661068
913506.5179661068
941492.8639661067
892583.3179661066
856990.1249661066
884077.260966107
882809.1939661067
916937.8919661068
930626.6089661068
879368.7639661068
877902.2729661067
953860.3349661068
881274.1529661068
907489.8689661068
871457.7629661069
918791.8769661069
908662.6569661067
934616.3829661068
891400.3169661069
909943.055966107
890019.8269661067
905861.5579661068
895000.7399661068
964883.6129661067
927701.2879661068
867331.4979661067
833570.2689661069
881905.598966107
924110.2019661067
907567.9629661066
927692.2319661069
861350.058966107
865183.7549661067
941893.8519661068
875921.9469661068
904092.4829661066
897405.4779661067
929998.2419661067
901824.1509661069
907307.6999661068
878488.2979661068
895541.555966107
897159.3469661067
930262.2369661068
946091.4779661067
899140.6059661068
866767.8029661069
969510.859966107
931073.3439661069
908984.6039661069
929688.9149661066
894848.7499661066
907533.2529661066
895068.3069661066
878325.4369661068
894874.0779661068
886607.4789661069
921448.0289661067
923795.6989661069
895634.5729661067
914342.2029661068
920358.8039661068
920626.413966107
919690.4429661066
899046.8789661068
1010765.0339661068
911629.4719661067
943267.1879661067
958066.396966107
879474.8619661068
866268.2189661069
904040.8069661066
935545.3819661068
952390.038966107
848131.541966107
837663.8079661068
907116.9329661068
886151.6629661068
892633.7259661069
851605.9749661067
895144.3319661068
907819.6889661069
915806.0329661069
946948.5819661068
916875.9229661068
926362.7369661068
938945.5359661069
900788.1999661068
909672.7469661068
916424.680966107
883665.1619661069
857091.030966107
874644.2379661067
953181.9219661069
912742.5119661067
912918.0359661069
871521.9129661068
895710.6919661069
914817.8879661069
934901.3299661067
865713.7829661069
968357.3789661068
919423.3629661067
898170.1709661067
894452.1239661069
873418.4689661069
903610.3929661068
915620.5969661067
900668.4879661067
849922.578966107
929843.5529661069
913919.7759661069
904325.0979661068
913348.345966107
861044.4779661067
919913.1249661066
905015.0129661069
849197.6579661069
905127.220966107
876764.9559661068
896557.3049661068
858895.7109661067
839263.0009661068
884382.4549661067
864196.5829661067
907368.4149661066
880373.6119661068
894291.8829661068
909298.0619661068
898995.7619661067
872678.1789661068
902072.7819661067
936107.3329661067
914553.558966107
930544.6009661069
853804.109966107
886043.990966107
887105.2549661067
872099.6729661068
883023.0349661068
867196.4639661068
894747.450966107
894511.1739661067
892440.5239661068
894258.1549661069
894806.538966107
894241.291966107
909481.010966107
934846.1659661068
900198.4889661067
927230.5569661066
897515.8549661068
870192.6899661068
848184.7859661069
885737.6799661068
925090.9929661069
903464.1439661069
866672.6009661069
828431.4189661068
868596.4489661069
873531.2289661069
901644.1919661069
869361.9329661068
884101.9989661069
879964.8679661069
891207.6349661069
930708.6309661069
862283.7799661069
870752.7249661067
876327.0429661067
857704.7269661068
846211.5069661068
852857.4069661067
866315.7739661068
895313.3219661068
909237.0949661068
954329.0849661068
922038.3299661067
851230.4759661069
842194.0709661068
872043.4689661069
855224.1379661069
913480.1529661068
887985.9899661068
884159.7249661067
887769.8029661069
863447.7969661069
856075.2649661067
863999.4119661069
860590.413966107
869960.8819661068
876472.9669661068
895085.1999661068
893845.1899661068
904609.5639661069
896006.828966107
888293.8169661069
867315.6089661068
864488.5579661068
917859.5369661069
866617.075966107
877390.1249661066
860684.3199661069
919672.6329661068
878708.2529661066
876505.4009661069
920822.7569661068
885861.8349661068
928245.0189661069
901781.2969661069
912391.6629661068
890103.3749661066
933203.3469661067
935122.0499661069
897592.2849661068
890471.1659661068
846901.1379661069
873434.5749661068
894519.609966107
897040.5719661068
952046.970966107
920109.1719661069
873901.9249661069
919450.0649661068
856052.0299661069
988000.1019661068
924388.9359661068
930025.5449661068
911480.6829661068
928027.4519661067
865302.3629661067
909332.9039661067
940161.7399661068
911769.5519661068
914113.3409661069
870368.6259661068
899626.5899661069
907732.8709661069
916247.8409661069
926362.7369661068
855386.4989661069
889343.6549661069
945903.305966107
910012.8389661068
846832.8839661067
893407.3479661068
868381.3929661068
905671.3829661068
842104.0489661067
892289.3799661067
876773.0699661069
850296.9569661068
871425.6919661069
842862.3179661066
830996.7769661068
875517.2159661069
822113.5069661068
846605.4479661067
813497.0909661069
881544.6649661066
843742.3699661067
876270.3079661068
869793.0949661068
872324.558966107
843764.9589661069
878211.4689661069
875865.2629661069
890630.075966107
850381.0449661068
910519.0729661067
891593.0809661068
843576.7539661068
891291.3999661068
851736.325966107
874668.4639661068
857075.5059661069
892692.5429661067
905386.2669661068
903137.3999661068
889193.5299661069
928480.828966107
916336.2529661066
888851.7639661068
882891.4289661068
885820.4459661068
891341.666966107
901807.0089661067
919645.9189661068
852350.2619661067
903816.9419661069
888460.2969661069
911988.510966107
899669.2449661067
867236.1749661069
882998.3559661068
951361.5579661068
865476.3789661068
961336.9879661067
901019.1619661069
893331.609966107
927339.1459661068
835050.9659661069
929916.3419661068
889527.2079661067
858934.6869661068
868731.9079661069
859153.0119661067
912225.1009661069
854467.2469661068
906969.575966107
876059.6389661068
883665.1619661069
948989.1059661068
946364.4569661068
841489.3999661068
980649.5879661066
873644.0169661068
868277.8849661069
894992.2939661068
922109.9319661066
881421.6849661067
894494.3019661068
875873.359966107
891257.8929661068
888027.575966107
900642.8389661068
868612.3829661068
904238.930966107
916079.9049661069
870424.6189661068
943913.1619661069
923104.5259661069
903498.5509661068
849434.078966107
872670.1389661068
912049.8369661069
870056.7879661068
897082.9879661067
907299.0269661068
887304.5179661068
847470.3379661066
884861.2799661069
895871.4279661069
917327.5979661068
861954.0069661068
809261.3019661068
897957.6289661068
918747.4379661067
914544.7499661066
880152.8449661068
901121.848966107
885894.9489661069
866720.1989661069
868684.0939661069
907941.2599661069
946044.4279661069
906484.4939661068
896684.430966107
898723.2389661067
931274.0549661068
919574.6899661068
854706.530966107
890621.7109661067
919521.2749661068
893786.2249661067
915399.9359661068
903403.9369661068
870000.8399661069
878276.5899661069
927936.828966107
880889.1569661067
859394.8559661068
910632.6149661068
953134.1819661066
917637.8229661067
929770.7759661069
904359.5699661069
903154.5909661069
907637.3909661069
893803.0719661068
924658.8349661068
918587.4919661067
935563.7959661067
847090.788966107
856664.2789661067
878740.8479661068
823727.3029661069
906146.9669661068
871754.5319661067
905922.0849661068
878374.288966107
852888.1619661069
885530.828966107
917088.4219661069
900300.9939661068
871185.2299661068
909324.1929661066
928861.9989661069
859043.8359661067
890772.3049661068
858989.2579661068
914588.7939661068
887337.7369661068
883269.8999661068
897558.3149661068
892247.4039661067
867935.680966107
860074.2859661069
890446.078966107
902956.9289661068
880749.9839661068
880439.0459661067
893845.1899661068
863676.2399661068
876602.7159661069
852603.760966107
896794.635966107
860942.663966107
828169.9199661068
852043.1859661068
903034.2649661067
881544.6649661066
836151.9019661068
841526.8529661067
902364.4499661068
922539.7699661066
921734.1439661069
874830.0079661068
855835.234966107
872035.4409661067
849434.078966107
857969.1119661068
901532.8229661067
882340.7429661069
866276.1449661066
845160.2199661068
845417.1349661069
844865.7109661067
881979.4619661069
900976.3829661068
824849.8199661069
869505.6079661066
812782.3029661069
812327.4369661068
835745.1879661067
857254.0819661068
830353.990966107
853449.8189661067
816686.3999661068
814859.9639661068
849052.8179661066
837018.3749661066
887927.7759661069
825895.8549661068
849136.666966107
884712.6249661066
879213.7429661069
875403.9569661068
867148.8139661069
837359.5179661068
866490.1869661068
882316.1009661069
886126.8129661067
873474.8449661068
870720.703966107
932480.0929661067
906856.9229661068
915770.7059661068
884786.9459661068
900420.6109661069
864023.0679661066
858599.6109661069
887088.6539661067
908323.5479661068
861718.6049661068
887819.6829661068
963116.8579661066
904764.8009661068
942556.6759661068
860762.5899661069
908062.8629661067
899080.9589661069
857976.8909661069
920769.200966107
882990.1299661067
886143.3789661068
875824.7789661067
888310.4619661069
898034.1329661068
890170.223966107
847987.0549661068
902767.9399661068
879532.0019661069
882685.8709661069
836736.7649661067
898970.2069661068
881298.7379661067
878398.7169661068
906103.7119661069
935775.609966107
859004.8509661069
894283.4499661068
855146.8449661068
952008.8669661067
916521.970966107
906259.4489661069
923454.4749661067
883311.0569661066
933652.4969661068
882669.4299661068
921752.0319661067
880643.5859661067
866252.3689661068
890462.8029661069
823073.8719661068
827654.655966107
852173.666966107
920305.2999661069
910781.1339661067
834814.8909661069
799226.1129661067
865753.3629661067
889226.8869661067
891174.1339661067
904945.9759661069
914747.3849661069
900283.9079661069
889218.5469661069
833055.8009661068
887711.615966107
884365.9529661068
858771.0129661069
894806.538966107
937214.7339661068
840173.0939661069
886466.541966107
850916.5299661069
944925.9869661068
919120.8559661068
871794.6509661069
896565.7789661067
896981.1959661068
859355.8399661069
895879.8899661067
860121.1819661066
903412.5369661069
856889.2419661067
842599.4009661069
897312.1019661068
871666.2829661069
874692.6919661069
918196.7419661067
929434.3269661067
912997.0429661067
878244.0279661068
896260.8129661067
932205.7259661069
891836.2459661069
909759.9269661068
848405.4369661068
851521.6509661069
819145.9029661068
865650.4629661066
881897.3929661068
890270.5159661069
902776.5289661067
844911.0069661068
837827.1739661067
887686.680966107
921197.8209661068
886748.4599661068
900668.4879661067
874587.7139661068
882217.5459661067
900976.3829661068
875946.2429661069
916955.598966107
910903.4799661068
878806.0459661067
851935.760966107
901498.5609661068
827770.7179661067
903507.1539661067
853757.8819661068
873837.433966107
881192.2109661067
889043.4549661067
905161.7529661066
864023.0679661066
874539.2709661068
878040.5709661068
899549.8219661068
892642.1279661066
924200.0979661068
895956.0489661067
871057.0369661069
840412.1239661069
873732.655966107
913761.4639661068
900232.6549661069
902055.6299661067
863534.433966107
905749.1729661068
907481.1929661066
930307.7679661068
890889.4689661069
875428.223966107
888144.0369661069
917354.180966107
906449.8639661067
862024.6519661068
845379.3439661069
858786.598966107
829479.0199661066
833246.8169661069
863739.2799661069
858763.220966107
855200.9489661069
856268.9319661066
836255.4899661068
890872.7289661069
885514.2849661068
938065.473966107
864314.9279661069
903034.2649661067
843998.4469661068
867085.2899661066
863125.0269661068
930927.4249661069
835981.7749661068
880218.2459661069
906095.0609661068
890855.990966107
909315.4829661066
854521.2679661068
864725.4349661067
849662.9959661069
914113.3409661069
880692.6899661068
901190.3189661067
859355.8399661069
880103.7999661069
921796.7549661067
928444.5429661067
904480.2399661068
915867.8609661069
916327.4109661069
894275.0179661068
873136.6929661066
895617.6589661068
878854.9499661068
906017.2139661068
824669.7299661068
878594.1889661069
953162.8249661068
863857.5029661066
978293.4019661068
889936.2949661068
903163.1869661068
813342.8179661066
937057.6969661068
897049.0549661068
856811.655966107
909995.3919661068
885969.4639661068
864362.2749661068
864630.6689661068
861169.8189661067
857937.9999661066
821448.2649661067
838220.9929661069
890956.4329661068
911717.0169661068
841766.6329661068
903816.9419661069
893070.8299661067
826734.5399661066
832050.6979661067
840053.6279661066
876902.905966107
831618.5689661067
847629.8469661067
873490.953966107
828947.6229661067
871177.2169661068
871000.9639661068
823842.2969661069
846794.9699661068
852058.5349661068
855146.8449661068
932315.453966107
872332.5919661068
893398.9319661066
878879.4039661067
903928.8609661069
860261.8989661068
923607.0969661067
927882.4629661066
860989.6519661068
854305.2259661069
860653.0159661069
888785.1069661069
873998.6789661068
928743.984966107
848405.4369661068
861718.6049661068
898476.4039661067
898902.0639661069
888618.5089661067
915567.6289661068
899515.7069661068
885770.7839661068
871153.1789661068
891031.7789661067
890554.7959661067
867355.3319661068
905896.1439661069
874676.5399661066
886947.5669661069
898995.7619661067
850533.973966107
855131.3879661069
884811.7229661068
900745.4419661069
925649.7799661069
928898.3169661069
911305.6979661067
894097.9809661068
884770.4289661068
910169.8869661067
878618.6289661068
920349.885966107
916274.3629661067
875444.4029661068
836159.2999661069
853742.473966107
889010.1109661069
851077.3029661069
863762.9219661069
901387.2279661067
919450.0649661068
917283.2969661069
905135.8539661069
885646.6539661067
907151.6129661067
889060.1269661069
921519.541966107
925397.3429661067
853526.8149661068
923966.4029661068
833665.8809661069
876846.0979661068
888202.2789661067
821626.990966107
859511.9239661067
888476.9479661067
881618.4689661069
834859.1449661066
893323.1949661069
860817.3879661069
862378.0459661067
888193.9589661069
955997.2649661067
851498.6569661067
866894.7699661066
849403.5659661067
918800.7649661067
852811.2789661067
833893.9649661069
871217.2849661068
895406.291966107
896972.7139661068
854444.0979661068
846711.5699661069
846029.8079661068
927674.1179661069
860387.0189661069
884448.4699661068
898927.6169661067
891869.7959661067
866173.1239661069
901935.5899661069
890763.9379661067
877520.1389661068
912374.1269661069
912461.8119661068
906060.4609661067
898799.8699661067
890839.2519661069
882874.9809661068
887578.6459661068
870184.6949661069
865254.9159661068
915832.5299661069
924973.9109661069
884126.7379661067
923696.8979661067
898399.825966107
888302.1399661067
877122.0889661068
899473.0659661067
926209.2249661067
867283.8339661069
855301.4449661069
842727.0829661067
897269.6649661066
885522.5569661066
902252.9079661069
929879.9459661068
859668.0639661069
892482.5179661068
848207.6069661069
914306.9859661069
921394.4019661068
861365.7359661069
874103.5189661069
866133.5069661068
901147.5239661068
922772.7619661067
881413.4869661068
900377.8869661067
904178.6229661067
862111.010966107
913954.9639661068
888560.2139661068
896243.8759661068
929998.2419661067
894283.4499661068
924182.1179661069
929188.9589661069
916920.1859661068
886085.3999661068
924451.8989661068
896184.6029661067
897626.2589661067
856842.6889661069
885324.0729661067
880971.0439661068
908158.430966107
833401.1609661069
909515.865966107
912409.1989661069
896379.3869661067
899643.6509661069
918045.8569661069
924011.3359661067
930325.9819661069
883821.7159661069
906216.1829661068
877024.6609661069
919734.970966107
891945.2929661067
916292.0449661068
871105.1049661068
836603.4349661067
884737.396966107
920581.8009661068
822392.791966107
895744.5259661069
863022.7339661068
904290.6289661068
901138.9649661069
902579.0289661067
913374.703966107
912198.8079661068
871939.1089661068
852043.1859661068
919441.163966107
854482.680966107
885175.2669661068
831194.1889661069
894485.865966107
870368.6259661068
836166.6989661069
881315.1289661068
903825.5499661069
848085.9089661068
882809.1939661067
868883.3519661068
880103.7999661069
916362.7789661067
903765.2959661067
887636.8159661067
885084.3529661067
845886.0169661068
922109.9319661066
866720.1989661069
887454.021966107
827190.7269661068
883846.4399661068
868301.7689661069
897889.635966107
864780.723966107
920626.413966107
906813.6019661068
931182.8119661068
872790.7529661066
879140.3299661067
834475.760966107
893845.1899661068
835331.473966107
835375.780966107
845991.9639661068
880471.7659661069
898136.1569661067
851552.3129661067
858638.5599661067
859777.3949661066
864291.2569661068
906856.9229661068
927447.7599661069
942818.3219661068
890705.3679661069
893054.010966107
862747.4479661067
878195.1899661068
868708.0009661068
882209.3349661068
906536.4429661066
892247.4039661067
848397.8269661067
904471.6189661068
880185.5439661068
915832.5299661069
905567.683966107
901344.413966107
904506.1019661068
904954.6049661068
870936.8889661068
871024.9939661068
898799.8699661067
893643.0569661066
880087.4529661068
858342.6319661068
896769.200966107
828605.8399661069
898102.146966107
952037.4449661069
900677.0379661068
915399.9359661068
905896.1439661069
836870.135966107
841714.1699661068
863550.1879661067
867180.5799661067
902845.2449661067
878520.8769661069
887553.7189661069
913726.2909661068
887919.4599661068
910711.2369661068
883236.9769661068
892171.8579661066
909716.3349661068
882628.3309661068
914210.1539661067
904316.4809661068
843606.8609661069
938778.663966107
903670.6269661069
850679.305966107
866712.2659661069
840935.4639661068
848847.0749661068
878333.5779661068
889735.8799661067
912944.3699661067
883376.9159661068
859176.4109661069
896692.9069661067
839911.8049661068
814620.7899661066
899370.7449661067
899404.8499661067
889952.9999661066
882965.4529661068
908471.3349661068
869282.1339661067
806272.7099661068
843742.3699661067
852649.8679661069
856361.9229661068
858412.7029661068
909141.3069661066
888593.5239661068
855649.4959661069
911331.9409661067
858233.655966107
902999.8919661068
953936.8349661068
862527.3409661069
892331.359966107
873112.5489661067
843998.4469661068
882529.7089661069
891199.2599661069
868684.0939661069
901884.1529661068
908332.2399661068
899831.3679661069
939910.8209661068
887969.3559661068
911638.2259661069
983940.5059661069
867021.7739661068
872099.6729661068
955402.203966107
888951.7659661069
871393.6229661067
841796.6149661068
890630.075966107
897006.6419661068
858864.5329661069
826394.5289661067
840322.4719661067
920688.8779661066
780271.1259661068
852995.8209661068
834947.666966107
854644.7679661068
782164.2949661068
833997.010966107
832681.3629661067
849540.8919661068
872332.5919661068
821448.2649661067
889978.058966107
879319.8039661068
908367.0099661069
844201.9099661068
891350.0449661068
849655.3629661067
890253.7989661067
847994.6589661068
898799.8699661067
880357.2559661069
855757.8339661069
912330.2909661068
875064.348966107
868078.896966107
830835.9899661068
954520.5409661068
905256.7259661069
911139.521966107
912944.3699661067
906250.7949661068
864236.0279661068
864701.740966107
922763.7989661067
959167.0659661067
889911.2379661067
887744.8649661068
891450.595966107
907897.8379661066
871923.055966107
906900.2479661067
928136.2229661068
876416.2129661066
871778.6029661067
894266.5859661067
918347.6749661069
893020.3739661069
933845.1189661068
911384.4329661068
916575.0469661069
933322.4679661067
954558.8419661068
920474.7489661069
948232.3569661069
917912.7639661068
891015.0349661068
845810.3569661069
872621.9019661068
833673.2369661068
903060.0469661069
893474.680966107
850319.8889661068
883937.1049661068
847136.3169661069
889460.4529661068
890713.734966107
866474.328966107
879140.3299661067
919895.305966107
926137.0019661069
915761.8749661066
919645.9189661068
889160.1759661068
892827.0089661067
875808.5859661067
876067.7399661068
909855.8429661067
908019.4299661068
876537.8369661069
861632.3219661068
912935.5919661068
846825.3009661068
875840.9719661067
911541.9429661066
870312.6389661068
883228.7459661069
906138.3159661067
873797.1319661068
894781.2149661069
948289.0729661067
885133.9399661068
900420.6109661069
881864.5689661067
850993.0809661068
840135.7569661068
879507.5129661069
907663.4289661068
877170.8109661068
927393.4499661068
946213.8279661068
896718.3369661069
928816.6059661068
875598.1329661068
916805.1109661069
868102.7709661068
874321.3419661068
877065.2539661068
908810.5509661068
927013.4529661068
877211.416966107
891785.9249661069
883920.6189661068
844631.7559661069
896955.7509661068
901609.9209661067
848709.9669661068
907212.3069661066
883615.7359661069
835464.4099661068
909446.1579661069
847280.521966107
857564.8219661068
846552.396966107
884217.4599661068
876578.3849661069
882160.0659661067
988512.4149661066
892272.5889661068
903541.5639661069
865967.1539661067
889360.3379661066
896167.6689661068
913023.3809661069
971538.3959661068
867085.2899661066
926453.0609661068
941865.8649661068
913146.3139661069
892818.6039661069
889952.9999661066
894663.0519661068
898425.3509661069
905343.0819661068
848101.1199661067
897643.2459661069
893474.680966107
891978.8509661069
920831.683966107
895161.2279661067
886043.990966107
916362.7789661067
877503.8849661069
899942.3269661067
881790.7249661067
953095.9929661069
827886.8109661068
832468.5929661067
836544.1899661068
835981.7749661068
849251.0319661067
878985.3869661067
897915.1319661068
862008.9519661067
795354.5749661068
824712.9449661069
910117.5319661067
852388.6609661069
879238.2159661069
846908.7229661068
826828.6339661067
884167.9729661068
835183.8149661068
905948.0269661068
835900.4329661068
[truncated: 3,892,313 more chars]
