# Supplementary material for: Comprehensive view of microscopic interactions between DNA-coated colloids
Source: Nat Commun. 2022 Apr 28;13:2304. doi: 10.1038/s41467-022-29853-w (PMC9051097; doi:10.1038/s41467-022-29853-w)
Supplement: Supplementary file 2 — Source data files [file 41467_2022_29853_MOESM2_ESM.zip › Fig1_Fig2_60.5C_A6B6.txt]

original data is:/Volumes/GoogleDrive/Shared drives/PineGroup/Fan/TIRM/Data files/2020.1.18/p2/p2-90set-DV1000-5um0.3%A6.txt
61853.83938653709
63316.68638653704
62868.95838653704
53633.986386537086
49070.51338653709
40607.05038653698
35418.53938653704
34253.89938653703
27724.60038653703
27884.135386537062
21297.54138653702
31426.31738653709
38590.48738653702
38329.42238653707
41413.941386537044
41834.79038653709
55069.16738653707
67752.614386537
61795.1533865371
91174.70438653708
99587.249386537
84748.30038653698
72147.81638653704
70556.35038653703
64666.99338653707
73053.59838653705
84586.61138653709
99625.98638653709
86837.90038653708
88192.17538653698
79856.10938653711
96632.75238653703
110167.90238653705
119939.52538653708
126234.28438653704
125918.29738653707
112167.04438653705
121988.08938653709
125992.0453865371
119104.097386537
101065.92838653701
98806.66138653702
88837.68838653702
78831.47138653707
81544.88338653708
82559.36538653704
68725.76438653702
71264.95138653705
74305.21538653702
67539.01038653706
60051.20738653699
52276.14038653707
53937.546386537026
43045.24238653702
38042.844386537094
59454.681386537035
81723.48138653708
103603.575386537
105378.87538653705
134554.20938653708
163940.01738653705
166327.03938653704
184601.97638653696
200182.09438653698
205214.357386537
208236.56138653716
195486.631386537
235325.5853865369
228201.21738653712
248393.73538653704
271843.75538653706
285685.69438653707
266022.33338653704
265692.5113865371
285957.087386537
244568.06438653718
225450.489386537
208953.68238653697
188466.71738653712
199025.15438653703
164203.78738653706
159166.82338653703
145329.413386537
152143.22838653706
117342.56138653704
82132.869386537
86153.09838653705
96554.24238653702
88106.88838653709
96236.42738653708
93245.77738653705
102966.32638653705
118432.989386537
134488.80238653708
133479.94438653707
152308.04438653705
183403.8183865369
173148.66038653709
172304.28738653706
146470.0183865371
131536.01238653704
139174.34138653707
130905.59538653702
95121.717386537
79825.09038653702
91835.25338653708
60121.228386537055
47000.13138653699
61837.01838653709
84296.97538653703
96393.15038653708
124709.43838653702
120074.14538653707
117559.717386537
142941.3393865371
150936.17538653698
130229.64938653703
136287.79238653707
145376.259386537
166661.504386537
198877.85138653696
182971.79938653705
209617.45838653704
188555.62038653705
164084.26438653702
160262.69438653707
166953.21338653704
168547.49438653712
177219.68938653707
143242.8223865371
122626.49438653712
169892.57338653703
175691.72738653712
202079.02138653712
218002.36238653713
215551.44938653696
221018.29838653712
240826.57938653708
235570.1933865369
249454.52938653703
261406.09538653714
237383.24038653716
241488.84238653712
253520.04638653703
263611.5283865371
316842.553386537
294332.1633865371
265316.88238653715
307662.063386537
306677.32138653693
310881.0283865371
291372.25738653715
316687.38538653695
325666.82138653693
315585.31138653716
339233.30838653713
345939.2413865371
374712.5793865371
389028.86238653713
381867.8493865371
427826.55938653706
406907.11138653697
457880.75538653706
438408.85038653703
439938.94438653707
407975.803386537
407740.8833865371
460961.067386537
420395.323386537
427771.23538653704
434441.5353865371
431617.428386537
427646.36338653706
413340.80838653713
456348.02938653703
460326.749386537
460562.857386537
433500.9063865371
455860.3963865371
482821.898386537
454829.69138653704
432672.10138653696
413144.48338653694
422561.58638653706
402797.4473865371
371555.533386537
380975.4233865371
397548.9943865369
408862.864386537
394588.91938653693
394696.52038653695
348082.43338653713
322942.47038653714
293642.34138653695
302229.4473865371
268452.955386537
304306.303386537
314190.263386537
311399.0623865371
318861.12238653714
314710.97638653696
299783.6633865371
286003.5523865371
299766.32638653705
326966.93338653713
326875.93338653713
328793.621386537
345894.006386537
365653.59538653714
369811.1023865371
391382.381386537
387321.49538653705
419667.9263865369
400148.7643865369
386708.2303865369
387604.75738653715
406073.57638653705
420712.53038653696
442217.24538653705
417039.425386537
435101.7003865371
426591.47838653706
411379.42938653694
413737.36238653713
425973.104386537
395838.310386537
410776.93438653706
467716.94438653707
458586.313386537
441213.756386537
440434.34338653705
427678.46638653695
418837.04438653693
427789.080386537
385866.570386537
408797.74538653705
410433.688386537
378052.28238653706
378280.2303865369
386647.15738653706
388163.749386537
396400.2513865371
398051.0923865371
394267.98838653706
399961.813386537
380662.45338653715
412256.7313865371
392980.52238653705
378196.8023865371
379196.215386537
371786.34338653705
355829.0483865371
335752.81938653707
343877.685386537
348199.9403865371
298977.0453865371
260367.8353865369
258879.47738653712
255086.84138653695
266427.948386537
256726.61538653716
240255.72638653696
283321.42438653705
280022.27438653714
243449.97338653717
245064.66738653707
264286.955386537
292711.168386537
299975.37738653703
338266.25338653696
330521.651386537
333120.124386537
319530.921386537
324253.05738653697
309708.40538653696
311228.68438653706
345837.1903865371
345153.40738653706
348152.9273865371
328158.8023865371
383013.9643865371
365300.8323865371
377577.823386537
401785.8923865369
411156.989386537
416475.800386537
410546.94438653707
402874.86538653716
426215.63038653706
408102.28738653695
413111.22638653696
371763.5173865369
340705.71838653705
352827.07138653693
372239.4133865371
386471.31938653707
373963.73838653706
378230.16938653693
365634.124386537
344531.0273865372
339568.080386537
309109.3143865372
305363.7673865369
355605.6293865371
398352.04138653714
406324.23838653706
448796.24738653714
430430.5753865371
421327.63538653695
406036.6463865371
374129.58338653704
365903.0213865371
355007.9743865371
361228.5513865369
385662.52038653695
401663.34338653705
448548.61238653713
457972.9273865371
441023.86138653697
465218.5553865371
488415.18338653713
528561.380386537
534617.617386537
500896.5723865371
521459.452386537
477191.84838653717
472357.2713865371
464075.18438653706
479631.12238653714
481927.61338653706
521720.6263865371
568345.5593865371
553492.5043865371
547927.9433865369
522297.21138653706
492156.5823865371
534634.425386537
541806.729386537
537459.255386537
547998.607386537
568443.8353865369
553231.228386537
565074.577386537
570595.4573865371
553504.523386537
581628.262386537
594874.380386537
562241.1633865371
570902.347386537
569928.483386537
547510.229386537
523325.43638653716
504211.6593865369
495953.982386537
510098.7613865371
544467.5003865369
579507.350386537
562287.6863865372
568424.8113865372
567093.1693865372
570633.800386537
578911.289386537
576258.925386537
532463.8513865372
542362.733386537
540531.992386537
565714.424386537
502812.00538653706
531908.736386537
521230.47538653703
533884.705386537
494444.67938653694
519007.23738653713
525597.120386537
469580.067386537
508757.1393865369
531338.1893865372
531371.3903865371
553126.1863865372
532455.5153865371
600604.877386537
562650.834386537
582836.3043865369
576206.7803865372
607562.8043865369
587906.1423865369
576294.7803865372
572056.1583865372
613965.8633865371
574614.4293865369
646699.4933865372
639838.651386537
668602.1903865369
722853.299386537
647618.074386537
672887.9843865371
647766.6123865371
655506.0793865368
689572.9173865368
667451.6393865369
652669.483386537
691968.9053865372
620923.0893865371
597716.9983865371
594627.7303865369
621473.0303865372
649247.485386537
630454.5533865372
669783.2343865371
703648.7063865372
705781.233386537
661405.1193865369
700507.979386537
688315.874386537
674944.0953865371
700068.5043865371
715319.1763865369
709504.9943865369
746946.7643865369
730748.9433865369
713564.3633865371
708752.130386537
712027.8883865372
757392.745386537
743770.6163865371
726865.4053865372
721245.547386537
747392.505386537
758174.0423865368
750961.1393865369
742230.7303865372
769793.239386537
759804.1233865371
757488.904386537
795406.9773865369
771644.3353865371
792199.2263865372
743776.0693865371
791006.111386537
823043.9843865371
824504.1893865372
784499.0133865372
853007.8323865369
845988.9613865371
791345.749386537
824396.841386537
824759.255386537
759212.617386537
849266.5313865369
787582.9703865371
845431.0583865371
822355.880386537
787216.0083865371
781559.7613865369
773356.9303865371
844324.509386537
791117.233386537
763959.2923865368
802288.817386537
801102.9233865371
808929.8223865371
781096.1103865373
754177.1503865371
747386.999386537
749767.787386537
762127.9133865371
765233.2603865372
758979.681386537
764120.4633865369
717513.5483865371
735324.0283865371
716859.8883865372
721158.432386537
768602.9703865371
734089.8753865369
736605.145386537
741265.466386537
770787.969386537
794752.1193865369
735638.5533865372
741606.8153865371
703746.2443865369
745766.2173865371
747398.012386537
734972.5073865372
729152.799386537
792998.719386537
729220.912386537
736931.479386537
717315.8033865372
752253.1493865371
747139.3033865372
727741.0503865372
697754.7603865372
694961.435386537
671562.7073865371
679621.526386537
638693.377386537
647222.3093865371
642567.7343865371
611354.5813865372
594464.5683865369
620722.3213865369
605610.7803865372
603156.3093865371
596082.816386537
619279.1393865369
599430.824386537
609940.3323865371
554911.340386537
577120.7003865371
564692.620386537
573589.0003865369
536360.111386537
566739.968386537
580693.266386537
561231.975386537
590637.262386537
582010.4273865371
572287.485386537
575487.4963865372
583433.8713865372
564392.431386537
557521.0343865369
571523.5383865371
575760.675386537
618530.003386537
576373.026386537
546893.6593865369
555788.5923865371
533396.2953865369
552691.445386537
596848.043386537
572406.435386537
605013.2543865371
592107.110386537
629751.9813865371
622831.2213865371
644653.503386537
687272.6363865369
672959.2883865371
695751.7783865371
680304.181386537
671962.404386537
634362.9613865371
686306.7653865371
649737.091386537
668791.4033865371
675945.4273865371
687026.2653865371
711753.327386537
713489.1363865369
694690.469386537
674890.296386537
693954.708386537
696931.1293865371
694002.1293865371
730296.6893865372
720764.114386537
735846.608386537
709197.7103865371
689016.2573865372
733569.8043865369
666462.381386537
701238.4473865371
620007.4393865372
618842.235386537
635024.4053865372
601467.145386537
603038.3993865371
634007.070386537
625927.445386537
609830.6933865369
635218.7463865372
598127.8353865369
639520.7743865371
568713.478386537
603052.6893865372
569403.0353865371
597040.5343865369
641606.8523865369
677514.0423865368
669143.7143865371
708282.4073865371
683011.942386537
669165.7463865372
752554.5183865371
705884.2753865371
687188.9433865369
689849.2443865369
721414.7153865373
693627.681386537
694842.5643865372
664245.151386537
659358.4713865371
675240.1423865369
676026.3833865371
690243.0443865372
672767.691386537
711828.1863865372
722426.259386537
699634.4033865371
695828.0513865369
685598.037386537
677094.1253865369
661400.8153865369
684507.7243865369
735350.672386537
701834.600386537
688064.087386537
711668.506386537
712497.631386537
731612.9473865371
698647.6423865369
684373.986386537
738868.7133865369
747607.3123865369
695232.614386537
710682.0893865371
682122.212386537
707591.326386537
708267.584386537
754670.9303865371
715465.3833865371
685167.962386537
687924.286386537
667048.5753865371
646083.091386537
680801.1123865371
706778.5793865368
725244.8253865371
663676.9133865371
680381.6363865369
640681.154386537
580729.6803865371
573234.0353865371
583233.431386537
572673.451386537
577703.216386537
544700.1193865369
502547.354386537
590709.209386537
623292.9203865369
643987.999386537
623319.651386537
646214.4913865371
671793.584386537
664992.7263865372
668879.4463865369
661005.083386537
662435.414386537
651264.6193865369
643051.2973865372
725358.858386537
743966.9643865371
724344.198386537
725867.2633865372
733437.252386537
724726.948386537
727219.577386537
698167.3123865369
724866.701386537
741460.4843865371
760636.0753865371
758996.7213865371
760385.1573865371
695423.0423865368
755373.442386537
736674.6673865368
709986.2843865369
706051.1703865371
723126.2543865371
706282.0083865371
742621.894386537
665171.1783865372
728990.4293865369
696610.826386537
689240.6833865371
710612.4473865371
717924.5993865369
798980.9643865371
773746.4203865371
770547.826386537
740810.826386537
738605.1633865371
774769.2313865371
728880.478386537
756404.299386537
768230.316386537
734924.5993865369
809783.1063865371
766853.4943865369
772561.4763865372
767642.9613865371
741753.205386537
760807.2513865371
781354.9643865371
789435.253386537
764615.918386537
781867.1593865369
808129.8993865371
829418.486386537
817492.2313865371
770044.6023865369
754536.198386537
745749.7713865371
724323.5213865371
727042.4473865371
714272.2833865372
721476.2503865369
710199.8493865369
702718.5883865369
729970.995386537
702611.6133865371
774148.1253865369
774899.495386537
735718.560386537
710070.701386537
662405.1923865372
727960.2943865372
735409.296386537
800944.6493865371
801280.266386537
790136.742386537
721696.8393865371
745371.7113865371
774408.276386537
783208.087386537
847511.0643865372
861674.7443865369
828313.0533865372
801768.3653865372
828008.395386537
815590.5183865371
798760.577386537
824665.2653865371
841770.1873865369
807807.8003865372
875890.8043865369
818952.516386537
834007.3853865372
824202.344386537
858431.252386537
864713.995386537
827717.4873865371
862048.887386537
932073.0043865371
894427.6253865369
871277.384386537
894546.2103865371
858416.6973865371
900339.8033865372
890124.7313865371
831849.992386537
870895.1393865369
880438.7633865372
855161.682386537
864256.364386537
864965.161386537
936291.739386537
846986.556386537
870535.6873865369
912115.3563865371
929367.066386537
877211.451386537
900355.823386537
904209.3113865372
862247.0953865371
888390.2603865372
934915.7953865371
904613.468386537
903773.2303865372
848206.6903865371
885716.003386537
926354.435386537
965779.3393865371
898006.955386537
946995.252386537
905633.556386537
883219.7033865371
921880.5443865372
885964.0883865369
903297.2543865371
889092.604386537
900227.6763865369
813312.3523865369
845741.6973865371
822990.4983865371
875746.8383865369
816530.3893865369
795207.286386537
862915.806386537
850043.540386537
867484.921386537
868638.5443865372
829764.9673865371
835886.2573865372
812119.483386537
839307.8683865372
879115.962386537
922813.9273865371
882172.8593865371
921485.9003865371
903773.2303865372
918365.948386537
938742.1363865369
945172.191386537
870752.8203865372
929879.6363865369
917142.198386537
922527.824386537
916062.701386537
931129.2673865369
893756.2413865371
910039.8883865372
862136.968386537
849216.6803865371
899875.459386537
851143.7753865371
903369.8283865371
903305.3183865369
886235.5903865373
866141.6843865371
911080.5353865371
900227.6763865369
910048.073386537
876140.9643865371
899851.4543865368
870752.8203865372
895155.4443865371
884786.9293865369
906672.208386537
913259.691386537
884469.9453865372
891716.7313865371
880262.668386537
855819.3763865371
833245.877386537
910604.982386537
878383.6473865368
875951.4363865372
899395.6103865373
854786.3143865372
857159.5893865371
912394.999386537
888834.948386537
903853.9543865368
871562.414386537
900371.844386537
882726.7603865372
904298.1943865371
826792.0133865372
871997.8223865371
843782.8723865369
845120.648386537
808761.9643865371
936127.103386537
930735.1833865371
838397.7743865371
929777.076386537
921032.8993865371
871705.0003865369
845649.894386537
908740.3973865368
913680.2803865372
896233.536386537
860093.7543865371
893811.4933865372
870004.5443865372
899675.459386537
921326.4603865371
909827.137386537
918699.509386537
885964.0883865369
876869.5213865371
880622.5893865371
894190.5503865372
888554.040386537
906339.2543865371
919133.5043865371
913985.6573865371
898533.1783865372
890618.188386537
889412.931386537
905471.483386537
882488.1893865372
892542.4303865371
930700.931386537
925269.9533865371
916427.7833865372
883967.877386537
915225.7783865371
835831.0783865371
887447.755386537
878398.891386537
890054.2823865371
904953.2403865372
878543.736386537
876611.3513865372
842666.6353865372
865127.759386537
900363.834386537
861601.421386537
913738.0383865371
874702.6153865372
901237.8323865369
873171.093386537
881397.0383865371
886903.4233865371
870475.807386537
860634.7313865371
901864.3113865372
865135.151386537
847312.5253865371
906347.3723865369
861103.1573865371
906339.2543865371
898509.245386537
855118.354386537
916710.093386537
894048.3663865371
887331.056386537
834392.1023865369
916079.289386537
910187.236386537
896471.702386537
864440.834386537
924973.8593865371
863784.482386537
878635.242386537
860663.9933865372
865541.921386537
878353.1603865371
867492.354386537
851601.8593865371
867180.2853865371
846024.296386537
819025.337386537
805304.269386537
771849.9133865371
789398.367386537
802956.2443865369
795519.3483865372
851093.702386537
843417.486386537
879367.9803865372
841511.415386537
915888.5613865372
857021.7513865371
889381.6693865372
914605.2943865372
916037.8203865372
854476.1633865371
869384.4573865369
924559.648386537
854692.5243865371
910842.6963865369
894056.2643865369
897775.932386537
870633.009386537
876398.8553865372
887875.9173865368
899243.7653865371
909410.108386537
863629.7583865371
875996.915386537
893085.870386537
952354.634386537
907729.546386537
897361.982386537
890234.341386537
867380.8753865369
895076.276386537
929939.472386537
902000.968386537
910334.631386537
935417.2403865372
935045.4273865371
904969.4263865369
888249.9253865372
928445.8713865372
898365.6763865369
847716.793386537
904637.729386537
900259.709386537
893795.7063865372
937593.5383865371
906550.367386537
905974.100386537
942573.756386537
897744.076386537
892306.3593865371
889006.702386537
873849.4263865369
888421.451386537
947287.9533865371
879100.6933865369
962827.451386537
915449.3593865371
847440.1473865368
853280.9603865371
992174.941386537
905414.7713865371
878742.023386537
853705.3763865371
908781.205386537
980140.948386537
919217.012386537
863151.205386537
901470.6523865369
927883.8223865371
906785.9563865372
915151.2753865371
917217.0283865371
881519.8493865369
900443.9463865369
898134.4673865371
903999.293386537
921301.290386537
839474.8193865371
875905.9613865371
922258.7143865371
885987.353386537
894736.012386537
863872.9203865371
917832.755386537
917499.826386537
822676.4063865369
868780.1693865372
846391.959386537
896773.5623865369
876315.4033865371
870064.358386537
852663.0813865372
851108.0083865371
921477.5073865372
878330.297386537
873156.0313865369
886779.0983865372
864832.1733865371
898301.8823865372
924331.5693865371
916909.475386537
847759.370386537
889952.5423865368
921821.7463865372
912979.5153865371
874914.2833865372
928198.826386537
918257.593386537
904783.3223865371
930872.218386537
904088.1353865372
905179.898386537
853547.0693865371
863379.3723865369
874392.857386537
844718.867386537
847581.9943865369
835031.7953865371
832198.5223865368
903878.174386537
870902.631386537
869436.719386537
926345.9533865371
888600.8463865371
891748.1583865372
836424.644386537
893188.3323865369
887214.3883865372
874710.1733865371
877295.0753865371
893424.8723865369
940470.3513865372
908169.4773865369
882857.644386537
920362.608386537
898796.5223865368
897290.3763865371
901880.3863865369
908063.5283865371
930093.374386537
897346.0693865371
886825.716386537
904839.9543865368
907713.2603865372
852706.1593865369
937645.685386537
883929.2803865372
919618.0623865369
881443.0883865369
905901.104386537
926252.6573865371
912148.2463865372
951879.5583865371
942846.1363865369
916710.093386537
888133.0133865372
898565.0903865373
914845.114386537
947270.208386537
900067.543386537
944122.2773865369
946525.537386537
905026.0823865369
915905.1433865371
870962.5703865372
900540.100386537
950064.3293865368
919375.719386537
889764.7773865369
939605.4453865372
972354.8293865368
877797.1553865372
935572.9713865371
854901.776386537
876398.8553865372
909426.455386537
924492.057386537
879207.5883865369
901944.692386537
851866.915386537
855710.895386537
825014.479386537
917982.6533865371
858394.8663865371
870296.218386537
889162.8993865371
850593.299386537
912345.6383865372
889905.594386537
854764.668386537
915325.134386537
921754.557386537
847872.9303865371
929119.5283865371
852677.4403865371
926846.6843865371
935088.6463865371
893070.1093865371
879933.6383865372
948932.229386537
888288.9023865369
903644.1023865369
864108.8453865371
879987.1843865371
874838.6763865369
899827.451386537
874657.2713865371
902733.191386537
892936.1603865371
893685.212386537
899555.502386537
920898.762386537
874370.201386537
901518.8363865371
840750.0173865369
921418.7613865369
916851.313386537
882211.3023865371
886880.1093865371
870116.7033865371
847255.816386537
919484.3403865373
943356.1763865369
902837.8923865369
932210.435386537
893361.7823865371
873879.5993865369
899835.452386537
901599.1563865369
908153.1763865369
893922.0183865371
917241.9733865372
919350.6563865369
925473.0993865369
929332.915386537
933586.992386537
895924.1103865373
895797.229386537
943761.0853865371
911811.2353865373
886903.4233865371
917707.878386537
957294.843386537
892534.5593865371
889569.2723865368
924407.5823865369
907013.539386537
853654.999386537
889913.418386537
881665.732386537
904451.762386537
891324.0823865369
914175.5893865371
820351.6333865371
851845.418386537
903781.3023865371
930238.773386537
899787.448386537
889397.3003865372
916203.7213865371
890398.806386537
870228.891386537
911006.709386537
939064.600386537
890610.3513865372
917841.0823865369
897067.6753865372
885158.323386537
860993.323386537
871705.0003865369
886685.878386537
880415.790386537
886856.797386537
832882.7673865369
895005.036386537
891583.191386537
877105.0443865372
929597.6523865369
930726.620386537
923985.442386537
940155.6553865372
877051.850386537
896416.1193865369
898892.3223865371
951924.357386537
912683.047386537
874679.942386537
836493.718386537
892636.8933865371
918099.2743865371
917000.8883865372
882218.9913865371
958937.898386537
945454.922386537
830016.519386537
901053.269386537
899299.702386537
870910.1233865371
879459.6583865372
914324.287386537
865149.9363865372
938942.5613865372
856130.509386537
900620.2443865369
879941.287386537
855082.2503865369
845614.5903865373
848896.3513865372
868705.624386537
863651.858386537
923496.245386537
863077.6293865371
910375.583386537
917283.5533865372
860678.624386537
911277.4613865371
895749.6573865371
885111.8823865372
891528.216386537
829201.2343865371
845614.5903865373
832458.4023865369
868869.6393865369
818899.563386537
857515.2723865368
860130.2853865371
901735.7313865371
929913.827386537
909966.232386537
947021.854386537
931755.3513865372
922637.1953865372
940304.2353865373
918507.682386537
892999.1903865371
909173.1463865371
882734.458386537
893251.3973865368
864064.5993865369
861366.8713865372
880216.742386537
859735.915386537
888171.9813865371
858263.9023865369
888795.922386537
908193.9303865371
921083.2103865371
860671.3093865371
952139.4473865371
915308.573386537
853352.8653865372
893779.9193865372
926413.817386537
892156.912386537
904993.7063865372
892267.026386537
859830.823386537
861550.1023865369
923192.867386537
865682.5313865369
936933.505386537
912485.5083865371
969204.4883865371
917092.3193865371
895361.3483865372
850607.5883865369
892345.6953865372
892479.4653865373
892164.7773865369
898397.576386537
812099.9573865369
845212.3363865371
871727.5173865369
903361.7643865369
900636.2743865371
879811.2723865368
856420.1393865369
908764.881386537
940855.2683865371
848277.7373865371
881596.6233865371
915540.479386537
880262.668386537
962708.286386537
889358.2243865369
911605.8633865371
888390.2603865372
860130.2853865371
907786.5503865372
888016.1333865371
863467.7273865369
830458.806386537
838404.7143865371
837019.0593865371
892227.6973865371
828685.7203865371
841966.1213865372
867002.0613865372
850571.867386537
882588.219386537
922443.7103865371
895630.7513865371
940680.2673865369
917291.8693865369
919835.4453865372
920379.354386537
907982.046386537
907941.3113865372
899395.6103865373
929922.3753865369
873088.2583865371
936369.7443865369
952471.2353865373
868146.9473865371
880722.1943865371
869168.0103865372
912526.6553865372
957575.8483865372
935460.4933865372
909271.1843865371
886716.949386537
850086.353386537
924999.2313865371
879795.978386537
891088.6593865369
859538.867386537
880362.191386537
896447.880386537
853007.8323865369
896066.895386537
850657.604386537
820969.8353865371
821662.269386537
824135.297386537
781843.040386537
795887.8973865368
821782.233386537
827251.1123865371
881750.212386537
869892.414386537
873856.969386537
914068.2263865372
836569.7143865371
866230.6093865371
858169.343386537
865519.7243865369
866393.685386537
850486.1473865368
838265.941386537
834543.3383865369
850093.489386537
938150.0813865372
918240.9253865372
891701.019386537
897441.5583865371
886499.4963865372
855089.4703865371
812158.5383865371
842260.1943865371
850421.8693865369
856891.209386537
862438.049386537
842260.1943865371
952013.966386537
918599.415386537
891952.4883865371
952381.540386537
945357.7143865371
888335.6803865371
876322.989386537
925769.5143865369
890203.0213865371
921175.462386537
871209.9053865372
876664.4913865371
919827.0823865369
871172.421386537
903668.3113865372
875799.8723865369
894514.584386537
923774.5173865369
882996.269386537
892888.894386537
935858.6133865371
859538.867386537
925151.492386537
887735.745386537
869309.8083865371
871915.2113865371
886468.4403865371
856362.1973865371
893827.2813865369
842092.127386537
860590.843386537
861191.043386537
850471.8623865371
878414.1363865369
860810.3313865372
890101.2473865369
905139.415386537
944051.779386537
920136.607386537
922452.1213865372
912707.745386537
853863.7413865371
918582.7353865373
904209.3113865372
839154.8893865369
886740.2543865371
874914.2833865372
900940.9633865369
850929.219386537
924686.4083865372
909066.9613865371
927994.475386537
872561.4983865371
922906.5283865371
885708.253386537
906891.6053865372
901832.1633865371
884446.7603865372
960559.2603865372
899531.5153865371
843543.9303865371
882996.269386537
887439.9743865369
871892.6833865371
873532.739386537
893511.6353865372
852727.7003865371
856463.600386537
796281.813386537
889717.8483865372
831215.1933865369
836224.3933865371
890296.9873865371
863040.8463865371
911359.539386537
905439.0753865371
875610.4933865372
877918.959386537
893890.4363865372
862445.395386537
892117.593386537
902395.093386537
911080.5353865371
878528.4873865371
948727.4933865372
839287.0043865371
953476.9873865371
905382.367386537
914530.8933865371
887408.8523865369
882603.6103865373
873043.0823865369
861198.3683865372
917291.8693865369
831187.912386537
878703.884386537
824759.255386537
885142.8423865371
838196.5723865371
851351.2833865372
850807.685386537
936179.087386537
884346.306386537
874219.1873865369
846059.6353865372
892873.1403865371
889475.4613865371
894316.9743865369
876406.4433865369
919927.4453865372
906802.208386537
931300.7133865369
959948.3253865371
905722.7213865371
911983.8193865371
874823.556386537
907819.127386537
870722.864386537
923707.0423865368
902242.228386537
925981.3563865371
897290.3763865371
953701.7773865369
928710.100386537
859013.8493865369
883481.8053865371
899475.549386537
888140.807386537
912625.422386537
840192.074386537
854649.2433865372
882703.6663865371
871885.1753865372
855378.3923865369
854159.0343865369
877196.249386537
917558.0713865369
903781.3023865371
900924.921386537
899883.4613865371
888366.8683865372
932004.3043865369
925286.878386537
922527.824386537
876634.124386537
865541.921386537
908063.5283865371
863570.8313865372
848476.732386537
865105.583386537
862930.5153865371
944510.2073865369
921956.1533865371
942723.1063865371
897943.212386537
902926.5043865371
939657.8183865369
926575.0343865369
903127.9613865371
919242.067386537
899587.4883865371
888569.6423865369
894506.6783865372
859407.5523865371
951082.861386537
904653.9033865371
882495.8833865371
933845.5523865371
904193.1533865371
919768.547386537
903063.4853865373
906566.611386537
874272.036386537
894886.3293865368
930238.773386537
891921.047386537
815524.874386537
897258.5553865371
906233.7353865373
879406.1773865371
915308.573386537
874083.3203865372
888593.0443865372
907078.583386537
864950.3833865371
890798.4763865372
882788.347386537
916693.4813865371
932502.6123865371
892912.5273865369
927679.611386537
906639.7143865371
901591.1233865371
854634.817386537
918958.1873865369
905390.468386537
874747.9643865371
869130.702386537
885778.0113865369
915639.904386537
870400.969386537
884995.8003865372
910949.2983865371
927985.962386537
902604.3623865371
930290.1013865372
870004.5443865372
944624.884386537
847880.029386537
873600.5813865372
851422.861386537
847901.3253865371
946498.9633865369
858999.2743865371
907925.0183865371
880232.0503865372
905787.580386537
913127.8223865371
913729.787386537
887634.5383865371
914266.4543865368
947580.8363865371
888476.0423865368
917965.995386537
951906.4373865369
913226.7203865371
889999.4963865372
860861.5613865372
866252.843386537
883605.201386537
897035.870386537
907119.2413865371
973412.648386537
878116.962386537
913028.9453865372
857471.7033865371
867960.8823865372
906014.6583865372
925498.4983865371
865808.3793865371
850686.1863865372
889350.4103865371
880094.296386537
949743.1433865371
922670.853386537
909532.7243865369
879245.7713865371
895448.4903865372
899827.451386537
870752.8203865372
910736.1193865369
899811.449386537
901647.354386537
921947.752386537
941845.259386537
864315.3863865369
873080.729386537
852411.8763865371
920019.4653865373
902298.5413865371
846929.891386537
906176.9273865371
824873.414386537
898126.4973865369
829710.5983865372
878955.6633865371
861682.077386537
874808.4363865372
836825.435386537
851974.4173865368
836548.986386537
906501.6403865371
916477.5903865373
888008.3423865371
887603.4023865369
883651.483386537
922225.0863865371
891732.4453865372
866668.0903865373
920421.219386537
888226.540386537
907216.834386537
899203.8153865371
869556.199386537
846533.4543865368
850329.040386537
937489.2603865372
866549.4073865371
927611.560386537
830356.6973865371
876710.0453865371
904799.502386537
923875.749386537
899419.5903865373
911852.3203865372
862754.0443865372
863342.5623865369
888047.2983865371
886965.5983865372
865445.7413865371
876065.1433865371
951512.374386537
894451.3393865371
888070.6733865371
899004.1153865372
860693.2573865372
884670.9333865371
929426.8363865371
835417.4643865371
900187.637386537
880538.326386537
893779.9193865372
915930.0173865369
855457.880386537
848007.823386537
867284.2833865372
864241.6103865373
918774.594386537
895599.0483865371
906664.0853865371
893835.1753865372
847319.614386537
902870.1133865371
875126.0553865371
877234.256386537
928130.699386537
859954.9643865371
868347.9873865371
900283.736386537
910097.1843865371
899539.5113865369
922931.786386537
878162.668386537
869235.171386537
861990.1763865369
832896.4643865371
855573.5253865371
864972.5513865369
861513.4503865371
852361.6533865371
898365.6763865369
886608.209386537
897465.4343865371
867722.8363865371
910990.3053865371
884562.6973865371
895821.016386537
883104.120386537
894237.955386537
864012.9853865373
905317.567386537
904112.3683865372
869287.415386537
902017.0483865371
873253.9443865371
898357.701386537
910998.5073865372
922914.9473865371
908316.216386537
922544.6493865371
959811.6563865369
891716.7313865371
894277.4633865369
928991.5423865368
904467.9303865371
927186.472386537
890931.779386537
898477.337386537
871134.9403865371
914514.361386537
876345.7483865371
906509.7613865369
885933.0693865371
904120.4463865369
927977.4503865371
900724.452386537
854094.1963865369
888647.6563865369
846010.162386537
837877.6223865369
865039.0623865369
941590.9913865371
909581.779386537
925710.216386537
880530.6663865371
909042.4613865371
899571.495386537
883805.793386537
905779.472386537
882357.415386537
932760.5683865369
961152.7063865372
924711.7643865369
905285.171386537
943461.7713865371
815367.3723865369
923597.415386537
892329.9603865371
885909.807386537
926642.931386537
866304.7273865369
921536.2613865369
914150.8113865372
883497.2273865369
907485.3253865371
949555.8853865372
919275.4773865369
902443.378386537
853777.353386537
877424.344386537
963194.297386537
875663.5113865369
933311.354386537
878292.1943865371
885685.002386537
847816.1473865368
868325.645386537
917924.353386537
943523.3793865371
890986.681386537
883543.4983865371
851573.2143865371
912567.806386537
935823.9803865372
880178.4743865369
836086.3453865371
879635.4303865371
833293.8593865371
836397.0173865369
844225.978386537
842197.161386537
859458.614386537
881496.8203865372
887868.128386537
910097.1843865371
916162.2403865372
889545.817386537
850264.786386537
827203.8283865371
883636.0553865371
874959.654386537
861066.5423865368
889498.912386537
868869.6393865369
862709.938386537
920915.5273865369
910916.495386537
846781.1833865371
850064.9463865369
870700.3993865371
861674.7443865369
917666.2603865372
846073.7713865371
866564.2413865371
867276.854386537
923951.688386537
922763.4253865372
941889.1123865371
893551.0793865368
884732.7943865372
913828.816386537
905009.894386537
928658.9473865371
931995.7173865371
911384.1663865371
913185.5103865372
874785.7583865371
905884.8853865372
877926.573386537
970916.9163865371
885816.770386537
881450.7643865369
884848.807386537
917608.002386537
885274.448386537
847965.2213865371
854706.951386537
880798.8283865371
926023.736386537
915847.108386537
866823.911386537
885561.0213865371
891269.1383865372
894530.3973865368
875133.620386537
894119.452386537
876262.306386537
846851.9903865372
884400.394386537
870154.0963865371
891850.3123865369
861748.0793865368
866186.144386537
863703.4293865369
886220.0713865369
868877.0963865371
845847.6503865371
878406.5133865372
909246.672386537
878246.4743865369
895575.2723865368
873638.276386537
883327.608386537
900540.100386537
846689.1523865369
826407.5753865371
866445.5863865371
860605.472386537
863364.648386537
857384.5793865368
862151.6503865371
902765.404386537
913375.108386537
875284.952386537
939265.1633865371
936716.593386537
923605.847386537
896606.7203865371
846979.472386537
926770.266386537
919810.357386537
922225.0863865371
890508.483386537
858635.0703865372
898046.799386537
892440.117386537
866230.6093865371
905171.8013865369
926379.884386537
902443.378386537
926727.817386537
888179.7743865371
898158.380386537
910580.398386537
926456.2373865371
866950.093386537
919760.185386537
969697.1183865372
938193.5893865371
911753.7213865371
962937.475386537
905560.6163865371
939841.1703865371
969669.2203865371
898732.6673865368
899939.478386537
884833.3363865371
867849.2823865371
893732.563386537
881581.2683865371
846215.1583865372
913581.2833865372
864913.4393865372
832273.733386537
908430.3793865371
884748.2603865372
913515.297386537
902813.728386537
913020.7073865369
930778.002386537
916303.2913865371
902105.4983865371
880683.8823865372
898940.2303865372
871772.556386537
837621.252386537
924644.151386537
874543.931386537
869877.466386537
931343.584386537
870992.5423865368
898485.3143865372
905747.0423865368
871757.543386537
905884.8853865372
895519.8013865369
916253.503386537
884763.728386537
880385.161386537
904387.0953865371
858125.7073865369
855906.181386537
859874.6333865371
894380.2003865371
878276.9533865371
917391.6773865371
887012.2353865373
930726.620386537
842344.253386537
872538.9373865369
909908.952386537
874982.3423865371
935650.8563865371
856572.2743865371
882734.458386537
915225.7783865371
887689.0323865371
952740.424386537
949083.6123865371
993755.0643865372
932330.7213865371
916693.4813865371
894032.5703865372
950519.7173865371
919033.3153865371
937315.5153865371
949199.4093865369
893614.1953865372
886957.826386537
896471.702386537
883628.341386537
883551.2113865371
898932.245386537
894490.8663865371
891339.7813865369
936976.8993865371
929905.279386537
865068.6253865369
891394.733386537
888062.881386537
862327.8733865371
887790.2513865371
905990.323386537
836991.3933865371
892149.0483865371
882634.394386537
841434.5143865369
937854.3353865371
845628.7113865371
916278.3963865371
887486.662386537
832184.8483865372
887953.8093865371
863799.2203865371
853158.7503865369
842351.259386537
852074.7783865371
798703.9263865369
832171.1753865372
821315.9053865372
812497.1703865371
793967.722386537
784480.8023865371
804792.6533865371
773740.5153865371
809343.3093865371
809233.435386537
837510.4393865372
847029.0593865371
837849.8993865371
821322.563386537
751673.4193865372
819429.3993865371
795250.9603865371
796356.8893865369
857798.580386537
810625.2353865373
782428.3363865371
739353.279386537
728273.7303865372
725950.3363865371
779067.4023865369
766181.4173865368
741395.466386537
747491.6323865372
728812.4303865371
783419.9173865368
799649.168386537
765926.8013865369
812907.816386537
770987.225386537
776079.796386537
767271.2433865372
658849.870386537
729766.2723865368
777257.7653865371
713544.3013865369
735990.7153865373
723337.549386537
751628.861386537
763775.1803865371
805797.317386537
767224.8043865369
770500.9873865371
843796.931386537
783238.341386537
817182.3483865372
829601.881386537
808129.8993865371
836003.539386537
823324.9033865371
833705.3593865371
798301.306386537
823191.108386537
849280.7753865371
898676.8013865369
905422.8723865369
845268.770386537
900820.6663865371
884485.4023865369
918607.756386537
866534.574386537
885444.8203865372
954674.0963865371
873005.4393865372
938855.4093865369
913663.779386537
920337.4913865371
866267.6663865371
945481.4373865369
879964.2353865373
877690.6053865372
880699.2063865372
867366.0133865372
885413.8393865371
937932.6023865369
942108.441386537
925930.505386537
917009.199386537
842176.1523865369
870528.201386537
919050.012386537
911630.503386537
901181.6533865371
876186.4633865369
938585.343386537
917907.698386537
866089.8193865371
933053.091386537
865845.4003865371
876975.870386537
890195.191386537
847369.2413865371
872396.077386537
860627.4163865371
903127.9613865371
847355.0613865372
900187.637386537
868698.1703865371
872576.540386537
877112.644386537
860517.705386537
894672.7353865373
816708.0923865371
846024.296386537
856470.8453865371
941669.887386537
902475.5703865372
860217.972386537
865682.5313865369
852907.2513865371
910482.0753865371
897226.736386537
849060.0443865372
853467.938386537
827744.540386537
817855.1603865371
874574.1523865369
863615.0253865371
824665.2653865371
849238.0443865372
880431.1053865372
875875.648386537
836072.543386537
873593.043386537
862393.975386537
897863.547386537
886367.523386537
930735.1833865371
897457.475386537
874279.5863865371
892487.3353865371
835334.790386537
894870.503386537
871134.9403865371
866156.503386537
900251.701386537
923218.141386537
908104.2753865371
873276.5423865368
895321.7443865369
946569.8293865368
906712.8293865368
885731.5043865371
911918.0653865371
889882.1213865372
927194.9703865371
898437.455386537
912246.931386537
920362.608386537
933931.770386537
864241.6103865373
928957.4193865372
878444.6263865371
876322.989386537
879597.2133865369
888179.7743865371
860532.3323865369
863526.6403865371
910547.6213865372
817742.9473865371
932210.435386537
869511.3903865371
829140.1533865371
929221.941386537
875754.414386537
864470.357386537
882957.7583865371
899899.4653865373
927143.9853865373
875943.8563865371
840031.8033865372
895757.5853865371
958674.2643865369
909753.516386537
867016.9103865371
875549.9083865372
927118.495386537
866831.3323865369
969427.503386537
879230.4983865371
892463.7263865372
872915.1093865371
834928.5523865371
902370.9533865371
861623.4163865371
894119.452386537
879941.287386537
870139.1383865372
862864.330386537
856072.6063865371
912699.512386537
911655.144386537
876300.232386537
900379.8553865372
905690.2953865371
880806.4933865372
898964.1863865372
874861.357386537
884910.692386537
869168.0103865372
843220.8723865369
912765.380386537
922023.3723865369
903563.4163865371
860422.645386537
835114.4083865372
885452.566386537
860049.921386537
881496.8203865372
910007.1503865371
904379.0133865372
881811.6633865371
809634.2983865371
931103.556386537
892967.674386537
984004.5893865371
870266.293386537
901454.591386537
862210.3833865371
901840.2003865371
911055.9253865372
956914.391386537
879627.786386537
910465.6903865371
885971.8423865371
867380.8753865369
890336.145386537
859130.4643865371
902266.361386537
873691.0543865369
860883.5183865371
833149.9303865371
928718.6263865371
948807.5963865371
945225.1903865371
923833.567386537
807151.5183865371
953818.7103865371
901237.8323865369
904071.9813865371
905795.688386537
888444.847386537
932167.4843865371
911482.6843865371
895781.3713865372
870378.520386537
861022.6093865371
867254.567386537
902982.9033865371
940627.779386537
892581.787386537
875966.5953865371
892747.1263865371
869503.9233865371
890774.9563865372
870505.7463865372
890469.310386537
891543.9233865371
943831.540386537
896471.702386537
887790.2513865371
903950.8423865371
918382.620386537
922662.4393865372
842610.5513865369
888507.2403865372
926931.608386537
873623.198386537
860152.205386537
818727.5153865371
893148.9203865371
901647.354386537
915822.239386537
884933.9023865369
896090.6973865371
951924.357386537
884933.9023865369
876178.880386537
854231.0883865369
924770.9343865371
883882.969386537
894396.0083865371
905228.482386537
898477.337386537
912781.8483865372
925701.745386537
928684.523386537
861946.148386537
893148.9203865371
869168.0103865372
902974.8463865371
924145.810386537
891308.3833865371
898964.1863865372
900772.557386537
903490.8113865372
880982.806386537
902894.2803865372
930992.1573865371
866475.2473865369
928965.9503865371
917208.7133865369
886445.1503865371
921175.462386537
859947.661386537
911351.3313865372
905965.989386537
896320.8493865369
912452.594386537
918199.2583865371
861704.077386537
856565.0283865371
893866.752386537
913193.752386537
880959.8043865369
892432.2483865371
885049.968386537
897497.270386537
899851.4543865368
921292.9003865371
888538.4393865372
867202.5683865369
971980.9343865371
858147.5243865371
881028.8123865369
858809.8493865369
868623.6393865369
849195.317386537
867410.600386537
932425.253386537
906063.3323865369
874778.199386537
885328.6503865371
915316.853386537
874695.057386537
863018.7773865369
950376.8033865372
881005.8093865371
868310.7513865371
896011.3623865371
851394.228386537
884106.854386537
882349.7243865369
913564.7853865371
953593.8653865372
870775.2883865371
856883.958386537
865734.347386537
930384.2173865371
869421.786386537
910842.6963865369
925227.6423865369
916303.2913865371
869802.7313865371
884099.1323865372
900123.583386537
885181.546386537
878993.8253865371
887253.2743865371
913688.5313865369
863062.9163865371
878406.5133865372
912312.733386537
924238.6803865371
857580.634386537
849658.421386537
905422.8723865369
873261.4763865372
856116.0323865371
851430.019386537
839934.2773865369
936031.8153865371
860634.7313865371
848107.245386537
833616.1663865371
904823.773386537
880852.4803865372
925896.608386537
873872.056386537
911646.9303865371
951073.9173865368
889999.4963865372
952354.634386537
867418.0323865371
853647.8033865372
870797.7583865371
866275.0783865371
896392.299386537
906444.7983865371
867551.8223865371
882411.2583865371
885630.756386537
893511.6353865372
911712.645386537
934388.9963865372
877759.0993865369
877682.995386537
842589.5213865371
909524.5483865371
939631.630386537
881842.3923865369
864654.9193865372
892810.1293865371
910310.0623865369
920019.4653865373
861183.719386537
888756.9003865371
895234.627386537
911786.5853865371
883443.2503865369
860620.1013865372
880959.8043865369
871142.4363865372
884585.8883865372
852139.3083865371
914894.7483865371
924804.7483865371
922679.2683865371
874392.857386537
889069.174386537
887510.0073865372
891889.607386537
898373.651386537
882757.5523865371
876376.094386537
847404.692386537
838842.1523865369
867715.3993865371
880033.0863865371
925456.1663865371
890203.0213865371
917707.878386537
845367.546386537
900139.5963865371
857174.1013865372
831365.2723865368
895226.708386537
902346.8153865371
846710.3893865369
884609.0813865372
914836.8423865371
869780.313386537
940654.0223865368
864057.225386537
882218.9913865371
881796.299386537
913399.844386537
891324.0823865369
902918.448386537
877652.5583865371
892896.7723865368
880599.6063865371
883343.0253865371
869265.0243865371
892211.966386537
874007.857386537
893764.134386537
884137.7443865369
914208.6293865371
897258.5553865371
878726.7673865369
933604.225386537
869765.3693865369
865216.4743865369
888944.2383865371
964314.9173865368
921150.3013865369
884972.587386537
914762.4033865371
916843.005386537
880998.141386537
897330.1563865369
901077.3383865369
911671.5723865371
906006.546386537
928156.245386537
925066.8973865368
897091.5313865369
944819.0173865369
898700.7433865372
860035.3113865372
883088.7113865371
916187.128386537
850022.1353865372
889537.999386537
879161.773386537
827237.6013865372
893495.8593865371
906599.100386537
911581.225386537
850721.918386537
905301.3693865369
857994.826386537
916178.8323865369
900051.5333865372
901599.1563865369
914142.5523865371
900692.3853865372
903716.732386537
907794.6943865371
927390.466386537
902290.4963865372
907925.0183865371
898222.1533865371
931360.7343865371
938524.3823865372
910842.6963865369
917649.614386537
907745.8323865369
967396.3033865372
943752.279386537
923462.526386537
940295.4943865369
944095.8393865371
926872.1593865369
933526.682386537
932090.181386537
908006.489386537
873668.4343865371
867931.1193865369
924272.455386537
903345.6363865369
906785.9563865372
904807.5923865371
829038.370386537
913037.1843865371
852203.847386537
885785.7633865372
905147.5113865369
898046.799386537
884462.2173865371
873736.297386537
846010.162386537
841252.8033865372
915076.7843865369
867685.6533865371
880929.1383865372
869026.2583865371
954818.313386537
906550.367386537
917782.8013865369
851566.0533865372
841427.5243865371
880883.1423865369
862269.124386537
870071.8363865371
918182.593386537
895781.3713865372
923917.9363865372
907436.4963865372
853899.7413865371
832759.520386537
858358.483386537
874891.600386537
881512.1733865371
903224.692386537
897584.830386537
898317.830386537
812757.8493865369
898597.005386537
917558.0713865369
854353.608386537
835796.594386537
838397.7743865371
864219.4803865372
886344.2383865371
939832.4373865369
927033.537386537
932244.799386537
902902.3363865371
885452.566386537
931892.688386537
896678.216386537
922376.4303865371
849316.3883865372
901888.424386537
923985.442386537
852167.9913865371
894261.6593865369
888834.948386537
926515.631386537
890649.537386537
901165.603386537
875989.3353865371
891159.2723865368
849850.9373865369
886561.614386537
892298.492386537
901896.462386537
879207.5883865369
901623.2543865371
909320.2113865371
884547.2373865371
866067.594386537
858489.4763865372
892723.503386537
909892.5883865369
954484.878386537
908324.370386537
900187.637386537
886258.870386537
870438.3863865369
903821.6633865371
921477.5073865372
872050.401386537
909083.296386537
876922.692386537
873774.0043865371
917549.7503865369
907729.546386537
818873.0893865371
883381.5713865369
948362.749386537
894656.918386537
932047.2403865372
841357.627386537
857958.4773865369
834172.2203865371
904379.0133865372
845897.103386537
819561.966386537
873668.4343865371
836880.7473865369
882934.6533865371
849017.3363865371
816017.462386537
886072.6693865372
869578.6053865372
840429.108386537
847908.424386537
891276.9873865371
794347.2753865371
851809.591386537
841532.391386537
853439.1673865368
853705.3763865371
843312.145386537
841791.1763865369
833225.3153865371
894490.8663865371
862629.0883865369
840505.8253865371
850679.0413865371
864529.4083865372
809052.5323865371
812165.047386537
828658.6063865371
845967.7613865369
871307.3793865371
915590.1893865372
838488.0003865369
874664.8283865371
879925.989386537
854526.6383865372
852993.462386537
874460.834386537
879497.864386537
954710.1463865371
904937.0553865371
944792.540386537
888023.924386537
942705.5333865372
907330.7203865371
912460.8223865371
898413.5273865369
890516.3183865369
915714.4873865371
936248.4083865372
886864.567386537
914638.3653865372
926032.2133865369
894253.7583865371
913804.057386537
889006.702386537
922906.5283865371
869205.3203865372
903087.662386537
927747.671386537
922334.3853865372
926218.7353865373
924931.576386537
896162.111386537
864462.9763865372
869459.1193865369
832109.6533865371
877515.6153865372
933018.6673865368
859334.617386537
874264.486386537
820544.3053865371
892526.688386537
841896.134386537
873955.040386537
837912.2783865371
906452.918386537
888858.3653865372
874634.600386537
898676.8013865369
890602.5143865369
855725.358386537
850829.130386537
877295.0753865371
860298.3683865372
870423.4193865372
878688.6293865371
884361.759386537
922477.354386537
917449.9083865372
887946.019386537
902612.4133865371
865002.1103865373
874853.796386537
916294.992386537
888312.2913865371
895606.9743865369
917599.6793865369
937072.381386537
910867.2943865372
911967.380386537
936881.4373865369
896424.0593865371
875837.7583865371
892629.0213865371
900027.519386537
923504.6753865372
838710.1783865372
881527.526386537
871840.124386537
881005.8093865371
927960.4253865372
853583.043386537
869406.854386537
847376.3313865372
945905.8763865371
893117.394386537
872553.978386537
886942.2813865369
891143.5793865368
903636.0333865372
893275.0483865371
859028.424386537
945348.878386537
930024.9673865371
910170.861386537
921209.0133865372
944977.9133865371
916444.3853865372
964590.881386537
861066.5423865368
887206.611386537
892078.2773865369
891559.630386537
877934.1873865369
918357.6123865371
945578.6703865371
885902.0533865372
922174.6493865371
885561.0213865371
842113.1323865372
894894.242386537
927466.986386537
922250.307386537
928394.7483865371
928744.205386537
861315.5813865372
929025.668386537
869496.455386537
860232.5883865369
940164.3933865371
917208.7133865369
909442.8023865371
956380.4603865371
876808.7613865369
875739.262386537
884516.3193865371
956262.894386537
931532.2653865371
877226.654386537
866987.212386537
878193.141386537
853654.999386537
900788.5923865371
882318.9603865371
855884.478386537
922006.566386537
909966.232386537
906452.918386537
905471.483386537
904088.1353865372
934872.5923865371
963387.0043865371
910727.922386537
891433.9883865371
868862.1833865371
871855.1403865371
934069.753386537
931961.3713865372
930726.620386537
938646.3123865369
945543.310386537
891653.884386537
897123.3403865373
919986.0013865371
871292.381386537
911655.144386537
928002.9883865371
855465.107386537
879039.6223865369
907046.060386537
892314.2263865372
928497.0003865369
919250.4193865372
930975.0213865371
900516.0593865371
938228.398386537
898038.830386537
917707.878386537
835190.151386537
903627.9643865371
929853.9943865369
899827.451386537
911531.952386537
874400.4103865371
907990.1943865371
929332.915386537
866482.662386537
898908.2913865371
933121.9473865371
868996.422386537
891512.5103865372
877492.7953865371
971915.5323865371
950671.6103865373
875716.5353865371
937749.9983865371
930427.0043865371
912806.5523865371
894704.3723865369
923083.364386537
869593.543386537
866045.3693865369
920186.8203865372
905341.8663865371
875330.361386537
857043.512386537
904346.6843865371
968063.1503865371
861601.421386537
914316.0253865371
911121.5543865369
936942.1833865371
908226.536386537
935823.9803865372
935339.394386537
941599.756386537
943637.8153865371
963423.719386537
858642.3513865372
883875.2503865369
893898.3323865369
874211.6383865372
913210.236386537
928957.4193865372
894451.3393865371
931094.986386537
913193.752386537
901767.8733865371
874113.509386537
909908.952386537
853367.2483865371
893724.671386537
952704.523386537
912197.5863865371
981787.604386537
895924.1103865373
942064.567386537
907021.6693865372
908014.637386537
914580.4933865372
924517.4023865369
928411.7883865371
912617.191386537
925676.334386537
875292.520386537
907582.9973865369
969130.172386537
844754.0963865371
932803.574386537
858169.343386537
890531.989386537
883019.378386537
858322.104386537
868385.2273865369
933371.6363865369
888429.2503865369
918824.6583865372
954962.573386537
863917.1463865371
903119.901386537
923352.958386537
913754.5423865368
926049.1663865371
908356.9853865373
897274.4653865373
876383.681386537
943946.0513865369
923597.415386537
944104.6523865369
975968.418386537
902250.2723865368
848398.5453865371
954430.8293865368
900924.921386537
907338.8553865372
916735.0113865369
943532.181386537
908210.233386537
909581.779386537
917716.2033865371
895725.8733865371
866838.7543865371
861806.7573865372
879070.1573865371
880683.8823865372
889381.6693865372
935183.7413865371
942881.2943865372
942731.8933865371
877926.573386537
892377.1673865368
884338.580386537
925633.986386537
909581.779386537
900011.5103865372
860115.672386537
942564.972386537
895488.1063865371
929999.317386537
921083.2103865371
877219.0533865372
889022.3193865371
926507.1463865371
909050.628386537
937332.887386537
895408.878386537
856202.898386537
850086.353386537
959128.895386537
893622.0863865371
911220.016386537
880913.8053865371
846993.6393865369
897043.8213865369
898230.1253865369
864116.2203865371
891379.0323865371
918557.716386537
884616.8123865369
900395.877386537
899603.4813865371
926974.0753865371
945631.7153865373
928675.9983865371
949154.8693865369
949466.7413865371
893993.084386537
899627.4733865372
879956.5863865371
946897.725386537
859115.8853865372
896328.787386537
891748.1583865372
888374.665386537
905382.367386537
885894.3003865372
905066.5553865371
903119.901386537
868504.4173865368
870333.6263865371
900932.942386537
941258.0213865371
897744.076386537
907021.6693865372
891936.7673865369
904395.1783865372
908936.307386537
877926.573386537
884377.212386537
915888.5613865372
882549.7433865372
874121.057386537
928479.9573865369
907322.584386537
903660.2413865371
871487.3883865372
885778.0113865369
900684.3693865369
904621.5553865371
929247.5483865371
846724.547386537
871997.8223865371
905463.381386537
889639.644386537
922267.1213865372
924137.3683865372
931077.8463865371
915225.7783865371
898493.2913865371
927688.1183865372
889522.364386537
880530.6663865371
911137.9633865369
935789.350386537
892944.039386537
840052.7043865368
923875.749386537
884083.688386537
892904.6493865371
924297.789386537
925371.5153865371
924770.9343865371
885367.370386537
923833.567386537
855501.2433865372
895163.3623865371
945083.8733865371
845064.2353865373
901197.7033865371
881850.074386537
909312.040386537
900820.6663865371
896185.918386537
904718.608386537
959347.2723865368
910801.702386537
869078.4773865369
844965.529386537
858380.313386537
870019.4973865369
908153.1763865369
940103.2263865372
915905.1433865371
894396.0083865371
935218.326386537
878482.7433865372
891748.1583865372
878970.9283865372
883759.4943865369
902033.128386537
853863.7413865371
857893.057386537
909075.1293865371
857449.921386537
832116.4883865371
851852.583386537
841301.718386537
830642.664386537
906550.367386537
824349.8853865372
845205.2833865372
894989.2073865369
848441.191386537
869168.0103865372
865756.5553865371
856058.1323865372
863725.5333865372
858489.4763865372
866008.3313865372
879872.451386537
870850.191386537
884879.7483865371
898501.2683865371
919567.912386537
848825.2003865371
929256.084386537
949021.2723865368
915548.7643865369
883296.7753865371
940286.752386537
907705.1183865372
858358.483386537
919776.9083865372
896551.1193865369
934216.4053865372
916228.611386537
910441.114386537
869130.702386537
934492.5823865369
943021.949386537
918557.716386537
927526.5113865369
907696.975386537
863813.959386537
924779.387386537
922199.867386537
887774.6783865372
888039.506386537
914200.3693865369
907176.168386537
891300.5343865369
948861.006386537
942090.891386537
908047.2313865371
883666.912386537
859823.5213865371
938298.0243865371
887175.505386537
893007.0693865371
867343.722386537
896630.5513865369
909508.198386537
900267.718386537
910465.6903865371
880844.8153865371
886849.026386537
882049.8663865371
876497.5013865371
887891.4943865369
892385.0353865371
903813.5903865373
900700.4023865369
903458.546386537
901253.8853865372
905471.483386537
858737.016386537
954106.668386537
875663.5113865369
927279.958386537
946560.9703865371
861403.5113865369
906485.3993865371
938829.2673865369
916635.347386537
927552.0243865371
894625.2843865369
915847.108386537
914473.0343865369
877964.644386537
856239.097386537
913061.9023865369
873909.7743865371
869436.719386537
862195.699386537
877447.1603865371
920463.0893865371
914068.2263865372
912913.617386537
905901.104386537
842155.145386537
862504.168386537
914506.0963865371
906924.1183865372
919191.958386537
840345.4343865371
891245.593386537
912979.5153865371
966037.688386537
895813.087386537
916079.289386537
890007.323386537
891473.2473865369
923909.4983865371
922721.3453865371
913053.6633865371
909655.3733865371
933983.509386537
920588.722386537
872952.745386537
904354.766386537
947385.560386537
881366.341386537
914745.8633865371
885135.1023865369
883427.830386537
866349.2043865368
863372.0103865372
843010.316386537
872388.560386537
945658.2403865372
871464.8833865371
871810.093386537
851007.8763865371
907534.1583865372
891057.2783865371
900355.823386537
899507.529386537
888187.5683865369
906477.279386537
951897.4773865369
943725.8623865371
949279.593386537
916494.1933865369
907395.810386537
862923.1603865371
891567.483386537
840171.165386537
842253.1903865371
932141.7153865373
911195.398386537
922973.8863865369
954421.8223865371
920061.2983865371
886266.630386537
897322.2003865371
922485.7653865371
898309.8563865371
833047.1553865372
899179.8463865371
900948.9843865371
849473.1183865372
910334.631386537
933793.8283865371
879123.597386537
872087.9613865371
881251.245386537
908968.9673865371
884114.576386537
857754.982386537
883867.5323865371
871825.108386537
873133.4393865372
841050.219386537
891661.739386537
883852.097386537
918657.8013865369
915366.5383865371
893487.9713865371
874264.486386537
856470.8453865371
879803.6253865369
858569.547386537
867841.843386537
868817.4463865369
871307.3793865371
886724.7173865371
811833.198386537
833732.806386537
900035.523386537
898692.762386537
923884.1863865372
905860.557386537
923462.526386537
874785.7583865371
882572.8283865371
884299.9503865371
929034.2003865371
967794.4473865371
923496.245386537
927059.0223865368
944721.941386537
925710.216386537
915822.239386537
890343.9773865369
897783.8963865371
943356.1763865369
885096.4033865371
955982.6633865371
837143.5793865368
889006.702386537
861374.199386537
889694.3853865372
870266.293386537
914539.1593865369
939657.8183865369
911860.5383865371
927220.4653865373
908340.6773865371
931069.276386537
922805.5103865372
872313.3903865371
893566.857386537
919459.2713865371
864810.012386537
873547.8143865372
954917.4873865371
931781.0983865372
917075.6943865371
884841.0713865369
896027.228386537
926295.0623865369
951628.7673865369
863511.911386537
931549.422386537
944836.6693865372
915482.492386537
866712.604386537
908846.505386537
944960.255386537
890696.5653865371
915789.0823865369
880331.566386537
919542.8393865371
918824.6583865372
927101.502386537
916054.4073865371
922065.3883865372
926133.9433865369
863107.0583865371
823492.208386537
909352.8993865371
900692.3853865372
821928.9033865371
847305.4363865372
909974.415386537
975271.7633865372
927560.529386537
919250.4193865372
855046.1493865371
900860.7613865369
895789.3003865372
914605.2943865372
892038.9643865371
900051.5333865372
896519.3513865372
913127.8223865371
905349.966386537
934363.103386537
861249.645386537
883011.6753865372
902290.4963865372
920881.9983865371
904322.438386537
884454.4883865371
895448.4903865372
894372.296386537
910015.3353865371
876877.1163865371
915275.4533865371
873841.884386537
885824.523386537
918816.3143865372
882095.9843865371
920580.3453865371
942406.8923865369
920571.969386537
918049.290386537
937176.566386537
933242.4703865371
910170.861386537
889334.7813865369
977345.8393865371
938855.4093865369
903361.7643865369
906940.3753865369
912633.654386537
896988.1663865371
902459.4733865372
907395.810386537
863600.293386537
975083.6503865371
881412.3883865372
863438.273386537
980920.7513865371
904985.6133865371
894791.3863865369
913622.529386537
929119.5283865371
876042.3993865371
896455.8213865369
862614.3903865371
856029.185386537
887657.8923865369
917183.769386537
889412.931386537
939631.630386537
929631.823386537
902290.4963865372
900572.1563865369
872839.8493865369
905876.7753865371
924500.505386537
897935.245386537
934371.7343865371
861242.3193865371
907046.060386537
875852.914386537
963708.3553865372
937367.6323865372
900083.5543865369
916726.7043865368
865490.1293865371
906444.7983865371
885080.924386537
925998.3083865371
894981.2923865368
895345.506386537
901117.4563865372
887020.009386537
919668.218386537
876930.289386537
914944.387386537
861696.7433865372
871689.9883865371
867886.479386537
883081.0073865372
910678.742386537
893298.701386537
926201.776386537
896106.566386537
899827.451386537
931335.0103865372
898469.3603865373
942187.424386537
912633.654386537
875428.7653865371
909336.5553865371
869347.131386537
946879.995386537
880553.645386537
886227.8313865372
918032.6293865371
931978.5443865372
918724.536386537
902387.047386537
882380.4903865372
910187.236386537
881711.810386537
926583.520386537
912255.1563865369
881996.067386537
915432.7943865372
913292.665386537
860810.3313865372
897234.691386537
915971.4763865372
877302.6783865372
920655.7403865372
909622.6633865371
870483.2923865368
910129.9283865372
893338.1263865371
917724.5273865369
946073.989386537
927186.472386537
912608.9603865371
900900.8603865373
911794.8023865371
873615.6593865369
920011.0983865372
948033.8323865369
906517.8823865372
914506.0963865371
905026.0823865369
846278.7983865371
951387.0593865371
867908.7983865371
908495.6293865371
966176.1463865371
851065.091386537
940050.8033865372
914770.674386537
950966.6023865369
906940.3753865369
923901.0613865372
927747.671386537
917741.1763865369
877371.111386537
867061.4613865371
882903.847386537
868914.3823865372
970013.411386537
913845.323386537
915515.6263865371
925583.174386537
901679.489386537
956624.7273865369
920446.341386537
926515.631386537
882288.198386537
876012.076386537
941258.0213865371
919384.074386537
896757.6703865371
894403.912386537
841217.8683865372
914274.716386537
934380.3653865372
896011.3623865371
876884.712386537
952166.3403865373
919651.499386537
880898.4733865372
926312.0253865371
910973.9023865369
915060.233386537
917424.951386537
921569.8393865371
902379.0003865369
908642.4743865369
923369.813386537
880431.1053865372
878010.334386537
878444.6263865371
926770.266386537
906769.705386537
864433.4543865368
884330.853386537
864293.252386537
858605.948386537
894585.745386537
857370.060386537
875822.604386537
865786.168386537
865800.975386537
844585.026386537
819794.0623865369
847567.807386537
857253.9253865372
861081.188386537
855132.796386537
781638.094386537
874559.0413865371
811989.3293865368
871419.8763865371
853302.5303865372
880760.509386537
830526.8923865369
842253.1903865371
842295.2173865371
875708.9603865371
831815.8383865369
851666.316386537
916112.468386537
879757.7473865369
875118.4903865372
879895.395386537
920320.7483865371
912140.023386537
875981.755386537
896733.8323865369
869324.736386537
866200.9653865373
912041.3623865371
882326.6503865371
895393.0343865369
887424.4133865371
886732.4853865373
912559.5753865371
893795.7063865372
884315.4023865369
894704.3723865369
852620.006386537
938933.8453865371
932390.8763865371
940461.607386537
899891.4633865369
923066.519386537
904508.3523865369
873585.5043865371
922099.0043865371
918299.2653865371
950680.546386537
896328.787386537
913474.060386537
891072.968386537
862386.630386537
923648.009386537
944880.8033865372
894032.5703865372
987976.218386537
933923.148386537
907078.583386537
872832.324386537
895710.0183865371
843719.6093865371
869914.8383865369
840784.9133865371
873306.6753865372
833266.4403865371
837102.0693865371
888702.2753865371
848789.6293865371
863018.7773865369
853734.165386537
902314.631386537
857130.567386537
944104.6523865369
874702.6153865372
925964.4053865372
873879.5993865369
894475.0553865371
898684.7823865371
904645.816386537
908381.449386537
836107.0503865372
859196.074386537
916867.9303865371
918007.6403865371
904007.3693865369
891300.5343865369
940566.5513865369
904322.438386537
930238.773386537
891245.593386537
933811.0693865371
896074.8293865368
885778.0113865369
916909.475386537
871352.374386537
882457.415386537
903757.087386537
882680.574386537
889209.770386537
912107.134386537
919041.6633865371
935884.5893865371
916901.1663865371
876171.296386537
895924.1103865373
899099.9603865371
889717.8483865372
947873.9023865369
898333.7783865371
863946.6333865371
937567.466386537
891041.5893865371
897560.948386537
964167.8013865369
949769.9003865371
963240.1733865371
934959.002386537
910613.1773865371
905568.7203865371
893898.3323865369
925269.9533865371
918666.1423865369
920965.8253865371
879360.341386537
923150.7473865369
922948.6263865371
861887.452386537
916951.0243865371
870850.191386537
860642.047386537
895147.5273865369
941643.587386537
871787.5713865369
933044.4853865373
887385.512386537
925998.3083865371
885793.5143865369
878025.5653865371
903595.6893865372
923588.9843865371
903394.0223865368
940732.7603865372
919409.1383865372
878993.8253865371
869347.131386537
853410.398386537
888936.431386537
908577.2033865371
891928.9073865371
858802.566386537
899491.539386537
897194.9193865372
901647.354386537
954097.6673865368
918115.9363865372
866868.442386537
904136.6023865369
848533.6053865372
914167.330386537
959756.999386537
869466.5863865371
897608.7143865371
875784.719386537
890469.310386537
863784.482386537
889373.854386537
858635.0703865372
905625.451386537
858140.252386537
924399.1363865369
908822.016386537
929196.3363865371
927262.959386537
937315.5153865371
924863.9303865371
924255.567386537
971551.3113865372
915797.3713865372
936465.1023865369
974472.7843865369
955621.3193865371
914522.627386537
925058.438386537
917366.7233865372
887517.790386537
905738.935386537
896471.702386537
865179.5073865372
882919.2503865369
915863.6893865372
916303.2913865371
898006.955386537
894435.5303865372
932133.1253865369
904128.523386537
976779.3033865372
889694.3853865372
920387.7263865372
934829.394386537
929665.9963865372
905682.1893865372
947865.0183865371
957811.6583865372
875633.2143865371
954016.662386537
960887.847386537
869802.7313865371
870438.3863865369
843803.9613865371
942723.1063865371
906298.6673865368
911967.380386537
946516.6793865369
893732.563386537
906241.8513865372
893606.3053865371
910637.7633865372
917217.0283865371
917383.358386537
905349.966386537
887020.009386537
871082.472386537
874347.5453865371
901832.1633865371
958765.1563865369
927900.844386537
962570.826386537
910547.6213865372
988913.701386537
904023.5213865371
897624.6363865369
883134.9393865372
880584.2853865371
860964.039386537
827102.5243865371
870311.181386537
839001.966386537
791277.7983865371
851537.411386537
863791.8513865372
822509.4343865371
862945.2243865369
818615.0613865372
857145.0783865371
893416.9853865373
929315.8403865373
901727.6963865369
948647.4033865371
903773.2303865372
920974.209386537
886748.0223865368
868236.287386537
879818.9193865372
881243.573386537
885537.7783865371
919308.8883865372
920454.7153865373
896090.6973865371
856717.2153865373
868802.5343865369
873841.884386537
932579.9843865371
925625.5173865369
866386.2713865371
959420.087386537
917075.6943865371
901599.1563865369
892345.6953865372
900203.6523865369
905909.2143865371
917333.4533865371
863011.421386537
871269.8863865369
910531.2343865371
891866.0303865372
874362.6493865371
948718.593386537
888811.5323865371
908414.0693865371
868221.395386537
921410.3693865369
908120.5753865371
900516.0593865371
860386.0893865371
815938.608386537
916336.4853865373
925447.701386537
949324.145386537
886584.911386537
884926.165386537
918607.756386537
908128.725386537
911729.0753865371
870423.4193865372
941056.6013865372
892377.1673865368
936508.4533865371
875928.698386537
884717.3283865371
867269.4253865372
911137.9633865369
923816.6953865372
935469.145386537
912855.9633865369
958865.1573865371
951056.029386537
889905.594386537
949787.739386537
905593.0323865371
890195.191386537
906363.608386537
889850.826386537
919392.4283865372
929640.3663865371
953746.7483865371
872418.631386537
867455.191386537
863600.293386537
953746.7483865371
887798.0383865371
890790.6363865369
905212.287386537
914762.4033865371
944342.6533865371
897019.968386537
898325.8043865369
942178.6473865368
870737.8423865371
889186.334386537
871772.556386537
934743.0083865371
929691.627386537
911285.6693865372
840868.6763865369
878970.9283865372
929665.9963865372
906704.705386537
933216.641386537
882342.0333865372
903708.661386537
885685.002386537
898230.1253865369
870700.3993865371
918090.9433865369
919676.5783865371
899099.9603865371
904330.520386537
906103.8993865371
867856.7213865371
900796.611386537
847745.1773865371
905147.5113865369
914093.0003865369
891465.395386537
901422.472386537
893085.870386537
857776.7803865372
906972.891386537
865445.7413865371
895092.108386537
897322.2003865371
876474.7353865373
919542.8393865371
904354.766386537
887572.2683865371
875648.3623865371
916245.2063865372
888632.0523865371
910539.4283865372
901695.5583865371
866541.9903865372
932141.7153865373
915316.853386537
926957.0883865369
901808.0533865372
924965.4023865369
891787.4453865372
867581.5583865371
913127.8223865371
896336.7263865372
849209.5593865371
858322.104386537
894759.742386537
873721.216386537
883975.597386537
869488.9883865371
893038.5883865369
887580.0523865371
898652.861386537
835059.3313865372
878109.3453865371
888866.171386537
940444.1183865372
913993.9133865371
867670.7813865369
864153.0963865371
879436.7373865371
895480.182386537
893377.5543865369
855486.7883865371
880998.141386537
890555.4963865372
883304.483386537
866193.5543865369
881189.8733865371
881558.2353865373
879490.222386537
923858.8763865371
977553.7353865373
867737.7103865371
944025.3453865371
894601.560386537
919776.9083865372
838016.266386537
899435.5783865371
904581.1223865369
926897.6363865369
887214.3883865372
930683.806386537
892991.3113865372
893795.7063865372
883767.2113865371
888249.9253865372
871840.124386537
879941.287386537
917516.4673865371
921175.462386537
902717.0863865371
888858.3653865372
898405.5523865371
911860.5383865371
910900.094386537
951181.256386537
883019.378386537
899307.6943865371
900948.9843865371
940417.887386537
868571.475386537
885197.0283865371
921343.2403865372
879918.341386537
926227.2153865373
911154.3723865369
935348.043386537
927093.006386537
892975.5533865372
900475.995386537
847078.6523865369
845028.9803865372
891072.968386537
902419.2353865373
920814.9473865371
897959.1473865368
885049.968386537
862577.6463865371
853015.0183865371
937584.847386537
891976.0713865369
854505.005386537
845289.9343865371
861132.4503865371
890500.648386537
856536.046386537
875587.7723865368
926634.4433865369
876520.269386537
901518.8363865371
900876.8003865372
870161.5753865371
910277.3053865371
918582.7353865373
895551.4983865371
884354.0323865371
850757.6523865369
903273.066386537
851000.725386537
972934.9393865372
835879.3603865373
853259.391386537
867544.3883865372
855233.9073865371
925143.0323865371
909410.108386537
881343.3193865371
892432.2483865371
888273.3113865372
935737.4103865371
862768.7473865369
913103.1013865372
871142.4363865372
877067.0483865371
854353.608386537
872486.299386537
909728.978386537
883335.317386537
911646.9303865371
927050.5273865369
877835.2153865373
847723.8893865369
903055.4263865369
899091.972386537
881834.709386537
914903.0213865371
892605.4033865371
939631.630386537
916311.5893865371
885406.094386537
887206.611386537
857566.1093865371
889030.128386537
857624.2153865373
880952.1383865372
960066.8043865369
926337.4713865371
914506.0963865371
900091.5593865371
909835.3183865369
868266.0713865369
874475.941386537
845289.9343865371
911285.6693865372
850200.5413865371
867685.6533865371
817057.1433865371
867774.8973865368
935884.5893865371
901695.5583865371
906550.367386537
868482.066386537
909540.8993865371
918482.6673865368
938628.891386537
910260.9283865372
896320.8493865369
931232.127386537
854807.9613865371
904815.682386537
924247.1233865371
949297.4133865371
923521.536386537
892290.6253865369
972046.3453865371
836031.1393865369
831365.2723865368
840736.0593865371
819674.682386537
893125.2753865371
865312.604386537
868772.7133865369
868549.1213865372
935278.8563865371
910695.1353865372
915341.6953865372
833245.877386537
918966.5343865369
882649.787386537
896185.918386537
865934.2643865369
928292.5173865369
897927.2783865371
907664.4073865371
905293.269386537
939640.3593865371
897505.229386537
958574.3043865369
893007.0693865371
910170.861386537
893890.4363865372
886057.1553865372
930803.6963865369
894641.1013865372
909083.296386537
865016.8903865371
861755.414386537
889389.4843865371
847951.0213865371
850143.4433865369
900588.1843865371
870745.3313865372
954890.438386537
915424.5113865369
908047.2313865371
886002.8633865371
881327.972386537
869205.3203865372
875625.6403865371
908862.8313865372
931009.293386537
892196.236386537
868280.9633865369
878048.412386537
883991.037386537
903950.8423865371
915830.529386537
930735.1833865371
876672.083386537
873404.6223865369
870371.0383865371
907843.5613865372
901840.2003865371
886018.3753865369
879031.989386537
939684.006386537
886336.4773865369
921108.3683865372
821269.3023865371
865778.7653865371
857043.512386537
916718.398386537
854288.7403865372
852770.7853865371
895337.5853865371
847936.8223865371
898094.6163865371
873005.4393865372
888756.9003865371
876489.912386537
885042.229386537
918541.037386537
863313.117386537
857660.5353865371
802549.299386537
814751.080386537
847121.165386537
874038.0413865371
820544.3053865371
884910.692386537
893070.1093865371
871427.377386537
872328.4233865371
869197.858386537
868258.624386537
870610.5483865371
909148.6393865369
830424.7673865369
858242.0793865368
834405.8483865372
860386.0893865371
825209.3623865371
822255.7673865369
811189.8003865372
837157.4173865368
819356.506386537
794110.789386537
851609.020386537
874347.5453865371
858897.266386537
833739.6693865372
864765.6943865371
922485.7653865371
871149.932386537
849444.6183865372
868556.5723865371
887494.4443865371
869018.799386537
811111.8823865372
845141.8053865371
861015.2883865371
875481.7613865369
935166.4503865371
857900.326386537
957403.600386537
923605.847386537
926430.7843865369
918807.969386537
917084.006386537
862254.438386537
930769.438386537
937810.858386537
908006.489386537
946516.6793865369
934268.1763865369
908634.3143865372
941021.5813865372
893487.9713865371
908528.2573865372
912411.4543865368
821615.6263865371
877599.297386537
879199.952386537
869914.8383865369
903636.0333865372
906753.4543865368
880752.8463865371
907208.701386537
973684.4973865369
834749.6583865372
891504.6573865371
862291.154386537
858751.5823865369
909263.0133865372
855638.5903865373
911441.6323865372
910982.103386537
904362.8483865372
877538.4363865372
861117.8033865372
860144.898386537
910179.0483865371
857522.5343865369
924466.7133865369
892518.817386537
840491.8753865369
897951.1803865371
866297.3143865372
864086.722386537
890555.4963865372
862577.6463865371
838522.708386537
812959.9913865371
802829.029386537
810618.7513865371
813730.3633865371
849273.6533865371
875671.0853865371
873728.756386537
866579.0753865371
835031.7953865371
905187.995386537
902515.813386537
919091.756386537
898676.8013865369
859181.4933865372
877599.297386537
913903.1023865369
944228.0443865372
895163.3623865371
889311.3383865369
905609.2413865371
866000.924386537
886608.209386537
912469.0513865369
927645.584386537
871367.374386537
918541.037386537
889522.364386537
911154.3723865369
943391.3723865369
931866.9343865371
850886.3203865372
904314.357386537
927390.466386537
863136.489386537
854317.5693865371
901189.6783865372
866564.2413865371
856282.540386537
878787.7943865372
862019.5313865369
888351.2743865371
903902.395386537
840833.7723865368
871712.505386537
857638.742386537
874121.057386537
882380.4903865372
914903.0213865371
910375.583386537
881420.063386537
870438.3863865369
901888.424386537
901631.287386537
876740.4173865368
911959.1603865371
891669.5953865371
854757.4533865371
867611.297386537
855870.0103865372
826535.681386537
872027.8663865371
901366.270386537
848626.040386537
918465.9913865371
876732.823386537
908903.6503865371
902757.3513865372
865934.2643865369
889147.2773865369
928326.591386537
904233.5503865372
896257.347386537
859378.3763865371
879857.1553865372
847433.0553865371
875315.2243865369
926464.7213865371
851981.5853865371
935322.097386537
840519.7753865371
889686.5653865371
905698.4023865369
916859.6213865372
883998.7573865372
882896.1463865371
887284.3853865372
882565.1333865371
911039.519386537
884253.5993865369
915482.492386537
866104.637386537
973684.4973865369
910326.442386537
879299.233386537
885142.8423865371
862849.6233865371
856594.012386537
916444.3853865372
861711.4103865371
877021.4573865369
860554.2723865368
832951.2543865371
913317.3963865371
907346.9913865371
903966.992386537
868713.0783865371
894902.1553865372
885011.276386537
928684.523386537
866475.2473865369
895622.8253865371
860846.9233865371
873088.2583865371
981387.327386537
913886.593386537
954457.853386537
918199.2583865371
862225.067386537
924796.2943865372
918632.7783865371
909565.4273865371
892251.2943865372
913309.1523865369
845953.6293865371
880561.3053865371
914952.661386537
884346.306386537
878353.1603865371
861191.043386537
868698.1703865371
880706.8693865369
877067.0483865371
902057.2503865369
869376.9913865371
885235.7373865371
912617.191386537
899811.449386537
900756.5213865371
920823.327386537
895551.4983865371
875156.317386537
940995.317386537
868489.516386537
877120.2443865369
897067.6753865372
873148.5003865369
925430.769386537
920027.8313865372
871487.3883865372
910514.847386537
963304.4063865369
883319.9003865371
831358.449386537
919827.0823865369
875708.9603865371
889358.2243865369
937897.8153865371
849858.0683865369
869922.313386537
921284.5113865369
939605.4453865372
886010.6193865369
879459.6583865372
861894.7883865371
912353.864386537
862636.4373865369
876793.5723865371
865823.1873865369
912823.0213865371
911154.3723865369
853496.712386537
871900.1933865369
855537.3833865371
897975.0823865369
884384.9393865372
886872.3383865369
858642.3513865372
920379.354386537
919267.124386537
885266.7063865372
894396.0083865371
900748.5043865371
840394.242386537
899387.617386537
851272.5613865372
850179.128386537
806201.1733865371
899699.455386537
832629.4643865371
891622.4643865371
916336.4853865373
884825.6023865369
919275.4773865369
877728.6563865369
905503.8933865371
914076.4843865371
884578.1583865372
869168.0103865372
891936.7673865369
858693.3223865371
908805.691386537
927968.9373865369
866497.4943865369
894166.8493865369
956199.6023865369
910498.4613865371
874604.3753865369
942143.543386537
947385.560386537
900812.6473865368
882488.1893865372
905601.137386537
851036.483386537
872809.7483865371
858729.7343865371
916502.495386537
890304.8183865369
882626.698386537
908544.5723865371
914150.8113865372
906590.9773865369
921888.9453865372
832691.0643865372
835927.6473865368
873269.009386537
879009.0903865373
894388.104386537
882234.3693865369
902564.111386537
848263.5273865369
896519.3513865372
940872.7723865368
855400.0693865371
944466.108386537
911663.358386537
877698.2153865373
928173.2773865369
880101.948386537
885382.8593865371
916502.495386537
855551.8393865371
879207.5883865369
901655.3883865372
893180.449386537
904848.0453865371
903749.016386537
883520.3623865371
858496.7543865371
874672.3853865372
889608.3663865371
893827.2813865369
854000.5593865371
868325.645386537
882242.0593865371
887681.2463865372
888671.063386537
902636.566386537
898190.2653865371
925379.979386537
894403.912386537
909622.6633865371
903708.661386537
886786.867386537
845233.4983865371
884037.3603865373
903498.877386537
867522.087386537
850079.2173865371
898182.2943865372
852727.7003865371
858162.0703865372
850079.2173865371
886802.4063865369
871599.932386537
910875.4943865369
892928.2823865371
886375.2853865371
916129.0583865371
934043.878386537
896146.2403865372
894158.9503865371
921704.172386537
818628.289386537
897322.2003865371
870737.8423865371
857827.6473865368
889764.7773865369
809821.935386537
872659.2773865369
851072.2443865369
850100.6253865369
841050.219386537
791438.4293865369
825169.0343865369
866757.124386537
867291.712386537
847539.435386537
884554.9673865371
841350.6383865372
830213.7883865371
808046.128386537
865142.5443865372
824859.982386537
847447.2383865371
843726.6383865372
878376.0253865371
852167.9913865371
822235.7473865369
849116.9963865372
829710.5983865372
868288.4103865371
891583.191386537
874445.7273865369
820398.1323865372
783407.8093865371
770752.816386537
876877.1163865371
837919.2103865371
812386.432386537
856369.4393865372
872757.077386537
826400.833386537
835562.182386537
880714.5313865369
883821.2273865369
883181.172386537
863592.9273865371
818000.422386537
861154.422386537
898796.5223865368
864344.9003865371
881504.4963865372
962570.826386537
898469.3603865373
912732.4453865372
864389.1753865372
980188.4613865371
913020.7073865369
903402.087386537
898014.9233865371
888639.854386537
858031.1783865372
877431.949386537
883759.4943865369
918908.1093865371
889553.6363865369
893125.2753865371
877287.472386537
879612.499386537
866623.580386537
830860.6773865371
833472.1253865369
855313.367386537
851000.725386537
826731.2883865371
839725.370386537
881036.4813865371
864477.7383865371
852469.2813865369
927790.2143865371
879520.7883865371
863018.7773865369
874362.6493865371
903934.692386537
867722.8363865371
851422.861386537
920002.732386537
950868.2513865371
882280.5073865372
848953.2813865369
922662.4393865372
881719.4903865372
867752.5853865371
856927.4673865371
910670.546386537
890774.9563865372
874581.7073865369
878734.395386537
892723.503386537
883852.097386537
902725.1383865372
923327.6773865371
871907.702386537
931386.459386537
904023.5213865371
874415.5153865371
909598.1323865372
911745.506386537
907762.1193865369
927518.0073865372
862056.2263865372
887027.7823865371
895773.442386537
902338.769386537
920069.665386537
950260.7173865371
892573.915386537
917399.995386537
903652.171386537
889037.9373865369
884755.9943865369
888663.2613865369
843621.219386537
884748.2603865372
936933.505386537
878147.432386537
840750.0173865369
833108.817386537
898732.6673865368
889412.931386537
872471.2613865369
869197.858386537
903966.992386537
831590.4943865369
878833.5703865372
908887.3223865371
864285.874386537
850900.6193865369
889882.1213865372
894546.2103865371
922267.1213865372
928156.245386537
905341.8663865371
922468.9433865369
929554.942386537
831494.9303865371
857471.7033865371
855494.016386537
908919.978386537
928752.732386537
893377.5543865369
898684.7823865371
873728.756386537
932365.094386537
916228.611386537
872193.1473865368
891685.307386537
862504.168386537
992408.7143865371
915399.665386537
920454.7153865373
954052.6633865371
947962.745386537
908715.914386537
941056.6013865372
914969.209386537
919242.067386537
914919.567386537
932640.1703865371
911293.8763865371
923875.749386537
959675.026386537
906566.611386537
872614.1463865371
874536.3763865371
898182.2943865372
919492.6963865369
890179.5323865371
914051.7113865371
951279.6733865371
936265.7403865372
868519.3183865369
917749.5003865369
921695.7753865371
939980.915386537
924897.752386537
970833.0153865371
914175.5893865371
843277.0383865371
875118.4903865372
895733.8013865369
872847.374386537
908014.637386537
946640.7063865372
894324.877386537
896304.9733865372
905212.287386537
894767.6533865371
875822.604386537
916843.005386537
906647.8383865369
972513.823386537
893093.7513865371
936959.5413865371
847390.5113865369
894641.1013865372
887183.2813865369
881903.8553865372
907363.2643865369
944563.1323865372
913325.6403865371
916693.4813865371
913012.468386537
905738.935386537
866186.144386537
993745.2943865372
907509.7413865371
892046.826386537
870273.7743865371
925981.3563865371
902652.6693865372
935676.8203865372
898708.7243865369
897027.9193865372
912905.380386537
895963.7683865371
878993.8253865371
861792.087386537
855414.5213865371
893779.9193865372
856920.2153865373
910768.9093865369
821462.4083865372
913474.060386537
925439.2353865373
927994.475386537
899299.702386537
936213.7463865372
945234.0243865371
900708.418386537
943699.4463865369
934069.753386537
894427.6253865369
911400.584386537
892684.1333865371
921318.0703865372
912576.036386537
896479.6433865371
874763.0813865372
894151.0503865372
893251.3973865368
953099.580386537
914522.627386537
913070.141386537
969074.4433865369
902298.5413865371
955576.1703865371
924466.7133865369
900900.8603865373
871082.472386537
873291.608386537
865179.5073865372
890320.4813865371
875655.9363865372
844225.978386537
805995.989386537
822496.0793865368
793271.787386537
877599.297386537
892503.076386537
877211.451386537
880660.8963865371
879360.341386537
881105.5013865371
862276.4673865371
892463.7263865372
942020.6973865371
926295.0623865369
908487.472386537
904346.6843865371
919852.171386537
920220.2983865371
915639.904386537
946197.9003865371
928957.4193865372
906599.100386537
924576.547386537
929990.7673865369
919467.627386537
943276.9963865372
873427.228386537
895789.3003865372
971654.0133865372
878986.192386537
917358.4053865372
884083.688386537
890398.806386537
933044.4853865373
879230.4983865371
863976.1213865372
865260.8393865371
912403.2263865372
863703.4293865369
909769.8753865369
912633.654386537
897314.2443865369
874045.587386537
822329.181386537
855971.296386537
896495.526386537
854014.9633865369
908699.593386537
895123.7753865371
878056.0283865371
889170.7113865371
839412.205386537
901575.0583865371
867633.603386537
885042.229386537
914159.0703865372
845332.266386537
900155.6093865371
885437.0753865371
951369.1593865369
868929.297386537
876451.969386537
853784.5513865369
872742.0303865372
908805.691386537
848690.046386537
838606.0173865369
836348.6753865372
805637.1703865371
828245.3323865369
838988.067386537
852160.8203865372
828434.9803865372
820776.962386537
855140.0173865369
760767.3033865372
802523.878386537
813495.1793865369
819654.789386537
822322.506386537
820192.249386537
790241.4573865369
786318.4053865372
844493.4743865369
789761.228386537
790993.766386537
811742.1503865371
795862.9003865371
813867.617386537
804530.7043865368
780170.4703865371
803089.864386537
792595.671386537
814895.2343865371
775693.8723865369
812881.7313865371
850072.0813865372
840450.0303865372
872734.506386537
808678.0613865372
884647.7373865371
815610.2133865369
807376.5923865371
813364.580386537
779600.5583865371
806092.1563865369
797867.6903865371
836915.3213865369
807659.7213865371
816912.218386537
913234.9633865369
858533.1493865371
829479.608386537
846384.8863865369
815734.972386537
848732.7213865371
839467.861386537
816458.0143865369
831222.0143865369
847695.506386537
877127.843386537
883875.2503865369
867514.654386537
864352.279386537
848917.699386537
855320.5923865371
877477.583386537
868422.4703865371
873608.120386537
882942.354386537
887136.6263865371
870820.229386537
912831.2573865372
899363.6383865372
873924.8623865371
907721.4033865371
834357.7373865371
884230.4263865369
873562.8903865371
844050.0863865371
863629.7583865371
835486.3713865372
888905.2033865371
901109.432386537
896892.7743865371
878109.3453865371
911663.358386537
819402.891386537
839822.847386537
829764.9673865371
812875.2103865371
833239.023386537
845678.1393865369
815518.310386537
856014.712386537
809899.604386537
800805.4193865372
843284.0593865371
881174.5323865371
810152.131386537
857834.915386537
829710.5983865372
831809.0073865372
880760.509386537
934630.7313865371
908308.063386537
892487.3353865371
916129.0583865371
822977.127386537
836141.5593865371
859830.823386537
898110.556386537
832759.520386537
867893.918386537
864485.1193865369
864079.347386537
889929.067386537
921200.6253865369
868273.5173865369
865749.1523865369
863673.959386537
861410.8393865371
930923.6163865371
872839.8493865369
915532.1953865372
940977.8093865371
877120.2443865369
937419.7543865371
878292.1943865371
873359.4133865371
906176.9273865371
916402.8823865372
932502.6123865371
903297.2543865371
863121.773386537
913540.040386537
872072.9363865372
926235.6963865369
870281.255386537
930683.806386537
869698.1253865369
924956.9453865372
913267.9343865371
879031.989386537
897385.854386537
876710.0453865371
820457.924386537
884099.1323865372
909352.8993865371
854331.9843865371
929409.7583865371
929862.5413865371
898573.0693865371
876209.2153865373
911408.793386537
859290.861386537
855125.5753865371
879184.6803865371
883050.191386537
975789.452386537
958701.5303865372
912205.810386537
881949.958386537
871434.878386537
881021.144386537
900243.692386537
886600.4433865369
925777.986386537
873186.1563865369
916992.577386537
913160.786386537
882111.358386537
893007.0693865371
899891.4633865369
927645.584386537
933302.7433865372
878040.796386537
884794.6633865371
897871.5133865372
886810.1763865369
886297.671386537
899451.566386537
918024.3003865372
937767.3863865369
932958.431386537
910277.3053865371
880063.6903865371
905414.7713865371
870430.9033865371
885692.752386537
901310.074386537
923462.526386537
954989.627386537
916735.0113865369
925896.608386537
897991.0183865371
889272.2713865371
880186.128386537
940837.7653865371
910236.3623865371
904912.7783865371
886119.2113865371
921234.1773865371
918699.509386537
923361.3863865369
929324.377386537
905277.0723865371
969594.833386537
915921.725386537
917217.0283865371
880017.7853865371
882942.354386537
872990.3833865371
914035.1973865371
891143.5793865368
925422.3043865369
852404.701386537
863246.8733865371
979874.959386537
943285.793386537
900628.259386537
895155.4443865371
914985.7573865372
955079.817386537
892345.6953865372
908145.0253865371
871007.529386537
928352.1493865371
888749.0963865371
849052.9263865369
837067.479386537
920069.665386537
867774.8973865368
857370.060386537
865356.978386537
823719.853386537
873344.344386537
792254.952386537
833966.1873865369
859648.327386537
856651.9853865373
877690.6053865372
834625.854386537
856688.222386537
868191.614386537
849124.1163865371
866801.6473865368
895599.0483865371
873269.009386537
841315.6943865371
906469.1583865372
900957.005386537
885398.3493865369
861880.1153865372
864669.6873865369
873171.093386537
864662.3033865372
893401.212386537
875133.620386537
916162.2403865372
902733.191386537
851065.091386537
831870.4853865373
880584.2853865371
854014.9633865369
882342.0333865372
841001.334386537
854274.327386537
843986.7833865372
901061.2923865368
865430.9463865369
883790.3603865373
837288.9003865371
859174.2033865371
894799.297386537
857529.796386537
858009.3663865371
868370.3313865372
896281.1593865369
913878.3393865371
883628.341386537
892810.1293865371
852325.7833865372
853453.5523865371
859677.5213865371
884524.0483865371
881427.7383865371
866445.5863865371
894656.918386537
905803.796386537
922216.6793865369
896527.293386537
931137.8383865369
880538.326386537
874763.0813865372
961499.9853865373
872411.1133865371
912370.3183865369
858409.4203865371
894823.0313865369
876520.269386537
833863.209386537
868459.7173865371
885863.286386537
925371.5153865371
896122.435386537
884462.2173865371
967220.483386537
931652.3753865369
904508.3523865369
872606.624386537
913713.2843865369
891991.793386537
955043.739386537
902395.093386537
894910.0683865369
879467.299386537
896058.962386537
871202.4083865372
882996.269386537
844866.847386537
901478.682386537
926159.3793865371
827163.3033865372
876664.4913865371
895123.7753865371
867574.124386537
875648.3623865371
910129.9283865372
938480.843386537
862078.245386537
864182.5983865372
859458.614386537
867618.732386537
924188.0213865371
937055.020386537
924086.7203865371
922771.8423865371
933371.6363865369
905674.083386537
898070.7063865372
963029.182386537
963671.6183865372
903256.941386537
910637.7633865372
886336.4773865369
910752.5143865369
882711.364386537
899052.0353865371
909745.3363865371
875148.7513865371
854858.4743865369
896638.4943865369
906371.7273865369
879971.8853865372
891151.4263865369
914026.9403865371
851609.020386537
863725.5333865372
902837.8923865369
864138.3453865371
882719.0623865369
864130.9703865371
881873.1223865369
852533.8713865372
834942.316386537
854281.5333865372
891905.327386537
889647.4643865371
860466.516386537
861044.5753865371
873238.8793865371
889155.0883865369
896265.2843865369
899091.972386537
867195.1403865371
919919.0813865372
933957.6393865369
896289.097386537
889968.1933865369
939806.2403865372
928181.793386537
862452.7413865371
841385.584386537
894656.918386537
918574.395386537
921897.3453865371
925998.3083865371
885785.7633865372
891787.4453865372
873758.921386537
920245.4083865372
878642.8683865372
893148.9203865371
941652.353386537
887805.826386537
909491.8483865372
948505.0553865371
899811.449386537
892566.0443865372
886483.968386537
931137.8383865369
928437.350386537
920446.341386537
889936.8923865369
931086.4163865371
853870.941386537
903337.5723865371
885545.526386537
843452.6053865372
891528.216386537
895052.5283865371
892369.299386537
880622.5893865371
959675.026386537
951960.198386537
895448.4903865372
891976.0713865369
934285.4343865371
900965.026386537
928991.5423865368
869265.0243865371
842715.7153865373
883651.483386537
910129.9283865372
920086.3993865371
902749.2983865371
852727.7003865371
842302.222386537
887113.3003865372
867588.9933865372
881896.172386537
918065.9503865371
893432.759386537
874377.753386537
946392.6833865371
901599.1563865369
936135.7673865369
873246.411386537
919534.4813865371
897091.5313865369
894332.7803865372
930949.3183865369
915565.333386537
928292.5173865369
920538.4643865371
891575.337386537
881159.1903865371
856354.955386537
902572.161386537
892936.1603865371
868534.219386537
931660.955386537
896074.8293865368
907159.9023865369
893204.097386537
916668.566386537
902652.6693865372
934130.134386537
933854.1733865371
945976.6533865371
886584.911386537
880890.807386537
900027.519386537
910949.2983865371
904678.1663865371
906306.7843865369
921259.343386537
874188.9913865371
912757.1463865371
925422.3043865369
873909.7743865371
896281.1593865369
914654.9023865369
936040.4773865369
867016.9103865371
889694.3853865372
875080.6673865368
937976.0903865373
973290.8353865371
921846.9443865371
924314.6783865372
961207.5223865368
906412.3213865369
936413.0863865371
962039.682386537
956344.2823865371
936681.8963865371
899091.972386537
900981.0693865371
892896.7723865368
942090.891386537
914994.0323865371
943593.7983865371
934319.952386537
929435.3763865371
901928.6153865372
917816.103386537
922468.9433865369
935607.5853865371
919893.9883865371
883435.540386537
897720.185386537
888749.0963865371
855046.1493865371
914390.391386537
941336.861386537
918440.978386537
927858.2913865371
902789.566386537
911942.722386537
887790.2513865371
879062.523386537
924162.6943865371
863210.0753865371
906639.7143865371
872230.719386537
895551.4983865371
916718.398386537
908169.4773865369
883543.4983865371
919342.3023865371
967507.380386537
887914.861386537
944439.651386537
896630.5513865369
947918.3213865369
921670.5853865371
897616.6753865372
956199.6023865369
917399.995386537
930529.708386537
921435.5453865371
927943.401386537
908560.887386537
904839.9543865368
946729.3183865369
880691.5443865372
902274.4063865369
910457.4983865371
898700.7433865372
898692.762386537
897791.8603865373
912748.912386537
915035.4063865369
952103.591386537
923226.566386537
900620.2443865369
897712.222386537
889647.4643865371
916137.353386537
926931.608386537
902636.566386537
935590.2783865371
909173.1463865371
938594.0523865371
927109.9983865371
862482.127386537
896924.5693865371
893432.759386537
908707.7543865371
872553.978386537
927347.9603865371
944360.287386537
898405.5523865371
918691.1673865368
891426.137386537
932794.9733865372
891693.1633865371
866230.6093865371
858758.8653865372
877926.573386537
892070.414386537
870251.3323865369
907233.1023865369
945013.2303865372
913498.8023865371
955359.516386537
908030.9343865371
977525.380386537
917241.9733865372
939134.3513865372
916228.611386537
946259.8683865372
894111.5533865372
865534.5223865368
946569.8293865368
888281.107386537
957748.1593865369
927441.478386537
916751.6233865371
958537.959386537
908503.7853865371
926345.9533865371
861645.4133865371
897290.3763865371
918666.1423865369
941854.029386537
889022.3193865371
954160.6793865369
888554.040386537
969873.8453865371
924914.6633865371
870565.630386537
856673.7273865369
851637.6673865368
882265.128386537
861623.4163865371
833581.8663865371
861000.645386537
847929.722386537
832342.1193865369
861704.077386537
845036.0313865369
929264.620386537
864411.3143865372
896503.4673865371
844880.9433865369
825162.313386537
822035.6053865372
805061.1703865371
813279.7133865369
841301.718386537
872787.174386537
860064.5313865369
925777.986386537
874370.201386537
804147.6733865371
860876.199386537
851995.921386537
798106.435386537
805208.2913865371
804786.262386537
794671.117386537
856434.6263865371
825720.5303865372
858838.986386537
826785.2653865371
835562.182386537
828706.057386537
873917.3183865369
854670.8833865371
883227.4103865371
849010.218386537
850450.4363865372
878437.003386537
864108.8453865371
894056.2643865369
867395.7373865371
903579.5523865371
887782.4643865371
885351.8823865372
899347.6533865371
881166.861386537
886701.4133865371
940409.144386537
935123.2243865369
936803.3463865371
957476.1183865372
864079.347386537
924686.4083865372
918190.9253865372
932476.824386537
914712.7843865369
916120.7633865372
877355.9033865371
908275.4503865371
890109.0753865371
920764.665386537
921225.789386537
901029.201386537
865149.9363865372
853137.1873865369
892660.512386537
905771.364386537
887284.3853865372
902274.4063865369
914216.8893865369
828252.103386537
863895.0333865372
877112.644386537
890649.537386537
899315.685386537
907550.4373865369
890876.8853865372
852641.543386537
919827.0823865369
912205.810386537
915002.306386537
885940.824386537
918866.3823865372
894419.7203865371
895044.6123865371
912979.5153865371
894530.3973865368
880890.807386537
879131.232386537
941450.7643865369
903329.5083865371
951682.4973865369
924162.6943865371
853194.6903865371
867395.7373865371
922830.762386537
935789.350386537
907599.2783865371
874596.8193865371
917791.1263865371
900331.793386537
902845.9473865371
940243.049386537
890649.537386537
878780.165386537
858569.547386537
803656.654386537
851286.8733865371
870071.8363865371
916270.0983865372
859626.4333865371
835720.7403865372
899060.0223865368
896487.5853865371
919225.364386537
917258.6053865372
870902.631386537
856782.4543865368
876679.6753865372
867737.7103865371
965336.7783865371
884585.8883865372
892314.2263865372
898134.4673865371
895123.7753865371
905374.2673865369
892818.005386537
903450.4803865372
902049.209386537
826589.6323865372
882857.644386537
844606.1563865369
846420.2543865371
869653.3013865369
853302.5303865372
933500.837386537
897186.966386537
882372.7983865371
879597.2133865369
880155.5153865371
853547.0693865371
862959.9343865371
851251.094386537
866208.3763865371
831610.9743865369
879306.8713865372
942969.199386537
892755.0013865371
881182.202386537
908022.786386537
941275.540386537
886026.131386537
937984.7883865371
927424.4733865372
883774.9273865371
917882.716386537
932408.0643865372
920496.5883865369
899115.9363865372
928309.5543865369
860393.4003865371
857072.5283865371
900908.880386537
880408.1323865372
885189.287386537
892573.915386537
875739.262386537
966813.5693865371
923327.6773865371
870925.107386537
884593.6193865369
934639.367386537
903523.0783865371
943796.3113865372
864108.8453865371
916759.9303865371
899867.4573865369
924162.6943865371
916294.992386537
938167.4843865371
894151.0503865372
933354.411386537
903490.8113865372
891143.5793865368
867990.6473865368
938672.4443865371
880614.9283865372
840945.4733865372
821402.469386537
855841.076386537
873766.462386537
871307.3793865371
854526.6383865372
909222.162386537
852541.0483865371
860942.0783865371
918657.8013865369
886957.826386537
869735.4813865371
886033.887386537
967840.7653865371
895297.983386537
884292.225386537
912913.617386537
908601.6793865369
872764.6013865372
903442.414386537
897871.5133865372
908047.2313865371
916934.404386537
969576.2383865371
928403.2683865371
896622.607386537
953512.9473865371
936629.8563865371
914084.742386537
915209.2203865371
876474.7353865373
890986.681386537
919634.7803865372
899044.0483865371
903103.7813865369
887618.9703865371
886934.509386537
901261.912386537
924238.6803865371
896424.0593865371
915731.0623865369
835803.4913865371
946552.1123865371
896845.0853865371
936812.0223865368
896765.6163865371
914150.8113865372
874196.540386537
907086.7143865371
929443.915386537
906168.8123865369
933811.0693865371
917183.769386537
940077.0133865372
902709.0333865372
884601.350386537
871735.0243865371
923470.9563865372
913853.577386537
928198.826386537
928232.8933865371
948976.7483865371
936317.739386537
900900.8603865373
884207.253386537
890492.813386537
884261.324386537
857282.9563865372
912000.259386537
823539.066386537
885189.287386537
886515.0253865371
862416.0113865369
918324.270386537
920295.6333865371
910670.546386537
957838.874386537
947341.191386537
903321.4443865371
955025.701386537
930101.9263865369
882088.297386537
886437.3863865369
922788.6763865369
898628.922386537
921301.290386537
916759.9303865371
902169.8363865371
867908.7983865371
874589.2633865372
906542.2463865372
879261.046386537
854123.012386537
827622.817386537
873178.624386537
869302.343386537
868556.5723865371
888187.5683865369
917508.1473865368
895987.5653865371
889874.297386537
913729.787386537
945110.367386537
932253.391386537
899779.448386537
920387.7263865372
908479.3153865371
932304.9433865369
899012.1013865372
903910.469386537
905852.4473865371
909050.628386537
880002.4853865373
897282.421386537
919517.7673865369
915151.2753865371
969743.6193865369
942591.324386537
892818.005386537
907290.043386537
905414.7713865371
859196.074386537
883435.540386537
841861.145386537
920806.566386537
897775.932386537
882942.354386537
851809.591386537
894601.560386537
883081.0073865372
927798.7233865372
909500.023386537
924999.2313865371
903394.0223865368
924373.797386537
939038.4463865369
873736.297386537
881988.3823865372
897457.475386537
903676.381386537
917824.4293865369
878132.1973865371
935538.3603865373
889311.3383865369
895900.317386537
877097.4453865372
903047.3683865372
929648.9093865369
875527.191386537
893614.1953865372
906574.733386537
829962.1163865371
884014.198386537
891410.435386537
897616.6753865372
858336.6553865372
930718.057386537
922511.0003865369
877698.2153865373
966416.2353865373
885166.0643865372
923867.3123865369
878803.0523865371
908153.1763865369
912222.2583865371
898198.2373865371
908096.1253865369
882611.306386537
963029.182386537
908373.2943865372
916718.398386537
900267.718386537
944148.7173865371
885266.7063865372
913226.7203865371
908511.942386537
948060.4933865372
930435.5623865369
918032.6293865371
874143.7003865371
975168.2923865368
939230.276386537
892518.817386537
918274.2613865369
905139.415386537
899155.8793865371
914439.975386537
919952.540386537
891897.4673865371
835507.0453865371
893054.3483865372
825095.1093865371
824504.1893865372
834701.5083865371
842813.8923865369
773185.9163865371
779103.3223865371
774431.935386537
827568.7303865372
822329.181386537
779822.424386537
799579.7743865371
835128.1793865369
811215.776386537
808329.7303865372
862783.451386537
832212.1953865372
803784.1333865371
885917.5613865372
810443.705386537
808336.1783865372
812171.557386537
837739.0243865371
807531.0013865371
830138.951386537
856282.540386537
874740.4053865372
875171.448386537
864957.7723865368
825686.881386537
849266.5313865369
888452.645386537
897951.1803865371
889584.9093865369
850964.9703865371
862034.209386537
858846.2713865371
871547.4083865372
910957.499386537
887494.4443865371
895654.5303865372
937098.4253865372
858212.983386537
877287.472386537
915043.682386537
877165.8453865371
886592.6773865371
850236.2313865371
919735.1013865372
899259.7463865372
906160.6973865371
887502.225386537
909140.4713865371
950591.1903865371
953989.664386537
904524.5223865368
944801.3653865372
910498.4613865371
930529.708386537
993657.3793865371
935616.239386537
895678.310386537
929836.9003865371
902451.4253865372
880768.1733865371
919835.4453865372
961646.2833865372
907387.6733865371
951020.256386537
919776.9083865372
921821.7463865372
943136.2633865372
911646.9303865371
935356.692386537
907452.7723865368
925210.719386537
872155.577386537
877158.2443865369
846873.2353865373
830486.039386537
873276.5423865368
901727.6963865369
840540.701386537
887229.942386537
885902.0533865372
895884.4563865372
878925.137386537
837884.5533865372
878040.796386537
911129.7583865371
879161.773386537
918566.0553865371
891999.6553865372
905633.556386537
909173.1463865371
878063.645386537
864042.478386537
903958.9173865368
914886.475386537
917258.6053865372
924610.3483865372
931712.441386537
954800.2833865372
880477.0533865372
881350.9933865372
843628.2463865372
884980.3253865371
850621.878386537
903047.3683865372
898126.4973865369
895496.029386537
865334.790386537
895218.789386537
902636.566386537
909769.8753865369
902999.0183865371
929179.266386537
956896.2823865371
890383.1403865371
936681.8963865371
923842.003386537
890015.1493865371
920538.4643865371
888717.881386537
872335.9403865371
869668.242386537
883011.6753865372
893275.0483865371
901623.2543865371
872862.4263865369
882950.056386537
875921.1193865369
893133.1573865371
917932.681386537
909393.762386537
965336.7783865371
934863.952386537
901880.3863865369
891771.7303865372
857646.006386537
876998.6633865371
901205.729386537
881320.299386537
899187.8353865371
917300.185386537
855804.9103865371
885235.7373865371
927025.0423865368
914721.0543865369
888000.5513865369
935123.2243865369
894736.012386537
919459.2713865371
892463.7263865372
910973.9023865369
863556.100386537
867536.9543865368
874725.289386537
913234.9633865369
921351.631386537
915366.5383865371
923732.344386537
888133.0133865372
940470.3513865372
923757.648386537
876148.547386537
895171.2803865372
843923.489386537
863180.6393865369
868795.0793865368
812347.3553865372
868347.9873865371
880967.4713865371
832697.9093865369
840540.701386537
893566.857386537
893811.4933865372
866334.378386537
853849.3423865371
819171.0183865371
855320.5923865371
875943.8563865371
896225.5993865369
909173.1463865371
972906.853386537
861975.5003865369
906745.3293865368
855804.9103865371
838849.0993865369
853870.941386537
872433.6673865368
922544.6493865371
927025.0423865368
915954.8923865369
851566.0533865372
898365.6763865369
937385.005386537
901277.9653865373
931180.6943865371
914704.5153865371
881166.861386537
933216.641386537
820338.3493865369
892180.506386537
895179.1973865371
931695.279386537
922191.4613865371
888094.0503865372
861315.5813865372
910900.094386537
884462.2173865371
908870.9943865369
870213.931386537
906047.107386537
843902.394386537
906526.003386537
867566.6903865371
904395.1783865372
888913.0103865372
885568.769386537
908479.3153865371
917824.4293865369
895900.317386537
934104.255386537
899123.924386537
870595.5753865371
884214.9773865369
893369.668386537
872779.6503865371
905066.5553865371
889686.5653865371
894316.9743865369
944483.7473865369
892770.7513865371
940750.2603865372
914663.1703865371
894593.6533865371
939884.8353865371
867269.4253865372
894514.584386537
840157.2273865369
874030.4943865369
901189.6783865372
843825.0523865371
875118.4903865372
859662.924386537
908128.725386537
898317.830386537
904233.5503865372
890955.3083865371
873284.0753865371
883767.2113865371
926575.0343865369
915971.4763865372
951870.5993865369
891386.8823865372
893811.4933865372
876072.7243865369
898820.4703865371
920119.870386537
855573.5253865371
968498.951386537
873464.9073865371
937046.3393865371
935746.066386537
891379.0323865371
896527.293386537
863688.6943865371
841483.4503865371
868601.2823865371
924923.1193865369
904742.8753865369
891002.3683865372
872847.374386537
869414.3203865372
898932.245386537
932743.3663865371
890179.5323865371
879444.377386537
880446.421386537
894577.8383865369
959119.799386537
931832.5983865372
856065.3693865369
947465.4363865372
897696.296386537
907599.2783865371
897274.4653865373
892117.593386537
907745.8323865369
923454.097386537
909140.4713865371
922856.016386537
866467.8323865369
932605.7773865369
910449.306386537
868899.4673865371
927764.688386537
903910.469386537
847489.7883865371
916726.7043865368
916577.219386537
891355.4813865371
877751.4883865371
912312.733386537
927407.469386537
957775.3723865369
869496.455386537
902829.837386537
887191.0583865371
925506.9653865373
923723.9103865371
974782.8203865372
940724.0113865369
910465.6903865371
865039.0623865369
905439.0753865371
936413.0863865371
940890.2773865369
900123.583386537
940601.537386537
921880.5443865372
925007.6893865372
870109.225386537
874800.877386537
899675.459386537
869384.4573865369
896304.9733865372
902789.566386537
964701.3113865372
826670.5723865371
894024.6733865371
868772.7133865369
883273.6523865369
926074.5983865372
910711.5283865371
917059.0693865371
945269.361386537
913969.145386537
959547.539386537
863534.005386537
877393.924386537
871382.374386537
923117.0543865369
875451.4773865369
903377.8933865371
915449.3593865371
910514.847386537
906396.083386537
929665.9963865372
962085.4473865371
903361.7643865369
884902.9563865372
892944.039386537
869997.0683865369
938071.7773865369
896781.509386537
877044.252386537
906826.5883865369
876489.912386537
927679.611386537
920069.665386537
878528.4873865371
865467.9343865371
925210.719386537
885181.546386537
881251.245386537
961948.165386537
936664.549386537
842008.1193865369
837538.1393865369
885778.0113865369
917458.2273865369
874324.891386537
875209.279386537
900836.7043865368
848050.4293865369
831324.3363865371
851050.787386537
924458.2653865371
852440.577386537
894174.7503865369
886794.637386537
853914.1423865369
909115.966386537
888179.7743865371
936023.1533865371
881857.7573865372
913284.421386537
931446.4913865371
903015.134386537
945490.2753865371
890767.1163865371
914687.9773865369
907135.505386537
977204.1433865371
907810.982386537
851408.5443865372
843480.7033865371
862239.752386537
869436.719386537
864130.9703865371
865312.604386537
858744.299386537
808252.364386537
885708.253386537
863600.293386537
979096.826386537
927135.4883865371
896479.6433865371
963561.4253865372
894079.958386537
901157.5783865371
941424.4763865372
911778.3693865369
928820.951386537
884941.6393865369
905066.5553865371
910383.7743865371
914043.4543865368
890422.306386537
911983.8193865371
886732.4853865373
925016.1473865368
907550.4373865369
871997.8223865371
883805.793386537
892109.729386537
874045.587386537
894222.1533865371
954241.708386537
864773.080386537
909442.8023865371
890610.3513865372
866742.2833865372
886134.7273865369
871584.9253865372
901824.1263865371
875179.0143865369
922519.412386537
920178.4503865371
891960.3493865369
889045.7463865372
881013.4763865372
897012.0173865369
833540.7103865371
862129.627386537
868519.3183865369
890484.979386537
937454.506386537
886654.8093865371
951449.712386537
903595.6893865372
852950.354386537
871689.9883865371
878589.4873865371
914324.287386537
946942.0533865372
937176.566386537
940584.0443865372
883050.191386537
910637.7633865372
873902.2303865372
877021.4573865369
878429.381386537
916187.128386537
875284.952386537
858402.1433865371
923504.6753865372
866134.2743865371
928718.6263865371
915739.350386537
898222.1533865371
871900.1933865369
899835.452386537
931695.279386537
879650.718386537
935010.8553865372
855118.354386537
876899.904386537
924990.7743865371
898325.8043865369
903442.414386537
917924.353386537
918874.7273865369
918724.536386537
920044.5643865372
959911.8763865371
901952.7313865371
890665.212386537
944836.6693865372
951682.4973865369
875936.2773865369
922645.6103865373
931043.5683865369
963561.4253865372
924145.810386537
842870.0043865371
914142.5523865371
883312.192386537
979931.9453865372
919927.4453865372
915590.1893865372
917183.769386537
888913.0103865372
853813.3463865371
900884.8203865372
936343.7413865371
941985.604386537
873321.742386537
844078.2243865369
924728.6693865372
851737.948386537
904524.5223865368
910777.107386537
925659.395386537
903845.881386537
919292.182386537
931163.5513865369
919484.3403865373
916029.526386537
846951.1403865371
908145.0253865371
898828.4533865371
908291.756386537
936066.4633865369
924238.6803865371
946082.8383865369
899779.448386537
939657.8183865369
898150.4093865369
849259.4093865369
873351.878386537
855335.0413865371
860269.131386537
890265.6633865371
866186.144386537
833876.938386537
855819.3763865371
885816.770386537
854548.2713865371
911425.2133865369
892558.172386537
892447.986386537
918390.9563865372
859524.2743865371
877333.091386537
871765.0503865372
887689.0323865371
984838.556386537
945835.1093865371
973347.0533865372
937923.9053865372
915391.3833865371
916793.1583865372
909982.5993865369
977723.8973865368
906038.9943865369
918415.966386537
915374.8203865372
954737.185386537
936456.432386537
918090.9433865369
940785.2603865372
893953.6013865372
949243.9543865368
864175.222386537
935140.5143865369
960449.7813865369
930957.8853865372
867946.0003865369
898325.8043865369
869503.9233865371
894166.8493865369
903627.9643865371
872366.0083865371
895987.5653865371
919977.6353865372
925532.367386537
880316.255386537
909802.5953865371
868340.540386537
923470.9563865372
883998.7573865372
927620.066386537
877873.279386537
854880.1253865369
876042.3993865371
916784.8513865372
910645.958386537
894743.922386537
907631.841386537
892345.6953865372
893416.9853865373
860386.0893865371
947527.5713865369
934855.3123865369
932158.894386537
910056.2583865371
873955.040386537
991892.6123865371
880247.3593865371
901791.9813865371
939622.9023865369
876345.7483865371
834962.9643865371
877835.2153865373
920597.0983865372
927603.0553865371
902346.8153865371
922250.307386537
950421.459386537
880515.3483865372
870460.8383865369
931223.5543865369
930307.212386537
884153.1893865372
917399.995386537
872990.3833865371
907534.1583865372
924213.350386537
892046.826386537
922780.259386537
968461.847386537
937454.506386537
988092.0983865372
899203.8153865371
928846.536386537
943540.983386537
939116.9133865371
911778.3693865369
866482.662386537
852993.462386537
915391.3833865371
878619.9903865372
982388.6363865369
899131.9133865371
875693.810386537
945030.8903865371
923470.9563865372
915267.1733865371
946685.0103865372
910383.7743865371
912683.047386537
894301.1693865372
916129.0583865371
873804.171386537
840519.7753865371
892762.8763865371
906696.5813865372
880262.668386537
926040.6903865371
893401.212386537
893503.7473865369
921410.3693865369
913738.0383865371
925972.881386537
919083.4073865371
960988.293386537
929683.083386537
858111.162386537
916676.8713865372
915142.9983865371
928658.9473865371
907257.5043865371
911679.786386537
965853.1393865369
919609.7033865371
856072.6063865371
874747.9643865371
915855.3993865371
871187.414386537
866119.455386537
887665.6763865369
862959.9343865371
882811.4453865372
904080.0583865371
916095.878386537
846795.344386537
888468.2433865372
897027.9193865372
900957.005386537
889733.4903865372
873781.5453865371
902982.9033865371
884740.5273865369
930315.7673865369
897234.691386537
905511.995386537
897624.6363865369
907428.3593865371
849850.9373865369
883713.201386537
890437.9733865372
925727.1573865371
912864.199386537
967285.2513865371
922342.7943865372
881896.172386537
891708.8753865369
892078.2773865369
919885.6253865369
883265.9453865372
891002.3683865372
905901.104386537
933811.0693865371
953081.6163865371
962799.949386537
926456.2373865371
974989.620386537
920111.502386537
929759.9853865373
929734.350386537
919592.986386537
915027.131386537
893811.4933865372
891685.307386537
928590.752386537
932253.391386537
888273.3113865372
898916.276386537
927577.539386537
974022.1783865372
942450.7983865371
911918.0653865371
893503.7473865369
882318.9603865371
830234.201386537
933828.310386537
895876.5253865371
907460.9103865371
952803.2573865372
921872.144386537
924914.6633865371
872689.367386537
908022.786386537
942213.755386537
961170.9773865369
944889.631386537
896582.8903865371
911096.942386537
866386.2713865371
873140.9703865371
852519.5173865369
915002.306386537
920504.9633865369
891701.019386537
878871.7213865371
934164.6403865371
890547.6603865371
953432.0423865368
924897.752386537
958537.959386537
906907.861386537
918974.881386537
873864.5133865372
885034.4903865372
891402.584386537
904661.9913865371
950662.674386537
890586.841386537
955079.817386537
949600.4633865369
936803.3463865371
938794.4133865371
913853.577386537
909786.2353865373
881957.6433865371
935477.796386537
871209.9053865372
901398.3853865372
959356.374386537
933483.608386537
995565.725386537
952543.0043865371
914605.2943865372
889459.827386537
923058.097386537
943813.9253865372
861542.7713865371
908960.8023865371
948914.422386537
907631.841386537
978916.705386537
896884.8253865371
889444.1953865372
963653.2513865371
912674.8143865372
915822.239386537
891182.813386537
903442.414386537
916718.398386537
918299.2653865371
980112.442386537
883050.191386537
874143.7003865371
892825.881386537
924069.8393865371
915192.664386537
941687.421386537
911154.3723865369
906493.519386537
915167.830386537
921821.7463865372
879841.8603865373
893866.752386537
858722.451386537
918057.620386537
883458.672386537
914274.716386537
858955.5533865372
893622.0863865371
880277.978386537
838404.7143865371
917399.995386537
915557.049386537
899979.4943865369
923243.4163865371
928105.154386537
859094.0183865371
940033.330386537
937324.201386537
905544.4083865372
878147.432386537
881819.3453865371
911072.3313865372
908658.793386537
904233.5503865372
842064.1233865371
849031.5713865369
859947.661386537
854245.5013865371
886670.343386537
879849.5083865371
911236.4283865372
899891.4633865369
923066.519386537
942327.8723865369
891167.1193865369
903168.2633865372
927254.4603865371
892400.7723865368
894087.857386537
908691.4333865371
912074.2473865369
929196.3363865371
915979.769386537
873540.276386537
900652.3053865371
920647.3623865371
903506.9443865371
933785.208386537
925396.9083865372
907574.857386537
858271.1773865371
998871.3013865369
894324.877386537
899499.5343865369
916012.9403865371
893495.8593865371
932476.824386537
894079.958386537
890759.2773865369
846406.1063865371
908226.536386537
923740.7783865371
881788.6183865372
910588.5923865371
901952.7313865371
984560.4093865369
891433.9883865371
852835.421386537
875390.915386537
909483.674386537
932098.769386537
946127.0893865371
939684.006386537
960085.0343865369
933897.2813865369
931506.5313865369
874785.7583865371
904937.0553865371
880323.9103865371
905050.3653865372
908250.9933865372
890806.316386537
883713.201386537
924990.7743865371
888226.540386537
904710.519386537
937176.566386537
895266.3043865369
850150.580386537
909990.7833865372
923782.9533865371
888070.6733865371
960440.6593865369
895932.0423865368
894633.192386537
885251.2213865371
914101.2583865371
895725.8733865371
899339.661386537
914704.5153865371
920362.608386537
911811.2353865373
872749.5533865372
899115.9363865372
876717.637386537
849822.4103865371
879604.8563865371
875625.6403865371
835424.354386537
936768.6433865371
880446.421386537
881742.5323865371
900772.557386537
876376.094386537
906314.901386537
840359.378386537
908242.841386537
907851.7063865372
888515.039386537
883312.192386537
903256.941386537
885227.995386537
906924.1183865372
864994.7203865371
882518.9653865373
872283.326386537
877553.6503865371
864079.347386537
804965.2503865369
809517.877386537
824222.4603865371
803312.6633865371
793625.8143865372
807035.8153865371
823037.2983865371
822997.1833865371
814089.9373865369
797943.0683865369
838370.016386537
798640.989386537
832602.0903865373
834715.2643865369
827035.0013865371
876558.2173865371
829887.3253865371
845628.7113865371
846901.5623865369
876672.083386537
867737.7103865371
944801.3653865372
829194.4473865371
845762.8863865369
886274.3903865371
859911.1463865371
875110.9253865372
932975.641386537
919559.5543865369
878993.8253865371
937367.6323865372
933440.539386537
885320.9073865371
890414.472386537
933923.148386537
911540.164386537
894728.1023865369
937532.7063865372
934734.3713865372
859509.682386537
891049.4343865371
921469.114386537
900796.611386537
961847.516386537
937037.6583865372
891952.4883865371
860371.468386537
847631.6523865369
982302.729386537
877082.2463865372
915209.2203865371
960085.0343865369
942564.972386537
874657.2713865371
931223.5543865369
880316.255386537
919944.1753865372
892731.377386537
953548.9093865369
933431.9253865372
921007.745386537
898908.2913865371
908487.472386537
892298.492386537
927025.0423865368
914522.627386537
917167.1403865371
920605.475386537
880224.3963865371
918833.002386537
954629.037386537
946738.1803865371
919827.0823865369
876785.978386537
903684.451386537
928889.1803865371
895599.0483865371
903385.9573865369
903603.7573865372
857936.6693865372
904055.827386537
917225.343386537
931249.2723865368
916328.1863865372
891065.1233865371
895694.164386537
902419.2353865373
915615.046386537
941442.0013865371
934130.134386537
891402.584386537
920471.4643865371
946206.752386537
885073.185386537
871254.8903865371
867901.358386537
901751.8023865371
895789.3003865372
930478.353386537
940444.1183865372
913812.310386537
936560.479386537
863121.773386537
926855.1763865369
908732.236386537
887743.5323865371
892227.6973865371
831146.9933865372
892416.5103865372
835803.4913865371
858445.807386537
901398.3853865372
877021.4573865369
910252.739386537
883443.2503865369
907200.567386537
921024.5143865369
885499.0443865372
907306.313386537
884562.6973865371
888226.540386537
872463.742386537
851931.4133865371
849152.5953865371
876315.4033865371
894427.6253865369
851422.861386537
858700.604386537
860079.1423865369
865986.1103865373
879604.8563865371
837323.5083865371
848405.6523865369
852856.969386537
911975.5993865369
884516.3193865371
891960.3493865369
924027.6393865369
924179.5793865368
872170.6053865372
883913.843386537
880323.9103865371
903878.174386537
875875.648386537
904362.8483865372
843543.9303865371
867574.124386537
853252.202386537
871194.911386537
898038.830386537
829805.749386537
867306.5713865369
850464.7203865371
880722.1943865371
870184.012386537
843621.219386537
868921.8393865371
857616.951386537
854382.442386537
824517.6103865373
852246.8793865371
854512.216386537
866497.4943865369
828455.3043865369
860803.0133865372
847418.874386537
857660.5353865371
860766.424386537
833863.209386537
895163.3623865371
863202.716386537
841868.1433865371
856166.702386537
886825.716386537
885576.5173865369
872869.952386537
920647.3623865371
873743.8383865369
924272.455386537
862915.806386537
886709.181386537
922729.7613865369
970954.2113865371
874823.556386537
863939.2613865369
882226.6803865371
905714.614386537
861990.1763865369
917000.8883865372
894269.5613865372
927305.4573865369
882849.9443865371
938411.1893865372
887541.137386537
873766.462386537
943312.185386537
920898.762386537
942003.1503865371
952893.0323865371
954304.7403865372
918933.148386537
901791.9813865371
866075.002386537
902628.5153865371
914555.692386537
871900.1933865369
895543.573386537
973590.739386537
927501.0003865369
920664.117386537
920806.566386537
884957.1133865371
872945.2173865371
899819.4503865371
855985.7683865371
885491.297386537
906079.5583865371
904516.4373865369
850193.4033865371
950180.3663865371
938916.414386537
919442.5593865371
916693.4813865371
855783.2133865369
868176.725386537
921301.290386537
866349.2043865368
906769.705386537
928556.6583865372
933750.7303865372
904848.0453865371
843818.0223865368
923428.810386537
847135.3363865371
855848.3093865371
850586.1553865372
877911.3453865371
910121.742386537
892447.986386537
851365.597386537
930529.708386537
949903.708386537
931017.8623865371
886763.560386537
879650.718386537
942828.5593865371
929717.2603865372
936864.0823865369
864869.1103865373
887650.107386537
891881.7483865371
915797.3713865372
918057.620386537
956633.776386537
916867.9303865371
889600.547386537
892031.1023865369
942767.0423865368
882257.438386537
849786.755386537
878269.333386537
869175.4713865371
898062.7373865371
892149.0483865371
896574.9473865371
920546.8403865373
891921.047386537
919091.756386537
940007.1213865372
908773.043386537
893495.8593865371
935927.8863865369
864736.151386537
881535.2033865371
896781.509386537
896733.8323865369
927747.671386537
926753.286386537
897004.067386537
920111.502386537
888179.7743865371
920144.975386537
916294.992386537
896884.8253865371
885235.7373865371
960723.5253865371
934328.5823865369
921435.5453865371
897744.076386537
920756.2853865371
856825.9533865371
891347.631386537
919492.6963865369
876459.5583865371
903023.192386537
861169.0703865372
863813.959386537
898222.1533865371
831563.188386537
869653.3013865369
912279.8313865372
887603.4023865369
844732.958386537
917624.6463865371
903506.9443865371
917333.4533865371
879436.7373865371
929905.279386537
881327.972386537
938376.3663865371
903297.2543865371
878505.614386537
841113.080386537
859918.448386537
903273.066386537
860964.039386537
846929.891386537
851129.468386537
864558.9373865369
867633.603386537
878673.3753865369
875671.0853865371
893898.3323865369
867670.7813865369
881159.1903865371
867536.9543865368
869630.891386537
884099.1323865372
907892.4333865371
881481.4673865371
879597.2133865369
831706.5653865371
921443.9373865369
904370.9303865371
842715.7153865373
840631.391386537
872523.8973865368
951404.959386537
873479.9803865372
897975.0823865369
860422.645386537
902403.1403865371
850279.0643865372
910564.009386537
882318.9603865371
859940.358386537
857587.8973865368
857791.313386537
849729.7133865369
875050.411386537
795176.094386537
835969.0413865371
832198.5223865368
838259.003386537
815623.344386537
829051.9403865371
873698.594386537
851401.3863865369
885824.523386537
854930.6473865368
840317.546386537
906712.8293865368
864049.8523865369
871089.9673865371
909884.4063865369
896757.6703865371
883674.6263865371
873163.5623865369
893219.8633865371
890148.2173865371
862386.630386537
896376.421386537
890884.7273865369
930803.6963865369
898046.799386537
911729.0753865371
889866.4733865372
864035.1053865372
861462.141386537
859064.864386537
842470.3733865371
888491.641386537
824987.6053865372
907762.1193865369
897099.483386537
872523.8973865368
843150.6753865372
897417.6843865371
912074.2473865369
886911.1943865371
892046.826386537
877082.2463865372
879497.864386537
893007.0693865371
914903.0213865371
828096.384386537
914175.5893865371
864913.4393865372
875678.6603865371
910277.3053865371
902113.540386537
873442.299386537
897186.966386537
911293.8763865371
925075.3553865372
850821.9813865371
844556.854386537
893558.968386537
847262.9053865372
841665.2603865372
850507.5753865371
903281.128386537
864071.9733865372
856869.4563865372
856796.9533865371
843614.192386537
864219.4803865372
930521.148386537
888281.107386537
909254.843386537
862107.6063865371
883636.0553865371
888710.0783865371
867752.5853865371
875012.593386537
875981.755386537
867626.1673865368
880454.0793865368
885840.0283865371
863725.5333865372
895464.3363865371
895234.627386537
862768.7473865369
833307.5693865371
842281.208386537
845021.9293865369
866008.3313865372
846391.959386537
849366.2503865369
922460.5323865371
881596.6233865371
908446.691386537
885320.9073865371
878932.7683865371
898062.7373865371
951136.529386537
880408.1323865372
897712.222386537
899419.5903865373
864330.1433865371
898940.2303865372
876330.5753865371
881105.5013865371
905933.5453865371
841224.8553865372
844563.8973865368
844162.648386537
897807.790386537
852828.239386537
857029.005386537
829832.9393865372
845155.9103865371
871277.384386537
843284.0593865371
875224.4133865371
894475.0553865371
861425.4973865369
844036.0183865371
903821.6633865371
870012.020386537
888218.7463865372
882888.4463865369
848867.8893865369
892235.5623865369
874861.357386537
894759.742386537
915888.5613865372
905001.8003865372
918941.4943865369
854259.9133865371
903321.4443865371
892054.6893865372
850271.9253865372
883589.7743865371
896439.9393865372
884701.8623865371
881581.2683865371
853446.3603865373
875005.0303865372
857740.4503865371
849537.252386537
869466.5863865371
830472.422386537
884431.3043865369
826542.424386537
867418.0323865371
931214.982386537
898238.0983865372
887821.4003865371
818985.6153865372
828143.770386537
865297.813386537
866119.455386537
889092.604386537
884099.1323865372
873955.040386537
896082.7633865372
871584.9253865372
858722.451386537
862893.7443865369
817987.2143865371
839419.161386537
853489.5183865371
884794.6633865371
867908.7983865371
869100.858386537
874566.5963865371
802905.354386537
810333.5303865372
849551.506386537
890257.8323865369
867083.7383865371
885127.3623865371
870184.012386537
910285.4943865369
829221.5963865371
886918.966386537
883674.6263865371
940321.718386537
881581.2683865371
847709.6973865371
927008.0523865371
879643.074386537
926295.0623865369
873811.7133865369
829554.326386537
884238.1503865371
859816.2203865371
905941.6563865369
863666.5923865371
886833.486386537
870917.6153865372
866697.766386537
912033.141386537
865490.1293865371
868303.3043865369
883211.9963865372
879299.233386537
876839.1403865371
926295.0623865369
898006.955386537
904904.6863865372
892912.5273865369
895297.983386537
899899.4653865373
876580.9883865371
850550.435386537
892298.492386537
848185.3793865371
859728.6163865371
848270.6323865372
868750.3493865369
918365.948386537
856630.2443865369
851515.9303865371
848171.172386537
847340.8823865372
855046.1493865371
841910.131386537
880369.8483865372
881251.245386537
891072.968386537
833143.0783865371
855841.076386537
876922.692386537
824745.826386537
838564.3603865373
921628.6053865372
875163.8823865372
874740.4053865372
899387.617386537
876937.8853865372
940033.330386537
878406.5133865372
852892.884386537
898788.540386537
903603.7573865372
898812.4883865371
899131.9133865371
888866.171386537
877477.583386537
864603.233386537
893385.4403865371
884786.9293865369
865098.191386537
875966.5953865371
845339.3223865371
885545.526386537
918833.002386537
861586.7583865371
861726.077386537
864758.3083865371
858132.979386537
865941.6703865371
864248.9873865371
889366.039386537
899091.972386537
839885.523386537
926804.228386537
844944.381386537
904047.7503865369
851222.4733865372
937993.486386537
918983.229386537
893054.3483865372
884269.049386537
855935.120386537
860942.0783865371
879131.232386537
875875.648386537
825585.9503865371
870520.716386537
862548.253386537
892101.8663865371
938367.661386537
866846.1763865369
886981.1433865371
872208.1753865372
813560.4943865369
842729.739386537
900195.645386537
819303.5013865371
813390.6963865369
832780.0583865371
886041.6433865371
826589.6323865372
844514.600386537
841064.1873865369
892007.516386537
873110.8483865372
862048.887386537
890579.0043865371
849936.5273865369
869884.9403865371
874770.6403865371
879750.1013865372
865934.2643865369
855927.8853865372
894237.955386537
894237.955386537
905171.8013865369
882880.745386537
933509.452386537
933612.841386537
900708.418386537
905487.6873865369
897266.5103865372
892188.3713865372
837891.4843865371
871900.1933865369
884887.4843865371
829479.608386537
893977.2913865371
906997.279386537
845007.8293865368
887307.7203865371
907713.2603865372
853698.1793865369
928335.1103865373
878215.9973865369
833561.287386537
876414.0303865372
899707.4533865371
880132.557386537
896765.6163865371
837115.9053865372
858445.807386537
810806.8483865372
843241.9333865371
895749.6573865371
815170.5813865372
847936.8223865371
773953.127386537
790432.4813865371
747700.9853865373
744245.3033865372
785185.6123865371
764915.8093865371
700020.2433865372
676832.5073865372
647799.6293865371
705614.4673865371
673691.043386537
762236.7443865369
733537.9873865371
688493.168386537
683425.499386537
763533.6693865372
751740.2653865371
757902.1023865369
710796.5313865369
766302.9983865371
846363.6663865371
818489.414386537
813175.286386537
809214.049386537
813031.7443865369
806425.7133865369
848661.5983865372
870580.6023865369
820989.793386537
877850.4403865371
899219.7943865372
882226.6803865371
872779.6503865371
888897.3963865371
891646.029386537
884593.6193865369
889131.6553865372
888554.040386537
848512.2773865369
886359.7613865369
915167.830386537
908666.9533865371
841441.5043865371
897059.7243865369
858416.6973865371
881059.486386537
833794.5713865369
867470.056386537
892983.432386537
864581.084386537
889866.4733865372
899044.0483865371
891881.7483865371
846441.4773865369
873397.0863865371
876057.5623865369
813723.8293865368
885770.259386537
863747.6383865372
883636.0553865371
871952.759386537
877812.3793865371
841560.3603865373
903418.2173865371
884616.8123865369
830193.377386537
868511.867386537
837448.1193865369
856311.505386537
859860.029386537
828841.6633865371
821229.3603865373
827940.7233865372
861088.5103865372
892944.039386537
819588.4853865373
908928.1433865371
881251.245386537
914911.2943865372
874022.948386537
854526.6383865372
907363.2643865369
874921.8453865371
884338.580386537
869660.7713865371
859050.2883865371
843319.1673865368
875678.6603865371
921645.3963865371
893022.8283865371
871217.4023865369
920982.593386537
889201.958386537
855985.7683865371
859480.5003865369
955531.026386537
876133.381386537
952229.0963865371
920789.8053865371
893409.0993865369
856144.986386537
849644.164386537
866519.7413865371
905511.995386537
843789.901386537
844092.293386537
810424.2603865372
832089.1473865368
801622.506386537
842919.108386537
868578.9273865371
884779.1953865372
806810.932386537
864042.478386537
835672.4773865369
843171.732386537
829764.9673865371
823947.6253865369
840736.0593865371
850179.128386537
857275.698386537
831044.7153865373
913234.9633865369
905520.0983865372
834632.7313865371
941380.6663865371
845734.6353865372
868236.287386537
864367.037386537
912674.8143865372
908593.520386537
868959.1293865371
867054.0353865371
924568.0983865372
905674.083386537
881973.012386537
908781.205386537
934233.661386537
906712.8293865368
875580.199386537
918516.020386537
888460.4443865371
899579.4913865371
922233.4933865372
919526.124386537
954791.269386537
875724.111386537
917341.770386537
916751.6233865371
934207.7773865369
891245.593386537
921083.2103865371
903740.9453865372
879367.9803865372
907884.287386537
904573.036386537
892455.8563865371
901486.7133865369
925176.874386537
878048.412386537
930709.4943865369
915300.293386537
925083.8143865372
922914.9473865371
929922.3753865369
903942.7673865369
880982.806386537
844683.6423865369
923167.5953865371
849572.887386537
917208.7133865369
835169.4933865372
841686.2443865369
858227.5313865369
864522.026386537
853748.560386537
871082.472386537
930504.029386537
900203.6523865369
883420.120386537
934345.8423865371
863453.0003865369
900932.942386537
893306.5863865371
856101.557386537
961774.3313865372
913581.2833865372
869929.7883865371
932872.3933865371
922712.9293865369
892904.6493865371
881926.9063865369
886973.3713865372
806233.242386537
856992.7383865371
888257.7203865371
879910.692386537
884647.7373865371
909712.620386537
907574.857386537
900796.611386537
894230.0543865369
887852.5523865371
898996.1293865371
915855.3993865371
926447.753386537
898349.7273865369
880990.4733865372
927407.469386537
942854.9253865372
922999.148386537
837524.289386537
843431.5333865372
881205.2153865373
901133.5043865371
894736.012386537
869578.6053865372
870146.617386537
885925.3153865371
916710.093386537
853475.131386537
853806.1473865368
872087.9613865371
865142.5443865372
800350.100386537
890516.3183865369
897330.1563865369
880477.0533865372
885855.5333865372
853741.3633865371
896241.4733865372
865934.2643865369
932184.664386537
897099.483386537
896717.941386537
927093.006386537
919743.4633865369
931609.475386537
894064.162386537
861403.5113865369
890947.4653865373
913432.8283865371
931009.293386537
929264.620386537
908813.853386537
914249.932386537
928241.411386537
899595.4853865373
910416.539386537
885584.2653865371
881788.6183865372
867031.7603865372
854382.442386537
833266.4403865371
848313.2653865371
835720.7403865372
845671.077386537
891866.0303865372
877097.4453865372
841238.8293865368
897688.333386537
916926.094386537
865875.019386537
889233.2063865372
829018.0173865369
885289.9343865371
928258.4463865369
846300.0133865372
857951.208386537
876550.627386537
897680.3713865372
892566.0443865372
831733.880386537
908528.2573865372
875428.7653865371
879398.537386537
870685.422386537
870842.7003865371
851845.418386537
899235.7753865371
850743.358386537
820099.3043865369
922468.9433865369
862915.806386537
869309.8083865371
888967.661386537
916261.8013865369
892282.759386537
921360.0213865371
881381.6893865372
874234.286386537
894435.5303865372
887432.1943865371
949796.6593865369
915292.0133865372
864787.8523865369
887362.1733865371
904767.1433865371
895139.6093865371
864654.9193865372
872426.1493865371
882342.0333865372
893298.701386537
873743.8383865369
887580.0523865371
907420.2213865371
855400.0693865371
855696.4333865371
896932.5183865371
899731.4503865371
844134.505386537
842442.343386537
895353.4273865371
894498.7723865368
845480.4633865369
921410.3693865369
883081.0073865372
876467.1463865371
884972.587386537
916793.1583865372
853410.398386537
911926.2843865369
907892.4333865371
886981.1433865371
880454.0793865368
889022.3193865371
871142.4363865372
896948.4173865368
918616.0963865371
887074.4263865369
864802.6253865369
849309.2653865371
913375.108386537
835548.3973865368
839690.5623865369
887875.9173865368
895543.573386537
914093.0003865369
845868.843386537
890931.779386537
869511.3903865371
876626.5333865372
895440.567386537
906810.3353865371
870064.358386537
866541.9903865372
874868.9173865368
864536.790386537
915921.725386537
878856.4603865371
870326.144386537
868892.0103865372
830594.989386537
849238.0443865372
878825.941386537
820305.1403865371
821469.0683865369
847610.3693865369
891002.3683865372
830356.6973865371
851659.154386537
907762.1193865369
814534.9443865371
916876.239386537
826434.5413865371
874914.2833865372
817215.3033865372
867209.9963865372
853137.1873865369
880699.2063865372
856717.2153865373
836548.986386537
845028.9803865372
894696.4633865369
842232.1793865369
828272.4193865372
833280.1493865371
850593.299386537
846137.3893865369
911375.9573865369
842281.208386537
859086.729386537
881151.520386537
840722.1023865369
847986.5213865371
851831.087386537
870543.172386537
849701.1953865372
890390.9733865372
918374.2843865369
846767.0243865371
899643.468386537
886189.0353865371
889326.9673865371
840840.753386537
907916.8713865372
840017.8693865369
897855.5813865372
851709.2943865372
879780.685386537
888538.4393865372
861359.5443865372
895503.9533865371
882757.5523865371
926846.6843865371
944448.4703865371
928369.188386537
894562.0243865371
822115.6503865371
909205.823386537
858176.6163865371
895789.3003865372
947447.685386537
906176.9273865371
873781.5453865371
890093.4193865372
924264.0113865369
865845.4003865371
895179.1973865371
864972.5513865369
882342.0333865372
876580.9883865371
893464.3083865371
872012.844386537
867336.2913865371
847362.151386537
910875.4943865369
871825.108386537
894593.6533865371
912008.479386537
900772.557386537
867871.5993865369
922267.1213865372
879543.7143865371
880814.1573865371
927245.9613865371
896487.5853865371
887626.7543865371
898724.6863865372
920488.2133865369
948291.6133865371
893653.648386537
882157.483386537
900500.0333865372
908830.1793865369
912897.1433865371
941985.604386537
872885.0043865371
908870.9943865369
907802.8383865369
941941.742386537
873736.297386537
878619.9903865372
868847.270386537
877682.995386537
852218.191386537
854447.324386537
859933.0553865371
928590.752386537
874158.797386537
892495.2063865372
858598.6673865368
956290.0223865368
912650.1183865372
858525.870386537
883651.483386537
839620.955386537
920898.762386537
872749.5533865372
825256.4163865371
932193.2543865371
880898.4733865372
889100.414386537
872726.983386537
899211.8043865369
876626.5333865372
866030.5543865369
925100.733386537
885514.537386537
906729.0793865368
899363.6383865372
919384.074386537
895852.7353865373
906599.100386537
886817.9463865369
918415.966386537
930940.7503865369
939684.006386537
911195.398386537
877949.415386537
933457.766386537
944034.1563865369
918549.3763865371
851315.4983865371
846257.584386537
892070.414386537
953315.205386537
960997.4263865369
848192.483386537
854743.023386537
965834.688386537
861007.966386537
901013.1563865369
927586.0443865372
928812.4233865371
888000.5513865369
929606.1943865371
900516.0593865371
910883.6943865371
1002805.5523865371
900419.911386537
920002.732386537
846512.2263865372
865268.2343865371
839551.3603865373
907810.982386537
883782.6433865371
910449.306386537
885863.286386537
948789.7943865372
921628.6053865372
932614.3753865369
866809.0683865369
838550.4763865372
885088.6633865371
852189.5043865371
910736.1193865369
907827.2713865371
894577.8383865369
893779.9193865372
914299.5013865371
878513.2383865371
875390.915386537
891661.739386537
890743.5983865372
906071.4453865372
911753.7213865371
918532.698386537
929896.7313865371
873389.5513865369
870438.3863865369
869250.097386537
899403.603386537
857101.547386537
851967.2503865369
874294.6873865369
865164.722386537
872335.9403865371
896590.833386537
955142.9613865371
866608.7443865369
949662.880386537
899619.475386537
894625.2843865369
912559.5753865371
870707.887386537
887595.6193865369
833698.4973865369
801140.9193865372
835872.462386537
869825.1503865371
874785.7583865371
927033.537386537
902821.7833865372
890633.8623865371
897131.293386537
915085.0613865372
920412.8463865371
916436.084386537
899243.7653865371
850257.6473865368
880944.4713865371
886530.5543865369
921066.4393865372
908202.0823865369
919200.3093865371
941205.468386537
869728.0103865372
884045.0813865372
902370.9533865371
862078.245386537
844458.2683865371
930264.4363865372
857159.5893865371
876451.969386537
880025.4363865372
868005.5303865372
868258.624386537
939535.6233865371
842898.063386537
868355.435386537
950082.1793865369
885917.5613865372
918415.966386537
894712.2823865371
906006.546386537
847496.880386537
867254.567386537
889225.394386537
904459.8453865371
934898.5133865372
887331.056386537
878444.6263865371
866097.228386537
873713.6753865372
910932.8963865371
933328.576386537
941687.421386537
913911.357386537
903265.003386537
877492.7953865371
917899.370386537
853029.3893865369
860554.2723865368
929657.452386537
877911.3453865371
864566.3193865371
908879.1583865372
862056.2263865372
866875.864386537
913540.040386537
926659.9073865371
942556.1893865372
890445.807386537
955215.1353865372
940995.317386537
907819.127386537
909835.3183865369
900508.046386537
902910.3923865369
920471.4643865371
895187.1153865372
903515.0113865369
888125.2203865371
883142.644386537
839426.1183865372
889702.2063865372
899091.972386537
879780.685386537
874045.587386537
873344.344386537
832157.503386537
884500.8603865373
943268.199386537
904071.9813865371
871464.8833865371
870872.665386537
956317.1523865369
923774.5173865369
913284.421386537
984224.9253865372
901864.3113865372
902362.9073865371
890140.3883865372
900147.6023865369
873246.411386537
932872.3933865371
864219.4803865372
892770.7513865371
863129.131386537
874188.9913865371
892810.1293865371
911614.076386537
848135.6563865369
876224.3833865371
899299.702386537
910686.938386537
876125.799386537
888444.847386537
891528.216386537
896543.1773865371
936291.739386537
888187.5683865369
931721.023386537
915847.108386537
887541.137386537
881036.4813865371
930230.219386537
858067.5323865371
913606.0303865372
874574.1523865369
915888.5613865372
901583.091386537
830064.127386537
884083.688386537
931000.725386537
900195.645386537
903539.2133865369
885080.924386537
922696.0983865372
906022.770386537
933836.931386537
876467.1463865371
892802.253386537
896392.299386537
906631.591386537
885654.0043865371
842687.6693865372
871614.9403865371
869653.3013865369
877622.1223865369
921343.2403865372
893432.759386537
950492.9173865368
840987.3683865372
901920.577386537
867522.087386537
878017.949386537
866178.7343865371
843220.8723865369
876968.273386537
812119.483386537
851336.968386537
825633.0483865371
838210.4453865372
798339.0353865371
855956.8253865371
891088.6593865369
909312.040386537
786184.2473865369
860400.7113865371
862629.0883865369
841001.334386537
887541.137386537
894451.3393865371
858729.7343865371
863548.7353865373
840994.3513865372
881220.5583865371
897592.7913865371
869967.164386537
915523.911386537
861132.4503865371
925244.566386537
876975.870386537
865934.2643865369
890148.2173865371
912732.4453865372
888452.645386537
916037.8203865372
830445.1903865371
895900.317386537
920220.2983865371
900828.685386537
920546.8403865373
929256.084386537
863070.2723865368
894111.5533865372
896336.7263865372
860203.3563865371
833533.8513865372
851143.7753865371
903402.087386537
886499.4963865372
931558.0003865369
930538.2673865369
874763.0813865372
919225.364386537
892936.1603865371
857304.7303865372
932433.8483865372
933466.380386537
883867.5323865371
940243.049386537
901302.046386537
900067.543386537
943611.404386537
870423.4193865372
848057.5313865369
888164.1873865369
929435.3763865371
975827.1233865371
899931.475386537
926083.0753865371
955603.259386537
946268.7213865371
882557.438386537
920211.9283865372
954926.5043865371
881090.162386537
916901.1663865371
931052.137386537
907737.6893865372
879520.7883865371
867588.9933865372
943092.293386537
904395.1783865372
838849.0993865369
883605.201386537
860291.0583865371
915101.6133865371
870415.9363865372
943259.4023865369
914291.239386537
906940.3753865369
903498.877386537
944104.6523865369
931129.2673865369
907696.975386537
841127.0503865372
822002.2583865371
819469.165386537
808639.343386537
806521.983386537
866564.2413865371
838356.1383865372
884014.198386537
857217.6403865371
918382.620386537
925693.2753865371
999523.2063865372
953557.9003865371
903975.067386537
925845.766386537
916460.9873865371
889436.378386537
941258.0213865371
910097.1843865371
926320.5073865372
873216.2823865371
948691.8963865371
941801.4103865371
916610.4343865371
973984.6463865371
924002.3203865372
951073.9173865368
946658.4273865371
905892.995386537
918707.8523865369
905852.4473865371
954223.701386537
950483.9843865371
910588.5923865371
902202.009386537
921443.9373865369
914291.239386537
925202.2573865372
930272.9913865371
924027.6393865369
877287.472386537
945640.556386537
902443.378386537
908960.8023865371
899891.4633865369
933259.6903865371
881427.7383865371
899187.8353865371
976486.8513865372
953000.7853865371
879054.8893865369
861242.3193865371
926278.0993865369
912946.5653865371
882542.0483865371
917366.7233865372
905593.0323865371
937706.5323865371
898700.7433865372
955594.229386537
924956.9453865372
961180.1133865371
924906.2073865369
928403.2683865371
961445.1353865372
949823.4193865372
902306.5863865371
934276.8053865371
928062.5823865369
860320.296386537
935910.567386537
908438.5353865371
871975.290386537
872636.7113865371
936213.7463865372
883805.793386537
945172.191386537
827683.674386537
925286.878386537
876034.8183865369
873743.8383865369
880193.7813865369
986915.253386537
940741.5103865372
871509.895386537
971803.435386537
927645.584386537
916328.1863865372
925540.834386537
900828.685386537
890179.5323865371
918307.5993865369
912403.2263865372
870213.931386537
858496.7543865371
862915.806386537
903732.874386537
850950.6693865372
853734.165386537
879551.3563865371
820258.6523865369
854764.668386537
836438.458386537
860737.1563865369
858074.8043865369
856072.6063865371
877363.5073865372
914952.661386537
878604.7383865371
847036.144386537
877378.7153865373
907306.313386537
878528.4873865371
885785.7633865372
901639.3213865369
981215.880386537
877873.279386537
870139.1383865372
864057.225386537
891096.5043865371
873909.7743865371
899531.5153865371
919091.756386537
914026.9403865371
843234.912386537
896249.4103865371
855479.5613865372
852139.3083865371
880929.1383865372
843038.384386537
948754.192386537
925574.705386537
910326.442386537
877858.0533865372
977005.8383865369
971010.1583865372
922805.5103865372
889983.8453865371
898620.942386537
906249.9673865371
898612.9633865369
885979.597386537
942152.3193865371
913606.0303865372
926218.7353865373
924897.752386537
946764.7673865369
895932.0423865368
863261.593386537
974012.7943865372
925498.4983865371
961765.1843865371
893850.9633865369
934483.949386537
877957.029386537
849095.6383865372
886763.560386537
853633.411386537
862364.5953865371
905406.6703865371
930529.708386537
878879.3513865372
928369.188386537
898684.7823865371
905430.9733865372
918616.0963865371
913507.049386537
924880.8403865373
911277.4613865371
907078.583386537
876527.858386537
889608.3663865371
900916.901386537
866075.002386537
877941.8013865369
924601.8973865368
878398.891386537
907314.449386537
912107.134386537
915598.4743865369
915225.7783865371
948344.9643865371
889796.066386537
915780.793386537
914043.4543865368
926184.817386537
933888.6593865369
913977.401386537
900652.3053865371
955278.296386537
913911.357386537
903482.7443865369
904678.1663865371
941836.489386537
861645.4133865371
869332.201386537
910334.631386537
914431.7113865371
885747.006386537
938411.1893865372
911417.003386537
897943.212386537
903862.0273865369
884980.3253865371
891018.056386537
801603.4853865373
845325.2113865371
829907.7213865371
866030.5543865369
873148.5003865369
862937.8693865369
862974.644386537
905536.3053865371
872757.077386537
901326.1293865371
963148.4263865369
894530.3973865368
907957.6053865372
870258.813386537
951476.566386537
910613.1773865371
897871.5133865372
878071.2613865369
875716.5353865371
898581.047386537
929418.297386537
919584.628386537
916278.3963865371
922771.8423865371
878155.0503865372
923884.1863865372
887813.6133865371
933035.8793865371
899491.539386537
936135.7673865369
939465.8123865369
948149.3713865372
905447.1773865371
870281.255386537
964305.7213865371
956959.6673865368
847887.128386537
870243.8523865369
911466.2633865372
945278.1953865372
871329.8763865371
918165.9283865372
873774.0043865371
912172.915386537
909769.8753865369
860356.847386537
904969.4263865369
920387.7263865372
893882.5413865371
891716.7313865371
919108.455386537
855631.3603865373
908308.063386537
915101.6133865371
942810.982386537
885367.370386537
872538.9373865369
906444.7983865371
914712.7843865369
884361.759386537
863489.8183865369
940942.7943865372
922460.5323865371
887852.5523865371
887969.3893865369
897616.6753865372
819389.6383865372
911983.8193865371
931335.0103865372
899571.495386537
893961.4983865371
941065.357386537
898964.1863865372
955657.441386537
927152.482386537
871532.4023865369
943039.5343865369
867782.3353865371
914886.475386537
894459.245386537
897513.1893865372
876140.9643865371
891104.350386537
889843.003386537
895733.8013865369
910572.2043865368
918315.9343865371
929691.627386537
922124.218386537
888733.4883865371
977657.716386537
931738.1863865372
890602.5143865369
905439.0753865371
918340.9403865371
887751.3183865369
895511.877386537
822616.2883865371
859721.316386537
906079.5583865371
851136.6213865372
949903.708386537
903144.0813865372
953611.8493865369
901840.2003865371
865334.790386537
928838.0073865372
933233.8603865373
883674.6263865371
904185.073386537
880837.151386537
911860.5383865371
911425.2133865369
893440.6463865371
891324.0823865369
895900.317386537
905925.435386537
917932.681386537
902507.7643865369
887354.3933865371
885669.503386537
822756.576386537
881358.6673865368
946835.6733865371
872779.6503865371
858824.418386537
963570.607386537
911778.3693865369
904937.0553865371
888655.458386537
880683.8823865372
919885.6253865369
936890.114386537
914613.5623865369
821662.269386537
913927.867386537
916162.2403865372
891010.212386537
879505.505386537
907151.770386537
873291.608386537
917541.4293865369
924661.0533865372
913639.0283865371
918440.978386537
918107.6053865372
933992.1333865371
924221.793386537
935780.6933865369
902829.837386537
942099.6663865371
914506.0963865371
926532.603386537
898948.2153865373
935486.4473865371
920823.327386537
941704.9563865372
925591.6423865369
919810.357386537
919166.9063865369
898086.6463865371
944668.9983865371
887175.505386537
928590.752386537
905974.100386537
940321.718386537
917649.614386537
857036.2583865371
855212.2383865371
864197.350386537
932184.664386537
942038.2443865369
891190.6603865371
919994.367386537
964167.8013865369
904621.5553865371
925109.1933865369
912049.583386537
912148.2463865372
886088.182386537
931841.182386537
911096.942386537
921259.343386537
879750.1013865372
903402.087386537
886251.1103865373
916236.9083865372
906006.546386537
868974.0453865371
937541.3963865371
884717.3283865371
888803.7273865369
896027.228386537
840275.718386537
948602.914386537
898589.026386537
894372.296386537
860276.4403865371
860561.5863865371
911490.895386537
879750.1013865372
883782.6433865371
864049.8523865369
871870.1573865371
901920.577386537
881220.5583865371
891504.6573865371
864603.233386537
864507.2633865372
887922.651386537
861550.1023865369
947811.7213865371
915780.793386537
923032.8323865369
906485.3993865371
902242.228386537
899211.8043865369
907542.2983865371
951530.279386537
868124.6153865372
972635.441386537
936543.1363865369
897752.039386537
858656.914386537
867343.722386537
902274.4063865369
864462.9763865372
871434.878386537
921167.0753865371
871689.9883865371
905933.5453865371
898222.1533865371
857842.182386537
855681.9713865371
899795.448386537
895163.3623865371
887587.8353865371
873683.5143865369
937107.107386537
954872.4053865372
890343.9773865369
898206.209386537
916951.0243865371
893416.9853865373
889498.912386537
911064.128386537
902322.6773865371
858300.2773865369
891386.8823865372
871097.462386537
923226.566386537
913226.7203865371
901791.9813865371
903660.2413865371
895242.546386537
888327.8833865371
902121.5823865369
920463.0893865371
967072.4743865369
921779.752386537
885747.006386537
884980.3253865371
875860.4913865371
940470.3513865372
882903.847386537
882234.3693865369
900612.229386537
911211.810386537
907379.537386537
938028.2803865372
893235.630386537
902596.3113865372
935175.0963865371
875633.2143865371
941039.091386537
837295.8213865369
964563.2783865371
878505.614386537
849523.0003865369
889897.769386537
926948.594386537
955179.046386537
911080.5353865371
938689.8663865371
914605.2943865372
863327.8403865373
843143.6563865369
890367.4743865369
856354.955386537
882757.5523865371
927424.4733865372
872102.986386537
856536.046386537
873351.878386537
890320.4813865371
882326.6503865371
882826.844386537
867641.0383865371
932201.8453865371
881397.0383865371
926736.307386537
934863.952386537
863129.131386537
875315.2243865369
907290.043386537
944889.631386537
905341.8663865371
903256.941386537
880553.645386537
885661.753386537
880806.4933865372
883404.7003865371
869630.891386537
861821.4283865372
901253.8853865372
864588.4673865371
885258.9633865369
916818.0813865372
903950.8423865371
865024.2813865369
857863.9853865373
872283.326386537
882411.2583865371
829941.7173865371
862254.438386537
837739.0243865371
850850.5753865371
945030.8903865371
869436.719386537
823545.7603865372
830860.6773865371
783607.6353865372
886918.966386537
865076.0173865369
847376.3313865372
871292.381386537
875057.9743865369
904920.870386537
920471.4643865371
847631.6523865369
849501.6213865372
816352.7643865369
900267.718386537
901269.938386537
851931.4133865371
895171.2803865372
898230.1253865369
872952.745386537
904330.520386537
869795.259386537
889882.1213865372
885933.0693865371
855797.6783865372
855226.6843865371
886771.3293865368
897648.5223865368
909581.779386537
881312.6263865371
903805.5183865371
904605.381386537
896408.1793865369
853503.9053865372
900283.736386537
895480.182386537
920773.0453865371
893211.9803865372
848426.975386537
873020.4963865372
857754.982386537
906810.3353865371
893835.1753865372
908732.236386537
894427.6253865369
872275.8113865372
864197.350386537
856912.9633865369
873178.624386537
871269.8863865369
863887.662386537
898118.526386537
875118.4903865372
898604.9843865371
850100.6253865369
881320.299386537
906193.1573865371
909884.4063865369
887377.732386537
875852.914386537
921914.1473865368
912633.654386537
960641.3853865372
828638.2713865371
881957.6433865371
915838.8183865369
893401.212386537
871982.8013865369
886988.9163865371
887984.9703865371
914282.9773865369
875913.540386537
871915.2113865371
909868.043386537
900363.834386537
940251.789386537
915043.682386537
905609.2413865371
937141.8353865371
870932.5993865369
842148.1423865369
881074.824386537
932906.806386537
843565.0073865372
893456.4203865371
870573.1163865371
883528.074386537
918307.5993865369
950350.0113865369
880798.8283865371
886359.7613865369
928232.8933865371
903813.5903865373
905844.3383865369
874808.4363865372
902918.448386537
850907.769386537
861674.7443865369
880515.3483865372
924230.236386537
894791.3863865369
913267.9343865371
916577.219386537
844599.1123865371
918390.9563865372
895076.276386537
877378.7153865373
871629.949386537
838647.6793865369
840561.628386537
845642.833386537
857108.8023865371
854923.4293865369
853806.1473865368
873133.4393865372
872366.0083865371
848832.3143865372
926176.337386537
910326.442386537
897927.2783865371
941345.6223865369
920630.607386537
861506.1193865369
889147.2773865369
880270.323386537
871539.9053865372
874113.509386537
904864.2273865369
868243.732386537
898573.0693865371
877515.6153865372
950019.7073865369
900043.5283865371
876975.870386537
893622.0863865371
861066.5423865368
870049.404386537
920789.8053865371
851329.8113865372
908153.1763865369
965456.5983865372
892668.3863865369
877827.603386537
901245.8593865371
898860.387386537
906810.3353865371
862423.357386537
858489.4763865372
890195.191386537
927194.9703865371
877097.4453865372
896908.671386537
901446.5613865372
851859.749386537
877972.259386537
902000.968386537
891536.0693865371
917466.547386537
926150.9003865371
930409.8893865369
970935.563386537
872373.5253865371
944316.202386537
870041.9273865371
893133.1573865371
885685.002386537
853669.3923865369
942143.543386537
900892.8403865373
898764.594386537
902523.8633865371
939448.361386537
910916.495386537
914770.674386537
956000.7383865371
937211.299386537
908560.887386537
888850.5593865371
872471.2613865369
895440.567386537
930966.4533865371
926159.3793865371
884732.7943865372
887587.8353865371
890649.537386537
931798.2643865369
902395.093386537
871682.483386537
855342.266386537
870618.0353865371
898437.455386537
909925.317386537
933914.5253865371
845367.546386537
930735.1833865371
869750.4253865372
918557.716386537
909835.3183865369
907542.2983865371
894720.192386537
864987.330386537
865652.9253865372
914927.8403865373
904459.8453865371
953530.9273865371
913556.537386537
912197.5863865371
898796.5223865368
870191.492386537
888296.698386537
849465.9933865372
890218.6803865371
870408.452386537
893480.083386537
879421.4573865369
880553.645386537
872208.1753865372
883690.056386537
832636.3083865371
842933.1393865369
833300.7143865371
859560.7573865372
879230.4983865371
812523.2303865372
828272.4193865372
887463.317386537
901085.361386537
870865.1733865371
858111.162386537
915358.2573865372
900844.7233865372
964103.452386537
889076.9843865371
943391.3723865369
891528.216386537
893448.5333865372
908544.5723865371
899163.8683865372
872847.374386537
855645.8203865372
873653.3553865372
866341.7913865371
928352.1493865371
920814.9473865371
896781.509386537
918149.2633865372
889858.6503865371
845409.8863865369
935408.5903865373
849580.0143865369
869309.8083865371
915424.5113865369
891324.0823865369
920203.5583865371
885297.6773865371
885855.5333865372
865578.9193865372
868474.6163865371
938890.2683865371
911646.9303865371
931317.861386537
846795.344386537
873246.411386537
914415.182386537
897672.4083865372
898078.6763865369
868869.6393865369
876103.0523865371
865438.343386537
870513.2313865371
894158.9503865371
868899.4673865371
961225.796386537
933208.0313865369
904556.864386537
943004.3653865372
900997.1123865371
901631.287386537
885483.5513865369
884214.9773865369
974219.266386537
898182.2943865372
924635.7003865371
915308.573386537
961600.560386537
891708.8753865369
924635.7003865371
897903.378386537
988043.8123865369
895179.1973865371
940068.276386537
890320.4813865371
862827.5653865371
908642.4743865369
927364.962386537
827501.131386537
894135.2513865371
952839.165386537
904233.5503865372
867931.1193865369
908977.1333865371
916560.6133865371
887128.850386537
863895.0333865372
867760.0223865368
847007.807386537
898206.209386537
870109.225386537
894158.9503865371
869018.799386537
867923.6793865369
884516.3193865371
890148.2173865371
862893.7443865369
899459.560386537
893480.083386537
886880.1093865371
903345.6363865369
863961.377386537
884323.127386537
877896.1183865372
897210.827386537
893882.5413865371
897433.600386537
891756.0153865371
889069.174386537
929794.168386537
923420.3823865372
908324.370386537
872501.3383865369
924500.505386537
865660.327386537
899387.617386537
922107.4093865369
924686.4083865372
886018.3753865369
891229.8973865368
915938.3083865371
928096.6393865369
936560.479386537
921443.9373865369
975544.6573865371
856695.4703865371
931961.3713865372
886895.651386537
907941.3113865372
877743.877386537
885127.3623865371
865238.6563865369
908340.6773865371
873321.742386537
885855.5333865372
867150.576386537
854295.9473865371
875466.6193865369
856311.505386537
868571.475386537
866675.509386537
809207.587386537
902717.0863865371
822823.3973865368
891606.7543865371
826373.8693865369
835224.5853865371
770993.087386537
813776.1103865373
860210.664386537
841630.2913865371
865904.641386537
829533.9473865371
829629.057386537
824229.1663865371
904848.0453865371
824001.2373865371
820185.6103865373
900724.452386537
905584.9283865372
892983.432386537
931129.2673865369
863195.357386537
879597.2133865369
859699.418386537
939204.1133865371
896304.9733865372
934276.8053865371
908985.2983865371
910449.306386537
933767.969386537
909483.674386537
867826.9653865373
954809.2983865371
891504.6573865371
888866.171386537
834790.935386537
807872.199386537
879238.1353865372
845833.5213865371
840122.3833865371
834591.4703865371
832951.2543865371
864322.7643865369
852490.810386537
825814.762386537
827048.505386537
848434.083386537
831672.4233865371
871224.8993865371
904888.502386537
892495.2063865372
873043.0823865369
914398.6553865372
934345.8423865371
891182.813386537
918816.3143865372
903418.2173865371
877196.249386537
872260.7803865372
858125.7073865369
940216.8293865368
876118.216386537
890461.475386537
870595.5753865371
888897.3963865371
918799.6253865369
888905.2033865371
912172.915386537
873374.482386537
931000.725386537
822683.0863865371
919091.756386537
885692.752386537
902314.631386537
921309.6803865371
880415.790386537
893629.9763865372
889334.7813865369
876057.5623865369
921821.7463865372
906420.4403865371
913251.448386537
910613.1773865371
898118.526386537
881635.016386537
934544.3833865371
859655.6253865369
866556.824386537
891983.932386537
895844.8053865371
854634.817386537
908683.273386537
908234.688386537
909941.6833865371
846264.6553865372
886926.7373865371
911638.716386537
883628.341386537
860649.3623865371
885545.526386537
912345.6383865372
898924.2603865372
831699.736386537
898644.881386537
882857.644386537
833101.9653865373
837226.614386537
861880.1153865372
860751.790386537
867083.7383865371
874642.1573865371
886328.7153865373
885933.0693865371
899683.458386537
872689.367386537
833952.455386537
880048.3883865372
850029.270386537
813044.7913865371
833952.455386537
891316.232386537
851931.4133865371
846873.2353865373
841714.2233865372
864839.560386537
834715.2643865369
915606.7603865372
839732.3323865369
876482.323386537
864116.2203865371
939701.466386537
911375.9573865369
899403.603386537
919417.4933865372
927773.1973865371
879207.5883865369
916460.9873865371
874158.797386537
918357.6123865371
890821.9973865369
882526.6593865369
938010.8833865371
896535.2353865373
864101.4713865371
894680.644386537
855624.130386537
868295.857386537
871930.2303865372
932855.188386537
920856.8523865369
909246.672386537
909581.779386537
879077.7913865371
854014.9633865369
868645.9973865369
856796.9533865371
844902.0883865369
848803.857386537
853223.4453865372
848498.0593865371
855335.0413865371
895131.692386537
878749.651386537
870625.5223865368
860854.242386537
869593.543386537
888632.0523865371
904039.674386537
840024.8363865371
879230.4983865371
859050.2883865371
876300.232386537
863681.326386537
867291.712386537
874105.962386537
958047.5853865371
901093.3853865372
916402.8823865372
880622.5893865371
928974.4803865372
837732.0953865371
881320.299386537
857246.668386537
849473.1183865372
834055.455386537
809576.083386537
813253.604386537
819754.2653865371
844225.978386537
861154.422386537
908658.793386537
870490.776386537
874725.289386537
889303.5253865371
873540.276386537
914340.8123865369
886072.6693865372
877287.472386537
874536.3763865371
909001.630386537
881558.2353865373
855653.0503865372
860371.468386537
892739.2513865371
875822.604386537
880783.5003865369
935650.8563865371
909401.935386537
853503.9053865372
862746.6933865369
875966.5953865371
899731.4503865371
924703.3123865369
930923.6163865371
857747.716386537
875481.7613865369
862783.451386537
864640.151386537
893219.8633865371
903305.3183865369
918624.4373865369
876087.8883865372
894633.192386537
844916.185386537
851967.2503865369
854043.7743865371
886716.949386537
868102.2843865369
901663.421386537
878437.003386537
904573.036386537
862702.587386537
932967.036386537
863872.9203865371
890594.6773865371
888421.451386537
889960.3683865372
915093.337386537
861711.4103865371
850550.435386537
872185.6333865371
893148.9203865371
835507.0453865371
882688.2723865368
907623.7003865371
862371.9403865371
855154.4613865371
892408.641386537
896678.216386537
926524.117386537
897624.6363865369
899195.8253865371
859684.8203865372
846505.151386537
911236.4283865372
901494.7433865372
885088.6633865371
902588.2613865369
861410.8393865371
860006.0923865371
850150.580386537
866512.3253865371
846561.7583865371
848235.108386537
797008.1463865371
814705.2233865372
842743.7643865369
778911.786386537
771415.3923865369
781577.8363865371
749048.076386537
762059.1933865369
759883.8203865372
783498.6263865371
775035.7273865369
808097.6773865371
828841.6633865371
787136.5453865371
829011.233386537
831658.7673865369
842596.5313865369
889889.9453865372
889155.0883865369
878139.8143865372
872140.5513865369
843129.6183865372
872335.9403865371
861652.7463865372
889733.4903865372
946215.604386537
909001.630386537
898301.8823865372
876231.9673865371
860174.1263865371
828380.786386537
899171.857386537
883682.341386537
890947.4653865373
851358.4403865371
932992.8513865372
858948.2673865369
929153.6633865371
906444.7983865371
881166.861386537
896948.4173865368
899379.624386537
898589.026386537
921620.209386537
918958.1873865369
902966.789386537
840192.074386537
863872.9203865371
893275.0483865371
854195.060386537
890492.813386537
882950.056386537
882380.4903865372
912172.915386537
891331.931386537
973487.6263865371
871404.8753865369
923816.6953865372
888725.685386537
863791.8513865372
828306.2803865372
868377.779386537
866415.9283865372
888764.7043865368
888593.0443865372
873600.5813865372
886313.1933865369
871847.6323865372
865667.728386537
869242.634386537
885421.584386537
911490.895386537
845318.1553865372
898317.830386537
902258.317386537
917941.0103865372
888413.6533865371
901832.1633865371
871179.9173865368
897019.968386537
888468.2433865372
917757.8253865371
852347.3043865369
891646.029386537
878170.286386537
892149.0483865371
896027.228386537
907420.2213865371
893511.6353865372
856724.4633865369
855486.7883865371
854209.4713865371
894482.9613865371
906209.3883865372
848540.7153865373
862423.357386537
824349.8853865372
853058.1323865372
891127.887386537
855501.2433865372
866645.834386537
837275.0583865371
866341.7913865371
859787.0173865369
879551.3563865371
860466.516386537
862945.2243865369
874997.4673865371
840708.145386537
825357.266386537
881435.4133865371
891803.161386537
839175.7473865369
905836.2303865372
840261.776386537
898708.7243865369
889929.067386537
881051.817386537
913267.9343865371
871149.932386537
882042.1803865371
925388.4443865371
848661.5983865372
874959.654386537
903474.6783865372
884299.9503865371
880071.3423865371
883088.7113865371
886305.432386537
851458.654386537
864130.9703865371
853151.5623865369
890500.648386537
828374.012386537
878330.297386537
807556.742386537
888928.624386537
882780.648386537
853129.999386537
885971.8423865371
885104.1423865369
898868.370386537
842827.9203865371
886538.3193865371
863445.6363865369
876968.273386537
877340.6953865372
901550.962386537
858926.4093865369
860137.591386537
891763.8733865371
842099.1293865371
882418.951386537
857718.6533865371
871254.8903865371
869810.2043865368
884732.7943865372
969269.523386537
864647.5353865371
848242.212386537
847142.4233865371
870940.0923865371
903039.3093865371
862452.7413865371
816635.685386537
869548.7313865371
895765.5143865369
901173.628386537
875428.7653865371
945499.114386537
842919.108386537
891112.1953865372
857980.286386537
901133.5043865371
842926.1233865371
868705.624386537
917974.324386537
893645.7573865372
843206.8313865372
904848.0453865371
893756.2413865371
881865.4393865372
908952.637386537
873698.594386537
837725.1673865368
903660.2413865371
873932.4073865371
906891.6053865372
879513.1473865368
942679.1753865372
917158.826386537
851988.753386537
951512.374386537
884771.4613865371
843459.630386537
868504.4173865368
831590.4943865369
874294.6873865369
876649.307386537
836189.877386537
864640.151386537
829622.2633865372
877858.0533865372
855024.4903865372
835128.1793865369
827609.2953865371
837212.773386537
851222.4733865372
787240.4613865371
817954.1973865371
780903.587386537
758083.3733865371
760670.3043865369
782790.816386537
747915.9713865371
848654.486386537
810709.5453865371
849544.3793865371
869563.668386537
872381.0423865368
856072.6063865371
877401.529386537
883798.076386537
881696.4503865371
894151.0503865372
852211.019386537
863401.459386537
849858.0683865369
879795.978386537
896011.3623865371
855826.6093865371
836293.4343865371
846767.0243865371
891488.952386537
864477.7383865371
871892.6833865371
906168.8123865369
888834.948386537
865164.722386537
916867.9303865371
906030.8823865372
859568.0543865369
948647.4033865371
910088.999386537
855580.7543865371
856202.898386537
837759.8113865372
851444.3363865371
854029.3683865372
825337.094386537
869780.313386537
888834.948386537
902507.7643865369
887712.3883865372
877112.644386537
899971.4913865371
902250.2723865368
900059.5383865371
877044.252386537
865076.0173865369
909827.137386537
936309.0723865371
895242.546386537
923310.824386537
877584.0813865372
914985.7573865372
900243.692386537
889014.5103865372
877964.644386537
881811.6633865371
923344.5313865369
917208.7133865369
892070.414386537
941836.489386537
886981.1433865371
880239.705386537
874679.942386537
922502.5883865369
941538.401386537
902692.9283865372
909263.0133865372
842659.624386537
917125.5713865369
888655.458386537
893030.708386537
926753.286386537
881067.1553865372
866149.094386537
909491.8483865372
884655.469386537
906331.1363865369
895274.2233865372
884995.8003865372
911761.9373865369
880760.509386537
856804.2033865371
882242.0593865371
939823.7043865368
864042.478386537
885034.4903865372
873073.199386537
957811.6583865372
879291.5963865371
887953.8093865371
888086.2573865372
948033.8323865369
920974.209386537
956434.7303865372
900812.6473865368
925633.986386537
860920.117386537
870064.358386537
858394.8663865371
855284.4713865371
893282.9333865371
910351.012386537
866527.1583865372
889045.7463865372
879505.505386537
877728.6563865369
839419.161386537
860466.516386537
885320.9073865371
883319.9003865371
918090.9433865369
910760.7113865371
875951.4363865372
874256.9363865372
924694.8603865373
857486.2263865372
918599.415386537
974303.7583865371
933216.641386537
906331.1363865369
856615.7513865371
942582.540386537
871074.9773865369
892920.4053865372
965041.9643865371
899028.074386537
885320.9073865371
920396.0993865369
902330.7233865372
878742.023386537
873932.4073865371
856333.229386537
851165.236386537
904872.3193865371
863570.8313865372
876580.9883865371
864337.5213865371
885801.266386537
861073.8653865372
912592.4983865371
904670.0793865368
945578.6703865371
917616.324386537
898964.1863865372
889999.4963865372
842288.212386537
853698.1793865369
858882.6953865372
867336.2913865371
868273.5173865369
896455.8213865369
889076.9843865371
945225.1903865371
882488.1893865372
905844.3383865369
893724.671386537
943065.9133865371
934458.0503865372
880990.4733865372
882203.6133865371
904225.4703865371
832964.9533865371
860744.4733865372
952040.8523865369
881197.5443865372
917632.969386537
934639.367386537
916959.334386537
903950.8423865371
866957.5173865369
885034.4903865372
887969.3893865369
941091.6253865369
891928.9073865371
871374.874386537
868437.3693865369
896900.7233865372
913531.7923865368
891174.966386537
874755.5223865368
929478.074386537
892227.6973865371
891449.692386537
858242.0793865368
862166.333386537
842414.3153865371
863791.8513865372
869578.6053865372
877781.932386537
879857.1553865372
890038.628386537
879291.5963865371
875027.7203865371
921049.6693865372
862937.8693865369
931558.0003865369
919024.9673865371
888975.469386537
901221.7803865372
866979.7883865371
934691.185386537
941871.5713865369
888429.2503865369
880255.0143865369
890931.779386537
878437.003386537
897417.6843865371
881996.067386537
884694.130386537
844099.3283865371
878932.7683865371
835507.0453865371
872456.2233865372
894032.5703865372
918165.9283865372
927050.5273865369
920387.7263865372
906907.861386537
927067.5183865371
867938.560386537
880025.4363865372
872020.3553865372
867261.9963865372
877386.3193865371
876201.631386537
933604.225386537
894941.722386537
882388.182386537
911367.7483865371
886429.6233865371
911466.2633865372
915996.354386537
872268.2953865371
901639.3213865369
846165.6673865368
872839.8493865369
910506.654386537
871397.374386537
855819.3763865371
822810.0323865371
852325.7833865372
834701.5083865371
825707.0703865372
867195.1403865371
866846.1763865369
841245.816386537
879650.718386537
837378.8863865369
851759.4403865371
846413.1803865371
849095.6383865372
837192.0143865369
880637.911386537
926354.435386537
876899.904386537
900868.7813865369
837579.6943865371
899667.4613865371
871239.894386537
865430.9463865369
884755.9943865369
887821.4003865371
860781.0593865371
890579.0043865371
866356.617386537
895860.665386537
886833.486386537
847199.1163865371
883666.912386537
916104.1733865371
914117.7753865371
854836.8253865371
860817.6493865371
940304.2353865373
910621.3723865369
874702.6153865372
923327.6773865371
921217.401386537
883373.861386537
887634.5383865371
890156.0453865371
920990.9773865369
915035.4063865369
920706.009386537
900572.1563865369
894593.6533865371
959857.208386537
894506.6783865372
864219.4803865372
923133.901386537
875073.103386537
895757.5853865371
866653.253386537
865904.641386537
910015.3353865371
855674.7413865371
896606.7203865371
927407.469386537
882865.344386537
879780.685386537
896130.370386537
944766.0643865372
859123.174386537
862680.536386537
826299.7273865369
883119.529386537
838529.6503865371
899411.597386537
892156.912386537
900628.259386537
904290.1133865371
904492.1833865371
898373.651386537
921930.949386537
857130.567386537
879406.1773865371
959065.2213865371
905868.6663865371
923597.415386537
875989.3353865371
873713.6753865372
891002.3683865372
826036.9673865371
863158.5643865372
848782.5153865371
905836.2303865372
814495.6593865369
879849.5083865371
853259.391386537
852713.3393865371
792806.4453865372
875519.6193865369
863416.1843865371
848490.9503865371
838154.9563865372
907599.2783865371
871127.4443865371
874800.877386537
893629.9763865372
921704.172386537
885987.353386537
869287.415386537
882342.0333865372
872178.1193865369
875466.6193865369
878558.986386537
852907.2513865371
891363.3313865372
878010.334386537
897171.0583865371
859670.222386537
910973.9023865369
873088.2583865371
877827.603386537
863357.286386537
856630.2443865369
858474.9193865372
894791.3863865369
848611.8183865369
949930.475386537
907444.634386537
889577.091386537
852533.8713865372
903894.3213865369
872907.583386537
920555.216386537
897576.870386537
870835.2103865371
874355.097386537
919501.0533865372
904969.4263865369
912288.056386537
914580.4933865372
961509.127386537
875284.952386537
875065.5383865371
885855.5333865372
855017.2713865371
862188.357386537
913894.8483865372
903297.2543865371
898142.438386537
886072.6693865372
887027.7823865371
891999.6553865372
878345.539386537
880967.4713865371
890571.168386537
893503.7473865369
876527.858386537
888343.4773865369
831399.3893865369
815905.756386537
834392.1023865369
877378.7153865373
893969.394386537
867938.560386537
870692.9103865371
903039.3093865371
880852.4803865372
824128.593386537
850900.6193865369
921301.290386537
879047.256386537
862592.343386537
871892.6833865371
848334.584386537
897019.968386537
863725.5333865372
919200.3093865371
836707.922386537
890359.6423865369
905074.6503865371
830915.198386537
938089.1773865371
869429.253386537
908699.593386537
889569.2723865368
907078.583386537
861300.9273865371
850293.3423865371
884879.7483865371
905333.766386537
874475.941386537
877355.9033865371
870281.255386537
843270.0173865369
918699.509386537
897943.212386537
864064.5993865369
893700.9963865372
897250.600386537
873088.2583865371
865601.120386537
846462.7003865371
918524.3593865371
822810.0323865371
886088.182386537
873020.4963865372
848682.9333865371
882495.8833865371
842029.120386537
843874.2683865371
868824.9023865369
842701.692386537
861000.645386537
908724.0753865371
863394.0963865371
874619.4873865371
915689.624386537
879543.7143865371
920496.5883865369
900900.8603865373
894609.468386537
935365.341386537
884238.1503865371
908291.756386537
896630.5513865369
884964.850386537
940269.2713865371
833177.341386537
881082.4933865372
892322.093386537
831501.756386537
855645.8203865372
867946.0003865369
897640.560386537
880814.1573865371
884269.049386537
832704.7543865371
834735.9003865371
862879.037386537
894064.162386537
855703.664386537
860415.334386537
842071.124386537
892747.1263865371
877112.644386537
884887.4843865371
843993.816386537
827622.817386537
873148.5003865369
856231.857386537
884547.2373865371
943206.624386537
853050.9463865369
903031.2513865371
856912.9633865369
910785.3053865371
867172.858386537
891787.4453865372
890250.0013865371
859451.3193865371
921133.5273865369
857311.989386537
875269.816386537
917375.040386537
878337.918386537
873163.5623865369
885762.5083865371
850507.5753865371
901454.591386537
891002.3683865372
875527.191386537
900900.8603865373
878208.3793865371
887587.8353865371
937072.381386537
846901.5623865369
880377.5043865371
896003.4303865371
896249.4103865371
909369.2443865369
867492.354386537
844310.432386537
875428.7653865371
900147.6023865369
870970.063386537
880331.566386537
857609.6873865369
900524.073386537
878703.884386537
912888.9073865371
864750.922386537
890203.0213865371
878978.560386537
867536.9543865368
904322.438386537
905139.415386537
887813.6133865371
913325.6403865371
881757.8933865371
811072.9283865372
857311.989386537
914861.6583865372
871030.0113865369
840554.6523865369
924568.0983865372
887914.861386537
836341.770386537
893377.5543865369
841106.0953865371
896201.790386537
838592.131386537
884037.3603865373
919919.0813865372
860444.580386537
872749.5533865372
895947.9053865372
865800.975386537
875088.2313865371
871982.8013865369
902000.968386537
833211.608386537
877865.6663865371
868698.1703865371
882919.2503865369
827555.2103865371
840519.7753865371
893259.2813865369
867715.3993865371
845890.0383865371
916419.483386537
864558.9373865369
901021.1783865372
881205.2153865373
885824.523386537
896249.4103865371
884678.665386537
855739.8213865369
886491.732386537
900331.793386537
887105.5253865371
916361.3833865371
923058.097386537
849551.506386537
873148.5003865369
906712.8293865368
873133.4393865372
877127.843386537
888257.7203865371
885398.3493865369
857900.326386537
867514.654386537
921998.164386537
912781.8483865372
906444.7983865371
889796.066386537
896606.7203865371
886499.4963865372
863217.435386537
847581.9943865369
893535.3013865369
859962.2683865371
890171.7033865371
873743.8383865369
866519.7413865371
833732.806386537
790155.219386537
853381.630386537
816300.1493865371
824497.479386537
851079.3963865371
880469.395386537
838030.1323865372
817723.148386537
856116.0323865371
834956.0813865372
864499.881386537
866223.198386537
819880.3033865372
883427.830386537
848178.2753865371
895678.310386537
838439.415386537
861425.4973865369
875337.9303865371
870363.5553865371
841189.922386537
844204.867386537
817538.404386537
861616.084386537
856297.0223865368
847163.682386537
855616.9003865371
910752.5143865369
842575.502386537
814849.361386537
806676.0643865372
860868.880386537
797955.6323865372
859210.6553865372
857820.380386537
870992.5423865368
888920.816386537
845459.2883865371
850922.0693865371
870326.144386537
842519.4303865371
812282.236386537
811144.3463865371
836120.853386537
862717.289386537
884709.5953865371
852562.5813865372
878444.6263865371
865808.3793865371
840931.509386537
834632.7313865371
840498.850386537
825142.1503865371
848469.624386537
846809.505386537
919618.0623865369
880798.8283865371
924086.7203865371
859378.3763865371
879956.5863865371
914704.5153865371
877926.573386537
898022.8923865369
859677.5213865371
878955.6633865371
854562.6943865371
860620.1013865372
864079.347386537
891960.3493865369
904241.630386537
853741.3633865371
889162.8993865371
856007.4763865372
919618.0623865369
872952.745386537
896424.0593865371
842989.266386537
903991.218386537
776900.424386537
924669.5043865371
880691.5443865372
905349.966386537
913515.297386537
908870.9943865369
844092.293386537
857842.182386537
897911.3453865371
867076.3123865369
869354.5963865371
902097.4563865372
887969.3893865369
886313.1933865369
863239.5133865372
862783.451386537
905090.8403865373
921376.8033865372
852605.6493865371
896900.7233865372
870670.4463865369
907322.584386537
848633.1523865369
873216.2823865371
907599.2783865371
899619.475386537
876740.4173865368
919267.124386537
907615.5593865371
879031.989386537
874234.286386537
871877.6663865371
903313.381386537
874838.6763865369
889686.5653865371
882403.566386537
885522.2843865369
887159.9533865371
836756.306386537
896781.509386537
864743.537386537
898724.6863865372
883497.2273865369
875194.1473865368
868698.1703865371
895432.645386537
846611.296386537
832403.6763865369
864322.7643865369
876216.799386537
896328.787386537
881565.912386537
883404.7003865371
885778.0113865369
887759.104386537
855819.3763865371
882226.6803865371
846377.8123865369
860159.512386537
843663.384386537
848746.9473865371
928889.1803865371
894151.0503865372
909540.8993865371
926761.776386537
876209.2153865373
825417.7883865371
896495.526386537
857798.580386537
878429.381386537
862430.7033865371
873125.9093865369
855927.8853865372
834110.3993865371
882034.4943865369
854231.0883865369
932004.3043865369
892581.787386537
849686.9363865372
954313.7463865372
911261.0483865371
857529.796386537
866556.824386537
879818.9193865372
842358.2653865371
824115.185386537
870880.1563865369
877606.9053865372
861191.043386537
839620.955386537
866720.0243865371
873133.4393865372
879009.0903865373
854526.6383865372
897608.7143865371
873479.9803865372
895733.8013865369
867864.1603865371
874551.486386537
894997.1213865372
875678.6603865371
873314.209386537
867879.039386537
831324.3363865371
861454.8123865369
836922.236386537
854945.083386537
887307.7203865371
814345.1023865369
834172.2203865371
891206.354386537
878833.5703865372
886375.2853865371
860291.0583865371
834481.462386537
823298.1403865371
862136.968386537
886779.0983865372
891261.290386537
905520.0983865372
906964.7613865369
871037.505386537
851702.131386537
935296.1523865369
885855.5333865372
888741.2923865368
884122.299386537
891229.8973865368
873095.7883865371
852663.0813865372
881565.912386537
884524.0483865371
927662.597386537
888959.853386537
909941.6833865371
919317.242386537
841819.162386537
876398.8553865372
930324.323386537
862261.7813865369
936456.432386537
922258.7143865371
930803.6963865369
972916.2153865373
889506.729386537
880553.645386537
852053.270386537
861630.7483865371
908405.9133865371
877325.4883865371
892424.3793865371
883898.4053865372
868377.779386537
877667.776386537
915789.0823865369
896027.228386537
896162.111386537
907892.4333865371
878917.506386537
910244.5513865369
886018.3753865369
956769.537386537
881942.2743865371
910662.350386537
876573.398386537
904136.6023865369
971663.350386537
908666.9533865371
891944.628386537
896527.293386537
862136.968386537
867715.3993865371
858569.547386537
900227.6763865369
878688.6293865371
879031.989386537
886918.966386537
917782.8013865369
827163.3033865372
952551.9763865372
860729.8393865371
914101.2583865371
898269.989386537
896614.6633865371
859385.6703865371
858940.9813865371
856912.9633865369
844761.1423865369
858933.6953865372
842926.1233865371
897497.270386537
876156.130386537
902692.9283865372
894214.252386537
904031.597386537
935486.4473865371
930007.867386537
842309.2273865369
881711.810386537
872764.6013865372
875527.191386537
899675.459386537
885731.5043865371
904848.0453865371
913070.141386537
927569.0343865369
879482.5813865372
886383.047386537
877348.299386537
862842.270386537
927866.8013865369
832437.8793865371
868847.270386537
931309.287386537
848939.0483865371
906444.7983865371
913185.5103865372
821349.1973865371
891135.733386537
865386.5643865372
837461.9673865371
877865.6663865371
875671.0853865371
873668.4343865371
897704.259386537
857856.7173865371
856702.718386537
866171.323386537
882242.0593865371
866215.787386537
850771.9473865371
864212.103386537
882726.7603865372
854159.0343865369
859903.843386537
934648.003386537
901767.8733865371
900981.0693865371
941801.4103865371
919400.7833865372
903975.067386537
921804.948386537
924196.4643865371
865379.1673865368
864529.4083865372
933785.208386537
888164.1873865369
888351.2743865371
855306.1433865371
883713.201386537
903579.5523865371
849515.8733865371
869982.1163865371
861902.1253865369
798049.877386537
802149.117386537
859021.1363865369
836459.1803865371
844669.5523865371
827305.1573865371
867150.576386537
870850.191386537
839836.7743865371
831774.857386537
801172.584386537
803612.046386537
846427.3283865371
816806.850386537
811287.218386537
804096.630386537
815918.8973865368
838293.692386537
846441.4773865369
860349.536386537
813795.7173865371
801692.2583865371
845777.012386537
835341.6793865369
827116.029386537
832930.7073865369
811742.1503865371
831931.972386537
805336.266386537
875981.755386537
855277.2473865369
824296.228386537
862129.627386537
858169.343386537
833149.9303865371
787760.458386537
787008.216386537
770963.7783865371
764886.9633865369
791796.995386537
765568.313386537
745442.9103865371
756178.733386537
739245.543386537
730764.729386537
715904.3653865372
693329.3623865371
655396.1943865371
623109.6843865371
592024.4943865369
589300.9023865372
600452.5543865369
588657.1233865371
547239.9403865369
534292.8713865372
507374.74038653716
522136.91938653693
521528.7173865371
524975.351386537
591518.9733865372
569718.1863865372
577667.1833865371
561903.327386537
570886.3553865369
570947.1293865371
555401.046386537
620491.4103865371
649297.2413865371
632351.5553865371
664466.6393865369
664675.235386537
714267.2573865372
684886.165386537
692629.566386537
732161.9193865372
731539.1103865373
726402.381386537
779624.5383865371
752292.201386537
688894.7543865371
706252.5313865369
687966.2203865371
702811.002386537
719517.4533865371
758208.0483865371
716890.2643865369
689596.326386537
728200.5713865369
674612.475386537
678378.100386537
679203.5133865372
638240.4303865371
742116.719386537
682741.107386537
663455.9563865372
677875.681386537
679585.1573865371
645611.3173865372
662660.0073865372
661327.6553865372
704600.867386537
670061.478386537
673396.364386537
635365.5723865371
707665.3053865371
657005.904386537
677206.955386537
683526.6673865368
702835.326386537
727521.9403865371
709782.7723865368
713689.7783865371
732939.287386537
747535.6963865369
748086.9463865369
759593.577386537
744125.209386537
826542.424386537
784675.1053865372
792645.255386537
830594.989386537
836176.0713865369
817340.556386537
831106.0793865368
818423.3003865372
862783.451386537
855140.0173865369
839913.3823865372
860773.742386537
853115.6253865369
897322.2003865371
861674.7443865369
922502.5883865369
891488.952386537
921544.6553865372
908683.273386537
892172.641386537
882134.4203865371
882472.8023865371
839238.326386537
941687.421386537
883566.6363865369
877310.2813865369
836797.7823865371
831037.8973865368
857377.3193865371
829058.725386537
832013.969386537
874967.2173865371
847858.7343865371
835534.6123865371
868154.391386537
837898.415386537
813834.9343865371
836314.1493865371
802326.9263865369
760350.9543865368
816326.4563865372
779480.6843865371
781367.0083865371
813965.685386537
815689.0043865371
772120.269386537
794079.6833865371
830581.3693865369
816727.8423865371
892566.0443865372
826117.7983865371
826252.5523865371
809802.520386537
824175.5243865371
828963.7463865372
843136.637386537
800659.9133865371
888242.130386537
875224.4133865371
896932.5183865371
886328.7153865373
899899.4653865373
887191.0583865371
864898.662386537
944889.631386537
924238.6803865371
878383.6473865368
843740.6953865372
847596.181386537
877447.1603865371
900035.523386537
927943.401386537
955621.3193865371
904330.520386537
904645.816386537
874392.857386537
924914.6633865371
859772.4163865371
948389.4283865372
921653.7923865368
875163.8823865372
933354.411386537
908250.9933865372
901526.8683865372
943479.3723865369
920044.5643865372
895821.016386537
906282.4333865371
920932.293386537
891057.2783865371
876634.124386537
903975.067386537
955025.701386537
869488.9883865371
906753.4543865368
894000.9813865371
874763.0813865372
895234.627386537
861902.1253865369
886476.2043865368
911950.941386537
916294.992386537
884307.6763865369
892581.787386537
891316.232386537
914481.299386537
881996.067386537
861359.5443865372
862482.127386537
816885.8733865371
897147.199386537
838578.2463865372
834453.9643865371
874657.2713865371
806271.729386537
818985.6153865372
884137.7443865369
888281.107386537
858569.547386537
864285.874386537
858656.914386537
849366.2503865369
918465.9913865371
924340.0143865369
939012.2943865372
930872.218386537
928369.188386537
911712.645386537
893487.9713865371
911983.8193865371
930059.1693865372
917375.040386537
876300.232386537
841756.1963865369
863703.4293865369
876489.912386537
952668.6253865369
942731.8933865371
878383.6473865368
908838.3423865371
850993.574386537
884562.6973865371
832711.600386537
837697.4543865368
858423.975386537
907876.1423865369
876861.9253865372
885073.185386537
873276.5423865368
880101.948386537
871284.8833865371
861125.127386537
894830.9433865369
868608.7353865373
912691.279386537
900556.127386537
930384.2173865371
919843.8083865371
904476.0143865369
919852.171386537
880354.5353865371
957820.7303865372
857072.5283865371
912189.3623865371
877325.4883865371
886266.630386537
899819.4503865371
837219.6933865369
839064.519386537
804326.3753865369
797127.2413865371
794914.174386537
777460.404386537
818185.377386537
853245.012386537
859619.1353865372
818978.995386537
789773.5343865369
819323.377386537
821455.7473865369
763229.124386537
738723.468386537
817571.387386537
786837.1763865369
777233.932386537
810139.1773865371
800444.915386537
811475.628386537
848121.4503865371
842358.2653865371
825128.709386537
853396.0143865369
840617.438386537
896940.4673865371
869787.786386537
830554.1293865371
805470.6843865371
852419.0513865369
866861.019386537
869362.0613865372
809511.4103865371
928914.7683865371
873577.966386537
855964.0613865372
842919.108386537
877675.3863865369
853604.628386537
895234.627386537
895805.1583865372
929059.797386537
901832.1633865371
880722.1943865371
905017.9883865371
946383.8283865371
877728.6563865369
920990.9773865369
900235.6843865371
855804.9103865371
919283.8293865368
886693.645386537
867700.526386537
907037.9293865369
844014.9163865371
865949.076386537
812392.9453865372
837524.289386537
885770.259386537
873065.6703865371
853942.9463865369
919860.5343865369
880124.9053865372
896471.702386537
923614.279386537
901775.9093865369
893590.526386537
949074.7063865372
894933.8083865371
854440.114386537
835562.182386537
906607.222386537
894593.6533865371
844831.6093865371
860276.4403865371
890281.324386537
877386.3193865371
888452.645386537
922771.8423865371
861073.8653865372
888959.853386537
910228.174386537
876391.2683865371
844740.0043865371
903369.8283865371
855775.9803865372
908308.063386537
911729.0753865371
914952.661386537
855183.3483865372
832232.7073865369
927798.7233865372
929606.1943865371
878315.0553865371
865956.483386537
827663.387386537
895242.546386537
857667.799386537
915664.7633865372
876429.205386537
910072.628386537
982999.966386537
904314.357386537
943268.199386537
857602.424386537
919835.4453865372
847865.8323865369
812256.191386537
903200.5083865371
860305.6773865371
858824.418386537
867039.185386537
893290.817386537
847305.4363865372
848228.003386537
886926.7373865371
898110.556386537
909222.162386537
943101.087386537
879146.502386537
889311.3383865369
855067.8093865371
894846.7673865369
909491.8483865372
895947.9053865372
887720.174386537
908805.691386537
881565.912386537
820584.1803865371
888327.8833865371
913251.448386537
898190.2653865371
850679.0413865371
911737.290386537
924356.9053865372
869765.3693865369
882272.817386537
909622.6633865371
849972.1953865372
858082.0753865371
868340.540386537
873849.4263865369
799226.682386537
848682.9333865371
872734.506386537
928556.6583865372
872802.2243865369
883713.201386537
902620.4643865371
845734.6353865372
928497.0003865369
870580.6023865369
882442.029386537
944571.9533865371
846625.451386537
863210.0753865371
949493.482386537
875322.793386537
850236.2313865371
881350.9933865372
846059.6353865372
826151.482386537
812581.8723865369
828611.1603865371
830615.421386537
819051.8203865372
849772.4943865369
798194.4293865369
843494.752386537
817037.378386537
876322.989386537
873329.276386537
896249.4103865371
873608.120386537
912839.492386537
826387.3513865372
946977.5183865371
874347.5453865371
896408.1793865369
888257.7203865371
867425.4633865369
866000.924386537
840491.8753865369
858329.3793865371
846300.0133865372
871787.5713865369
883967.877386537
856579.520386537
854382.442386537
836141.5593865371
943769.891386537
885096.4033865371
853676.5883865369
887580.0523865371
851279.7173865371
850864.8733865371
869190.3963865371
852806.6933865369
822622.9673865371
869795.259386537
849408.9943865369
874483.495386537
826043.702386537
828875.5713865369
867596.4283865372
893850.9633865369
862592.343386537
884640.006386537
857050.766386537
859830.823386537
760618.962386537
838543.5343865369
826414.316386537
820890.0143865369
828258.8753865369
864935.6053865372
884732.7943865372
866497.4943865369
921989.7613865369
882595.914386537
850936.3693865369
868892.0103865372
830744.843386537
826434.5413865371
814253.486386537
868623.6393865369
862122.287386537
871945.2503865369
916859.6213865372
830261.4193865372
866786.806386537
905787.580386537
896487.5853865371
855660.2803865372
839405.2483865371
856072.6063865371
878124.5793865368
816510.6493865371
883381.5713865369
940199.350386537
920982.593386537
886142.4853865373
884848.807386537
902507.7643865369
879215.225386537
877652.5583865371
848007.823386537
903999.293386537
896447.880386537
883466.3823865372
900155.6093865371
882449.722386537
891944.628386537
905430.9733865372
890430.1393865369
944386.7403865372
922561.4743865369
913111.341386537
883913.843386537
909810.776386537
889561.4543865368
922670.853386537
919367.3653865372
917682.9073865371
903627.9643865371
864315.3863865369
863511.911386537
818866.4713865371
907159.9023865369
838599.074386537
856007.4763865372
883798.076386537
864802.6253865369
875936.2773865369
825909.016386537
854411.2773865369
847149.509386537
862445.395386537
878139.8143865372
818145.7373865371
804364.6793865369
827359.2103865371
801990.4263865369
791852.664386537
794558.9883865371
825774.374386537
830030.1213865372
795950.3973865368
807743.411386537
808065.458386537
845261.7153865373
821222.7033865371
886196.7943865372
847809.049386537
866846.1763865369
864049.8523865369
813815.3253865371
844641.3753865369
799062.853386537
820192.249386537
844303.3933865371
822095.6383865372
770500.9873865371
800230.0333865372
803026.2303865372
767794.0753865371
810190.995386537
773876.337386537
726106.1493865371
769191.806386537
745382.664386537
718092.201386537
750622.171386537
730443.8723865369
748915.3593865371
796826.438386537
775682.0043865371
757675.6363865369
737252.7473865369
773669.671386537
720897.212386537
786617.377386537
757698.276386537
775136.451386537
768626.273386537
744884.6383865372
730128.5523865371
748744.002386537
776840.9003865371
794540.3033865372
790598.9333865371
793737.6793865369
809336.8453865371
804179.5783865371
839446.989386537
793004.9233865371
812334.330386537
780987.8053865371
770395.6193865369
762896.1293865371
787558.495386537
785070.0823865369
811592.6163865371
819482.421386537
831440.333386537
792335.459386537
779606.5533865372
794459.344386537
850557.5793865368
820258.6523865369
829038.370386537
827406.5113865369
782150.6633865371
868571.475386537
820949.878386537
821802.2303865372
779606.5533865372
824645.127386537
822249.094386537
837572.7683865371
834742.779386537
836424.644386537
801470.3633865371
845981.894386537
805470.6843865371
831494.9303865371
853072.505386537
801628.847386537
834997.378386537
798483.6933865369
878963.2953865371
868035.2983865371
820371.5613865372
841483.4503865371
787289.3733865371
841819.162386537
840666.2783865371
858613.228386537
858016.6363865369
873269.009386537
869884.9403865371
850850.5753865371
885150.583386537
926006.7843865369
882680.574386537
908454.847386537
879948.9373865369
879421.4573865369
874725.289386537
928872.1223865369
895171.2803865372
943954.861386537
891811.019386537
895242.546386537
913259.691386537
842001.1193865369
870820.229386537
922443.7103865371
880591.9463865369
924238.6803865371
853669.3923865369
904467.9303865371
911417.003386537
896646.438386537
863688.6943865371
866898.131386537
868519.3183865369
863659.225386537
849081.4003865371
834282.1463865371
816727.8423865371
790352.3633865371
931875.5183865371
850993.574386537
842183.1553865372
868549.1213865372
868772.7133865369
795257.2003865371
834254.662386537
874634.600386537
835465.6973865371
836038.039386537
810236.3423865371
761475.5813865372
803490.992386537
808774.874386537
803592.9303865371
787833.9253865372
797629.0893865371
771497.5613865372
802670.067386537
837745.9533865371
794440.664386537
769728.9633865369
801831.7983865371
786886.037386537
779342.874386537
834048.5883865369
807698.3453865371
806695.3283865371
823425.2783865371
854036.5713865369
854945.083386537
844021.9503865371
826711.0483865371
879398.537386537
863489.8183865369
891041.5893865371
899307.6943865371
889358.2243865369
875398.4853865373
902089.415386537
881220.5583865371
894601.560386537
874407.962386537
874687.499386537
844268.2033865371
851336.968386537
886142.4853865373
898469.3603865373
865845.4003865371
843073.4713865371
856311.505386537
916112.468386537
869780.313386537
878459.8723865369
898732.6673865368
903886.2473865369
936733.942386537
897194.9193865372
887432.1943865371
908299.9093865369
891889.607386537
875815.026386537
878574.236386537
902797.620386537
950975.5443865372
937002.938386537
910941.097386537
900668.337386537
928096.6393865369
893133.1573865371
820830.1593865369
823599.3203865372
922923.367386537
839287.0043865371
866075.002386537
908185.779386537
868117.171386537
900812.6473865368
890289.1563865369
889475.4613865371
886320.9543865368
896193.854386537
853007.8323865369
881727.171386537
882880.745386537
876125.799386537
904888.502386537
870962.5703865372
850686.1863865372
904540.6933865369
864869.1103865373
865127.759386537
898421.503386537
853863.7413865371
857871.253386537
901984.8883865372
894040.468386537
869257.5613865372
896837.1383865372
956335.239386537
893235.630386537
842982.2503865369
897186.966386537
901069.3153865371
862827.5653865371
792323.0723865371
822549.5013865371
902073.3323865369
884493.131386537
898876.354386537
908014.637386537
850771.9473865371
952596.8383865369
869884.9403865371
881205.2153865373
860115.672386537
862460.0883865369
861924.1363865369
808716.7833865372
818033.4443865371
851243.938386537
830520.083386537
809117.131386537
816004.3193865371
804709.5783865371
796951.745386537
773256.671386537
824497.479386537
802193.5623865369
853273.770386537
832978.6523865369
858809.8493865369
841784.1803865371
829248.7483865371
835851.769386537
863070.2723865368
897791.8603865373
873020.4963865372
856594.012386537
835837.975386537
877120.2443865369
832266.895386537
897107.435386537
856333.229386537
889670.924386537
897115.3883865372
892920.4053865372
872140.5513865369
933854.1733865371
879574.2843865369
892149.0483865371
874158.797386537
951942.2773865369
882142.108386537
912584.2673865369
888608.6473865368
895868.5953865371
884825.6023865369
903950.8423865371
916112.468386537
900227.6763865369
878482.7433865372
877279.870386537
865963.8893865369
848789.6293865371
836486.810386537
845593.4093865369
904702.431386537
830615.421386537
848156.9653865373
802390.448386537
804569.0273865369
839600.0753865371
871119.948386537
915888.5613865372
839843.7383865371
842708.7043865368
862379.2853865371
927169.4773865369
876019.6563865369
883227.4103865371
856586.766386537
881013.4763865372
902950.6753865372
883057.895386537
904435.594386537
889334.7813865369
908324.370386537
941196.7103865371
925617.0483865371
934449.418386537
899955.4843865371
868877.0963865371
951279.6733865371
848732.7213865371
896789.455386537
921058.0543865369
891010.212386537
949163.776386537
896304.9733865372
916776.5443865372
910367.3933865371
910375.583386537
925862.7133865369
877059.449386537
930880.7843865369
884864.2773865369
842568.4933865372
857166.8453865371
825686.881386537
816806.850386537
825269.8623865371
802022.1593865369
828468.8553865372
829493.192386537
829826.141386537
874914.2833865372
868564.0243865371
818886.326386537
826340.1663865371
852720.520386537
862158.9913865371
859035.712386537
830220.5923865371
922191.4613865371
879009.0903865373
874747.9643865371
906753.4543865368
889616.185386537
868072.5113865369
874997.4673865371
866141.6843865371
859969.5723865371
824054.8563865371
874309.789386537
863836.0693865371
891426.137386537
874800.877386537
886841.256386537
887167.729386537
836093.2473865369
827217.337386537
859341.9103865371
889069.174386537
886577.145386537
866364.0303865372
873178.624386537
871705.0003865369
874596.8193865371
819608.3753865369
853209.067386537
898301.8823865372
843241.9333865371
860152.205386537
859721.316386537
893314.4713865371
882711.364386537
910138.114386537
925905.0823865369
907151.770386537
884964.850386537
932373.688386537
867113.442386537
916502.495386537
949787.739386537
886088.182386537
867195.1403865371
870071.8363865371
870970.063386537
869041.1773865371
876884.712386537
774935.029386537
831590.4943865369
854404.0683865369
898501.2683865371
859276.2773865369
832068.6433865371
858343.931386537
926388.367386537
902878.168386537
866586.492386537
878902.2443865369
887035.556386537
897696.296386537
883666.912386537
860488.4543865368
891222.0503865372
885475.8043865369
904670.0793865368
894032.5703865372
801229.5883865369
870618.0353865371
892455.8563865371
848412.759386537
828624.7153865373
839885.523386537
830778.9093865369
838925.526386537
867886.479386537
847709.6973865371
901277.9653865373
877614.5143865369
872982.8553865372
845113.5963865371
850829.130386537
917217.0283865371
848348.796386537
877934.1873865369
830922.0143865369
841707.228386537
905058.4603865371
923344.5313865369
941170.4363865372
901294.019386537
878376.0253865371
913119.5823865369
897107.435386537
931437.915386537
954223.701386537
928420.3093865371
906859.0953865371
877272.2673865369
871329.8763865371
894775.5643865372
924323.1233865371
924956.9453865372
870251.3323865369
892479.4653865373
900908.880386537
872208.1753865372
855132.796386537
917699.5553865371
943866.7713865371
876732.823386537
864418.6943865371
970786.4093865369
845558.1103865373
850929.219386537
910482.0753865371
903297.2543865371
918182.593386537
918616.0963865371
871637.4533865371
877721.0453865371
901567.026386537
862584.9943865369
907770.262386537
866868.442386537
934846.6733865371
882234.3693865369
907745.8323865369
866846.1763865369
917766.1503865371
973918.9733865372
888016.1333865371
903329.5083865371
882180.5483865371
916851.313386537
907037.9293865369
903458.546386537
922401.6593865369
879795.978386537
914927.8403865373
897449.5173865369
827028.2503865369
934112.881386537
909917.1353865372
903208.5693865371
928727.1523865369
836507.5353865371
897672.4083865372
877858.0533865372
909107.799386537
912000.259386537
944527.8483865372
838314.506386537
895916.1793865369
893850.9633865369
907412.084386537
842127.1363865369
870056.881386537
887261.0513865369
874264.486386537
900716.435386537
800185.807386537
876975.870386537
868839.8143865372
868243.732386537
825041.354386537
855465.107386537
831925.1403865371
840512.8003865372
884083.688386537
857130.567386537
914117.7753865371
922090.600386537
867826.9653865373
873419.692386537
938907.698386537
887331.056386537
867774.8973865368
910629.567386537
854966.7383865371
896066.895386537
888741.2923865368
894736.012386537
864603.233386537
820610.7653865371
856485.333386537
887455.536386537
813991.8403865373
843248.9543865368
882442.029386537
904112.3683865372
819522.192386537
871674.978386537
869287.415386537
902354.861386537
875171.448386537
873125.9093865369
908822.016386537
909115.966386537
900892.8403865373
905212.287386537
906802.208386537
926863.6673865368
897959.1473865368
849544.3793865371
855002.8323865369
861850.770386537
889116.0343865369
862357.2503865369
913523.5443865372
878330.297386537
898660.841386537
899907.4673865371
884222.702386537
946082.8383865369
894886.3293865368
891921.047386537
845642.833386537
879406.1773865371
862283.810386537
883512.6503865371
893014.949386537
928838.0073865372
918582.7353865373
893133.1573865371
832821.1393865369
892550.3013865369
916735.0113865369
888140.807386537
988217.6663865371
898684.7823865371
916585.523386537
894514.584386537
895932.0423865368
918524.3593865371
919551.1963865369
902379.0003865369
840129.3523865369
919952.540386537
860539.645386537
878132.1973865371
851480.1323865372
911195.398386537
863917.1463865371
897179.012386537
914820.299386537
893416.9853865373
927381.9643865371
902395.093386537
870198.9713865371
866260.2543865371
867343.722386537
929589.1103865373
890124.7313865371
933139.1633865371
902902.3363865371
884585.8883865372
863394.0963865371
902805.674386537
902258.317386537
879734.810386537
921259.343386537
929717.2603865372
931377.884386537
870012.020386537
884253.5993865369
920655.7403865372
877918.959386537
921762.955386537
935373.9913865371
879880.0993865369
913449.3203865372
900115.577386537
877553.6503865371
877089.8453865371
937358.9453865372
880622.5893865371
840701.1673865368
828916.2653865371
914266.4543865368
909001.630386537
891795.3033865372
872313.3903865371
904492.1833865371
912963.040386537
902507.7643865369
864913.4393865372
903297.2543865371
905593.0323865371
885197.0283865371
924559.648386537
900379.8553865372
933595.608386537
946410.395386537
912370.3183865369
859845.4263865369
900981.0693865371
910809.9003865371
983707.7713865371
888320.087386537
877926.573386537
896304.9733865372
902950.6753865372
902999.0183865371
902700.9813865371
846774.103386537
894767.6533865371
893819.387386537
913878.3393865371
886763.560386537
887650.107386537
917433.270386537
971878.1633865371
874710.1733865371
904039.674386537
919125.154386537
964241.354386537
904896.594386537
921972.9573865369
864691.841386537
906258.083386537
964250.5483865371
909320.2113865371
953414.0653865371
956977.779386537
891261.290386537
927790.2143865371
945384.2233865372
916187.128386537
873887.1433865371
868802.5343865369
869922.313386537
868698.1703865371
909181.3153865371
892282.759386537
872283.326386537
862886.3903865371
909598.1323865372
894237.955386537
871697.4943865369
867187.7133865369
841945.124386537
840087.5423865368
893558.968386537
876656.8993865371
902218.0963865371
900965.026386537
882465.108386537
911088.7383865371
911786.5853865371
911983.8193865371
904613.468386537
897975.0823865369
936838.0513865369
868236.287386537
855964.0613865372
890508.483386537
869645.8313865372
885747.006386537
871299.880386537
903192.4463865369
904759.0533865372
918107.6053865372
928130.699386537
873156.0313865369
946578.688386537
920195.1893865372
914489.5653865371
912394.999386537
914373.864386537
860481.141386537
853597.4333865371
916070.995386537
926201.776386537
933121.9473865371
905974.100386537
912033.141386537
958746.9763865372
885886.546386537
914944.387386537
946569.8293865368
942828.5593865371
906452.918386537
890163.874386537
952489.1763865369
924644.151386537
896972.266386537
891496.8053865371
877143.0443865372
883081.0073865372
875936.2773865369
902878.168386537
866935.2463865372
883034.7843865369
858482.1973865371
864403.9343865371
877013.8593865371
912584.2673865369
878673.3753865369
929153.6633865371
853669.3923865369
837115.9053865372
892094.003386537
846384.8863865369
880293.2883865371
893543.1903865371
886771.3293865368
843867.2373865371
846745.7853865371
874181.442386537
869227.708386537
857370.060386537
889976.019386537
923487.8153865371
869503.9233865371
882726.7603865372
924458.2653865371
885561.0213865371
907046.060386537
888476.0423865368
881258.9173865368
868236.287386537
846498.076386537
889608.3663865371
890869.043386537
856912.9633865369
898636.901386537
926201.776386537
877751.4883865371
909990.7833865372
939745.1193865369
856427.3823865372
891496.8053865371
899467.5553865371
860203.3563865371
881481.4673865371
865039.0623865369
936820.698386537
848277.7373865371
838342.2603865372
893448.5333865372
839586.1563865369
849801.0173865369
891756.0153865371
835582.8603865373
881573.5903865373
881965.327386537
862144.3093865371
919250.4193865372
944580.7743865371
922569.887386537
910105.370386537
908577.2033865371
881926.9063865369
861396.1833865371
893850.9633865369
857297.472386537
878467.4963865372
865460.536386537
861924.1363865369
861865.4433865369
924044.5183865371
877287.472386537
858504.0333865372
874770.6403865371
938524.3823865372
921032.8993865371
882042.1803865371
878101.728386537
923100.209386537
885902.0533865372
921427.1523865369
898565.0903865373
876846.7353865373
944960.255386537
862871.6833865371
882642.091386537
856920.2153865373
889686.5653865371
921653.7923865368
939029.729386537
914225.1503865371
926736.307386537
885847.7803865372
917549.7503865369
904985.6133865371
899307.6943865371
873849.4263865369
891520.3633865371
881189.8733865371
920479.8383865369
913144.3043865369
842680.6583865372
909630.8403865373
892149.0483865371
926320.5073865372
897473.3923865369
886771.3293865368
890132.5593865371
866200.9653865373
873043.0823865369
916801.4653865373
875126.0553865371
959848.097386537
919467.627386537
953665.8043865369
906436.6793865369
809977.2883865371
856181.1803865371
841043.2353865373
933233.8603865373
895630.7513865371
888546.2403865372
882811.4453865372
850471.8623865371
920111.502386537
843298.1023865369
877721.0453865371
874438.174386537
888366.8683865372
906371.7273865369
862783.451386537
889764.7773865369
865334.790386537
925422.3043865369
903337.5723865371
898325.8043865369
884145.466386537
884841.0713865369
889280.084386537
894688.5543865369
899715.452386537
923909.4983865371
883242.823386537
865912.046386537
912658.350386537
866705.185386537
923951.688386537
889014.5103865372
905779.472386537
869220.2463865372
859181.4933865372
842919.108386537
903071.5443865372
909328.3833865371
932451.0383865371
851430.019386537
855132.796386537
868146.9473865371
879093.0593865371
885452.566386537
859633.7313865371
852555.4033865371
820903.317386537
822002.2583865371
840763.975386537
888983.2773865369
915242.3363865371
888858.3653865372
888952.046386537
886678.1103865373
931446.4913865371
904039.674386537
904039.674386537
873012.968386537
920237.0383865371
875020.1563865369
868161.8363865371
836659.5443865372
900660.3213865369
891449.692386537
883921.5613865372
842050.1213865372
890508.483386537
816201.5153865371
851272.5613865372
931558.0003865369
877660.1673865368
913358.6183865372
855168.904386537
876854.330386537
939911.037386537
917366.7233865372
868191.614386537
883597.4873865371
891598.9003865371
925735.628386537
873638.276386537
920714.3883865372
864824.786386537
883073.3033865372
880607.2673865369
850893.4703865371
908087.9763865372
943021.949386537
897107.435386537
870101.7473865369
890351.810386537
934613.4603865371
905852.4473865371
880446.421386537
919425.8483865372
889655.2843865369
928071.0963865371
909164.9773865369
862871.6833865371
873374.482386537
887751.3183865369
930897.9163865371
933311.354386537
933251.080386537
907843.5613865372
890077.7643865369
906891.6053865372
865808.3793865371
881658.0533865372
920982.593386537
849017.3363865371
872523.8973865368
881297.2803865372
946640.7063865372
882857.644386537
895107.941386537
923850.4393865372
888585.2433865372
925803.4023865369
898078.6763865369
929119.5283865371
936023.1533865371
863909.7753865371
917674.584386537
893890.4363865372
879108.3283865371
892314.2263865372
897975.0823865369
878406.5133865372
882526.6593865369
886538.3193865371
860408.0223865368
897489.310386537
897545.0283865371
827589.012386537
851895.5793865368
889389.4843865371
830050.5243865371
871052.4933865372
921443.9373865369
916311.5893865371
893054.3483865372
849886.597386537
883219.7033865371
913762.7943865372
897831.685386537
820006.380386537
895971.7003865371
864787.8523865369
932356.5013865371
906615.3453865371
910105.370386537
946047.4403865371
916054.4073865371
941126.6503865371
879161.773386537
877348.299386537
885809.0183865371
934578.9203865371
848114.347386537
906777.8313865372
871254.8903865371
851537.411386537
889389.4843865371
904128.523386537
925041.5213865371
919175.256386537
872967.8003865372
898764.594386537
873834.341386537
871960.270386537
966989.239386537
867388.306386537
896837.1383865372
925109.1933865369
902065.2913865371
907884.287386537
906160.6973865371
871277.384386537
927875.3123865369
952507.1183865372
886872.3383865369
907623.7003865371
958347.198386537
923892.6233865371
874098.414386537
894633.192386537
900099.5653865371
925955.9303865371
849238.0443865372
909933.5003865369
885437.0753865371
873223.8143865372
881880.8053865371
893361.7823865371
891496.8053865371
958347.198386537
898198.2373865371
866794.2263865372
918465.9913865371
881013.4763865372
961024.824386537
896154.1763865369
881550.557386537
890594.6773865371
896154.1763865369
889225.394386537
869750.4253865372
920421.219386537
896193.854386537
906542.2463865372
869160.5483865371
933208.0313865369
884075.966386537
940995.317386537
892818.005386537
880056.039386537
885135.1023865369
922065.3883865372
808652.249386537
885902.0533865372
931232.127386537
916710.093386537
936820.698386537
930735.1833865371
945782.0413865371
923934.8113865372
870775.2883865371
896678.216386537
951378.1093865371
861095.833386537
938515.674386537
919492.6963865369
948691.8963865371
946587.5483865371
922099.0043865371
880814.1573865371
866349.2043865368
887969.3893865369
799813.2403865372
913828.816386537
838557.418386537
829982.516386537
841784.1803865371
856282.540386537
835672.4773865369
782488.7263865372
815078.7783865371
817024.201386537
789748.922386537
807415.188386537
767375.752386537
751077.904386537
795319.600386537
767503.5243865371
763142.9763865372
822990.4983865371
836286.5303865372
832855.3763865371
849765.3633865371
830901.567386537
836024.239386537
863718.165386537
854526.6383865372
829717.394386537
830152.557386537
904476.0143865369
931154.9803865372
887315.4983865371
859735.915386537
867841.843386537
893219.8633865371
898014.9233865371
851043.6353865372
917167.1403865371
912559.5753865371
924661.0533865372
882980.864386537
861770.083386537
914390.391386537
922124.218386537
923159.171386537
879895.395386537
886849.026386537
903490.8113865372
918449.3153865371
922426.8893865369
873201.219386537
844958.4803865372
844437.145386537
870348.5903865373
876558.2173865371
892141.1843865371
885336.394386537
918491.005386537
884261.324386537
946950.9193865372
883011.6753865372
856898.4603865371
888632.0523865371
944131.0903865373
898732.6673865368
935261.5613865372
899379.624386537
894475.0553865371
864832.1733865371
842064.1233865371
873608.120386537
920940.6763865369
912493.7373865371
985895.0343865369
926600.4943865369
957530.5143865369
909540.8993865371
908560.887386537
901037.2233865372
936569.151386537
915134.7203865371
860693.2573865372
892447.986386537
845240.5523865371
893637.8663865371
928897.709386537
922780.259386537
900708.418386537
899819.4503865371
911794.8023865371
904767.1433865371
869952.2133865369
962305.1803865371
897393.8113865372
973103.489386537
956145.358386537
919835.4453865372
874181.442386537
923386.6693865372
858831.702386537
929110.9943865369
884477.674386537
914365.6013865372
903410.1523865369
857529.796386537
895480.182386537
979191.654386537
888195.3623865371
967840.7653865371
911794.8023865371
917333.4533865371
943461.7713865371
909622.6633865371
930358.547386537
923993.881386537
923251.8423865371
886080.4253865372
934242.290386537
884021.9193865372
930033.5173865369
906331.1363865369
877865.6663865371
885297.6773865371
926218.7353865373
883636.0553865371
920965.8253865371
917891.043386537
952327.7313865371
898525.2003865371
953467.9983865371
900596.199386537
845988.9613865371
868199.060386537
865519.7243865369
880209.0883865369
852239.7073865369
885367.370386537
908658.793386537
947456.560386537
899467.5553865371
874015.4033865371
895424.722386537
862665.8363865371
927441.478386537
905147.5113865369
914861.6583865372
889843.003386537
829303.056386537
943946.0513865369
974698.245386537
903926.6183865372
871577.421386537
854014.9633865369
849580.0143865369
825787.837386537
891433.9883865371
890500.648386537
879222.861386537
913870.0853865371
894862.591386537
891159.2723865368
902403.1403865371
869787.786386537
901526.8683865372
918432.641386537
909679.9063865369
894791.3863865369
903603.7573865372
883612.914386537
934838.0333865372
935521.0553865371
914820.299386537
886740.2543865371
902918.448386537
887253.2743865371
907168.0353865371
917483.1863865372
953962.6673865368
915267.1733865371
970134.401386537
905358.066386537
900363.834386537
872200.661386537
881274.262386537
900812.6473865368
874053.1333865371
901703.5923865371
914853.3863865369
892196.236386537
867864.1603865371
922620.367386537
847029.0593865371
875368.2063865372
926999.5583865371
867068.8863865369
914010.4263865369
889537.999386537
934803.4763865372
981196.834386537
925261.4903865372
837551.9903865372
875716.5353865371
917300.185386537
857391.8393865371
926838.192386537
909205.823386537
859152.333386537
954971.591386537
929213.4063865369
977336.391386537
872839.8493865369
924128.9263865369
943118.6753865372
887798.0383865371
890963.151386537
895084.192386537
897107.435386537
889467.644386537
911638.716386537
893188.3323865369
930178.8973865368
916776.5443865372
942029.4713865371
892605.4033865371
954151.6773865371
912312.733386537
909532.7243865369
886592.6773865371
886421.8603865373
901414.4433865369
904977.519386537
855732.5893865371
922755.009386537
943813.9253865372
967812.9743865369
937011.6183865372
916743.317386537
904945.1473865368
876467.1463865371
888991.0853865371
922031.7753865371
910285.4943865369
912378.5443865372
888834.948386537
909859.861386537
931575.1583865372
877523.222386537
884632.2743865371
906826.5883865369
862173.674386537
807421.6213865372
910957.499386537
909042.4613865371
864116.2203865371
863548.7353865373
864035.1053865372
901165.603386537
929982.218386537
899907.4673865371
894135.2513865371
884276.7743865371
919066.709386537
898070.7063865372
893629.9763865372
892204.1013865372
901904.5003865369
908055.380386537
969697.1183865372
860722.5223865368
881243.573386537
896273.222386537
819343.2543865371
906859.0953865371
875822.604386537
855544.611386537
854706.951386537
878810.682386537
869071.0173865369
858460.3633865371
860196.0483865371
817505.422386537
852469.2813865369
824282.8143865372
875481.7613865369
854829.6093865371
831863.654386537
833636.7473865369
814443.2853865371
854094.1963865369
804645.685386537
827731.0133865372
802015.8123865369
831024.262386537
820066.1153865372
807325.1353865372
790284.584386537
801337.2853865371
802174.5133865372
803592.9303865371
816221.2403865372
844204.867386537
854627.604386537
851022.1803865371
833300.7143865371
883944.719386537
854505.005386537
853043.7603865372
865408.7543865371
852383.1763865369
861037.253386537
867826.9653865373
864308.0083865371
834144.7433865372
840533.725386537
895551.4983865371
905925.435386537
861476.8003865372
873291.608386537
832225.870386537
913152.5453865371
841141.0213865371
864610.617386537
930949.3183865369
891222.0503865372
932863.790386537
864226.8563865371
876474.7353865373
874355.097386537
901277.9653865373
888249.9253865372
882526.6593865369
871322.377386537
868713.0783865371
888873.9773865369
906387.9643865371
867425.4633865369
907452.7723865368
859196.074386537
898022.8923865369
877713.435386537
957584.9163865371
943092.293386537
934397.627386537
905042.2713865371
888320.087386537
899803.449386537
918240.9253865372
885840.0283865371
926125.4653865373
938733.424386537
899291.7113865371
864632.7673865369
886126.969386537
915134.7203865371
862423.357386537
897322.2003865371
895606.9743865369
928292.5173865369
922401.6593865369
926227.2153865373
901374.2983865371
897927.2783865371
954592.9933865372
879773.039386537
844704.7773865369
866015.7383865371
922872.853386537
879169.4093865369
937550.0863865371
939928.505386537
920320.7483865371
923251.8423865371
907127.3733865371
878330.297386537
895464.3363865371
917608.002386537
951038.1423865369
891740.3013865369
913927.867386537
890923.9373865369
923496.245386537
875610.4933865372
925608.5793865368
910678.742386537
900836.7043865368
921897.3453865371
908087.9763865372
867618.732386537
907281.9083865372
894222.1533865371
921972.9573865369
880431.1053865372
887798.0383865371
827494.3723865369
916444.3853865372
919442.5593865371
913861.8313865372
914654.9023865369
899883.4613865371
869220.2463865372
891104.350386537
884578.1583865372
904831.8633865371
909974.415386537
904257.7913865371
951628.7673865369
937706.5323865371
874113.509386537
945066.2113865371
922712.9293865369
891756.0153865371
938367.661386537
900011.5103865372
936447.762386537
920865.2343865371
906176.9273865371
893708.887386537
898405.5523865371
869810.2043865368
918524.3593865371
880316.255386537
879933.6383865372
893440.6463865371
906753.4543865368
853288.1503865371
902725.1383865372
861777.4173865368
865645.5243865371
920672.4963865372
914448.2403865372
891355.4813865371
894649.009386537
909622.6633865371
944677.8223865371
931455.0683865369
978727.1753865372
875989.3353865371
879222.861386537
869997.0683865369
913738.0383865371
891025.9003865371
888156.3933865371
885576.5173865369
918257.593386537
876664.4913865371
923555.2583865371
947225.850386537
924137.3683865372
885987.353386537
877173.4463865369
946924.3213865369
924796.2943865372
882149.7953865371
840247.8353865371
905196.0923865371
887759.104386537
910982.103386537
907851.7063865372
912370.3183865369
904702.431386537
908536.414386537
916170.536386537
894143.1503865371
919275.4773865369
873660.894386537
906526.003386537
884833.3363865371
889976.019386537
853345.674386537
884269.049386537
820172.3313865372
848846.5443865372
866304.7273865369
897139.2463865372
975780.0343865369
918224.2583865371
853892.5413865371
915847.108386537
889037.9373865369
886546.084386537
833719.0823865369
882142.108386537
872433.6673865368
902765.404386537
913729.787386537
868616.1873865369
883967.877386537
881650.3733865371
868243.732386537
862937.8693865369
899595.4853865373
898046.799386537
930119.029386537
895599.0483865371
849622.7803865372
875126.0553865371
897035.870386537
906615.3453865371
903127.9613865371
836701.0113865369
867879.039386537
920655.7403865372
887580.0523865371
847567.807386537
857217.6403865371
867098.5903865373
884029.6393865369
912790.0823865369
874000.3113865372
852684.6193865369
865046.4533865371
901558.9943865369
854058.1793865369
884817.867386537
915946.600386537
921276.1223865369
854620.391386537
895733.8013865369
861542.7713865371
842596.5313865369
819038.5783865371
876930.289386537
841959.1223865369
817525.2113865371
821955.576386537
858118.435386537
827068.7613865369
850143.4433865369
860605.472386537
812725.255386537
856369.4393865372
824859.982386537
827920.424386537
918032.6293865371
836038.039386537
854418.486386537
902781.512386537
893188.3323865369
938002.1843865371
888585.2433865372
885336.394386537
921804.948386537
891897.4673865371
929529.3183865369
896201.790386537
901101.4083865372
897155.1523865369
918908.1093865371
919058.3603865373
878010.334386537
971794.0953865371
961280.6213865372
880860.1463865371
925049.979386537
905949.7673865369
883728.631386537
922586.7133865369
877105.0443865372
872275.8113865372
863813.959386537
863173.2813865369
824370.0083865371
867499.787386537
881343.3193865371
884640.006386537
883774.9273865371
895765.5143865369
840408.188386537
795837.904386537
844740.0043865371
841847.1503865371
876300.232386537
867559.256386537
908218.3853865372
813286.2413865371
855638.5903865373
917241.9733865372
914555.692386537
896130.370386537
884214.9773865369
915101.6133865371
932683.1663865371
895630.7513865371
892810.1293865371
941564.6953865372
914936.1133865371
859714.0173865369
923808.259386537
907306.313386537
913333.884386537
890837.6793865369
934907.154386537
895369.269386537
917699.5553865371
904581.1223865369
884021.9193865372
901093.3853865372
941039.091386537
947811.7213865371
898932.245386537
855877.2443865369
943990.1023865369
959110.702386537
868400.124386537
915441.076386537
951834.7653865371
942468.361386537
917891.043386537
899619.475386537
879971.8853865372
922216.6793865369
838626.847386537
911261.0483865371
928607.8003865372
932150.3043865369
899555.502386537
935823.9803865372
890124.7313865371
915465.9253865372
900948.9843865371
874959.654386537
885537.7783865371
889092.604386537
883011.6753865372
891300.5343865369
928411.7883865371
914216.8893865369
926524.117386537
911507.317386537
879612.499386537
934285.4343865371
925354.5863865371
848981.7483865371
918274.2613865369
918549.3763865371
867120.8693865369
836500.6263865371
925650.9253865372
865645.5243865371
844599.1123865371
923993.881386537
939937.2403865372
922830.762386537
925667.864386537
865135.151386537
917791.1263865371
868645.9973865369
890414.472386537
948558.4303865371
950180.3663865371
909639.0183865371
928752.732386537
900259.709386537
891112.1953865372
927586.0443865372
883319.9003865371
835100.6383865372
859254.4023865369
902789.566386537
877165.8453865371
899443.5723865371
876937.8853865372
890265.6633865371
897783.8963865371
929145.1293865371
900035.523386537
869324.736386537
888179.7743865371
891661.739386537
926524.117386537
889076.9843865371
878536.111386537
907371.4003865371
870445.870386537
931309.287386537
880906.1393865369
940234.3093865371
924644.151386537
874121.057386537
877333.091386537
936291.739386537
892715.628386537
922527.824386537
928335.1103865373
901920.577386537
913878.3393865371
872095.4733865372
876224.3833865371
903071.5443865372
842393.2953865371
889147.2773865369
881996.067386537
864795.239386537
884338.580386537
909066.9613865371
950707.357386537
933070.3043865369
895821.016386537
884717.3283865371
894854.6793865369
898916.276386537
906323.019386537
867261.9963865372
882842.2433865372
890116.9033865371
840903.5823865369
889311.3383865369
947554.2033865371
889678.7443865369
853410.398386537
916485.891386537
915673.0503865372
897799.8253865371
899635.4703865371
904047.7503865369
884060.5243865371
899491.539386537
898325.8043865369
847277.0813865372
868459.7173865371
906030.8823865372
836763.218386537
854959.520386537
840743.0383865371
854569.9063865369
852254.0523865371
890281.324386537
876717.637386537
870992.5423865368
908446.691386537
928650.422386537
913540.040386537
899987.4983865371
925583.174386537
867760.0223865368
906867.2233865372
888983.2773865369
902894.2803865372
894301.1693865372
879146.502386537
887066.6523865369
838862.9943865369
865068.6253865369
876801.1673865368
856717.2153865373
861616.084386537
840938.4913865371
897377.8963865371
867901.358386537
890367.4743865369
852957.539386537
883543.4983865371
859509.682386537
832827.986386537
871337.3753865369
873374.482386537
875655.9363865372
869212.7833865372
861022.6093865371
897171.0583865371
904573.036386537
912806.5523865371
868109.728386537
892888.894386537
914216.8893865369
892999.1903865371
896154.1763865369
976873.6803865371
883343.0253865371
921284.5113865369
863246.8733865371
890586.841386537
840429.108386537
866950.093386537
850621.878386537
836155.364386537
877911.3453865371
885785.7633865372
899963.4873865371
863747.6383865372
909818.9563865372
897895.411386537
886173.5183865371
881934.5903865373
866453.0013865371
906128.2403865372
922065.3883865372
941880.341386537
883466.3823865372
915946.600386537
822435.9883865371
892219.8313865372
898589.026386537
879971.8853865372
902797.620386537
869533.7943865372
895290.063386537
860824.9673865371
947163.755386537
881635.016386537
904985.6133865371
905990.323386537
861726.077386537
889592.728386537
908822.016386537
855841.076386537
909099.631386537
890500.648386537
905747.0423865368
889420.7473865369
875974.1753865372
931918.4433865369
848633.1523865369
862709.938386537
840129.3523865369
834763.4173865368
834625.854386537
868601.2823865371
838647.6793865369
850436.1523865369
825633.0483865371
842295.2173865371
837427.3483865372
891457.543386537
898357.701386537
889162.8993865371
887704.6023865369
954223.701386537
904742.8753865369
905495.790386537
906566.611386537
902017.0483865371
875345.499386537
856985.4853865373
868102.2843865369
888366.8683865372
893772.026386537
908781.205386537
903991.218386537
928207.343386537
930196.0043865371
865578.9193865372
881719.4903865372
825182.4763865372
866927.823386537
865231.262386537
875572.6263865371
912485.5083865371
909745.3363865371
877044.252386537
906769.705386537
881082.4933865372
867128.2953865371
947944.975386537
879696.584386537
904443.6783865372
877029.0553865371
878589.4873865371
861894.7883865371
844930.2833865372
875716.5353865371
880209.0883865369
871419.8763865371
836044.9403865371
858023.9073865371
791895.968386537
857464.442386537
832670.5303865372
878825.941386537
795956.648386537
805010.0103865372
809919.023386537
765441.1893865372
802396.8013865369
828712.8363865371
775581.137386537
793967.722386537
753342.573386537
780380.6493865371
765360.3143865372
790420.154386537
751484.087386537
800381.702386537
755660.4453865372
785070.0823865369
788722.7433865372
848825.2003865371
805489.891386537
848363.009386537
836562.8043865369
887860.3403865373
833054.006386537
798489.983386537
801965.0413865371
799075.4533865371
771902.7943865372
779288.962386537
787766.580386537
824893.563386537
773775.942386537
739865.4603865371
764460.299386537
763453.199386537
693381.431386537
761956.137386537
775065.3493865369
795107.479386537
776442.3223865371
772743.9903865372
803440.0323865371
746078.833386537
755880.067386537
739504.164386537
696448.398386537
718615.8283865371
720774.3513865372
701417.671386537
717970.3013865369
720247.5503865372
752599.1863865372
781252.6063865371
756861.4853865373
772749.8793865371
741232.9733865372
729981.4963865372
749479.7353865373
749463.124386537
739870.8563865371
733967.7513865371
732389.1403865371
758293.077386537
752571.2673865369
752476.3623865371
735441.2773865369
739579.6293865371
784808.745386537
715223.418386537
734323.617386537
755654.816386537
683963.877386537
691568.4093865369
686835.797386537
705408.5713865369
694699.9733865372
763849.9653865373
751261.466386537
730985.8123865369
741671.870386537
768637.9253865372
796832.702386537
751328.2383865371
724090.9803865372
745727.844386537
738519.1473865368
774006.299386537
760898.577386537
718112.5213865371
715399.8353865371
728137.874386537
762196.644386537
758060.7103865371
770600.5283865371
749524.036386537
793259.370386537
727788.020386537
756032.188386537
778588.786386537
762706.796386537
797917.9403865371
747089.7833865372
745552.4743865369
774751.4713865371
793048.354386537
769092.631386537
764224.1103865373
803905.276386537
695561.168386537
760379.4563865372
731386.2103865371
742594.716386537
781312.813386537
749075.732386537
751406.154386537
787020.4363865372
736471.4853865373
733898.742386537
765337.2103865371
701616.377386537
742333.914386537
753107.6603865371
699528.3733865371
713368.806386537
711533.8323865369
761744.3883865372
757392.745386537
735910.6493865371
763028.1433865371
704434.662386537
734063.323386537
737338.4673865371
773959.0353865371
787191.556386537
789816.6093865371
775160.154386537
795363.286386537
773905.870386537
826576.1433865371
721153.3083865371
783662.1503865371
780831.4163865371
782996.3723865369
797716.978386537
740783.7813865369
773327.4403865371
755255.3283865371
765493.1893865372
711364.316386537
762242.4733865372
737150.982386537
784760.1433865371
791772.256386537
796294.3253865371
754395.904386537
815800.6503865371
758366.7853865371
748992.7713865371
812139.0103865372
754760.7783865371
745514.1233865371
802542.9443865371
718300.543386537
764454.536386537
800078.421386537
754682.1603865371
758060.7103865371
724349.3683865372
761235.5323865371
734919.276386537
765262.1323865372
759286.5043865371
724592.422386537
771544.5223865368
747227.353386537
756359.1753865372
716303.451386537
745804.594386537
684281.7843865369
696028.3493865369
691775.6663865371
696266.9503865371
768690.364386537
738067.8923865369
679335.222386537
694552.691386537
727871.536386537
703931.6423865369
752610.353386537
765002.3603865373
776715.9283865372
760733.0653865371
736295.1293865371
744087.006386537
713103.2213865371
730202.1023865369
740437.7913865371
699013.1383865372
726116.539386537
690895.6873865369
723569.603386537
664162.674386537
689980.4603865371
698777.4453865372
753997.755386537
789570.5303865372
701068.9973865369
740691.8463865371
730764.729386537
719992.1023865369
792242.5683865369
755925.1333865371
751272.594386537
737627.918386537
662608.164386537
656848.8183865369
695732.712386537
712832.8293865368
654379.415386537
671416.272386537
671376.3463865371
695189.7823865371
666309.441386537
723404.5723865371
730049.7653865371
741406.3023865371
693206.3223865371
717533.8353865371
712357.6423865369
685292.7673865369
730696.326386537
784584.0133865372
723450.979386537
819091.549386537
749197.4403865371
793687.9573865369
739229.3853865372
758094.7063865372
813142.6593865369
768748.637386537
765256.357386537
722493.1123865371
763246.3563865371
738234.3623865371
797146.049386537
747519.171386537
746391.7133865369
725151.5523865371
731470.5613865372
728686.8363865371
744425.516386537
755947.668386537
823646.1903865371
781246.5853865371
805842.1703865371
769781.5513865369
742219.870386537
788667.516386537
786934.904386537
795138.6663865371
759457.0693865371
732701.141386537
763792.4373865369
759969.228386537
757607.7233865372
714247.1553865372
713544.3013865369
741774.8973865368
706252.5313865369
743231.1973865371
687952.2413865371
714297.412386537
741623.0783865371
730401.8143865372
718972.130386537
686896.1783865372
754541.8113865372
749706.834386537
744922.924386537
728477.6093865371
702222.8903865371
722626.853386537
701025.4373865369
758633.3863865369
745925.2343865371
776067.915386537
731233.3753865369
688857.377386537
722215.499386537
709648.816386537
749463.124386537
687068.0893865371
659799.3283865371
678486.830386537
657010.1503865371
612016.3393865371
607385.1523865372
657728.620386537
604966.5103865372
623770.607386537
634941.1533865371
649845.070386537
674657.269386537
605067.198386537
609418.0753865371
604212.4233865371
568926.2033865371
601179.445386537
568849.985386537
607367.0303865372
563002.016386537
572621.958386537
538170.8903865371
544226.3693865369
552131.796386537
549001.6503865371
512991.62538653694
512716.0343865369
539822.610386537
558070.3893865369
593324.959386537
591763.0273865372
560398.9093865369
574890.016386537
564351.8053865371
579494.164386537
567718.6673865371
512337.90738653706
553784.107386537
583784.975386537
612642.662386537
659970.695386537
668540.6093865371
641258.894386537
622297.884386537
689488.6583865372
687509.8793865371
643368.6533865371
655054.100386537
674836.506386537
666340.0243865371
710970.7543865371
689189.239386537
727558.449386537
698028.141386537
685806.333386537
641687.827386537
702436.634386537
621628.709386537
662495.8663865371
674625.912386537
629611.6563865369
675531.959386537
661874.6023865369
652556.3663865371
680623.2273865369
688437.171386537
723781.1603865371
753426.5073865372
741585.1333865371
751155.7683865371
736311.1583865372
656492.4743865369
745673.0323865371
755463.458386537
705614.4673865371
755930.7673865369
765135.1103865373
759758.5903865373
723734.7103865371
768824.4063865369
719175.8923865369
750727.718386537
719895.0793865368
733172.2923865368
778182.4283865372
753476.8763865371
728132.6503865371
788127.931386537
744950.273386537
748981.7113865371
691271.8723865369
715067.2373865371
746084.3203865372
768952.664386537
756635.644386537
761692.9003865371
762013.387386537
740135.317386537
737853.205386537
849216.6803865371
814534.9443865371
806907.2953865371
844127.469386537
802072.9373865369
847149.509386537
864883.8863865369
863998.239386537
869959.6893865372
885692.752386537
860473.8293865368
897919.3113865372
877957.029386537
907159.9023865369
908169.4773865369
867722.8363865371
893803.5993865369
901591.1233865371
839349.600386537
861198.3683865372
927645.584386537
893945.705386537
889209.770386537
906485.3993865371
917017.5103865372
895052.5283865371
877181.047386537
900171.6233865371
907982.046386537
886282.1503865371
883450.9613865371
803319.0303865372
869496.455386537
901398.3853865372
849394.7463865372
862768.7473865369
805432.2753865371
835927.6473865368
841567.3523865369
920622.229386537
871915.2113865371
879306.8713865372
896988.1663865371
891386.8823865372
868921.8393865371
904896.594386537
920245.4083865372
856644.7383865371
823793.5303865372
813220.9703865371
843164.7133865369
827798.6503865371
916568.9163865371
839022.816386537
887642.323386537
863327.8403865373
840470.952386537
866875.864386537
891504.6573865371
880760.509386537
850814.833386537
882403.566386537
860832.286386537
890406.6393865369
898230.1253865369
904467.9303865371
903265.003386537
866200.9653865373
876998.6633865371
849829.5423865368
840345.4343865371
868161.8363865371
858125.7073865369
866727.4443865371
842008.1193865369
841322.6833865371
858686.040386537
843171.732386537
884879.7483865371
903934.692386537
865497.5283865371
883867.5323865371
943761.0853865371
885816.770386537
816352.7643865369
891276.9873865371
888967.661386537
961554.841386537
884779.1953865372
857689.593386537
905439.0753865371
883528.074386537
872411.1133865371
913325.6403865371
888741.2923865368
900251.701386537
896948.4173865368
924635.7003865371
881228.2303865372
911679.786386537
912345.6383865372
891120.0413865371
907501.6023865369
949903.708386537
843670.411386537
861586.7583865371
858256.628386537
886421.8603865373
940129.4393865372
901374.2983865371
848291.948386537
896892.7743865371
871517.3973865368
885661.753386537
952794.2803865372
865912.046386537
884021.9193865372
893661.539386537
815702.137386537
945976.6533865371
876861.9253865372
921485.9003865371
899571.495386537
850393.3043865369
910719.725386537
869302.343386537
904573.036386537
877203.850386537
855017.2713865371
892180.506386537
897449.5173865369
846915.7263865372
887051.104386537
858300.2773865369
830084.5323865371
936916.148386537
871614.9403865371
889741.3123865369
908797.529386537
912222.2583865371
822355.880386537
918574.395386537
891072.968386537
903313.381386537
840247.8353865371
870408.452386537
897552.9883865371
881896.172386537
888733.4883865371
881473.7913865371
826508.708386537
831228.834386537
860371.468386537
865726.9443865371
918541.037386537
870019.4973865369
860956.719386537
911047.722386537
891104.350386537
955856.162386537
916701.787386537
906136.354386537
908145.0253865371
853101.2513865371
860744.4733865372
866134.2743865371
885483.5513865369
837551.9903865372
877363.5073865372
859801.6183865372
827345.6963865369
840610.4613865371
855566.297386537
854303.1553865372
845897.103386537
830574.5593865371
872614.1463865371
907281.9083865372
887128.850386537
884918.4293865369
833986.786386537
889522.364386537
895424.722386537
914249.932386537
878490.3663865371
919308.8883865372
844704.7773865369
800950.979386537
830663.0983865372
847248.728386537
858686.040386537
836265.816386537
833328.1353865372
841238.8293865368
846682.074386537
865076.0173865369
861176.394386537
885646.2543865371
944113.4643865371
852979.0923865371
861586.7583865371
913144.3043865369
863644.4913865371
906160.6973865371
900852.742386537
857391.8393865371
925820.347386537
894143.1503865371
872937.6903865371
864322.7643865369
813932.9933865372
863246.8733865371
810132.7003865371
840694.1893865372
850271.9253865372
846887.398386537
868392.6763865369
890821.9973865369
908511.942386537
877713.435386537
833115.6693865372
906582.8553865372
884771.4613865371
829445.6503865371
889655.2843865369
852117.797386537
896185.918386537
885770.259386537
883636.0553865371
933087.5183865371
894593.6533865371
886181.276386537
879650.718386537
893243.5133865372
901952.7313865371
862041.5483865371
930213.111386537
851773.7683865371
850371.8823865372
898174.3223865371
878505.614386537
889819.5343865369
910457.4983865371
878696.256386537
924095.161386537
925286.878386537
927586.0443865372
892810.1293865371
826771.770386537
866838.7543865371
907428.3593865371
902041.1693865372
905107.0313865369
928181.793386537
915697.912386537
869115.7803865372
877485.1893865372
873020.4963865372
898557.1123865371
885599.7613865369
849309.2653865371
877926.573386537
901029.201386537
827352.4533865371
805048.3793865371
811046.962386537
845748.7603865372
819721.104386537
818515.8633865371
819058.442386537
881397.0383865371
835893.1553865372
846781.1833865371
823224.5533865372
849701.1953865372
825276.584386537
857195.870386537
837856.8293865368
849822.4103865371
830949.2773865369
861660.0783865371
844923.2343865371
793135.229386537
827947.4903865372
882896.1463865371
772090.8733865371
791086.3633865371
840003.9363865372
825162.313386537
823478.8213865369
888530.6393865369
846193.9473865371
858613.228386537
825868.6193865369
874038.0413865371
872794.699386537
898740.648386537
864226.8563865371
854591.5423865368
909140.4713865371
854432.9053865372
877363.5073865372
869937.2633865372
938855.4093865369
897306.2883865371
912699.512386537
883759.4943865369
865845.4003865371
873743.8383865369
834529.587386537
869309.8083865371
834234.0503865372
875496.904386537
843010.316386537
822997.1833865371
884346.306386537
839613.995386537
853813.3463865371
900700.4023865369
864012.9853865373
840122.3833865371
836410.8313865372
815308.3253865371
820956.5303865372
833485.841386537
814476.0183865371
825949.4173865368
873660.894386537
868191.614386537
824739.1123865371
780735.208386537
831686.0793865368
855530.1553865372
829506.7773865369
808452.2573865372
848682.9333865371
824765.969386537
873231.3463865371
823632.7983865371
934147.387386537
868556.5723865371
896908.671386537
876125.799386537
860444.580386537
865823.1873865369
864440.834386537
888741.2923865368
908202.0823865369
912082.468386537
839481.7773865369
885623.0073865372
911285.6693865372
924855.475386537
916253.503386537
905349.966386537
886685.878386537
904370.9303865371
853280.9603865371
884895.2203865371
900371.844386537
881412.3883865372
900556.127386537
883643.769386537
956371.415386537
909426.455386537
906834.7143865371
860451.8923865369
935235.620386537
872862.4263865369
883574.3483865372
907998.3423865371
890774.9563865372
890508.483386537
945560.9903865372
903999.293386537
884887.4843865371
911064.128386537
960431.537386537
887494.4443865371
893188.3323865369
894506.6783865372
936812.0223865368
864684.4563865372
887393.2923865368
907786.5503865372
889397.3003865372
887946.019386537
902870.1133865371
934812.1153865372
865490.1293865371
931309.287386537
839189.6523865369
874347.5453865371
852347.3043865369
863688.6943865371
859261.6943865371
889467.644386537
907696.975386537
882142.108386537
916560.6133865371
915598.4743865369
851859.749386537
917857.7353865373
873156.0313865369
876953.0793865368
871149.932386537
863769.7443865369
903160.202386537
892125.4563865372
971131.398386537
884153.1893865372
876778.384386537
891080.813386537
880591.9463865369
907696.975386537
917974.324386537
898405.5523865371
890422.306386537
862834.9173865368
901920.577386537
891693.1633865371
894522.4903865372
845826.4573865369
911458.0533865372
878147.432386537
897171.0583865371
851315.4983865371
908544.5723865371
853762.9563865372
923622.712386537
876770.7913865371
926312.0253865371
911934.503386537
889334.7813865369
902282.451386537
864883.8863865369
883335.317386537
873306.6753865372
853611.824386537
831106.0793865368
826738.0353865371
838515.766386537
815216.4913865371
834832.2153865373
820590.826386537
785696.789386537
842400.3023865371
798848.7173865371
800900.343386537
824913.7133865369
760681.7143865371
786507.5243865371
793862.009386537
772879.4603865371
843129.6183865372
812875.2103865371
842947.1703865371
810547.4273865371
849045.8083865371
842379.2833865372
823820.3253865371
845304.0443865372
867432.895386537
849872.333386537
873156.0313865369
892392.904386537
832615.7773865369
937845.6393865369
886352.0003865369
867410.600386537
873336.810386537
815000.1063865371
880002.4853865373
894388.104386537
878589.4873865371
885359.6263865371
875943.8563865371
926074.5983865372
883396.9903865372
878475.1193865369
887167.729386537
883960.1583865372
866319.5523865371
917416.6323865372
914555.692386537
868959.1293865371
847475.604386537
882119.0453865371
860627.4163865371
887782.4643865371
894862.591386537
899499.5343865369
878406.5133865372
888179.7743865371
871202.4083865372
849352.003386537
873864.5133865372
894672.7353865373
899347.6533865371
905949.7673865369
873140.9703865371
902234.1843865371
911704.4303865371
879734.810386537
848995.983386537
858504.0333865372
873110.8483865372
881842.3923865369
883389.2803865372
871509.895386537
905933.5453865371
928301.036386537
909483.674386537
860159.512386537
873005.4393865372
861704.077386537
886173.5183865371
927654.091386537
947580.8363865371
884091.4103865371
890304.8183865369
858613.228386537
910957.499386537
909352.8993865371
952740.424386537
845501.6383865372
857101.547386537
920563.5923865371
847922.6233865371
881635.016386537
867150.576386537
879009.0903865373
857116.057386537
856325.9883865371
897887.4453865372
957820.7303865372
867633.603386537
855855.543386537
860883.5183865371
884585.8883865372
914142.5523865371
911055.9253865372
917283.5533865372
884841.0713865369
909688.0853865371
866868.442386537
879727.165386537
951718.3203865372
878124.5793865368
923437.239386537
892999.1903865371
887735.745386537
887229.942386537
908120.5753865371
910572.2043865368
907094.8463865371
839328.7343865371
898349.7273865369
898285.935386537
878642.8683865372
935123.2243865369
924483.6093865371
899491.539386537
860356.847386537
843860.2063865372
910097.1843865371
883265.9453865372
879635.4303865371
897688.333386537
863836.0693865371
909181.3153865371
896662.327386537
915930.0173865369
967989.0103865372
920664.117386537
895258.384386537
872373.5253865371
915739.350386537
915018.8563865371
875262.249386537
880193.7813865369
888444.847386537
921469.114386537
878932.7683865371
930375.661386537
894530.3973865368
951440.7613865369
897290.3763865371
841840.1533865371
906948.503386537
918449.3153865371
901583.091386537
917108.9453865372
919785.270386537
897991.0183865371
905171.8013865369
933483.608386537
878086.4943865369
889616.185386537
915598.4743865369
868005.5303865372
954439.837386537
943461.7713865371
910916.495386537
879390.898386537
941634.8203865372
911548.3753865369
878475.1193865369
881450.7643865369
887875.9173865368
831146.9933865372
920144.975386537
979884.4563865372
918749.5653865371
937584.847386537
910351.012386537
913911.357386537
873645.8153865371
889717.8483865372
931746.769386537
885708.253386537
945234.0243865371
848313.2653865371
890774.9563865372
915764.2153865373
868213.9503865371
846010.162386537
891653.884386537
875572.6263865371
881926.9063865369
854274.327386537
863600.293386537
827156.549386537
850471.8623865371
895131.692386537
862834.9173865368
875519.6193865369
894712.2823865371
843354.2783865371
853324.1023865369
838703.233386537
843206.8313865372
821402.469386537
835651.7943865372
833746.5313865369
878818.3113865372
856072.6063865371
856572.2743865371
828543.3893865369
800653.5883865369
827866.2983865371
840352.4063865369
819641.5273865369
859094.0183865371
815682.4373865369
831877.317386537
809298.063386537
801413.324386537
837752.8823865372
850286.2033865371
877165.8453865371
886600.4433865369
902652.6693865372
878116.962386537
872208.1753865372
842933.1393865369
904872.3193865371
842246.1863865372
870745.3313865372
889162.8993865371
876072.7243865369
902531.912386537
882649.787386537
906120.1263865371
854303.1553865372
904209.3113865372
889686.5653865371
891269.1383865372
855913.415386537
877576.4733865372
908520.0993865369
851838.252386537
838050.9343865371
851322.6553865372
912131.8013865369
878619.9903865372
881873.1223865369
852519.5173865369
917591.358386537
906436.6793865369
920370.9813865371
955070.7983865371
877013.8593865371
896606.7203865371
919242.067386537
947856.1353865372
837005.2263865372
888234.3353865371
885584.2653865371
893795.7063865372
877926.573386537
913267.9343865371
880423.4473865371
921637.0003865369
902604.3623865371
930315.7673865369
869085.9373865369
929520.7773865369
874808.4363865372
869182.9333865371
888257.7203865371
887494.4443865371
936309.0723865371
883127.2343865371
863821.3293865368
875421.1953865372
872892.5303865372
920253.779386537
927118.495386537
905828.1213865372
836611.171386537
905820.012386537
882503.577386537
873231.3463865371
850586.1553865372
848754.0613865372
871269.8863865369
870917.6153865372
890054.2823865371
865852.8053865371
895813.087386537
899707.4533865371
855140.0173865369
915499.0593865371
922645.6103865373
905179.898386537
944236.8603865373
897282.421386537
914572.2263865372
923395.097386537
867314.0013865371
896638.4943865369
869772.841386537
887004.462386537
911515.529386537
916170.536386537
912394.999386537
846328.3023865371
876535.448386537
872245.749386537
908683.273386537
912963.040386537
886864.567386537
834062.323386537
867544.3883865372
906485.3993865371
882003.752386537
884856.5423865368
878215.9973865369
840938.4913865371
850400.4453865372
806464.218386537
776965.912386537
797541.2203865371
829085.8663865371
764339.3053865371
744507.4603865371
728697.3003865372
748070.3973865368
783141.5353865371
765210.1633865371
749313.6533865371
733935.8993865371
715636.8753865369
743536.2263865372
743203.9743865369
793594.7463865372
746682.874386537
749197.4403865371
776745.6803865371
772732.2133865369
755469.0853865371
732896.9393865372
693012.3863865369
635723.0043865371
668588.9933865372
674026.222386537
672830.0593865371
716672.6263865371
686051.824386537
679753.398386537
718458.1503865371
729860.745386537
659473.978386537
648783.4613865371
673932.3383865369
658265.316386537
633620.002386537
611648.5173865369
619818.594386537
590808.593386537
604022.4063865369
564889.7953865369
578845.502386537
590466.0313865369
593785.1213865372
603256.3903865371
613699.2813865369
561315.4193865372
596809.5593865371
585951.1503865371
588504.0513865369
619362.0713865369
612583.6593865369
535040.9443865371
573337.252386537
548667.8753865369
543481.1023865369
537184.7503865369
578667.952386537
608863.9373865371
585691.7003865371
575672.8393865371
591316.3223865371
629958.685386537
587241.7303865369
625935.147386537
614949.046386537
583614.3863865369
543973.8493865369
567816.7243865369
563652.716386537
575770.4363865372
583681.272386537
575019.796386537
559193.857386537
570991.9193865372
564492.458386537
549436.468386537
550150.840386537
543591.1673865371
551728.483386537
564089.4423865372
572522.218386537
563914.6703865369
580002.2633865372
603152.735386537
587960.4473865371
542801.4343865371
577195.9033865371
545437.100386537
566122.9343865371
521142.66638653714
525023.9573865371
563858.516386537
542380.037386537
545247.5653865369
516209.969386537
493933.2953865371
485875.72338653717
471275.84138653695
452194.560386537
452652.2753865371
439100.1023865371
457005.969386537
430661.99038653716
424156.8883865372
435086.9263865369
470597.3463865371
471590.8313865372
478325.55438653694
457995.46338653716
474513.25038653694
471877.95138653705
416944.5343865369
406292.08438653697
419875.739386537
431713.75338653696
452872.4713865371
465690.6393865369
432546.141386537
450501.7983865371
443755.1973865371
498954.4093865369
496443.07638653705
505206.607386537
530063.097386537
512443.3153865371
480828.587386537
528148.3423865371
534211.7473865369
603961.482386537
618725.5813865372
645226.2103865369
632536.3823865372
693050.219386537
678455.114386537
716515.806386537
759303.557386537
772261.4003865371
717686.0303865372
770296.1323865372
747276.891386537
725395.1493865371
752565.6843865371
727490.6493865371
657154.5673865372
684254.128386537
694970.9463865369
665014.4843865371
724478.6323865372
737461.7233865372
736680.0153865371
774012.2073865369
721650.6583865372
738841.8123865369
714553.8353865371
697132.0683865369
684978.5323865371
704429.7753865371
696754.209386537
731597.1233865371
700541.8083865371
720631.066386537
751801.5513865369
789355.3383865369
737804.9173865368
717260.049386537
716606.854386537
717736.776386537
702446.353386537
706070.8093865371
693409.8363865371
710542.8183865369
675859.995386537
700759.358386537
666082.3483865372
693433.5083865371
671323.120386537
641392.3683865372
684641.5153865371
662603.844386537
652376.299386537
670919.7603865372
700343.7153865373
710070.701386537
671092.5683865369
694904.3723865369
716601.7953865371
711803.2313865371
720267.9943865369
721409.587386537
743797.880386537
713073.1673865368
733410.7473865369
742801.316386537
701311.094386537
732452.576386537
757845.4733865372
746358.766386537
706911.4453865372
740135.317386537
755367.816386537
718529.3513865372
744802.6103865373
692591.7803865372
698791.8713865372
710105.4673865371
720452.0413865371
682649.347386537
714101.449386537
691093.1333865371
724204.648386537
757025.3043865369
741682.7143865371
730738.4193865372
760870.0353865371
724080.6493865371
695870.962386537
762844.483386537
748954.063386537
734302.3623865371
765060.0723865371
700189.1833865371
731702.6263865371
790093.6323865372
804543.478386537
777102.877386537
747062.2753865371
737601.107386537
694761.755386537
731913.7233865372
731591.8493865369
751807.1233865371
781565.786386537
804479.6123865371
812451.5683865369
864381.7953865371
767951.0643865372
768981.8203865372
803172.603386537
744005.1553865372
767503.5243865371
722879.0413865371
685297.3903865371
718229.3883865372
736118.8593865371
729656.0853865371
663131.287386537
662223.918386537
707113.3013865369
657082.3513865372
686302.128386537
681193.7033865371
709589.296386537
711135.100386537
685658.198386537
646436.350386537
648328.3753865369
644004.3143865372
623338.7463865372
629288.3693865369
606668.361386537
604427.6833865371
620351.4343865371
603106.2813865369
566198.4163865371
566270.773386537
617944.0183865371
620533.037386537
561278.330386537
555331.4673865371
588578.8763865371
576882.1463865371
543249.5333865372
603324.3223865371
616334.5863865371
587434.796386537
609863.580386537
625989.070386537
604069.003386537
622179.912386537
561680.395386537
606805.7943865372
585698.4363865372
592599.8513865372
592327.536386537
604912.584386537
585745.593386537
599928.8763865371
664423.199386537
600112.766386537
628767.1433865371
595737.5423865371
621727.4733865372
573979.9733865372
566686.3963865371
622583.485386537
628037.3363865371
611042.5853865369
638898.0173865369
622320.722386537
651110.289386537
649612.5443865372
674657.269386537
685006.2473865369
668391.103386537
681321.6223865369
681161.7313865371
738137.6933865369
698700.519386537
727302.962386537
702184.0423865368
733718.3203865372
718564.9563865372
717467.904386537
717437.479386537
761035.607386537
771673.6963865369
753135.6183865372
782651.8253865371
804198.722386537
735798.5853865371
750161.448386537
754227.620386537
718300.543386537
660760.1403865371
682374.2173865371
694528.942386537
682603.4773865369
672709.7883865371
715445.2133865369
714921.1943865371
678981.0883865369
678622.7923865368
659893.5683865369
688791.978386537
706522.8313865372
677853.067386537
666091.0793865368
711090.2713865371
679407.911386537
697970.5693865371
654358.353386537
660167.878386537
683305.975386537
641829.583386537
658909.664386537
706257.4433865369
698839.9603865371
673048.441386537
683324.361386537
663044.7633865372
644739.343386537
633119.1013865372
604280.5723865371
582030.380386537
603556.8363865371
584394.5673865372
597888.9883865371
605049.216386537
553904.445386537
564836.5753865371
610079.266386537
657124.8293865368
648167.181386537
604657.4643865371
561157.823386537
590548.209386537
601058.7653865371
598250.8463865371
583373.725386537
552853.2683865371
532011.344386537
601524.0083865371
552910.229386537
544682.665386537
589450.9803865369
489652.783386537
503736.78238653706
500953.05938653706
523419.35838653694
539103.7103865369
522939.3733865371
487146.75038653694
530167.7413865371
510445.489386537
542166.7043865368
538688.0883865369
565259.4803865369
584746.840386537
562324.9103865371
543495.5823865371
543249.5333865372
549099.202386537
563163.7713865371
588582.2783865371
550911.732386537
588086.0653865369
539257.597386537
585486.326386537
600406.519386537
609129.9423865372
592358.546386537
580177.3363865371
630994.2633865372
648969.8193865371
625638.7413865371
620143.479386537
560571.4883865371
600378.1933865369
593352.6183865372
598986.4603865369
619524.229386537
583510.7433865372
579497.4603865369
586183.8423865371
577834.2823865371
555234.6903865369
627649.8363865371
611655.8693865369
631774.1833865371
579794.296386537
608456.2743865371
620101.9053865372
606577.978386537
609739.357386537
577745.806386537
635734.925386537
597924.1013865372
614162.2463865372
602075.425386537
573621.2913865371
515667.70938653697
516350.93638653716
552161.695386537
563020.675386537
574799.205386537
563447.0683865369
555180.2683865371
548393.482386537
557655.2203865371
519927.06138653716
520826.269386537
561770.165386537
536950.0893865371
573702.036386537
531908.736386537
566566.6843865371
568973.850386537
612579.972386537
592827.550386537
628173.0753865371
612594.7213865371
619588.361386537
611299.499386537
580240.124386537
582726.272386537
560251.070386537
567203.6363865369
534155.8143865372
590585.8823865372
563786.7813865369
570285.708386537
629331.195386537
645443.2883865371
642588.037386537
659290.0413865371
719135.130386537
681481.5883865369
644514.5723865371
673266.966386537
658222.6893865372
695384.948386537
705673.316386537
705604.6593865369
681669.074386537
683572.6633865371
717442.5503865372
688679.894386537
657720.1093865371
762660.912386537
733484.9653865373
740789.1903865371
760060.3513865372
692020.7683865371
750938.9023865369
758968.3223865371
727349.8753865369
711020.5483865371
721061.0923865371
695280.2113865371
740491.8313865372
732859.8883865372
811612.117386537
846795.344386537
814220.7713865371
812112.975386537
854404.0683865369
826003.2923865368
833705.3593865371
822462.6943865371
859881.9363865372
828225.0173865369
833808.2983865371
807968.817386537
798232.1473865368
790660.5993865369
785282.9283865372
741970.185386537
792137.3183865369
757703.9373865369
777239.8903865371
767340.9133865371
776281.8183865369
802892.6323865372
784517.2263865372
763028.1433865371
784723.6963865369
835865.5643865372
792986.3123865369
791920.7153865373
765805.3403865373
813848.0073865372
827920.424386537
811313.201386537
847681.316386537
857922.1323865372
870857.682386537
840687.2113865371
826805.5083865371
856992.7383865371
855363.941386537
898269.989386537
849116.9963865372
890845.520386537
886375.2853865371
814869.0213865371
863710.797386537
882842.2433865372
896996.1163865371
873261.4763865372
865956.483386537
910416.539386537
897783.8963865371
898262.016386537
949128.1463865371
921561.4443865371
895100.0253865371
929358.5283865371
953944.6703865371
899083.9843865371
850464.7203865371
902491.6673865368
872689.367386537
918032.6293865371
918707.8523865369
916460.9873865371
887533.354386537
866023.1463865371
885026.752386537
858635.0703865372
856325.9883865371
907550.4373865369
901093.3853865372
877469.9773865369
888187.5683865369
905430.9733865372
888265.516386537
858074.8043865369
923715.4763865372
884802.398386537
952830.1873865369
920396.0993865369
969028.0073865372
906940.3753865369
894032.5703865372
902169.8363865371
866682.9283865372
849993.597386537
899107.948386537
865260.8393865371
889209.770386537
863077.6293865371
873246.411386537
889631.824386537
918666.1423865369
921502.6873865369
892518.817386537
919868.8973865368
888491.641386537
892416.5103865372
900035.523386537
870071.8363865371
884988.0623865369
944254.4903865372
903603.7573865372
860356.847386537
877804.7673865369
856217.377386537
865135.151386537
888959.853386537
894688.5543865369
884493.131386537
856796.9533865371
916344.7843865369
869287.415386537
871735.0243865371
861418.168386537
811573.1163865371
837655.8883865372
860488.4543865368
839203.5583865371
828448.529386537
868102.2843865369
806425.7133865369
832875.9193865372
824128.593386537
849872.333386537
852132.137386537
891426.137386537
921343.2403865372
850486.1473865368
873796.6293865371
877211.451386537
870520.716386537
855877.2443865369
860342.2263865372
842708.7043865368
861938.8113865372
816576.4533865371
872275.8113865372
924948.4883865371
905147.5113865369
898804.505386537
930820.8253865371
856717.2153865373
860429.9573865369
890649.537386537
866312.1393865369
904411.344386537
885227.995386537
872945.2173865371
934889.8733865371
928020.0143865369
903555.3483865372
926778.756386537
896876.877386537
893077.989386537
934933.077386537
928795.3683865372
921099.982386537
918649.4603865371
864507.2633865372
933733.4913865371
880048.3883865372
912345.6383865372
912362.091386537
894316.9743865369
865763.958386537
870535.6873865369
871817.600386537
889764.7773865369
823672.975386537
844092.293386537
906761.5793865368
902692.9283865372
854461.7433865372
870475.807386537
845092.4403865371
857355.5413865371
904330.520386537
848583.3763865371
889756.955386537
854368.0253865371
886825.716386537
864699.225386537
886165.759386537
913193.752386537
877797.1553865372
875163.8823865372
869168.0103865372
872832.324386537
940181.8713865372
907859.8513865372
880117.252386537
892463.7263865372
885080.924386537
884609.0813865372
872275.8113865372
854187.8553865372
866846.1763865369
919994.367386537
884933.9023865369
932038.6533865371
868005.5303865372
938193.5893865371
864758.3083865371
906501.6403865371
904953.2403865372
922443.7103865371
931206.4103865371
928701.574386537
916070.995386537
811404.1523865369
847036.144386537
870722.864386537
862357.2503865369
858227.5313865369
846915.7263865372
916984.266386537
900211.6603865371
904896.594386537
921351.631386537
897688.333386537
889772.5993865369
854908.9943865369
866972.364386537
925236.104386537
851637.6673865368
889217.5823865369
909001.630386537
953198.3963865371
883960.1583865372
858314.8283865371
864226.8563865371
864440.834386537
871209.9053865372
895670.3833865371
822195.7113865371
846873.2353865373
839210.512386537
870228.891386537
823974.4303865371
919592.986386537
866000.924386537
887105.5253865371
934328.5823865369
903265.003386537
917941.0103865372
893480.083386537
923369.813386537
914530.8933865371
872584.0613865372
896646.438386537
952677.600386537
908536.414386537
893251.3973865368
889514.546386537
875216.8463865371
922611.9543865368
857805.8463865371
925320.7313865371
903724.8033865372
892290.6253865369
921813.347386537
844423.0643865372
841826.1593865369
900323.7833865372
911909.8463865371
877226.654386537
889498.912386537
939238.9983865371
910973.9023865369
891763.8733865371
848995.983386537
892046.826386537
860612.787386537
866630.9983865371
888967.661386537
917050.7573865372
885019.0143865369
851294.029386537
933931.770386537
856123.2713865371
927586.0443865372
869899.8893865369
909974.415386537
874241.8363865371
886220.0713865369
967424.0693865371
899243.7653865371
814148.807386537
868288.4103865371
835259.0213865371
867908.7983865371
917866.0623865369
898860.387386537
870311.181386537
911803.0183865371
920689.252386537
931540.843386537
920932.293386537
937471.8833865371
906176.9273865371
893945.705386537
906355.4903865372
878948.0323865371
872967.8003865372
897935.245386537
911367.7483865371
876892.3083865371
945401.8973865368
913746.290386537
906022.770386537
930255.8823865372
936950.8623865371
895155.4443865371
887914.861386537
919768.547386537
873955.040386537
888585.2433865372
851458.654386537
880645.573386537
927330.958386537
867120.8693865369
894127.3513865372
934561.651386537
937167.8833865371
880760.509386537
893772.026386537
887455.536386537
881512.1733865371
868668.3563865371
875065.5383865371
874997.4673865371
858103.8903865371
902210.0533865372
867388.306386537
867618.732386537
874279.5863865371
888639.854386537
937167.8833865371
933638.692386537
873706.134386537
917716.2033865371
917424.951386537
918616.0963865371
863408.8213865369
916718.398386537
848867.8893865369
851358.4403865371
892337.8283865371
892495.2063865372
852749.242386537
872020.3553865372
882149.7953865371
884531.7783865371
885646.2543865371
918165.9283865372
915060.233386537
896574.9473865371
885685.002386537
940234.3093865371
863107.0583865371
883219.7033865371
912214.0343865369
896431.999386537
904904.6863865372
852196.6763865369
932279.1663865371
904007.3693865369
900484.0083865371
936231.077386537
933699.0173865369
937237.3513865372
852677.4403865371
912987.753386537
873653.3553865372
889139.466386537
968053.881386537
954926.5043865371
884616.8123865369
922898.1093865371
895662.4563865372
866875.864386537
916593.826386537
925964.4053865372
880921.4713865371
912510.1963865369
922014.969386537
854952.3013865369
889936.8923865369
941354.3833865371
899419.5903865373
876808.7613865369
910080.813386537
897425.6423865369
925879.6603865371
905260.8753865369
863217.435386537
871584.9253865372
953674.797386537
909475.499386537
916187.128386537
864477.7383865371
854512.216386537
935953.8663865371
900692.3853865372
882926.951386537
853122.8123865369
923032.8323865369
919208.661386537
922527.824386537
876353.334386537
936916.148386537
888913.0103865372
868459.7173865371
942257.6423865369
872110.499386537
878269.333386537
911187.1933865369
869302.343386537
961984.770386537
902041.1693865372
921032.8993865371
880936.8043865369
894056.2643865369
838494.942386537
873532.739386537
881481.4673865371
897099.483386537
847738.0813865372
823084.103386537
863887.662386537
862129.627386537
874891.600386537
898581.047386537
882295.8883865372
892778.6263865371
895844.8053865371
882119.0453865371
861696.7433865372
922620.367386537
855566.297386537
875769.566386537
866868.442386537
872591.5823865369
884933.9023865369
881949.958386537
872711.9363865372
940925.287386537
891551.776386537
891010.212386537
860868.880386537
915200.942386537
877469.9773865369
862144.3093865371
886018.3753865369
887408.8523865369
855284.4713865371
880584.2853865371
890077.7643865369
899131.9133865371
906818.4613865371
855747.0523865371
953090.5983865372
899419.5903865373
925633.986386537
866037.9613865371
847915.523386537
902974.8463865371
858642.3513865372
889600.547386537
873525.202386537
884755.9943865369
901390.3563865371
842750.776386537
888218.7463865372
881220.5583865371
895932.0423865368
839718.4083865372
890586.841386537
911852.3203865372
921637.0003865369
921427.1523865369
885166.0643865372
922864.4343865371
852469.2813865369
869541.262386537
925659.395386537
856680.975386537
911375.9573865369
859422.1403865371
847114.0793865368
886957.826386537
953782.728386537
914903.0213865371
918507.682386537
912485.5083865371
893314.4713865371
896431.999386537
917891.043386537
857893.057386537
841259.7913865371
934242.290386537
891441.8403865373
901438.5323865371
849266.5313865369
948789.7943865372
929708.716386537
938776.9873865371
893219.8633865371
901695.5583865371
896281.1593865369
900908.880386537
894728.1023865369
907542.2983865371
885243.479386537
895258.384386537
883265.9453865372
849031.5713865369
884160.912386537
844549.8113865372
883682.341386537
919175.256386537
932967.036386537
883404.7003865371
873970.130386537
914489.5653865371
952525.0613865372
888062.881386537
900612.229386537
903071.5443865372
903103.7813865369
1021991.503386537
883127.2343865371
827095.7713865371
858649.6333865371
878948.0323865371
837150.4983865371
886158.0013865371
870453.354386537
881765.574386537
923875.749386537
858919.1233865371
890955.3083865371
878627.6163865371
855978.5323865371
849922.2613865369
891182.813386537
899675.459386537
902041.1693865372
881719.4903865372
842877.0183865371
878459.8723865369
888374.665386537
868035.2983865371
899675.459386537
845240.5523865371
887268.8293865368
895020.8663865371
909369.2443865369
886755.7913865371
935590.2783865371
914563.959386537
954070.664386537
902073.3323865369
877485.1893865372
869212.7833865372
866423.3423865371
926753.286386537
920094.7673865369
800672.5643865372
869623.421386537
919944.1753865372
880270.323386537
923513.1053865372
904403.2613865369
892062.5513865369
940190.6103865373
895828.9463865369
919634.7803865372
882165.171386537
861630.7483865371
879444.377386537
872892.5303865372
888210.951386537
936551.807386537
846519.3023865371
918274.2613865369
884493.131386537
884214.9773865369
915341.6953865372
840903.5823865369
883751.779386537
882465.108386537
893314.4713865371
902459.4733865372
876012.076386537
845452.2313865371
889530.182386537
831413.036386537
850471.8623865371
870371.0383865371
825357.266386537
852691.799386537
865949.076386537
817393.306386537
843972.7173865371
934682.5483865371
870603.0613865372
914770.674386537
896439.9393865372
903353.7003865371
886320.9543865368
876505.0903865373
868407.573386537
849081.4003865371
853611.824386537
872290.8423865371
860532.3323865369
892912.5273865369
926693.861386537
879681.2953865371
898485.3143865372
885382.8593865371
881258.9173865368
892172.641386537
942890.083386537
948087.1553865372
824913.7133865369
926278.0993865369
873073.199386537
884400.394386537
926872.1593865369
914994.0323865371
913333.884386537
915424.5113865369
878299.8143865372
921200.6253865369
889373.854386537
880186.128386537
883882.969386537
923588.9843865371
899291.7113865371
912658.350386537
911055.9253865372
934898.5133865372
844880.9433865369
894506.6783865372
945649.398386537
914853.3863865369
879390.898386537
911868.756386537
906128.2403865372
931583.7373865371
925879.6603865371
867395.7373865371
936153.0953865371
871067.482386537
891269.1383865372
843396.4163865371
874982.3423865371
898293.9093865369
871915.2113865371
893062.228386537
887214.3883865372
888117.4283865372
854252.7073865369
893929.914386537
894704.3723865369
906387.9643865371
882211.3023865371
911852.3203865372
947731.786386537
893164.6843865371
927084.509386537
872140.5513865369
886468.4403865371
857791.313386537
934501.2153865373
874483.495386537
913226.7203865371
876072.7243865369
882826.844386537
893961.4983865371
938446.0153865371
938776.9873865371
891127.887386537
876854.330386537
893196.2143865371
896051.0283865371
885747.006386537
877858.0533865372
886740.2543865371
845904.1693865372
912427.9093865369
909941.6833865371
919125.154386537
889280.084386537
925676.334386537
890484.979386537
893937.8093865371
948389.4283865372
872087.9613865371
893432.759386537
900580.1703865371
876611.3513865372
916801.4653865373
907892.4333865371
884191.806386537
892377.1673865368
871795.0783865371
886266.630386537
880875.4763865372
920923.9103865371
915706.199386537
895630.7513865371
896003.4303865371
907151.770386537
928411.7883865371
870797.7583865371
920848.4713865371
874000.3113865372
889968.1933865369
869391.9233865371
848661.5983865372
879880.0993865369
905301.3693865369
886763.560386537
848469.624386537
864684.4563865372
865283.023386537
911868.756386537
879444.377386537
868839.8143865372
874732.847386537
882288.198386537
848334.584386537
876907.5003865369
889358.2243865369
897991.0183865371
895313.823386537
874823.556386537
930281.546386537
914216.8893865369
893661.539386537
896837.1383865372
920421.219386537
882865.344386537
970255.422386537
905050.3653865372
866987.212386537
895741.729386537
915971.4763865372
882449.722386537
870520.716386537
883643.769386537
873593.043386537
939230.276386537
956036.8893865369
970721.1693865372
894530.3973865368
887790.2513865371
904775.232386537
903410.1523865369
897035.870386537
959319.9703865371
888803.7273865369
917657.9373865369
891386.8823865372
903442.414386537
861022.6093865371
882595.914386537
912979.5153865371
886212.3123865369
822449.341386537
922788.6763865369
915192.664386537
858271.1773865371
894981.2923865368
844704.7773865369
851451.495386537
883366.1523865369
819104.793386537
887969.3893865369
869041.1773865371
801755.6793865369
839899.452386537
795475.644386537
808652.249386537
821302.5893865371
788005.4023865369
784401.894386537
801635.188386537
786336.7033865371
823130.915386537
865564.120386537
853626.2153865373
868161.8363865371
859268.9853865373
880982.806386537
892329.9603865371
913169.0273865369
894182.6503865371
927228.9633865369
921981.3593865371
891410.435386537
895282.1433865371
867321.431386537
903224.692386537
899347.6533865371
919994.367386537
828923.0483865371
841665.2603865372
904427.5113865369
893251.3973865368
938672.4443865371
904629.6423865369
897099.483386537
873382.0173865369
910670.546386537
915060.233386537
940654.0223865368
894759.742386537
895583.198386537
876254.7213865371
873819.256386537
874793.317386537
862629.0883865369
950635.8663865371
911359.539386537
902910.3923865369
879933.6383865372
873834.341386537
891811.019386537
906014.6583865372
874536.3763865371
943963.671386537
936413.0863865371
921393.5863865371
919434.2043865368
907574.857386537
890547.6603865371
894198.4503865371
879070.1573865371
900484.0083865371
882595.914386537
866252.843386537
842302.222386537
944995.5713865369
858984.7003865371
912625.422386537
911458.0533865372
905244.6783865372
943136.2633865372
914448.2403865372
891795.3033865372
910277.3053865371
889405.1153865372
926872.1593865369
881604.3023865371
870588.0883865369
847298.347386537
863349.924386537
879299.233386537
917266.9203865371
903273.066386537
912855.9633865369
896829.1903865371
902065.2913865371
904435.594386537
854858.4743865369
873660.894386537
887860.3403865373
846476.850386537
812594.9053865372
857878.5213865371
841371.6053865372
816431.699386537
852332.9563865372
772496.7343865371
835741.4263865369
818787.0623865369
794328.600386537
772655.6663865371
778606.7233865372
767619.718386537
804684.019386537
781782.7513865371
803401.817386537
815032.884386537
837551.9903865372
822149.0073865372
793352.502386537
810126.2233865372
807112.9473865371
825095.1093865371
827365.9673865371
932691.7653865371
898397.576386537
878421.7583865371
923875.749386537
890657.3753865369
924432.9233865371
893898.3323865369
943532.181386537
890022.975386537
866720.0243865371
947660.745386537
913795.8043865369
871052.4933865372
904136.6023865369
890375.307386537
983774.779386537
878993.8253865371
937515.327386537
926965.5813865372
903934.692386537
900187.637386537
891269.1383865372
910809.9003865371
891339.7813865369
900035.523386537
886336.4773865369
874785.7583865371
911375.9573865369
869847.5703865372
873374.482386537
937845.6393865369
864758.3083865371
889921.2433865372
856144.986386537
961170.9773865369
875724.111386537
953935.672386537
928147.7303865372
909099.631386537
889772.5993865369
885615.2583865371
933578.3763865371
938515.674386537
886911.1943865371
918165.9283865372
872035.378386537
920437.9673865371
872666.799386537
829826.141386537
891112.1953865372
907851.7063865372
847858.7343865371
897823.7203865371
884624.543386537
881558.2353865373
921368.412386537
922107.4093865369
888554.040386537
931643.7943865372
948682.9973865369
919058.3603865373
932820.7783865371
921989.7613865369
907648.124386537
920354.236386537
904492.1833865371
893677.3213865369
916843.005386537
889944.7173865371
865194.2943865372
892385.0353865371
862203.0413865371
896598.776386537
881243.573386537
892125.4563865372
953710.7713865371
922662.4393865372
928786.8403865373
960906.108386537
908308.063386537
866023.1463865371
953746.7483865371
901558.9943865369
853101.2513865371
870573.1163865371
875534.7643865369
902266.361386537
890250.0013865371
878848.830386537
865623.3213865369
924103.6023865369
926541.0883865369
896487.5853865371
913474.060386537
931961.3713865372
899651.4653865373
941836.489386537
885491.297386537
918866.3823865372
907086.7143865371
923816.6953865372
923580.5523865371
857943.938386537
883828.9443865371
910162.674386537
902507.7643865369
864566.3193865371
895606.9743865369
846505.151386537
895282.1433865371
943919.6233865371
871479.8863865369
911433.422386537
906266.2003865371
837953.870386537
904476.0143865369
878185.523386537
902218.0963865371
834089.7943865372
859546.1633865371
880660.8963865371
900203.6523865369
877584.0813865372
867113.442386537
932038.6533865371
939282.607386537
943954.861386537
878254.094386537
857203.1263865371
938358.9563865372
916934.404386537
908977.1333865371
951020.256386537
930992.1573865371
874355.097386537
885871.039386537
871112.4533865371
923723.9103865371
929068.3293865368
904645.816386537
908495.6293865371
880523.0073865372
910146.3013865369
933854.1733865371
927926.378386537
843403.4393865372
899028.074386537
869855.0443865372
918249.259386537
884493.131386537
929648.9093865369
852017.4263865369
937550.0863865371
896789.455386537
878368.4033865371
911942.722386537
916793.1583865372
927364.962386537
882526.6593865369
908145.0253865371
942117.216386537
900115.577386537
921301.290386537
917674.584386537
870715.3763865371
937923.9053865372
845141.8053865371
893685.212386537
894079.958386537
955847.127386537
902765.404386537
879467.299386537
916261.8013865369
902459.4733865372
897688.333386537
893732.563386537
898182.2943865372
936968.2203865371
936170.4233865371
886786.867386537
924838.5653865371
920814.9473865371
870154.0963865371
902620.4643865371
873193.6873865369
915217.499386537
914638.3653865372
913556.537386537
924002.3203865372
924584.9973865369
936473.7723865368
907135.505386537
871337.3753865369
881228.2303865372
862305.841386537
895052.5283865371
852670.2603865372
883366.1523865369
846823.6663865371
917774.475386537
893424.8723865369
865283.023386537
862570.2983865371
878063.645386537
938219.6963865369
941380.6663865371
886406.3353865371
899044.0483865371
904500.2673865369
909459.1503865371
889827.3563865371
859247.111386537
881197.5443865372
923083.364386537
884261.324386537
857537.0593865371
885212.5113865369
874219.1873865369
863791.8513865372
832301.0863865371
825787.837386537
874347.5453865371
868139.503386537
902266.361386537
837060.5623865369
873532.739386537
889725.6693865372
870820.229386537
891410.435386537
874355.097386537
853741.3633865371
926201.776386537
889405.1153865372
910859.0953865371
988294.955386537
846038.431386537
868705.624386537
915988.0613865372
921234.1773865371
950403.5963865371
914597.0273865369
903369.8283865371
940741.5103865372
905026.0823865369
896559.0623865369
839266.141386537
891811.019386537
836210.5863865371
879276.3203865372
891018.056386537
888811.5323865371
925684.8043865369
908283.603386537
916917.7853865371
868884.5533865372
941906.6553865372
906168.8123865369
902580.2113865371
904120.4463865369
923176.019386537
872080.449386537
890469.310386537
899411.597386537
857108.8023865371
898708.7243865369
937602.229386537
884330.853386537
916004.6473865368
940899.029386537
838869.942386537
941135.4073865371
832780.0583865371
902910.3923865369
913309.1523865369
826859.495386537
895456.4133865371
899691.4563865372
894016.7753865371
862540.9063865369
878497.9903865372
858518.591386537
861814.0923865371
856985.4853865373
889952.5423865368
894293.2673865369
963203.472386537
880837.151386537
907143.637386537
913639.0283865371
899659.4633865369
873781.5453865371
912551.3453865371
855891.712386537
895979.6323865372
890500.648386537
895987.5653865371
888741.2923865368
878170.286386537
912000.259386537
890148.2173865371
888928.624386537
870236.3713865372
928957.4193865372
907607.4193865372
928582.229386537
916593.826386537
934087.0043865371
916693.4813865371
860532.3323865369
913993.9133865371
889373.854386537
924255.567386537
908544.5723865371
901848.2373865371
888405.8553865372
956145.358386537
917907.698386537
886709.181386537
900596.199386537
941494.580386537
912246.931386537
914919.567386537
855927.8853865372
960541.012386537
904848.0453865371
934276.8053865371
865194.2943865372
881742.5323865371
942740.6803865371
849957.9283865372
880270.323386537
904920.870386537
869608.482386537
902749.2983865371
873774.0043865371
894783.475386537
894601.560386537
886320.9543865368
918140.931386537
887463.317386537
936933.505386537
946118.239386537
963203.472386537
948549.5343865369
862893.7443865369
904645.816386537
889436.378386537
855870.0103865372
890179.5323865371
876156.130386537
935486.4473865371
886150.2433865372
950752.0443865372
904597.2943865372
925600.1103865373
885297.6773865371
893338.1263865371
845325.2113865371
847376.3313865372
878406.5133865372
847092.8223865371
869698.1253865369
925117.6523865369
872839.8493865369
867091.164386537
887502.225386537
817195.5303865372
919609.7033865371
904742.8753865369
899052.0353865371
915979.769386537
921578.233386537
879108.3283865371
936014.492386537
852943.1703865371
905147.5113865369
913028.9453865372
894427.6253865369
898916.276386537
928309.5543865369
892881.0173865369
873487.5173865369
947110.537386537
895377.191386537
910310.0623865369
908153.1763865369
862739.341386537
894728.1023865369
925803.4023865369
887191.0583865371
880285.6333865371
854396.8593865371
844909.137386537
854966.7383865371
944325.019386537
880584.2853865371
908096.1253865369
925752.5713865369
925202.2573865372
918474.3293865368
890140.3883865372
916901.1663865371
891999.6553865372
850043.540386537
946374.972386537
944501.387386537
914580.4933865372
919852.171386537
870198.9713865371
863511.911386537
907550.4373865369
881627.337386537
888998.8933865371
925761.0423865368
876269.891386537
894973.378386537
908862.8313865372
931712.441386537
871787.5713865369
855985.7683865371
940208.0893865371
888834.948386537
925371.5153865371
886359.7613865369
905820.012386537
920756.2853865371
895297.983386537
854613.1793865369
856000.239386537
972476.4083865372
866742.2833865372
862798.1553865372
911803.0183865371
865889.830386537
900772.557386537
856152.2243865369
856159.4633865369
887401.0723865371
830717.593386537
849907.995386537
925396.9083865372
877067.0483865371
927390.466386537
905277.0723865371
855096.691386537
866475.2473865369
863895.0333865372
878337.918386537
871449.880386537
873781.5453865371
925744.100386537
915565.333386537
867106.016386537
850814.833386537
836217.4903865372
887525.5723865371
880952.1383865372
879222.861386537
874151.2483865371
908838.3423865371
883181.172386537
874506.1573865371
883289.0683865369
930975.0213865371
861696.7433865372
902523.8633865371
892290.6253865369
887556.702386537
902483.6183865372
926625.9563865372
857246.668386537
889241.019386537
861542.7713865371
871562.414386537
946127.0893865371
885073.185386537
907501.6023865369
850764.799386537
866549.4073865371
835686.266386537
898636.901386537
863342.5623865369
904605.381386537
873985.2203865371
847383.421386537
868318.198386537
902773.458386537
911162.577386537
872456.2233865372
920287.262386537
908234.688386537
848085.938386537
883906.124386537
928744.205386537
933957.6393865369
915474.208386537
972149.151386537
884926.165386537
899179.8463865371
897688.333386537
913746.290386537
883906.124386537
874997.4673865371
908577.2033865371
867009.486386537
910457.4983865371
899459.560386537
911343.1233865371
877150.644386537
910326.442386537
916892.857386537
876596.1693865372
918749.5653865371
887385.512386537
907827.2713865371
918766.2513865371
940216.8293865368
893898.3323865369
920412.8463865371
890054.2823865371
878978.560386537
922906.5283865371
875005.0303865372
922704.5143865369
854880.1253865369
955061.7783865371
868854.7263865372
879138.867386537
908340.6773865371
907233.1023865369
893906.2273865369
896138.3053865371
858002.0963865371
840010.9033865371
859954.9643865371
811157.3323865369
804026.4563865372
832280.5713865369
790327.7153865373
818112.7063865372
811898.245386537
863099.701386537
839168.7943865372
828590.827386537
865645.5243865371
835004.2613865369
849088.519386537
850900.6193865369
883991.037386537
832075.4773865369
815583.9533865371
866987.212386537
817050.5553865371
882111.358386537
881604.3023865371
838085.6053865372
841623.297386537
920270.520386537
912831.2573865372
883181.172386537
875118.4903865372
914522.627386537
867031.7603865372
918866.3823865372
842498.4053865372
911885.191386537
909434.6293865371
819177.641386537
864499.881386537
911712.645386537
947944.975386537
902009.0083865371
913738.0383865371
915333.414386537
915407.9473865371
876611.3513865372
820544.3053865371
845769.949386537
866935.2463865372
891104.350386537
886406.3353865371
833472.1253865369
873683.5143865369
912814.786386537
832458.4023865369
838946.3723865369
898222.1533865371
910138.114386537
870281.255386537
920974.209386537
902330.7233865372
956869.1193865369
897354.026386537
864854.3353865371
883744.063386537
934596.1903865371
887805.826386537
876489.912386537
902564.111386537
859743.2153865373
886033.887386537
871187.414386537
876922.692386537
871952.759386537
868295.857386537
870468.323386537
847057.3973865368
862371.9403865371
860656.6773865371
883435.540386537
909426.455386537
884810.1323865372
886950.0533865372
917866.0623865369
917300.185386537
855457.880386537
917608.002386537
962250.2373865371
897807.790386537
865652.9253865372
898549.134386537
855349.4913865371
861337.5623865369
863268.9533865371
877690.6053865372
872328.4233865371
911064.128386537
922426.8893865369
883836.662386537
881212.887386537
861051.898386537
846844.9093865369
841903.1323865372
868213.9503865371
869369.526386537
879062.523386537
896876.877386537
905487.6873865369
860868.880386537
852175.162386537
922948.6263865371
935252.914386537
907867.9963865372
871457.3823865372
841441.5043865371
913094.861386537
949841.2603865372
861308.2543865371
904403.2613865369
879276.3203865372
917250.289386537
867722.8363865371
876103.0523865371
850993.574386537
851594.6973865371
858664.1953865372
834825.3353865371
891834.594386537
867039.185386537
813253.604386537
817083.499386537
793321.455386537
792719.6423865369
795232.242386537
780903.587386537
782235.151386537
795419.4613865371
753779.2343865371
740281.1223865369
800685.2153865373
790303.0683865369
740659.404386537
765655.0133865372
749740.080386537
785794.232386537
718666.7063865372
764512.165386537
798181.858386537
771967.4363865372
811768.162386537
812451.5683865369
828523.060386537
831822.668386537
833430.9803865372
820531.0153865371
824524.3203865372
890688.7273865369
840931.509386537
893133.1573865371
840408.188386537
870356.073386537
866935.2463865372
903660.2413865371
922973.8863865369
903797.4463865369
870034.4503865371
843003.299386537
840750.0173865369
911959.1603865371
873985.2203865371
885708.253386537
872907.583386537
826057.1733865371
859006.5623865369
862276.4673865371
817795.749386537
809130.0523865371
863858.1793865369
925066.8973865368
949769.9003865371
919242.067386537
900331.793386537
894364.3933865371
862864.330386537
919743.4633865369
847688.411386537
891818.877386537
873125.9093865369
867514.654386537
900940.9633865369
881212.887386537
907501.6023865369
862717.289386537
839356.5553865371
871374.874386537
913234.9633865369
843909.4263865369
860028.006386537
844613.199386537
855010.0513865369
928786.8403865373
879987.1843865371
896781.509386537
925752.5713865369
907819.127386537
845487.5213865371
900660.3213865369
904896.594386537
900796.611386537
859531.5713865369
865978.7033865371
872885.0043865371
820364.918386537
815734.972386537
857014.4983865371
857500.749386537
836963.729386537
861403.5113865369
856036.421386537
866638.4163865371
840854.7143865371
862856.9773865369
881059.486386537
902306.5863865371
861073.8653865372
866593.9093865369
903571.4843865371
884469.9453865372
923622.712386537
897545.0283865371
877219.0533865372
870228.891386537
880484.712386537
896043.0953865371
828103.1533865371
829819.344386537
855342.266386537
888920.816386537
817208.712386537
862166.333386537
832643.1533865371
909655.3733865371
845071.286386537
908985.2983865371
863460.3633865371
852612.8283865371
902153.7513865371
854238.2943865372
842078.1253865369
916270.0983865372
844057.120386537
882926.951386537
896257.347386537
874181.442386537
893961.4983865371
877074.6473865368
876710.0453865371
921158.6873865369
872772.1263865371
887183.2813865369
898748.630386537
912732.4453865372
963855.330386537
869563.668386537
888234.3353865371
950760.982386537
903644.1023865369
853417.5903865373
919141.854386537
895179.1973865371
947474.3123865369
900484.0083865371
878589.4873865371
927671.104386537
929136.5953865371
983927.9743865369
949948.3203865372
885545.526386537
939753.850386537
900940.9633865369
906258.083386537
876239.5523865371
886755.7913865371
889014.5103865372
881696.4503865371
909671.728386537
913103.1013865372
898301.8823865372
928173.2773865369
912757.1463865371
882065.2383865371
905852.4473865371
911072.3313865372
931695.279386537
880975.1393865369
868698.1703865371
891858.1703865371
885359.6263865371
906298.6673865368
884446.7603865372
847071.567386537
872952.745386537
903975.067386537
939221.5553865371
886841.256386537
826515.451386537
903103.7813865369
902894.2803865372
881189.8733865371
907762.1193865369
981339.6963865369
918849.692386537
889170.7113865371
931343.584386537
909949.8663865371
882811.4453865372
831740.7103865371
894427.6253865369
863872.9203865371
881857.7573865372
834453.9643865371
892896.7723865368
894554.117386537
904807.5923865371
873924.8623865371
952094.628386537
922982.306386537
916203.7213865371
884423.576386537
886802.4063865369
907526.019386537
871885.1753865372
872448.7043865368
914919.567386537
840366.3513865372
842162.1473865368
872275.8113865372
877606.9053865372
900748.5043865371
848014.924386537
851573.2143865371
830091.334386537
924728.6693865372
844944.381386537
882042.1803865371
847000.7233865372
873208.7503865369
877371.111386537
859655.6253865369
874068.2263865372
856956.475386537
912485.5083865371
904419.4273865371
903248.878386537
854425.6953865372
882703.6663865371
923572.1213865372
925879.6603865371
893101.6323865372
913705.0333865372
912781.8483865372
932193.2543865371
877515.6153865372
956923.4463865369
942143.543386537
900588.1843865371
924458.2653865371
900884.8203865372
876854.330386537
903829.7353865373
921385.1943865371
887946.019386537
855703.664386537
853863.7413865371
890265.6633865371
909810.776386537
899075.9973865369
895226.708386537
867343.722386537
891858.1703865371
887471.0993865369
883991.037386537
869548.7313865371
914497.830386537
845981.894386537
891779.5883865369
880814.1573865371
870318.662386537
879230.4983865371
921687.378386537
878025.5653865371
901302.046386537
935244.2673865369
872764.6013865372
868139.503386537
843916.4573865369
817663.7573865372
863092.343386537
921813.347386537
913779.299386537
880791.164386537
916120.7633865372
943954.861386537
911458.0533865372
911187.1933865369
882534.354386537
969873.8453865371
870371.0383865371
895329.664386537
910736.1193865369
841735.209386537
886119.2113865371
889272.2713865371
890469.310386537
911441.6323865372
946773.630386537
889577.091386537
896273.222386537
887292.1633865371
860276.4403865371
880362.191386537
923993.881386537
926456.2373865371
841721.218386537
880369.8483865372
936222.411386537
963818.5823865369
892109.729386537
933742.1103865373
864861.722386537
883520.3623865371
910228.174386537
878429.381386537
888031.7153865373
874672.3853865372
878642.8683865372
887074.4263865369
926744.796386537
888351.2743865371
887004.462386537
899507.529386537
896098.6323865372
933311.354386537
930700.931386537
924584.9973865369
867016.9103865371
857602.424386537
853086.878386537
869683.1833865371
907151.770386537
941862.8003865372
857137.8223865371
903265.003386537
865142.5443865372
824967.452386537
854649.2433865372
876535.448386537
851315.4983865371
876846.7353865373
898142.438386537
879773.039386537
959356.374386537
901165.603386537
827183.5653865371
908112.4253865372
922351.2033865371
883782.6433865371
898333.7783865371
886049.3993865371
927594.549386537
894609.468386537
869847.5703865372
847837.4403865371
854995.6133865371
878894.6133865371
857087.037386537
886918.966386537
911113.350386537
890265.6633865371
923007.5693865371
883358.4433865369
898820.4703865371
850407.5863865371
901133.5043865371
853280.9603865371
880415.790386537
915830.529386537
895107.941386537
893843.0693865371
925532.367386537
874423.0683865369
913391.5993865369
891018.056386537
853942.9463865369
996350.7713865371
919893.9883865371
887393.2923865368
858300.2773865369
862665.8363865371
977119.145386537
928497.0003865369
902942.6183865372
872569.019386537
864514.644386537
854483.374386537
887261.0513865369
905941.6563865369
925888.134386537
946587.5483865371
932683.1663865371
901045.2463865372
864773.080386537
878269.333386537
868340.540386537
908405.9133865371
889084.7943865372
929640.3663865371
878597.1123865371
859860.029386537
856231.857386537
890226.5103865372
863791.8513865372
934786.199386537
878665.7483865371
876269.891386537
859735.915386537
894886.3293865368
871644.958386537
899547.5073865372
885863.286386537
933406.0863865371
914977.483386537
892873.1403865371
881174.5323865371
861645.4133865371
832951.2543865371
795350.8043865369
892951.9173865368
836652.6333865371
861770.083386537
903708.661386537
879123.597386537
887128.850386537
856159.4633865369
846455.6263865371
879352.702386537
869444.1863865372
933604.225386537
918390.9563865372
865467.9343865371
894340.6833865371
898525.2003865371
879161.773386537
919158.5553865371
897568.9093865369
883019.378386537
944642.529386537
868467.1663865371
910916.495386537
881097.8313865372
867611.297386537
875913.540386537
861432.8253865371
885747.006386537
898756.6123865371
911704.4303865371
939055.8823865372
875852.914386537
866467.8323865369
952040.8523865369
883127.2343865371
888998.8933865371
886732.4853865373
937454.506386537
884052.8023865371
852734.881386537
843227.8923865369
889037.9373865369
919183.607386537
899523.519386537
853144.374386537
947279.0813865372
875512.0483865371
902370.9533865371
849879.4653865373
932941.222386537
884570.4283865372
924432.9233865371
898325.8043865369
864780.466386537
897887.4453865372
934509.8483865372
915615.046386537
889725.6693865372
899955.4843865371
951539.2313865371
920446.341386537
883034.7843865369
906363.608386537
899779.448386537
919008.2713865371
876072.7243865369
909148.6393865369
904839.9543865368
838974.168386537
884516.3193865371
881389.364386537
893929.914386537
952229.0963865371
931052.137386537
904492.1833865371
877241.858386537
947367.8123865369
923260.2673865369
921981.3593865371
897513.1893865372
910383.7743865371
886165.759386537
917233.6583865372
901221.7803865372
910179.0483865371
898022.8923865369
841175.9503865371
890156.0453865371
908495.6293865371
872140.5513865369
892983.432386537
866831.3323865369
947429.9343865371
876140.9643865371
916502.495386537
869847.5703865372
901928.6153865372
911745.506386537
921091.5963865371
876763.1973865371
902306.5863865371
922056.9853865373
920471.4643865371
918883.0723865371
886126.969386537
915258.894386537
886150.2433865372
893835.1753865372
886165.759386537
900283.736386537
926566.547386537
923909.4983865371
927449.9813865371
917591.358386537
886849.026386537
918390.9563865372
945490.2753865371
908112.4253865372
915167.830386537
891999.6553865372
876618.942386537
900556.127386537
892959.7953865371
890453.641386537
916801.4653865373
895202.952386537
897855.5813865372
861169.0703865372
851251.094386537
900748.5043865371
865926.858386537
861029.931386537
899707.4533865371
913630.779386537
908536.414386537
945569.830386537
902684.8763865371
974200.4933865372
905811.904386537
946950.9193865372
896582.8903865371
914704.5153865371
908911.8143865372
909508.198386537
892267.026386537
881742.5323865371
865157.3293865368
867106.016386537
882234.3693865369
887821.4003865371
889999.4963865372
881266.5903865373
878589.4873865371
854779.0983865372
921242.566386537
919425.8483865372
903789.374386537
887611.1863865372
915242.3363865371
905706.5083865371
956968.7233865372
954674.0963865371
895662.4563865372
922561.4743865369
918482.6673865368
881343.3193865371
905390.468386537
896765.6163865371
896281.1593865369
928428.8293865368
906014.6583865372
921485.9003865371
919634.7803865372
905884.8853865372
939108.1933865369
917558.0713865369
895210.870386537
924889.296386537
922073.7923865368
895535.6493865371
895084.192386537
888772.509386537
921880.5443865372
923977.003386537
933923.148386537
1015909.422386537
935235.620386537
861139.7743865371
907648.124386537
942810.982386537
897019.968386537
909197.6533865371
931875.5183865371
861982.8383865369
846208.0883865369
879352.702386537
896622.607386537
890594.6773865371
912608.9603865371
876611.3513865372
891889.607386537
867536.9543865368
907379.537386537
926116.986386537
877979.8733865371
945693.608386537
906615.3453865371
916668.566386537
928795.3683865372
844747.0503865372
901502.7743865371
901719.661386537
881074.824386537
895836.8753865369
853928.5443865372
961627.9933865372
850293.3423865371
908707.7543865371
897871.5133865372
929332.915386537
870438.3863865369
912279.8313865372
919400.7833865372
919634.7803865372
898916.276386537
928326.591386537
938184.887386537
890829.8383865369
942336.651386537
865194.2943865372
910588.5923865371
967637.002386537
914853.3863865369
892078.2773865369
844134.505386537
883111.824386537
892164.7773865369
899531.5153865371
915805.6603865371
918324.270386537
880737.520386537
930307.212386537
925574.705386537
928829.479386537
946012.0453865371
926838.192386537
910400.1563865369
916768.2373865371
934553.0173865369
896662.327386537
914853.3863865369
885925.3153865371
937176.566386537
982770.628386537
893843.0693865371
921309.6803865371
934544.3833865371
903732.874386537
936534.4653865373
893077.989386537
924373.797386537
968777.3293865368
896789.455386537
909516.3733865371
906209.3883865372
931909.858386537
922788.6763865369
908764.881386537
905293.269386537
884686.3973865368
933406.0863865371
845452.2313865371
879513.1473865368
875428.7653865371
924813.202386537
909140.4713865371
925337.6583865372
881335.6463865371
859327.324386537
907631.841386537
938550.5073865372
897282.421386537
892471.5953865371
907322.584386537
901960.770386537
883366.1523865369
906185.0423865368
872027.8663865371
898581.047386537
884207.253386537
889921.2433865372
923909.4983865371
871787.5713865369
948594.0173865369
895836.8753865369
924145.810386537
875761.9903865372
899651.4653865373
902210.0533865372
982646.448386537
865098.191386537
922065.3883865372
876489.912386537
931403.611386537
998486.486386537
907680.691386537
949984.012386537
895678.310386537
866289.9023865369
889897.769386537
884369.486386537
877386.3193865371
890328.313386537
910842.6963865369
890109.0753865371
885747.006386537
902765.404386537
888546.2403865372
916336.4853865373
912600.729386537
868474.6163865371
926676.884386537
902258.317386537
915159.5523865371
901414.4433865369
887299.941386537
912773.614386537
900508.046386537
887292.1633865371
903103.7813865369
988005.185386537
888070.6733865371
895092.108386537
922788.6763865369
918549.3763865371
945331.2063865372
905293.269386537
954025.662386537
925549.3023865371
921989.7613865369
947589.7143865371
892243.4283865372
904362.8483865372
874664.8283865371
904783.3223865371
882218.9913865371
852792.330386537
927008.0523865371
905017.9883865371
886561.614386537
898198.2373865371
982035.5593865371
895044.6123865371
919618.0623865369
925024.604386537
921477.5073865372
917716.2033865371
942310.313386537
949047.9883865371
956199.6023865369
901261.912386537
882626.698386537
934898.5133865372
874899.161386537
908495.6293865371
876968.273386537
878368.4033865371
943127.469386537
890900.4103865371
953297.232386537
928897.709386537
914704.5153865371
915988.0613865372
855855.543386537
951360.2103865371
902596.3113865372
919400.7833865372
915383.1013865372
877591.6893865372
907615.5593865371
901069.3153865371
869929.7883865371
930872.218386537
927662.597386537
903619.895386537
876110.634386537
978253.6733865371
933380.2483865371
1011618.1223865369
898293.9093865369
936907.4703865371
858496.7543865371
937941.299386537
926804.228386537
919927.4453865372
922107.4093865369
897887.4453865372
894388.104386537
921066.4393865372
952148.411386537
875618.066386537
925193.796386537
869638.361386537
886639.2753865371
888655.458386537
949689.6333865371
961527.412386537
951324.414386537
891536.0693865371
982684.654386537
942942.8253865371
900716.435386537
919592.986386537
892873.1403865371
878848.830386537
900772.557386537
899779.448386537
898541.1563865369
904233.5503865372
898389.6013865372
965742.4433865369
848746.9473865371
857914.8633865371
841875.141386537
866200.9653865373
904969.4263865369
879910.692386537
857253.9253865372
909671.728386537
886515.0253865371
882934.6533865371
950626.9303865371
945649.398386537
855067.8093865371
894514.584386537
869421.786386537
926049.1663865371
878033.181386537
840477.9263865369
900908.880386537
973900.2103865371
880729.857386537
939177.951386537
881727.171386537
836991.3933865371
868914.3823865372
903418.2173865371
866846.1763865369
930529.708386537
898788.540386537
960513.641386537
859305.4463865369
920823.327386537
914729.323386537
953980.665386537
891261.290386537
906672.208386537
935218.326386537
901767.8733865371
919300.5353865371
934026.6293865371
905593.0323865371
917283.5533865372
915706.199386537
930084.823386537
915988.0613865372
920044.5643865372
951870.5993865369
875133.620386537
900131.5893865371
938524.3823865372
914770.674386537
894245.8563865371
933431.9253865372
947749.549386537
940592.7913865371
950787.797386537
961289.759386537
959119.799386537
888967.661386537
979125.273386537
920262.1493865371
903878.174386537
961975.6183865372
922611.9543865368
941889.1123865371
893724.671386537
903886.2473865369
860144.898386537
852246.8793865371
866193.5543865369
915789.0823865369
890633.8623865371
918007.6403865371
912082.468386537
909344.7273865369
866497.4943865369
862195.699386537
935123.2243865369
905277.0723865371
866186.144386537
910924.6953865372
912715.978386537
898190.2653865371
948513.9503865371
893614.1953865372
892510.9463865369
880561.3053865371
872448.7043865368
919242.067386537
943611.404386537
942687.9613865371
916394.5823865369
938785.7003865371
858722.451386537
857900.326386537
883481.8053865371
903724.8033865372
840659.3003865372
876968.273386537
905317.567386537
868280.9633865369
913828.816386537
870902.631386537
935114.5793865368
926778.756386537
863004.066386537
865438.343386537
877690.6053865372
884477.674386537
867797.2113865371
879765.3933865371
878376.0253865371
895638.6773865371
877850.4403865371
893582.6363865369
830526.8923865369
890673.0503865372
902652.6693865372
883235.1163865371
835403.6843865371
852519.5173865369
893764.134386537
911540.164386537
917965.995386537
894767.6533865371
886282.1503865371
955765.824386537
945030.8903865371
909810.776386537
871599.932386537
912600.729386537
919492.6963865369
879444.377386537
913515.297386537
863386.7343865371
953530.9273865371
888554.040386537
940461.607386537
915623.3323865369
914745.8633865371
975215.3213865369
878803.0523865371
909328.3833865371
906550.367386537
878155.0503865372
891339.7813865369
907046.060386537
919359.0103865372
923445.668386537
885506.790386537
896471.702386537
905212.287386537
896646.438386537
844909.137386537
994918.999386537
922544.6493865371
888803.7273865369
885080.924386537
859808.9193865372
854115.8083865371
959256.270386537
915341.6953865372
925600.1103865373
932726.165386537
870880.1563865369
961838.3683865372
930709.4943865369
944095.8393865371
922729.7613865369
960714.398386537
909418.2823865371
914721.0543865369
894490.8663865371
886507.2603865372
887844.7643865369
930452.6783865372
884176.3593865371
912049.583386537
931343.584386537
852189.5043865371
877949.415386537
889076.9843865371
901751.8023865371
825559.040386537
871509.895386537
906355.4903865372
869369.526386537
901149.5533865372
892818.005386537
878948.0323865371
887074.4263865369
895789.3003865372
853000.6473865368
883088.7113865371
823974.4303865371
824484.0593865371
831112.898386537
841826.1593865369
839266.141386537
895361.3483865372
916187.128386537
903765.1583865372
893598.415386537
892755.0013865371
882542.0483865371
911080.5353865371
868057.6263865371
894356.489386537
954187.688386537
914489.5653865371
942380.5503865372
915631.6183865372
929845.4473865371
914729.323386537
881880.8053865371
902564.111386537
899803.449386537
930119.029386537
977742.8083865371
942828.5593865371
884755.9943865369
905495.790386537
891787.4453865372
920086.3993865371
887914.861386537
943259.4023865369
920036.1973865371
936846.728386537
896241.4733865372
882634.394386537
941477.0533865372
896956.3663865371
931377.884386537
926108.5083865371
923454.097386537
929580.5683865369
895535.6493865371
903700.591386537
887844.7643865369
859188.7833865372
903442.414386537
913531.7923865368
861205.6933865369
905268.9733865372
870842.7003865371
871457.3823865372
914398.6553865372
912255.1563865369
928062.5823865369
889209.770386537
858394.8663865371
919075.0583865371
946144.7913865371
855826.6093865371
887416.6323865372
910367.3933865371
924010.7603865372
907168.0353865371
929751.4403865371
841812.165386537
913193.752386537
853058.1323865372
862452.7413865371
932579.9843865371
895630.7513865371
930572.5073865372
908022.786386537
922864.4343865371
880990.4733865372
867522.087386537
933983.509386537
926218.7353865373
968165.1103865373
931017.8623865371
961417.712386537
878627.6163865371
866112.046386537
967470.3513865372
986106.603386537
933302.7433865372
969408.915386537
929871.0883865369
922191.4613865371
903700.591386537
878040.796386537
941415.7143865371
914671.4393865372
877995.103386537
889366.039386537
926948.594386537
947900.5533865372
893898.3323865369
860196.0483865371
872381.0423865368
870805.2483865371
846717.468386537
880653.2343865371
856594.012386537
903539.2133865369
898732.6673865368
932296.3513865372
894601.560386537
888928.624386537
885088.6633865371
963497.1573865371
881949.958386537
905828.1213865372
925574.705386537
911178.9873865371
950680.546386537
934112.881386537
914894.7483865371
886918.966386537
938245.8043865369
883759.4943865369
925922.0313865369
916685.1763865369
901864.3113865372
938402.483386537
884330.853386537
962241.0813865372
873502.5903865373
938063.077386537
937689.1463865371
915002.306386537
924787.841386537
959037.935386537
889475.4613865371
880806.4933865372
878132.1973865371
871142.4363865372
891426.137386537
880323.9103865371
908055.380386537
907257.5043865371
869391.9233865371
891371.181386537
938750.8493865369
909205.823386537
970562.7643865369
899835.452386537
918933.148386537
871599.932386537
868415.0223865368
906615.3453865371
885987.353386537
912781.8483865372
927449.9813865371
906396.083386537
927432.9763865372
883558.9233865371
863629.7583865371
832636.3083865371
855327.817386537
829493.192386537
812243.1693865372
903402.087386537
859349.2033865371
843782.8723865369
875512.0483865371
894388.104386537
969232.3593865371
919484.3403865373
909704.441386537
934768.922386537
869481.520386537
930161.7913865371
950323.2213865371
939273.8853865372
918707.8523865369
997688.208386537
882188.236386537
919450.915386537
914969.209386537
941433.239386537
954809.2983865371
909868.043386537
932665.9673865371
927135.4883865371
916685.1763865369
913985.6573865371
911696.2153865373
942600.1093865371
861968.162386537
901045.2463865372
925718.6863865372
875951.4363865372
903466.6123865371
921645.3963865371
922401.6593865369
899323.6773865371
883597.4873865371
904128.523386537
905771.364386537
959620.384386537
961381.1503865371
920999.361386537
933854.1733865371
884338.580386537
874589.2633865372
836258.912386537
859123.174386537
881251.245386537
846972.3893865369
906639.7143865371
924036.0793865368
840875.6573865371
867388.306386537
872584.0613865372
877378.7153865373
901390.3563865371
903821.6633865371
885398.3493865369
877272.2673865369
851501.6103865373
922544.6493865371
878520.8633865371
915714.4873865371
965816.2373865371
936447.762386537
893827.2813865369
940575.297386537
898206.209386537
912880.671386537
905374.2673865369
915905.1433865371
896519.3513865372
930298.6563865369
890759.2773865369
898238.0983865372
868385.2273865369
881896.172386537
886569.380386537
909091.4633865369
875693.810386537
962561.6633865371
950305.3623865371
931832.5983865372
903023.192386537
881067.1553865372
867128.2953865371
897250.600386537
930307.212386537
943294.5903865373
895551.4983865371
936994.2583865371
904403.2613865369
911860.5383865371
936872.759386537
904670.0793865368
894158.9503865371
904330.520386537
928215.8593865371
917466.547386537
958002.205386537
931866.9343865371
956235.7683865371
901518.8363865371
933371.6363865369
890602.5143865369
899251.756386537
900740.486386537
904702.431386537
955594.229386537
897258.5553865371
942292.756386537
926464.7213865371
933354.411386537
915085.0613865372
901173.628386537
912650.1183865372
939972.1793865369
889201.958386537
920463.0893865371
940820.2633865372
856333.229386537
959219.874386537
945888.1833865371
930940.7503865369
877036.6533865371
921964.5553865371
905665.978386537
899012.1013865372
930795.131386537
931712.441386537
892518.817386537
884508.5893865371
868742.894386537
925185.3353865371
864057.225386537
912938.327386537
965263.0583865371
922325.9773865369
911162.577386537
918090.9433865369
903966.992386537
893543.1903865371
946144.7913865371
921032.8993865371
865393.9603865371
891653.884386537
910219.986386537
890101.2473865369
965143.286386537
893156.8023865371
885677.252386537
933044.4853865373
927322.458386537
911712.645386537
938646.3123865369
849544.3793865371
891324.0823865369
933492.2233865372
881919.222386537
925024.604386537
907338.8553865372
900331.793386537
894174.7503865369
849993.597386537
945375.387386537
905439.0753865371
948078.2673865369
916137.353386537
946153.6423865369
921922.5483865371
901550.962386537
856840.4533865371
900900.8603865373
865623.3213865369
915374.8203865372
927279.958386537
873570.4283865372
893756.2413865371
890579.0043865371
833472.1253865369
824551.1633865371
885809.0183865371
911589.4373865369
861748.0793865368
845050.1323865372
847021.975386537
839036.7173865371
854252.7073865369
885592.0133865372
869959.6893865372
818992.2353865373
862798.1553865372
862129.627386537
851487.2913865371
813495.1793865369
876133.381386537
842029.120386537
848306.1593865369
830125.3453865371
803918.0303865372
784395.824386537
832171.1753865372
823478.8213865369
873110.8483865372
875254.681386537
897330.1563865369
832547.3453865371
889170.7113865371
900339.8033865372
858955.5533865372
850257.6473865368
891818.877386537
904152.7583865371
884176.3593865371
940461.607386537
919175.256386537
893062.228386537
941906.6553865372
959447.395386537
941713.7243865369
916726.7043865368
957612.1193865369
955702.5983865372
875640.7883865371
892243.4283865372
875103.3603865373
891449.692386537
951915.3973865368
909132.3033865372
929102.4613865371
920538.4643865371
907314.449386537
928360.668386537
956199.6023865369
939247.719386537
866527.1583865372
905293.269386537
952551.9763865372
886522.789386537
847716.793386537
890250.0013865371
925126.1123865371
871015.023386537
882642.091386537
850022.1353865372
892983.432386537
904500.2673865369
889835.1803865371
893937.8093865371
903168.2633865372
900908.880386537
888913.0103865372
879306.8713865372
910441.114386537
938123.978386537
947518.6943865371
875602.9193865372
944668.9983865371
856898.4603865371
873985.2203865371
876163.7133865369
885475.8043865369
943426.5703865372
883296.7753865371
942696.7473865369
920220.2983865371
921611.8143865372
909835.3183865369
893551.0793865368
928181.793386537
935772.036386537
906623.468386537
926049.1663865371
925346.1223865369
931472.222386537
892164.7773865369
951288.620386537
960550.1363865369
903563.4163865371
893858.857386537
893732.563386537
861256.9703865371
933466.380386537
877934.1873865369
867722.8363865371
854757.4533865371
849979.3293865368
881166.861386537
838092.539386537
850764.799386537
859889.2383865371
872696.8903865371
901920.577386537
867938.560386537
882819.144386537
866883.286386537
863077.6293865371
857965.7473865369
910523.040386537
833362.414386537
850621.878386537
877835.2153865373
827920.424386537
840819.8123865369
878231.236386537
819210.7583865371
852089.117386537
895139.6093865371
861865.4433865369
873939.951386537
862269.124386537
912279.8313865372
936447.762386537
864108.8453865371
934371.7343865371
904023.5213865371
930427.0043865371
887043.330386537
952005.0043865371
868772.7133865369
909148.6393865369
893007.0693865371
872027.8663865371
889467.644386537
902676.824386537
980397.5753865371
916843.005386537
925202.2573865372
892471.5953865371
875073.103386537
936647.202386537
872892.5303865372
937723.918386537
939387.287386537
952875.076386537
940007.1213865372
959848.097386537
868869.6393865369
917741.1763865369
842274.2033865371
902733.191386537
954043.662386537
924078.2803865372
908405.9133865371
906241.8513865372
900067.543386537
880469.395386537
919835.4453865372
904185.073386537
942003.1503865371
937055.020386537
905123.2233865372
893914.1223865369
932700.3653865372
946366.117386537
949457.827386537
904945.1473865368
931703.8603865373
922561.4743865369
950305.3623865371
938515.674386537
866846.1763865369
931909.858386537
913622.529386537
938071.7773865369
890062.1093865371
916859.6213865372
938254.5073865372
934138.7603865372
918974.881386537
872140.5513865369
931909.858386537
918507.682386537
884176.3593865371
855833.8423865371
833218.4613865371
876065.1433865371
893353.8973865368
878094.111386537
934768.922386537
911047.722386537
942538.6223865369
932261.983386537
861418.168386537
920362.608386537
924745.574386537
862467.4343865371
944210.415386537
886639.2753865371
861579.4263865369
878536.111386537
892983.432386537
937793.469386537
904273.952386537
832718.4453865372
886872.3383865369
879872.451386537
895147.5273865369
883211.9963865372
880975.1393865369
880247.3593865371
900916.901386537
860020.701386537
884191.806386537
863342.5623865369
911729.0753865371
855241.130386537
909115.966386537
844359.705386537
882526.6593865369
900580.1703865371
867544.3883865372
917857.7353865373
933285.5213865371
923142.324386537
883975.597386537
875027.7203865371
928020.0143865369
934665.2753865371
880270.323386537
903773.2303865372
877203.850386537
894712.2823865371
864485.1193865369
880400.475386537
881803.9813865371
924120.4853865373
876748.0103865372
885801.266386537
868601.2823865371
908348.8313865372
871840.124386537
910711.5283865371
846575.911386537
896876.877386537
921410.3693865369
881796.299386537
930563.9473865371
900475.995386537
918616.0963865371
963616.5183865371
887626.7543865371
927458.4843865371
902829.837386537
894451.3393865371
896439.9393865372
922662.4393865372
882119.0453865371
935278.8563865371
886041.6433865371
899243.7653865371
928641.898386537
871607.4363865372
867492.354386537
961701.1573865371
924390.6893865372
904055.827386537
914266.4543865368
892180.506386537
882142.108386537
872245.749386537
905358.066386537
931806.847386537
891677.451386537
849038.6893865372
865083.4083865372
913474.060386537
899595.4853865373
867358.583386537
854115.8083865371
853050.9463865369
835665.583386537
807074.3793865371
824598.1423865369
849458.8683865372
793719.0323865371
869108.3193865371
862357.2503865369
842414.3153865371
857508.0113865369
828401.108386537
833033.4533865371
889264.458386537
820099.3043865369
865778.7653865371
801248.5923865371
869705.5963865371
865682.5313865369
844951.4303865371
855378.3923865369
817485.6353865372
839293.959386537
850114.8973865368
832212.1953865372
873344.344386537
883003.972386537
942670.3893865369
921267.732386537
895694.164386537
963194.297386537
891049.4343865371
980293.0073865372
959784.327386537
904524.5223865368
926049.1663865371
904096.212386537
888788.1183865372
924145.810386537
900027.519386537
860064.5313865369
895076.276386537
899675.459386537
838196.5723865371
820344.9913865371
848803.857386537
889811.7113865371
921452.3293865368
892865.2633865372
921662.1893865372
889670.924386537
865623.3213865369
921536.2613865369
910162.674386537
886942.2813865369
921016.1293865371
894522.4903865372
859991.4843865371
868571.475386537
878581.861386537
922948.6263865371
890665.212386537
913449.3203865372
888366.8683865372
919016.6193865369
918499.343386537
925532.367386537
900740.486386537
852010.2583865371
905698.4023865369
909263.0133865372
901085.361386537
859013.8493865369
905811.904386537
934328.5823865369
892865.2633865372
930743.7473865369
895543.573386537
919935.810386537
926337.4713865371
917175.4543865368
877257.0623865369
950207.148386537
877013.8593865371
846434.4033865371
837815.2473865369
822295.8093865371
869212.7833865372
851952.915386537
860174.1263865371
848270.6323865372
866601.327386537
819608.3753865369
883466.3823865372
915681.337386537
857442.6603865371
917250.289386537
895678.310386537
890062.1093865371
931480.799386537
884423.576386537
902177.8793865371
913688.5313865369
938141.380386537
899227.7853865371
866690.347386537
900708.418386537
928002.9883865371
885197.0283865371
948042.719386537
894989.2073865369
882534.354386537
922283.9363865372
922090.600386537
949564.8003865372
946348.4073865371
887642.323386537
906729.0793865368
960066.8043865369
890751.4373865369
856999.9913865371
890688.7273865369
884686.3973865368
914159.0703865372
940636.5273865369
859276.2773865369
919584.628386537
894617.3763865371
876937.8853865372
926651.4193865372
891214.202386537
927245.9613865371
883643.769386537
927271.459386537
884284.499386537
938655.0223865368
953737.7543865371
861154.422386537
938890.2683865371
898812.4883865371
937958.6943865371
943488.1733865371
944598.418386537
932485.4203865371
923479.3853865372
910621.3723865369
905074.6503865371
936612.5113865369
977875.2033865371
918999.9233865371
925913.556386537
967516.637386537
878635.242386537
913177.269386537
915449.3593865371
948487.2643865369
882388.182386537
881558.2353865373
903619.895386537
904500.2673865369
876315.4033865371
855103.912386537
954340.762386537
898357.701386537
911671.5723865371
884771.4613865371
912559.5753865371
804230.6323865372
834722.1433865371
844352.665386537
839836.7743865371
846618.3733865371
875360.637386537
890445.807386537
867083.7383865371
795719.1963865369
849551.506386537
817340.556386537
867172.858386537
854144.6253865369
871397.374386537
856021.948386537
819330.003386537
842225.1753865372
870400.969386537
885313.1633865371
890015.1493865371
884423.576386537
919743.4633865369
872320.9073865371
895424.722386537
859604.540386537
868132.0593865371
849373.374386537
880201.435386537
882888.4463865369
902700.9813865371
880883.1423865369
849287.8973865368
866112.046386537
844014.9163865371
804064.7313865371
833719.0823865369
818496.026386537
857667.799386537
853417.5903865373
871644.958386537
842554.4743865369
924627.249386537
908740.3973865368
850164.854386537
895195.0343865369
913771.046386537
889819.5343865369
918866.3823865372
865749.1523865369
888913.0103865372
869362.0613865372
885568.769386537
877325.4883865371
894490.8663865371
873464.9073865371
929657.452386537
870865.1733865371
836528.2603865372
892101.8663865371
877029.0553865371
907436.4963865372
847567.807386537
867358.583386537
879108.3283865371
842764.8013865369
844873.895386537
842393.2953865371
838106.4093865369
844423.0643865372
906022.770386537
836362.4873865371
858169.343386537
899635.4703865371
885243.479386537
893101.6323865372
855457.880386537
822202.384386537
878848.830386537
883196.584386537
853475.131386537
878398.891386537
865016.8903865371
883104.120386537
917990.982386537
884083.688386537
913053.6633865371
903999.293386537
930760.874386537
882034.4943865369
856680.975386537
874778.199386537
917300.185386537
912872.435386537
859101.307386537
881773.255386537
928829.479386537
848953.2813865369
905447.1773865371
928224.3763865371
880883.1423865369
857885.789386537
907696.975386537
912921.853386537
840206.0133865372
844599.1123865371
891677.451386537
895464.3363865371
860071.837386537
902483.6183865372
871000.036386537
900427.922386537
958510.7033865371
869085.9373865369
887214.3883865372
856253.577386537
881704.130386537
839634.8763865371
872696.8903865371
870797.7583865371
870468.323386537
845261.7153865373
854252.7073865369
830329.4733865372
843375.347386537
801616.1663865371
836397.0173865369
845918.299386537
853798.948386537
813939.5313865369
818099.495386537
757059.2073865369
756432.5043865371
798603.233386537
802619.2133865369
829520.3623865371
801666.8923865369
856072.6063865371
792632.858386537
770500.9873865371
801546.4273865371
773144.648386537
778576.8283865371
850114.8973865368
796075.4273865371
784025.7833865372
786044.0413865371
768713.672386537
786544.1383865372
796607.2463865372
759673.229386537
816116.0523865371
802523.878386537
804684.019386537
778995.5713865369
820737.0683865369
819575.225386537
779181.1603865371
817643.962386537
845558.1103865373
827751.3033865372
810437.2233865372
804843.7853865371
852254.0523865371
872050.401386537
838328.3833865371
818013.631386537
820863.411386537
873675.9743865369
860598.1573865371
841987.120386537
807936.608386537
874272.036386537
914150.8113865372
874808.4363865372
849302.1423865369
847355.0613865372
860693.2573865372
877188.648386537
861484.130386537
813338.4653865373
844014.9163865371
849651.2923865368
798288.7313865371
806733.8593865371
803007.1423865369
854995.6133865371
831802.1773865371
801685.9163865371
803299.9283865372
794160.5643865372
828970.5303865372
818886.326386537
837012.1433865371
827974.5583865371
813462.5253865371
772773.4363865372
837967.7353865373
842302.222386537
807048.6693865372
777442.520386537
822876.8623865371
865061.2343865371
895622.8253865371
845826.4573865369
885266.7063865372
836618.0813865372
826650.3363865371
847631.6523865369
840178.1353865372
824873.414386537
799012.4573865369
810203.951386537
774177.6793865369
769308.5153865371
763108.523386537
810126.2233865372
765314.108386537
830186.573386537
799712.2653865371
768177.941386537
745936.2033865371
718325.958386537
781312.813386537
754025.7803865372
790475.628386537
770776.2513865371
776959.958386537
776626.6873865369
793482.9233865371
790216.816386537
769057.6353865372
795244.7213865371
796751.2723865368
808736.1463865371
769045.9703865371
772502.6193865369
800875.0283865371
736936.8313865372
772926.591386537
756004.012386537
732605.9263865369
704283.191386537
701020.5983865372
788753.4283865372
757743.5613865372
773793.6573865371
767242.218386537
781360.986386537
781523.6123865371
794951.580386537
845226.4443865371
841560.3603865373
852289.9163865371
881220.5583865371
832369.4773865369
876269.891386537
891253.441386537
895567.3483865372
892259.1603865371
901936.654386537
879009.0903865373
861909.462386537
824135.297386537
918199.2583865371
901896.462386537
916519.0993865369
882203.6133865371
835596.6463865371
852038.932386537
890375.307386537
855819.3763865371
823766.7373865371
862467.4343865371
850607.5883865369
866371.4443865371
829316.6353865372
817129.6253865369
844057.120386537
894577.8383865369
887548.9203865371
860422.645386537
849458.8683865372
841994.1193865369
832506.2923865368
877979.8733865371
889248.8323865369
945189.857386537
922023.3723865369
888398.0583865371
859166.9133865371
883358.4433865369
914679.708386537
894143.1503865371
898421.503386537
834041.7203865371
858038.448386537
864684.4563865372
878056.0283865371
961079.6263865371
912172.915386537
865852.8053865371
890829.8383865369
889702.2063865372
888936.431386537
898062.7373865371
822182.367386537
895377.191386537
874997.4673865371
901125.4803865372
939736.3883865372
941494.580386537
875549.9083865372
869847.5703865372
875905.9613865371
909312.040386537
882003.752386537
912905.380386537
856202.898386537
907737.6893865372
833684.7743865371
865179.5073865372
839266.141386537
882003.752386537
865105.583386537
861909.462386537
853230.634386537
852993.462386537
874415.5153865371
856825.9533865371
885042.229386537
886763.560386537
868936.755386537
879169.4093865369
851952.915386537
868154.391386537
889170.7113865371
875655.9363865372
905876.7753865371
813632.353386537
886057.1553865372
876907.5003865369
868660.9033865371
891614.6093865371
885166.0643865372
867106.016386537
883782.6433865371
911023.114386537
885917.5613865372
871022.5173865369
905665.978386537
873374.482386537
832766.3663865371
854750.2383865371
763884.486386537
777454.4433865369
785082.2413865371
794858.0703865372
807923.7263865372
795812.9103865371
842575.502386537
767062.3113865372
791580.580386537
730170.5793865368
793048.354386537
756850.1893865372
760550.516386537
778457.270386537
759280.8203865372
739450.269386537
802428.567386537
746540.012386537
763533.6693865372
744928.3933865371
748440.1763865369
775883.817386537
750527.7603865372
796619.7683865371
770893.4453865372
753818.4463865369
812973.036386537
785076.162386537
807711.2203865371
812523.2303865372
789995.1123865371
765863.174386537
799592.3903865371
781837.0113865369
846660.8393865371
779193.1363865369
806676.0643865372
769594.603386537
832923.858386537
795138.6663865371
807994.5863865371
820291.857386537
815689.0043865371
802091.9813865371
822516.111386537
795956.648386537
795319.600386537
812106.466386537
751517.4913865371
740432.3883865372
773917.6843865371
760048.9603865371
727396.793386537
687114.566386537
711503.912386537
748578.2483865371
736995.7103865371
816004.3193865371
752264.306386537
726600.0043865371
708613.620386537
745870.3933865371
732637.661386537
788913.0283865371
755519.7303865372
760773.0103865372
738637.424386537
834715.2643865369
789404.5143865369
796094.185386537
789115.692386537
815643.0413865371
773646.0593865371
712162.7503865369
740043.543386537
779019.5133865372
764961.9673865371
715344.380386537
731729.006386537
707882.401386537
711613.6333865371
697098.5703865372
745021.391386537
722750.3523865369
750694.384386537
726641.6223865369
754418.347386537
725110.1053865372
729477.7583865371
760071.7433865372
753062.931386537
760698.8313865372
745043.276386537
748500.922386537
735467.9293865369
696338.563386537
768760.293386537
701030.2773865369
698388.181386537
709981.3183865369
716278.1793865369
747265.8823865372
644518.6573865371
633691.060386537
617306.719386537
650389.671386537
637372.4263865369
642040.3093865371
625127.4333865371
669483.168386537
661301.8373865372
659602.367386537
665402.002386537
615149.7833865372
599416.7073865371
607991.0483865371
611148.995386537
628623.3753865369
584052.770386537
618627.7773865372
646078.986386537
661254.5113865369
629954.7843865369
622892.232386537
611152.664386537
596351.6433865371
641420.688386537
609995.1673865371
629331.195386537
616230.0793865368
664831.7683865371
653874.320386537
654362.5653865369
641716.1733865371
648572.387386537
636562.574386537
649400.925386537
638577.0723865371
582333.1703865369
597082.549386537
604216.0103865372
604459.985386537
559092.6493865371
607675.2503865369
637832.131386537
627375.0043865371
625942.850386537
597892.499386537
545968.5083865371
521800.631386537
539494.300386537
491328.55838653713
461210.3023865371
457393.891386537
432165.06138653716
422033.09538653714
411935.7713865371
375357.6503865371
371097.4603865369
372069.88538653695
392918.925386537
324682.80838653713
332563.49038653716
341524.2003865371
331100.00338653696
294021.00238653703
308699.266386537
300222.97838653706
290772.22038653714
265208.79438653716
290291.5653865371
280960.2343865371
283112.18438653706
277116.9983865371
275025.320386537
299105.5653865371
270518.05838653713
260140.41738653707
258651.49638653698
247768.01938653702
249536.7883865371
278093.9433865369
256061.71738653712
227888.7783865371
211839.472386537
254380.955386537
222763.53038653696
205071.053386537
203166.35038653703
238378.141386537
240240.276386537
216834.41238653695
197510.78938653704
164911.482386537
183543.42338653712
205132.10238653712
204390.08638653706
222842.49838653707
234070.01338653697
253683.364386537
233252.15238653717
216889.4403865371
197542.9203865371
198535.38538653695
209919.16238653695
219220.32838653715
229762.05838653713
239111.35338653706
229235.01038653695
200609.70038653712
185046.81438653718
139392.472386537
131748.78538653709
130281.60238653701
119049.25738653704
105188.22538653703
136256.08138653706
140148.65938653704
141891.13838653697
154200.0113865371
149575.95238653698
175448.62538653705
181247.46738653712
198510.756386537
179767.16438653704
200828.41138653702
245903.11038653704
240346.810386537
247471.02338653698
250361.23138653708
250533.641386537
278954.36338653706
263428.9003865371
280095.47538653703
276193.9673865371
247863.259386537
231271.39438653702
205335.46738653712
205991.9263865369
218804.89538653695
196123.955386537
205664.76438653714
232528.85638653708
243957.3123865371
233726.30938653706
258409.19638653693
262781.79238653707
243075.82838653715
241260.43938653718
261033.5723865371
267918.942386537
239771.134386537
241862.48038653692
235722.9403865371
240172.43238653697
255524.18938653718
197544.02938653703
160938.05638653703
180099.08638653706
159864.629386537
150942.95838653704
146176.087386537
135838.25738653704
124626.86338653706
123869.41138653702
77702.67838653701
42801.15538653708
27208.796386537026
30476.94238653709
39750.59038653702
51574.86838653707
44986.16538653709
33895.99338653707
20044.20638653706
21511.960386537015
22124.60038653703
46862.03138653701
46674.249386537005
43902.019386537024
64850.10238653701
63184.695386537
87566.77438653703
95226.12338653707
77859.12538653705
63776.73138653708
50831.43838653702
55493.35638653708
60870.507386537036
60771.97638653708
83204.85538653703
74103.62538653705
75443.048386537
42773.361386537086
42770.92438653705
30444.737386537017
37243.564386537066
43209.440386537
57929.891386537
61573.1263865371
76592.60838653706
73488.173386537
60539.293386537
37427.79038653709
25787.144386537024
25169.285386537085
25262.193386537023
29100.9743865371
46168.092386537
49074.5283865371
38479.64038653707
58985.07838653703
83637.73838653706
78814.89738653705
84305.57738653698
92005.90638653701
80878.56638653704
70220.10238653701
95256.021386537
114605.847386537
116894.087386537
119948.32438653708
124996.34638653707
125174.69638653705
155156.86338653706
174198.962386537
188835.3053865371
222282.45238653698
224282.42338653712
196779.85838653694
204161.75738653715
228220.09138653695
252256.55038653698
243331.54638653703
262301.55838653713
269346.19438653707
273537.61338653706
292762.37538653694
293280.4233865371
294103.52438653714
286164.3293865371
305195.5453865371
288268.91238653695
337474.570386537
383063.891386537
382320.62738653703
371254.040386537
407399.523386537
392720.749386537
424327.09538653714
396487.435386537
373422.3863865371
371849.4643865371
358880.8493865371
377370.10838653694
376314.3553865369
405464.29938653705
424546.6383865372
392881.37738653703
391861.33438653697
387064.8793865371
374591.1973865371
366048.67938653694
337320.21138653706
322468.10338653706
319253.790386537
334772.14738653705
334906.7673865369
338606.86138653697
362200.070386537
369450.15538653696
375449.4003865371
399515.40438653703
426228.03038653696
426792.087386537
453106.91938653693
479431.006386537
469312.98838653706
480781.11538653716
496491.31638653704
518664.46838653705
493837.82838653715
481014.046386537
465716.07138653693
459244.62538653694
433722.8313865372
424597.6053865369
416871.7003865371
420429.7783865371
451937.1333865371
464153.05638653703
503791.43438653706
521528.7173865371
567892.6633865371
548195.972386537
534256.502386537
519522.25038653694
469233.3553865369
450626.67438653705
511998.844386537
527400.519386537
551397.3153865369
505596.68938653695
510223.63038653706
519429.73638653697
527856.0553865371
503649.86038653704
535119.516386537
531828.341386537
496064.72638653696
494497.3123865371
496747.1433865371
501188.969386537
476008.1773865371
469771.95138653705
436203.40738653706
420233.45838653704
434555.72038653714
417907.340386537
407517.55938653706
440921.3863865371
426329.023386537
453518.2953865371
449006.75738653715
456722.5963865371
476869.24738653714
461206.1463865371
488947.81438653695
511301.59838653717
462274.688386537
478784.59838653717
444996.469386537
431261.58438653697
472324.55938653706
408035.79238653707
373685.401386537
402147.695386537
385894.08338653704
431555.65738653706
473757.27438653714
455787.3423865371
414603.1193865369
432230.6533865371
437704.84338653705
400463.867386537
415767.1183865372
363190.9933865372
389897.894386537
410143.45138653705
427890.82438653696
439916.2813865371
435926.98838653706
448420.972386537
452958.607386537
432639.2343865371
482940.4773865371
523639.53738653695
480243.7583865371
499517.874386537
549762.2973865372
573492.147386537
565755.2483865371
607446.7743865371
617040.945386537
668976.320386537
623759.134386537
674334.884386537
658367.644386537
660764.435386537
696400.6393865369
686070.358386537
651573.5003865369
640745.7443865369
660979.2913865371
679321.5953865371
673646.378386537
663036.1123865371
698445.8223865371
675365.816386537
711070.3483865372
739320.955386537
712807.8033865372
754502.523386537
777323.313386537
786922.6863865372
735446.607386537
704190.387386537
692247.172386537
713644.624386537
714951.4053865372
734429.914386537
681659.9263865369
735595.8893865369
674160.3883865372
693727.1783865372
727516.7243865369
730701.587386537
730196.8483865372
792100.1773865371
712952.978386537
757675.6363865369
790081.3153865371
790346.201386537
739035.547386537
769150.966386537
788366.9743865369
780302.5693865371
814737.9773865369
777102.877386537
822302.483386537
822636.326386537
864035.1053865372
865712.1393865369
822963.7573865372
854743.023386537
843424.5103865372
874884.039386537
856883.958386537
893835.1753865372
895828.9463865369
893985.1873865369
891222.0503865372
846944.057386537
817564.790386537
851644.8293865368
928343.630386537
986770.753386537
874188.9913865371
835128.1793865369
896495.526386537
869496.455386537
827622.817386537
862210.3833865371
835734.5313865369
954358.7743865371
878970.9283865372
906850.968386537
904742.8753865369
878116.962386537
886251.1103865373
879880.0993865369
859043.0003865369
925320.7313865371
906420.4403865371
883751.779386537
889811.7113865371
921746.1593865369
933431.9253865372
887136.6263865371
879795.978386537
903426.2833865372
890884.7273865369
879757.7473865369
878185.523386537
857834.915386537
873547.8143865372
896376.421386537
925938.9803865372
904176.9943865369
927101.502386537
892133.3203865372
947030.7213865371
838238.192386537
933492.2233865372
922115.813386537
866008.3313865372
894451.3393865371
884145.466386537
885847.7803865372
880346.8793865371
882472.8023865371
855226.6843865371
929076.8623865371
881519.8493865369
905698.4023865369
866067.594386537
907965.752386537
894253.7583865371
906672.208386537
905763.2573865372
895282.1433865371
872576.540386537
915134.7203865371
857638.742386537
922586.7133865369
893669.4303865371
853503.9053865372
932743.3663865371
885576.5173865369
891033.745386537
853482.3253865371
873502.5903865373
924365.3513865372
869526.326386537
868504.4173865368
915225.7783865371
907412.084386537
916336.4853865373
956941.556386537
878818.3113865372
904314.357386537
931987.130386537
925506.9653865373
918716.1943865371
904395.1783865372
916436.084386537
870034.4503865371
894103.654386537
903329.5083865371
923184.4433865369
927815.742386537
890085.591386537
946357.262386537
900315.773386537
928812.4233865371
881420.063386537
928983.0113865369
891991.793386537
891010.212386537
884199.5303865372
917882.716386537
879452.0183865371
893188.3323865369
881443.0883865369
932236.208386537
912460.8223865371
895606.9743865369
893740.4563865372
911023.114386537
937932.6023865369
885437.0753865371
924889.296386537
862974.644386537
866200.9653865373
861491.4603865371
897234.691386537
873043.0823865369
953944.6703865371
896765.6163865371
905252.776386537
919710.019386537
867529.520386537
826697.556386537
884354.0323865371
864898.662386537
824578.0083865371
874763.0813865372
845861.779386537
892054.6893865372
852397.526386537
863990.8663865371
890696.5653865371
909246.672386537
858853.5553865371
889358.2243865369
925701.745386537
916992.577386537
923201.2923865368
913548.289386537
925549.3023865371
907005.4093865369
929520.7773865369
877165.8453865371
893346.0113865369
924838.5653865371
913391.5993865369
871479.8863865369
920295.6333865371
909483.674386537
858460.3633865371
941196.7103865371
904023.5213865371
890422.306386537
842106.130386537
855436.2003865371
856521.556386537
844824.5623865369
892188.3713865372
846582.9883865371
900003.506386537
857973.016386537
881642.6943865371
904548.7783865371
882349.7243865369
927025.0423865368
913993.9133865371
911023.114386537
897656.4843865371
899579.4913865371
862952.5793865368
849708.324386537
942275.199386537
925396.9083865372
948389.4283865372
928352.1493865371
879574.2843865369
916867.9303865371
864455.5953865371
877143.0443865372
893464.3083865371
871112.4533865371
917408.313386537
879177.0443865372
888281.107386537
896106.566386537
904322.438386537
886918.966386537
894158.9503865371
902999.0183865371
896408.1793865369
864153.0963865371
891379.0323865371
883504.9393865372
905196.0923865371
867841.843386537
902564.111386537
865490.1293865371
914464.769386537
893401.212386537
934216.4053865372
859305.4463865369
904589.208386537
947483.188386537
857406.358386537
883003.972386537
879452.0183865371
981454.0173865369
912197.5863865371
861616.084386537
903506.9443865371
936101.114386537
895717.9463865369
866920.4003865371
883050.191386537
895686.2373865371
904104.290386537
900355.823386537
905455.279386537
911597.6503865371
849423.2433865372
858773.431386537
919342.3023865371
871614.9403865371
955738.7263865372
921058.0543865369
907558.577386537
848412.759386537
868079.9543865368
882411.2583865371
888671.063386537
897576.870386537
848746.9473865371
965714.773386537
896765.6163865371
894427.6253865369
953315.205386537
962882.4603865371
899387.617386537
923597.415386537
865615.921386537
887650.107386537
885778.0113865369
900612.229386537
883497.2273865369
909181.3153865371
912567.806386537
924390.6893865372
899979.4943865369
942415.6733865371
890210.8513865372
915838.8183865369
929102.4613865371
922536.236386537
925871.1863865372
942204.978386537
891080.813386537
939675.2773865369
963726.7243865369
874022.948386537
957068.347386537
894949.6353865372
924255.567386537
920781.4253865372
916029.526386537
849109.877386537
863570.8313865372
963166.7743865371
997973.864386537
929102.4613865371
900484.0083865371
904144.6803865371
882842.2433865372
873939.951386537
904265.8713865372
853122.8123865369
881926.9063865369
943840.347386537
876953.0793865368
931240.7003865371
914035.1973865371
880775.837386537
910662.350386537
885685.002386537
885181.546386537
894625.2843865369
892983.432386537
962479.2073865369
973478.253386537
923673.3083865371
932743.3663865371
874536.3763865371
927798.7233865372
935425.8903865371
896567.0043865371
933586.992386537
893598.415386537
875587.7723865368
959201.6773865371
904977.519386537
885065.4453865372
952704.523386537
892542.4303865371
922670.853386537
912683.047386537
913309.1523865369
876315.4033865371
889702.2063865372
905544.4083865372
876459.5583865371
918891.418386537
899275.728386537
948958.9403865371
867351.1523865369
914977.483386537
936369.7443865369
933966.262386537
890931.779386537
825828.2263865372
867908.7983865371
903498.877386537
886057.1553865372
901808.0533865372
921368.412386537
895393.0343865369
924618.7983865371
892385.0353865371
877317.884386537
853561.458386537
909892.5883865369
904702.431386537
859487.7953865371
904015.4453865372
892070.414386537
900411.8993865371
872666.799386537
844310.432386537
827629.5793865368
839690.5623865369
860451.8923865369
924441.370386537
832588.4033865371
854699.7373865371
858256.628386537
909115.966386537
922502.5883865369
879987.1843865371
919267.124386537
946791.3563865371
933328.576386537
885979.597386537
915896.8523865369
917017.5103865372
896598.776386537
925202.2573865372
849729.7133865369
935373.9913865371
940339.202386537
905941.6563865369
938341.546386537
895828.9463865369
864603.233386537
912205.810386537
898230.1253865369
909696.2633865372
911023.114386537
863070.2723865368
869093.398386537
886336.4773865369
919818.719386537
914886.475386537
927313.958386537
937332.887386537
872982.8553865372
919442.5593865371
898780.5583865371
927773.1973865371
870475.807386537
969780.823386537
859509.682386537
884377.212386537
894656.918386537
929247.5483865371
896535.2353865373
856441.8693865369
883690.056386537
868117.171386537
872072.9363865372
859196.074386537
919785.270386537
852727.7003865371
876209.2153865373
877287.472386537
858940.9813865371
940199.350386537
878688.6293865371
859976.8763865371
848839.4293865369
878558.986386537
893874.6473865368
886499.4963865372
905657.8723865369
905155.608386537
938341.546386537
887307.7203865371
903426.2833865372
924982.316386537
927798.7233865372
873171.093386537
883952.438386537
873306.6753865372
867291.712386537
844528.6843865371
887720.174386537
878726.7673865369
875315.2243865369
891756.0153865371
903410.1523865369
928983.0113865369
892510.9463865369
880523.0073865372
884145.466386537
857217.6403865371
826434.5413865371
880010.1353865372
870857.682386537
843396.4163865371
890586.841386537
870513.2313865371
904427.5113865369
862371.9403865371
856456.357386537
894024.6733865371
912847.7273865369
915167.830386537
916361.3833865371
937802.164386537
881166.861386537
884122.299386537
913754.5423865368
867916.2383865371
917092.3193865371
911384.1663865371
883782.6433865371
867209.9963865372
922443.7103865371
856586.766386537
857058.020386537
822916.9653865373
903555.3483865372
949074.7063865372
956443.776386537
938002.1843865371
880883.1423865369
946472.391386537
939911.037386537
897274.4653865373
924525.8513865372
888265.516386537
876603.7603865372
876072.7243865369
923698.608386537
907639.983386537
890861.202386537
856101.557386537
911548.3753865369
886196.7943865372
876550.627386537
904144.6803865371
868370.3313865372
838654.6223865369
920923.9103865371
931412.1863865372
949047.9883865371
890861.202386537
923648.009386537
854663.6693865372
897998.9873865371
909958.049386537
885336.394386537
934959.002386537
899683.458386537
910637.7633865372
852986.2773865369
912493.7373865371
886266.630386537
887159.9533865371
889287.8973865368
875481.7613865369
883628.341386537
964452.8793865371
848917.699386537
887136.6263865371
914340.8123865369
901390.3563865371
949939.3973865368
931858.350386537
863489.8183865369
865275.628386537
853856.5413865371
890257.8323865369
880913.8053865371
863622.3923865369
862166.333386537
876861.9253865372
875981.755386537
899060.0223865368
910941.097386537
875959.0153865371
936196.4163865371
859538.867386537
856282.540386537
844662.5083865371
843234.912386537
849487.370386537
888031.7153865373
867522.087386537
865164.722386537
879245.7713865371
918407.630386537
893811.4933865372
873675.9743865369
871277.384386537
850136.306386537
862173.674386537
852196.6763865369
852232.5353865371
835941.4443865371
881596.6233865371
894783.475386537
872343.4573865369
890751.4373865369
874121.057386537
923605.847386537
905349.966386537
886763.560386537
898349.7273865369
916959.334386537
979770.503386537
885661.753386537
873058.141386537
874551.486386537
879620.1423865369
888515.039386537
927458.4843865371
885917.5613865372
934794.837386537
975271.7633865372
912847.7273865369
886957.826386537
915681.337386537
931506.5313865369
890782.796386537
894949.6353865372
881635.016386537
904451.762386537
873736.297386537
860839.604386537
904168.9163865371
832089.1473865368
913795.8043865369
887338.8353865371
872501.3383865369
909132.3033865372
848818.0853865371
927347.9603865371
897171.0583865371
927313.958386537
934777.560386537
916693.4813865371
830043.7233865372
837178.1753865372
866712.604386537
908234.688386537
920295.6333865371
859283.5693865371
856297.0223865368
895955.8363865371
873125.9093865369
935149.1593865369
874627.0443865372
907249.370386537
927025.0423865368
902097.4563865372
922048.5813865372
881834.709386537
877492.7953865371
915557.049386537
863534.005386537
922157.8383865369
928548.1353865372
882365.107386537
873359.4133865371
890853.361386537
871855.1403865371
888788.1183865372
872681.844386537
871089.9673865371
940225.5693865371
881550.557386537
898006.955386537
836659.5443865372
864632.7673865369
884601.350386537
924002.3203865372
923420.3823865372
919024.9673865371
918415.966386537
911055.9253865372
916568.9163865371
845713.448386537
904055.827386537
872614.1463865371
866238.020386537
861498.789386537
926269.6183865372
944042.9673865371
911630.503386537
868526.7683865371
895733.8013865369
870154.0963865371
896630.5513865369
898700.7433865372
907493.4633865369
881711.810386537
871224.8993865371
894498.7723865368
941135.4073865371
899363.6383865372
893480.083386537
853266.5813865372
907005.4093865369
903095.722386537
869384.4573865369
959228.9733865372
886763.560386537
876603.7603865372
864086.722386537
864094.0963865371
895052.5283865371
930632.4343865371
914687.9773865369
856586.766386537
853806.1473865368
848867.8893865369
894601.560386537
884841.0713865369
855645.8203865372
931309.287386537
911959.1603865371
927977.4503865371
882026.8083865371
948416.1093865371
885111.8823865372
867626.1673865368
908895.486386537
916079.289386537
884469.9453865372
885607.5103865372
932812.1763865369
870932.5993865369
837981.600386537
941582.2263865372
920170.0813865372
898158.380386537
895195.0343865369
875360.637386537
862122.287386537
937385.005386537
912255.1563865369
873479.9803865372
926413.817386537
910441.114386537
947820.603386537
909295.6973865371
932494.016386537
886041.6433865371
890916.0953865371
900099.5653865371
895480.182386537
910891.894386537
858285.7273865369
904621.5553865371
878406.5133865372
922258.7143865371
903732.874386537
898469.3603865373
922300.752386537
947483.188386537
933466.380386537
924171.1363865369
904540.6933865369
906907.861386537
904330.520386537
911901.628386537
941328.100386537
966037.688386537
856014.712386537
906339.2543865371
879536.0723865371
900989.0903865373
886662.576386537
823947.6253865369
905568.7203865371
888710.0783865371
812099.9573865369
895836.8753865369
866401.0993865369
876285.0613865372
891606.7543865371
914820.299386537
896051.0283865371
868109.728386537
977799.5443865372
920638.9843865371
906688.4563865372
910662.350386537
879161.773386537
902958.7313865371
901013.1563865369
873510.127386537
908822.016386537
912337.411386537
945596.3513865372
918557.716386537
899355.6463865371
902427.2823865371
883975.597386537
879429.097386537
911835.8863865369
916394.5823865369
907420.2213865371
889882.1213865372
896948.4173865368
911918.0653865371
880354.5353865371
910957.499386537
931575.1583865372
903724.8033865372
887362.1733865371
943356.1763865369
885367.370386537
862320.529386537
900548.114386537
899907.4673865371
890900.4103865371
862423.357386537
917824.4293865369
951252.830386537
943787.5043865371
862783.451386537
948238.2673865369
858598.6673865368
929717.2603865372
890171.7033865371
867901.358386537
884895.2203865371
922881.2713865371
897895.411386537
906850.968386537
853899.7413865371
900187.637386537
929640.3663865371
918390.9563865372
878597.1123865371
884995.8003865372
839189.6523865369
873796.6293865371
857973.016386537
934104.255386537
938846.6953865372
879230.4983865371
916801.4653865373
977138.0323865371
921838.5453865371
947039.5893865371
846222.229386537
866067.594386537
848995.983386537
893977.2913865371
848725.608386537
879566.641386537
890579.0043865371
916319.8883865372
874166.3453865371
848775.401386537
844338.587386537
874445.7273865369
920086.3993865371
908153.1763865369
883736.347386537
926413.817386537
900716.435386537
896527.293386537
870236.3713865372
928164.7613865369
892463.7263865372
845911.2343865371
857900.326386537
846986.556386537
882919.2503865369
916261.8013865369
932201.8453865371
891245.593386537
874649.7143865371
861359.5443865372
905593.0323865371
928249.9283865372
906940.3753865369
877819.9913865371
898110.556386537
932313.5353865371
894712.2823865371
930666.681386537
950117.881386537
894222.1533865371
936499.7823865371
889772.5993865369
910654.154386537
941135.4073865371
923504.6753865372
870887.6473865368
881619.6583865372
878993.8253865371
893519.5243865371
955829.0583865371
917982.6533865371
912526.6553865372
881082.4933865372
897035.870386537
809906.077386537
901398.3853865372
859976.8763865371
872486.299386537
914167.330386537
842169.1503865371
817419.6843865371
855392.843386537
818317.539386537
915946.600386537
825431.2383865371
849850.9373865369
848946.164386537
899883.4613865371
842078.1253865369
880637.911386537
872178.1193865369
840868.6763865369
887930.4403865371
918549.3763865371
866178.7343865371
830397.5383865371
889835.1803865371
905714.614386537
928479.9573865369
834673.9963865372
878383.6473865368
836058.7413865371
822683.0863865371
905957.878386537
910138.114386537
915905.1433865371
868974.0453865371
872681.844386537
850993.574386537
882649.787386537
873276.5423865368
871997.8223865371
921788.1503865371
895369.269386537
837420.424386537
884485.4023865369
875186.580386537
891598.9003865371
866252.843386537
907737.6893865372
852246.8793865371
873826.7983865371
827284.8893865369
866304.7273865369
832472.084386537
897664.4463865369
871757.543386537
890281.324386537
876163.7133865369
936231.077386537
883289.0683865369
883551.2113865371
913432.8283865371
952686.574386537
914208.6293865371
893835.1753865372
910695.1353865372
890015.1493865371
913169.0273865369
865527.1233865371
896027.228386537
889858.6503865371
868117.171386537
884879.7483865371
852103.4563865372
848419.867386537
852871.3353865371
909434.6293865371
894269.5613865372
892849.5103865372
875292.520386537
841371.6053865372
892306.3593865371
921595.023386537
890163.874386537
878124.5793865368
921544.6553865372
906704.705386537
882526.6593865369
888468.2433865372
887369.952386537
898612.9633865369
877622.1223865369
886515.0253865371
901245.8593865371
875943.8563865371
923648.009386537
875868.0693865371
916236.9083865372
886988.9163865371
848789.6293865371
916162.2403865372
886561.614386537
877416.7383865371
909949.8663865371
902797.620386537
839113.1773865371
910588.5923865371
941652.353386537
901197.7033865371
892573.915386537
889694.3853865372
880814.1573865371
873721.216386537
881688.770386537
925659.395386537
898182.2943865372
896781.509386537
884848.807386537
928266.9633865369
905115.127386537
952686.574386537
904459.8453865371
943136.2633865372
927909.3553865372
870468.323386537
874453.2803865372
871697.4943865369
932236.208386537
913630.779386537
928020.0143865369
892692.006386537
911753.7213865371
928088.1253865369
897760.003386537
880262.668386537
932047.2403865372
939195.3923865369
949966.165386537
890524.154386537
906128.2403865372
897067.6753865372
917874.3893865369
937237.3513865372
900500.0333865372
869287.415386537
908259.145386537
856318.7463865372
885747.006386537
885011.276386537
908707.7543865371
830431.574386537
886111.4543865368
839753.218386537
838002.3993865371
882950.056386537
906112.012386537
890555.4963865372
893109.5133865372
876930.289386537
843073.4713865371
856318.7463865372
884153.1893865372
895393.0343865369
907290.043386537
906607.222386537
895218.789386537
863865.5503865372
869257.5613865372
885398.3493865369
888288.9023865369
870094.269386537
895163.3623865371
880645.573386537
901615.2213865371
921058.0543865369
874339.9943865369
921662.1893865372
870588.0883865369
951369.1593865369
907281.9083865372
897815.755386537
948291.6133865371
884949.3763865371
888608.6473865368
930409.8893865369
870341.108386537
894490.8663865371
920002.732386537
897728.1493865371
836369.3933865371
870348.5903865373
893070.1093865371
890195.191386537
923058.097386537
848910.583386537
924965.4023865369
908740.3973865368
849886.597386537
891701.019386537
885499.0443865372
879108.3283865371
860071.837386537
898852.4033865371
864116.2203865371
894285.3653865372
855096.691386537
913218.478386537
836417.7373865371
871307.3793865371
834502.0863865371
823994.5353865371
907184.3013865369
882472.8023865371
903837.8083865371
919450.915386537
899395.6103865373
924534.3003865372
856239.097386537
952668.6253865369
930409.8893865369
911293.8763865371
917866.0623865369
863600.293386537
915176.108386537
880921.4713865371
883242.823386537
867187.7133865369
904039.674386537
823967.729386537
879734.810386537
879085.4253865372
889139.466386537
820577.5343865369
867715.3993865371
852462.1053865372
913746.290386537
895503.9533865371
852979.0923865371
888109.6353865372
858183.8893865369
845184.1223865369
855891.712386537
912000.259386537
943708.2513865371
944660.1753865372
906631.591386537
865978.7033865371
840017.8693865369
876027.2373865371
879826.566386537
844007.8833865371
911228.222386537
839168.7943865372
873171.093386537
871569.918386537
855378.3923865369
844296.3553865372
845755.823386537
874551.486386537
889366.039386537
842898.063386537
907957.6053865372
886864.567386537
863637.1253865369
900540.100386537
918107.6053865372
858547.708386537
900804.6293865371
872133.037386537
930546.827386537
954259.7173865371
931086.4163865371
962176.9903865372
936629.8563865371
926855.1763865369
885863.286386537
855465.107386537
853302.5303865372
894688.5543865369
931094.986386537
882950.056386537
887681.2463865372
885127.3623865371
864544.172386537
843396.4163865371
909352.8993865371
886227.8313865372
899707.4533865371
902041.1693865372
895076.276386537
865179.5073865372
880837.151386537
940129.4393865372
844113.398386537
859954.9643865371
896463.7613865369
877850.4403865371
883150.3493865369
963414.540386537
879215.225386537
905487.6873865369
924027.6393865369
890469.310386537
871194.911386537
902025.0883865369
855667.5103865372
965807.012386537
901944.692386537
902145.708386537
905495.790386537
873269.009386537
831692.9083865372
835962.1423865369
851430.019386537
873902.2303865372
838335.3223865371
889968.1933865369
873955.040386537
842351.259386537
829486.4003865371
910375.583386537
887938.2303865372
823592.624386537
874672.3853865372
877469.9773865369
862496.8213865369
858591.387386537
892219.8313865372
862621.739386537
901872.3493865369
901342.185386537
950546.5183865371
825747.451386537
877249.4603865371
854663.6693865372
945119.198386537
868683.2633865372
877006.2613865369
840945.4733865372
915499.0593865371
914002.1703865371
864071.9733865372
904168.9163865371
855595.212386537
884825.6023865369
863681.326386537
855956.8253865371
900708.418386537
840031.8033865372
896289.097386537
868027.8563865371
892329.9603865371
890398.806386537
935131.8693865369
893937.8093865371
866008.3313865372
891677.451386537
907753.975386537
909001.630386537
868556.5723865371
876482.323386537
892629.0213865371
927152.482386537
967544.411386537
934630.7313865371
914687.9773865369
885530.0313865369
845586.3493865369
929418.297386537
875875.648386537
892825.881386537
940103.2263865372
869474.0533865372
896709.9963865372
893093.7513865371
921544.6553865372
919584.628386537
836756.306386537
879528.4303865371
874506.1573865371
860620.1013865372
928215.8593865371
833417.266386537
870782.7783865371
895908.2483865371
956932.5013865371
940452.8633865371
919191.958386537
870041.9273865371
945569.830386537
922014.969386537
871292.381386537
870236.3713865372
909459.1503865371
856514.3113865372
885429.3293865368
912551.3453865371
960057.6893865372
952031.8893865369
928803.895386537
910793.503386537
956805.7463865372
896884.8253865371
906818.4613865371
859633.7313865371
926006.7843865369
907648.124386537
905406.6703865371
917674.584386537
899691.4563865372
882265.128386537
934587.5553865371
911540.164386537
913169.0273865369
900892.8403865373
875428.7653865371
908977.1333865371
876269.891386537
862063.566386537
879070.1573865371
949511.3113865372
962589.151386537
887447.755386537
896940.4673865371
925210.719386537
882672.877386537
901374.2983865371
896170.047386537
934380.3653865372
887097.7503865369
881873.1223865369
907281.9083865372
899683.458386537
890148.2173865371
851780.932386537
929700.172386537
873058.141386537
908242.841386537
915573.6183865372
905601.137386537
849637.036386537
923310.824386537
891536.0693865371
935123.2243865369
911901.628386537
950778.858386537
852964.7233865372
921242.566386537
944757.239386537
933388.8603865373
908463.003386537
920630.607386537
909091.4633865369
902145.708386537
911195.398386537
874355.097386537
935183.7413865371
900003.506386537
896916.620386537
855949.5903865373
968415.469386537
879062.523386537
836528.2603865372
916095.878386537
920488.2133865369
895448.4903865372
873464.9073865371
906964.7613865369
870805.2483865371
896376.421386537
891496.8053865371
958510.7033865371
940164.3933865371
918699.509386537
944007.7233865372
869884.9403865371
960851.326386537
936994.2583865371
918933.148386537
891284.8363865371
921670.5853865371
895551.4983865371
949208.3183865369
882919.2503865369
930315.7673865369
862320.529386537
823599.3203865372
805169.9063865369
819588.4853865373
835265.9083865372
847567.807386537
857341.023386537
876937.8853865372
852576.9363865372
845621.6503865371
852454.9293865369
873789.087386537
843607.1663865371
850407.5863865371
842393.2953865371
830472.422386537
792645.255386537
825061.5113865369
830315.861386537
813475.5863865371
775741.350386537
803159.8733865371
824289.5213865371
808684.5153865371
805771.6893865372
873208.7503865369
905050.3653865372
884191.806386537
841511.415386537
880637.911386537
860620.1013865372
865430.9463865369
888413.6533865371
882534.354386537
809828.4073865371
847170.7683865371
897194.9193865372
890030.8023865371
871329.8763865371
893077.989386537
904945.1473865368
873804.171386537
882326.6503865371
899635.4703865371
940024.593386537
883235.1163865371
862254.438386537
898932.245386537
918449.3153865371
960915.239386537
857878.5213865371
901607.188386537
907770.262386537
944721.941386537
867514.654386537
862151.6503865371
856449.1133865371
882342.0333865372
931189.266386537
919927.4453865372
941398.1903865371
971084.7633865372
860773.742386537
881796.299386537
826555.912386537
858569.547386537
890234.341386537
865926.858386537
842169.1503865371
893077.989386537
873412.1573865371
933199.422386537
905042.2713865371
944969.084386537
884176.3593865371
889412.931386537
884647.7373865371
895028.7813865369
910654.154386537
873479.9803865372
905422.8723865369
891143.5793865368
865186.901386537
885661.753386537
896702.0513865369
919166.9063865369
919484.3403865373
908675.1133865371
895020.8663865371
909238.502386537
941520.8723865369
873276.5423865368
911375.9573865369
862812.8603865373
995320.654386537
896980.216386537
891999.6553865372
905690.2953865371
814286.2033865371
955883.266386537
941144.164386537
927900.844386537
945454.922386537
915648.1903865371
866297.3143865372
918124.2683865371
922351.2033865371
870977.556386537
895187.1153865372
904799.502386537
854656.4563865372
897712.222386537
894348.5863865371
890390.9733865372
916967.645386537
901558.9943865369
879039.6223865369
883412.4093865369
877348.299386537
876846.7353865373
899491.539386537
835596.6463865371
866838.7543865371
915366.5383865371
869974.6403865371
864728.766386537
871494.8903865371
847135.3363865371
890555.4963865372
833588.725386537
844937.3323865369
930786.567386537
892400.7723865368
900267.718386537
891120.0413865371
946747.0423865368
899195.8253865371
881550.557386537
927781.705386537
907843.5613865372
929999.317386537
927917.867386537
895773.442386537
879215.225386537
869302.343386537
860122.978386537
870700.3993865371
891135.733386537
886165.759386537
896892.7743865371
881542.880386537
872802.2243865369
851687.8053865371
856550.537386537
861579.4263865369
839586.1563865369
864234.233386537
863018.7773865369
918324.270386537
885274.448386537
907029.799386537
944527.8483865372
887471.0993865369
889178.5223865368
866579.0753865371
942240.087386537
892534.5593865371
965631.773386537
886918.966386537
928215.8593865371
939858.6353865372
898357.701386537
887564.4853865373
868511.867386537
898820.4703865371
890821.9973865369
888078.4653865373
843796.931386537
876292.6463865371
920396.0993865369
911433.422386537
851015.0283865371
890673.0503865372
906258.083386537
893582.6363865369
908862.8313865372
956118.2383865371
899931.475386537
909361.0713865369
951243.8823865372
868645.9973865369
896447.880386537
889663.104386537
923504.6753865372
900492.020386537
887875.9173865368
905909.2143865371
883983.317386537
961545.698386537
936404.4173865368
866497.4943865369
913894.8483865372
919175.256386537
870558.144386537
857515.2723865368
873171.093386537
909377.4163865371
929145.1293865371
891386.8823865372
939483.2643865369
860283.749386537
849822.4103865371
935313.448386537
874823.556386537
918290.9303865371
878414.1363865369
884748.2603865372
904136.6023865369
896066.895386537
919601.3453865371
899155.8793865371
896853.0333865372
888101.8423865371
925854.239386537
959083.4133865371
937758.692386537
933354.411386537
914696.2463865372
919058.3603865373
912320.959386537
860634.7313865371
903652.171386537
873577.966386537
906590.9773865369
912707.745386537
882511.2713865371
873781.5453865371
916129.0583865371
900492.020386537
951566.0903865373
896741.7783865371
917108.9453865372
891394.733386537
922763.4253865372
909058.7943865372
927279.958386537
913663.779386537
887494.4443865371
872155.577386537
859765.1153865372
908740.3973865368
906022.770386537
907054.1903865371
885011.276386537
913936.1223865369
889545.817386537
978765.0753865371
916809.773386537
836410.8313865372
886499.4963865372
908666.9533865371
931892.688386537
906875.350386537
895614.8993865371
946959.7853865371
878627.6163865371
911893.4103865371
857733.1843865371
915639.904386537
928497.0003865369
911564.8003865372
926872.1593865369
856898.4603865371
870558.144386537
894728.1023865369
890680.8883865372
906038.9943865369
940750.2603865372
922174.6493865371
872155.577386537
842638.5923865371
900067.543386537
937115.789386537
908120.5753865371
904160.837386537
880783.5003865369
925549.3023865371
872907.583386537
845402.8293865368
871840.124386537
851802.4263865369
877515.6153865372
828746.7343865371
861322.9073865371
845875.9083865372
867113.442386537
888499.4403865371
854988.394386537
831979.8023865371
865875.019386537
870341.108386537
962790.7823865371
914530.8933865371
877629.7313865371
898988.1433865371
905722.7213865371
896265.2843865369
853201.8793865371
838689.344386537
888624.2503865369
876398.8553865372
891473.2473865369
906461.0383865371
854930.6473865368
862320.529386537
861059.2203865371
942047.0183865371
877888.505386537
877105.0443865372
882095.9843865371
879077.7913865371
904856.1363865369
887268.8293865368
815925.4673865371
843543.9303865371
830329.4733865372
869855.0443865372
890963.151386537
917059.0693865371
897688.333386537
874808.4363865372
869384.4573865369
861946.148386537
896352.603386537
925938.9803865372
930855.0863865371
941266.7803865372
877515.6153865372
907892.4333865371
880745.1833865371
887307.7203865371
907428.3593865371
870580.6023865369
905187.995386537
862225.067386537
897369.9393865372
896694.1063865371
909140.4713865371
886313.1933865369
886561.614386537
866171.323386537
892699.880386537
873525.202386537
895052.5283865371
866156.503386537
882557.438386537
895567.3483865372
911630.503386537
881420.063386537
902105.4983865371
856514.3113865372
896606.7203865371
886313.1933865369
914555.692386537
862518.8633865371
896082.7633865372
823324.9033865371
891677.451386537
956280.979386537
862401.3203865372
905252.776386537
846010.162386537
858700.604386537
822636.326386537
923479.3853865372
921511.080386537
837773.6693865372
883859.8153865371
920613.8523865369
926625.9563865372
942934.0353865371
948344.9643865371
899995.502386537
905998.4343865371
942442.016386537
896154.1763865369
900019.5143865369
922738.1773865371
915648.1903865371
936881.4373865369
934337.212386537
931292.1393865369
900323.7833865372
891512.5103865372
901037.2233865372
877188.648386537
941293.0593865371
880346.8793865371
932820.7783865371
894222.1533865371
920739.526386537
904888.502386537
891104.350386537
877013.8593865371
860861.5613865372
845148.858386537
817195.5303865372
824765.969386537
844972.5793865368
857616.951386537
856311.505386537
895020.8663865371
830356.6973865371
897449.5173865369
820159.0523865371
801628.847386537
864876.4983865371
838592.131386537
783353.3293865368
784316.9343865371
812477.6253865369
842848.9613865371
849302.1423865369
794976.520386537
815551.130386537
835513.9373865369
825942.6833865371
815557.6953865372
851043.6353865372
867871.5993865369
852275.5703865372
808994.401386537
813116.5583865371
855566.297386537
802504.8143865372
836162.266386537
848626.040386537
854014.9633865369
863202.716386537
845113.5963865371
869265.0243865371
907224.968386537
886398.5723865371
924601.8973865368
882349.7243865369
878619.9903865372
898565.0903865373
878772.537386537
892070.414386537
909663.5503865372
860693.2573865372
934751.6463865371
890602.5143865369
893724.671386537
864632.7673865369
871915.2113865371
845769.949386537
923656.442386537
918382.620386537
902934.5613865372
900508.046386537
894704.3723865369
910170.861386537
924652.6023865369
950332.151386537
941652.353386537
940575.297386537
892699.880386537
913622.529386537
923648.009386537
928232.8933865371
903289.191386537
859896.540386537
900612.229386537
935711.442386537
861176.394386537
903837.8083865371
936699.2443865369
902886.2243865369
947527.5713865369
896289.097386537
905252.776386537
861938.8113865372
897115.3883865372
941810.1793865369
879390.898386537
898238.0983865372
875686.2353865373
876497.5013865371
909737.1573865371
941494.580386537
887432.1943865371
944933.770386537
890156.0453865371
961390.290386537
909696.2633865372
930735.1833865371
874347.5453865371
893953.6013865372
892755.0013865371
890445.807386537
907021.6693865372
825538.858386537
913688.5313865369
917283.5533865372
852878.5183865371
925981.3563865371
878269.333386537
880576.6253865369
952551.9763865372
880507.6893865372
890916.0953865371
937376.3183865369
928778.313386537
895559.4233865371
908275.4503865371
899315.685386537
905657.8723865369
879597.2133865369
906363.608386537
898581.047386537
860378.7783865371
920597.0983865372
915689.624386537
902354.861386537
869190.3963865371
918632.7783865371
914754.1333865371
866141.6843865371
958002.205386537
949921.5523865371
953674.797386537
902636.566386537
901936.654386537
874317.3403865373
900492.020386537
884122.299386537
896225.5993865369
920781.4253865372
882326.6503865371
906030.8823865372
900459.9703865371
938063.077386537
898628.922386537
880913.8053865371
923977.003386537
936447.762386537
924052.959386537
906989.1493865371
926371.401386537
910465.6903865371
946215.604386537
898589.026386537
909688.0853865371
904128.523386537
876884.712386537
947625.228386537
954295.7353865373
912123.5783865371
926710.8393865371
952937.9263865369
875262.249386537
935157.8043865369
836431.5513865369
949769.9003865371
925540.834386537
902725.1383865372
902081.3733865371
947119.4063865369
891269.1383865372
857297.472386537
909589.9563865372
867856.7213865371
897067.6753865372
869810.2043865368
893393.326386537
873525.202386537
863423.547386537
902443.378386537
874181.442386537
880178.4743865369
914605.2943865372
876732.823386537
893290.817386537
880967.4713865371
847014.891386537
840108.4473865371
775634.5343865369
864470.357386537
835672.4773865369
868407.573386537
865615.921386537
852713.3393865371
880867.8113865372
867091.164386537
840080.5753865371
871142.4363865372
838807.418386537
880132.557386537
862562.949386537
862041.5483865371
802307.8713865372
830860.6773865371
823746.644386537
778953.6773865371
834261.5333865372
762689.5893865371
807035.8153865371
832150.6673865368
843431.5333865372
855587.983386537
847837.4403865371
830349.891386537
810677.1163865371
841217.8683865372
854605.966386537
813194.864386537
796300.5813865372
780669.0793865368
778624.661386537
792787.843386537
806297.3893865369
800261.6263865371
781276.6873865369
756381.736386537
737440.2853865371
736476.8313865372
724101.3123865369
776769.482386537
742502.3283865371
741530.932386537
729818.7543865371
736214.9963865372
729131.844386537
778768.1973865371
733230.567386537
757240.0723865371
729677.0713865369
750438.924386537
731808.1593865369
759496.8793865371
810294.6523865369
754137.9003865371
794895.472386537
802155.466386537
788949.8683865372
793004.9233865371
815308.3253865371
760077.4393865372
788121.8043865369
857442.6603865371
777758.5983865372
819031.958386537
768125.5723865371
831856.823386537
798968.367386537
812282.236386537
794571.4453865372
799964.7503865369
782718.293386537
794677.3483865372
783892.411386537
777728.7683865371
743552.574386537
728833.3663865371
765106.2483865371
766019.3693865369
736589.103386537
724044.4903865372
709683.540386537
756607.424386537
773970.850386537
766476.753386537
760647.4843865371
755829.3733865371
767143.549386537
774591.6703865371
779318.912386537
803210.797386537
726064.5923865371
719762.354386537
741617.6573865371
685167.962386537
676773.8973865368
724204.648386537
705982.4393865372
699600.6633865371
677369.495386537
721717.3653865372
681504.4473865371
676183.853386537
766030.941386537
703380.617386537
710771.6493865371
724897.7653865371
733426.6503865371
714689.6633865371
704385.793386537
738540.6493865371
688679.894386537
722467.398386537
748788.216386537
760852.912386537
754278.097386537
731987.6363865369
712672.6953865372
712127.7813865369
748048.3323865369
718132.843386537
756127.999386537
684803.057386537
712722.729386537
732981.641386537
728038.627386537
738567.5283865371
735675.887386537
678196.962386537
695870.962386537
717254.9813865371
709172.941386537
722915.0823865369
711848.151386537
698316.1433865371
733092.8423865371
734626.644386537
742247.020386537
754665.3153865371
713559.3483865372
775444.712386537
773669.671386537
759832.584386537
781613.9903865372
801273.931386537
800584.0183865371
796394.432386537
807608.228386537
782066.1933865369
762294.036386537
814705.2233865372
792403.593386537
811209.2813865369
798773.1673865368
771521.0413865371
778463.2473865369
714111.4963865372
817366.9303865371
771022.3993865371
770553.682386537
771538.6523865369
740940.6663865371
735457.2683865371
732235.8823865372
743301.9853865373
716035.6603865371
748164.1873865369
729142.3223865371
738105.4763865372
733585.7143865371
777514.0623865369
722982.0253865371
700285.7573865372
773722.8033865372
720181.1163865371
773610.644386537
747585.2753865371
778493.134386537
776924.2373865371
769326.0243865371
721327.5583865371
759843.969386537
768055.7603865372
762580.627386537
733548.593386537
729178.995386537
750200.2823865371
757500.218386537
735308.0423865368
722585.6973865371
737955.1663865371
766042.5143865369
790851.827386537
779540.6163865371
768801.091386537
746545.505386537
711369.3013865369
768393.307386537
762305.4963865372
761658.5783865371
755440.952386537
777782.4633865369
761778.718386537
760984.2153865373
738992.486386537
766291.4173865368
756161.8213865369
753667.2213865371
738105.4763865372
751935.3003865372
824705.543386537
714664.506386537
707892.2723865368
711000.6293865371
665384.576386537
651494.164386537
657073.8563865371
671394.091386537
683922.4333865371
643047.2313865371
700082.983386537
676143.354386537
694320.019386537
663222.162386537
708524.607386537
727375.9403865371
693646.631386537
660365.1793865369
679426.0863865371
697313.9703865371
743029.7983865371
719762.354386537
699880.327386537
754463.2383865371
742029.877386537
745969.1133865371
736225.6793865369
759104.6533865371
758474.537386537
770401.472386537
825169.0343865369
825902.2833865372
794471.7983865371
840931.509386537
821622.289386537
794571.4453865372
807865.7583865371
854634.817386537
869115.7803865372
900299.7543865371
849223.8013865369
882834.5443865372
861968.162386537
869115.7803865372
862254.438386537
830411.1523865369
874460.834386537
906526.003386537
845861.779386537
866593.9093865369
931112.1263865371
912732.4453865372
895218.789386537
886220.0713865369
941845.259386537
916801.4653865373
863666.5923865371
941205.468386537
874060.6803865371
860122.978386537
941389.4283865372
924154.252386537
893377.5543865369
867730.273386537
887541.137386537
898477.337386537
889147.2773865369
895044.6123865371
879093.0593865371
894380.2003865371
894182.6503865371
879597.2133865369
928965.9503865371
890077.7643865369
881896.172386537
916087.584386537
873781.5453865371
885251.2213865371
909320.2113865371
851995.921386537
858605.948386537
889553.6363865369
871727.5173865369
865689.9333865371
888827.1423865369
893062.228386537
908096.1253865369
877561.2583865371
916311.5893865371
981168.266386537
903434.3483865372
906193.1573865371
918190.9253865372
903862.0273865369
927688.1183865372
923462.526386537
890210.8513865372
864979.941386537
889819.5343865369
946428.107386537
921209.0133865372
942969.199386537
871434.878386537
919902.3523865369
866089.8193865371
885940.824386537
855689.202386537
838175.7633865372
870535.6873865369
847114.0793865368
788563.2203865371
782416.259386537
789195.5583865371
802022.1593865369
824430.384386537
783353.3293865368
780602.962386537
788679.7883865371
813567.026386537
775006.107386537
799623.9333865371
813834.9343865371
806534.8213865369
803924.4083865372
808413.560386537
743792.4273865371
770641.523386537
739062.4633865369
728974.7203865371
710498.0643865372
719992.1023865369
751233.648386537
754087.442386537
754036.9903865372
760961.3763865371
725115.286386537
751818.2673865369
780560.8933865371
752063.5223865368
742475.1593865369
720334.4453865372
687421.475386537
606541.8323865371
622598.725386537
580150.9033865371
629315.6213865372
616349.5183865371
592069.242386537
615354.3733865371
614986.2103865369
621776.867386537
585755.699386537
590801.7383865371
572187.8633865371
590887.4393865372
567462.6133865371
552895.2383865371
553111.1843865371
538156.6963865369
567175.2263865372
579144.955386537
612838.1923865372
604689.7913865371
604592.820386537
629023.7573865372
621541.367386537
626598.2743865371
601303.7263865372
592399.8993865371
639774.245386537
638673.3223865371
604377.4423865372
607980.1533865371
610353.664386537
593532.4623865372
566141.8033865372
542339.6633865371
556869.3323865371
578963.9303865371
597310.233386537
549235.242386537
533535.7483865371
549155.384386537
538818.968386537
551233.3713865372
553507.5283865371
532608.3723865369
596757.090386537
564301.8123865371
571869.948386537
583587.6363865369
579391.9933865372
575081.4633865369
610642.966386537
607182.2503865369
621548.9613865371
555095.6333865371
565149.7773865372
536828.5993865369
564501.8383865369
611167.3453865371
593553.2203865371
580157.5113865369
588810.2753865371
614099.2413865371
598690.5873865372
534410.4053865372
538776.2833865372
559255.2123865372
618620.255386537
591213.333386537
665707.1123865371
652104.2953865369
683609.4643865371
681294.2063865372
684452.378386537
691380.1023865369
692063.208386537
717280.3223865371
656394.9713865371
642024.094386537
642336.3713865372
684876.9303865371
668070.3323865371
699046.8223865371
720753.878386537
688988.2143865371
731523.290386537
731644.5963865371
729383.3853865372
676548.567386537
708480.1093865371
673954.6893865372
742431.6933865369
779061.415386537
740345.942386537
718483.577386537
720298.662386537
733416.0483865371
734770.270386537
741731.5143865369
733771.3763865371
776103.5583865371
791673.3153865371
778534.979386537
724820.111386537
728634.5183865371
771926.299386537
781264.6463865371
777067.1423865369
744890.107386537
789410.662386537
852684.6193865369
796069.1753865372
818608.4473865371
810275.2143865371
814980.441386537
821635.6153865372
802530.233386537
800634.6133865371
827933.9573865369
847099.9083865372
836521.3513865372
833314.424386537
857391.8393865371
856811.4533865371
804543.478386537
824182.229386537
831918.3083865371
832342.1193865369
816365.9193865372
805413.0713865369
782506.8453865371
799396.884386537
819522.192386537
766604.2243865369
797064.5553865371
776632.6363865369
783353.3293865368
795944.1473865368
782343.806386537
815761.242386537
789379.9253865372
828970.5303865372
790481.793386537
816780.512386537
817215.3033865372
791574.398386537
824859.982386537
772537.9333865371
782102.3923865369
859094.0183865371
831576.8403865373
841154.992386537
863872.9203865371
831453.9813865371
833554.4283865372
803918.0303865372
818562.1523865369
838120.279386537
799523.006386537
806913.7203865371
800508.1383865372
785897.7923865368
854793.529386537
795144.904386537
747045.7713865371
805336.266386537
782150.6633865371
849287.8973865368
884717.3283865371
899219.7943865372
853086.878386537
828834.881386537
827007.995386537
799705.955386537
810268.7353865373
737477.8043865369
782808.949386537
795288.3993865371
816688.344386537
841203.895386537
809485.5443865372
777484.2513865371
812445.0543865369
812471.111386537
809757.2233865372
757404.056386537
800324.8193865371
799239.287386537
775100.898386537
921930.949386537
823231.242386537
800299.5413865371
791117.233386537
804581.8033865372
828360.4653865373
866134.2743865371
824135.297386537
799699.645386537
862636.4373865369
856398.4103865371
826879.742386537
831904.644386537
915606.7603865372
857341.023386537
850357.6013865372
858402.1433865371
852053.270386537
837752.8823865372
856195.6583865372
886111.4543865368
844331.5483865371
909778.0553865371
895313.823386537
904985.6133865371
942064.567386537
917916.026386537
917333.4533865371
968387.645386537
923858.8763865371
904411.344386537
911901.628386537
860729.8393865371
953108.563386537
912148.2463865372
878078.878386537
931395.0353865371
909737.1573865371
964535.6763865369
980216.9713865371
954502.895386537
887533.354386537
909164.9773865369
928957.4193865372
962360.1293865371
918816.3143865372
968888.725386537
915896.8523865369
936664.549386537
935045.4273865371
946490.1053865372
899571.495386537
900059.5383865371
956208.6433865371
866460.4163865371
870872.665386537
882426.644386537
925490.0323865371
902652.6693865372
874687.499386537
909222.162386537
863165.922386537
888678.8663865371
877378.7153865373
882919.2503865369
933139.1633865371
938637.6013865372
915855.3993865371
889022.3193865371
892172.641386537
903547.2803865372
863475.0903865373
903910.469386537
946560.9703865371
924652.6023865369
889319.1523865369
929811.2603865372
890109.0753865371
935330.745386537
917300.185386537
936499.7823865371
903531.145386537
938419.895386537
916685.1763865369
916411.182386537
946835.6733865371
955892.3013865369
931043.5683865369
950921.894386537
870970.063386537
895654.5303865372
935849.955386537
968619.5623865369
886965.5983865372
931112.1263865371
968332.002386537
908511.942386537
988894.353386537
939718.9273865371
940269.2713865371
930563.9473865371
897290.3763865371
924982.316386537
912436.137386537
860473.8293865368
872674.3223865371
862269.124386537
835279.6843865371
883574.3483865372
875375.776386537
843846.144386537
871149.932386537
899531.5153865371
868892.0103865372
808962.1103865373
827406.5113865369
784997.1333865371
816971.499386537
781710.4163865371
831931.972386537
745141.776386537
807736.972386537
793663.0993865369
783759.0863865371
728880.478386537
762133.6403865371
747772.6333865371
768608.796386537
771932.1753865372
771538.6523865369
734318.3033865372
746331.3123865369
787063.209386537
769997.8253865371
733994.296386537
743084.219386537
776228.3313865372
775480.296386537
775931.3183865369
716900.3903865371
700585.307386537
761750.1103865373
755784.3183865369
753572.036386537
708430.6733865371
740605.3403865373
679867.1233865371
662845.844386537
641695.9263865369
646378.816386537
689287.4573865369
732912.8193865371
721327.5583865371
687691.411386537
732093.252386537
720958.6583865372
677468.8653865372
699509.0983865372
714332.5963865371
707054.209386537
692525.664386537
704190.387386537
779888.4093865369
756150.547386537
741075.9643865371
834357.7373865371
808329.7303865372
788005.4023865369
796738.7463865372
791506.4083865372
777269.682386537
753672.8213865369
763458.9463865369
760060.3513865372
698912.107386537
735260.0903865373
709153.127386537
685723.0003865369
675177.3223865371
713935.719386537
711893.077386537
697213.4333865371
717158.7003865371
702402.6213865372
703283.181386537
728875.2433865372
788164.6973865371
738390.1603865371
699220.103386537
685334.378386537
679566.9733865372
692445.3973865368
690168.0003865369
719043.4343865371
688129.347386537
656551.8383865369
697980.164386537
674097.770386537
638757.5643865372
612395.6633865371
654632.2573865372
666689.736386537
702417.1973865371
665010.1323865372
686626.8713865372
642182.222386537
645394.1253865369
587892.5673865372
587387.364386537
595100.3683865372
540428.9003865371
577817.895386537
583758.209386537
619162.3193865371
595107.324386537
534441.1973865371
588697.955386537
568149.1093865371
533073.0453865369
527678.6563865371
591065.7783865371
579448.0183865371
543414.506386537
583718.0653865369
615198.128386537
557893.256386537
593179.7943865372
587509.3463865371
621978.324386537
613547.5823865371
629237.7643865369
597678.401386537
649861.6863865372
614986.2103865369
577906.3933865371
561733.0153865371
538588.549386537
511188.98838653706
503620.06638653704
530134.691386537
545510.0343865369
554350.1593865369
580961.5183865371
627282.1583865372
617625.2033865371
620105.6843865371
576395.8523865369
626043.002386537
618079.1463865371
647502.5923865371
642117.340386537
631809.502386537
612008.979386537
587272.2063865372
597096.556386537
629000.4203865369
628037.3363865371
611869.1573865371
579800.895386537
626837.6553865372
620037.665386537
631758.4873865371
588701.358386537
598184.0623865371
633343.816386537
645099.3083865371
641683.7783865371
628557.3423865371
623212.7413865371
689694.661386537
668588.9933865372
695980.6493865371
675451.1233865371
684240.3013865369
704620.4253865372
728096.083386537
728686.8363865371
675181.8093865371
652146.127386537
678640.9253865372
684309.442386537
701553.3603865373
658580.931386537
622278.853386537
640048.060386537
642393.181386537
628650.5693865371
605060.005386537
675824.0303865372
660652.766386537
649185.300386537
641797.1763865369
662577.9263865369
689063.0003865369
735356.0013865371
693173.2033865371
756438.145386537
721645.5273865369
733919.9743865369
712787.7843865369
730449.130386537
683991.5103865372
722123.0103865372
728775.7943865372
730170.5793865368
715672.192386537
732574.1933865369
714830.577386537
688745.2723865368
728618.824386537
769028.4733865372
766175.628386537
748710.8453865371
772026.2113865371
783250.4443865371
759485.5043865371
729860.745386537
751161.330386537
790740.7803865372
788232.111386537
740356.7473865369
721507.0223865368
700493.482386537
736792.350386537
760442.1693865372
713654.6573865371
760459.2743865371
741167.9963865372
715001.762386537
694357.9963865372
698325.7473865369
686719.7113865371
680518.3653865372
665454.287386537
645644.114386537
644155.2653865371
690304.0303865372
709356.2753865371
691591.955386537
664353.705386537
696204.898386537
713920.6573865371
734445.861386537
748396.0043865371
707892.2723865368
727297.7503865369
683650.870386537
717097.904386537
774668.603386537
746677.378386537
778804.0903865373
735867.9543865368
679553.3363865371
696009.2683865371
634873.7753865371
669328.8283865371
626571.259386537
681175.4333865371
633328.0413865371
688633.2033865371
627096.549386537
667188.715386537
702519.252386537
713930.698386537
712642.6783865372
654282.5443865372
721876.4883865371
707645.576386537
715011.834386537
698820.7243865369
701073.837386537
715379.668386537
708297.2313865371
740697.253386537
783904.5343865369
792570.881386537
800767.4563865372
794664.887386537
745656.5903865373
745234.8283865371
755249.7043865368
738175.2843865369
829914.520386537
796626.029386537
784741.9193865372
791834.107386537
797509.843386537
775189.786386537
757115.718386537
809155.895386537
749313.6533865371
756584.8493865369
761366.969386537
697232.580386537
735675.887386537
727302.962386537
717513.5483865371
745612.7483865371
670671.7813865369
699306.776386537
718427.6403865371
736514.2513865371
719583.7643865369
712522.6353865372
635544.2373865371
652334.438386537
692001.9083865372
663183.2133865369
645123.8653865372
636164.395386537
675972.4103865371
664088.897386537
689123.776386537
680135.665386537
632941.8093865371
668474.6423865369
706277.0953865371
684005.327386537
673494.5613865372
693002.9293865369
704909.043386537
660927.7123865372
620767.766386537
642409.415386537
611961.1383865372
608543.584386537
602310.5323865371
617741.438386537
617093.3323865371
653596.8523865369
694742.7443865369
709113.502386537
712602.6593865369
736958.2403865372
763919.0103865372
717843.3663865371
765805.3403865373
768876.870386537
766250.887386537
761944.688386537
780819.3893865369
780230.509386537
729629.8553865372
723115.9503865371
702937.503386537
777186.270386537
743906.958386537
731892.608386537
752163.901386537
750588.847386537
808420.009386537
808839.4283865372
782984.2773865369
820079.3903865371
788158.5693865371
840715.1233865371
821822.229386537
817215.3033865372
831146.9933865372
825021.1973865371
821349.1973865371
827900.1263865371
796131.7043865368
828787.415386537
823171.043386537
811930.773386537
800451.2373865371
845565.1703865371
813991.8403865373
765620.3313865372
821708.9173865368
783868.1673865368
832964.9533865371
810450.1873865369
848782.5153865371
810249.299386537
789250.8593865371
811930.773386537
845226.4443865371
850872.0223865368
867864.1603865371
864669.6873865369
859115.8853865372
891708.8753865369
864573.702386537
874022.948386537
831467.631386537
874785.7583865371
901077.3383865369
889655.2843865369
946764.7673865369
897640.560386537
888016.1333865371
914845.114386537
884547.2373865371
850550.435386537
902652.6693865372
894783.475386537
872854.9003865371
915043.682386537
900099.5653865371
911417.003386537
912501.9673865371
875216.8463865371
855978.5323865371
878071.2613865369
893866.752386537
894973.378386537
903087.662386537
870850.191386537
896654.3833865371
924525.8513865372
919885.6253865369
892290.6253865369
936976.8993865371
962268.5513865369
929324.377386537
885824.523386537
957122.6963865369
888795.922386537
917449.9083865372
925464.6333865371
879589.5703865372
896988.1663865371
886584.911386537
909892.5883865369
900067.543386537
897903.378386537
948247.1583865372
913465.813386537
939439.6353865372
897680.3713865372
933208.0313865369
899755.448386537
897576.870386537
916286.6943865371
899699.455386537
912016.7003865371
878398.891386537
867648.4743865369
878925.137386537
931180.6943865371
909107.799386537
921578.233386537
897377.8963865371
841092.1253865369
855667.5103865372
992935.1093865371
1001047.648386537
891292.685386537
902129.624386537
1020629.029386537
886313.1933865369
960075.9193865372
949457.827386537
918624.4373865369
927398.9673865371
893353.8973865368
880048.3883865372
904290.1133865371
883774.9273865371
895821.016386537
945560.9903865372
975930.736386537
897545.0283865371
920153.344386537
929965.1193865369
895345.506386537
993970.039386537
920722.7673865369
893030.708386537
901567.026386537
924145.810386537
949850.181386537
923470.9563865372
887938.2303865372
896035.161386537
877835.2153865373
914332.5503865372
923352.958386537
909295.6973865371
897489.310386537
841910.131386537
818899.563386537
825653.2353865373
844965.529386537
876763.1973865371
843305.124386537
851995.921386537
840770.9543865368
858023.9073865371
824108.482386537
896051.0283865371
925202.2573865372
836383.205386537
858474.9193865372
844803.421386537
843670.411386537
870760.3093865371
853611.824386537
914704.5153865371
867856.7213865371
847660.0303865372
881727.171386537
932158.894386537
860327.6063865371
871344.8753865369
845777.012386537
889983.8453865371
916618.7383865371
911688.0013865371
890861.202386537
854887.3423865371
851766.604386537
832827.986386537
878315.0553865371
859225.2373865371
893369.668386537
942082.1163865371
911244.634386537
917724.5273865369
894688.5543865369
918207.591386537
889976.019386537
877044.252386537
878536.111386537
900155.6093865371
878818.3113865372
878155.0503865372
866297.3143865372
881542.880386537
899115.9363865372
923833.567386537
912419.681386537
873630.7373865371
864308.0083865371
920739.526386537
871292.381386537
871277.384386537
885499.0443865372
878787.7943865372
876710.0453865371
861880.1153865372
854952.3013865369
879956.5863865371
898206.209386537
907526.019386537
912181.1393865369
847766.4673865371
896654.3833865371
917266.9203865371
899123.924386537
854930.6473865368
895052.5283865371
892156.912386537
909786.2353865373
869317.2723865368
927909.3553865372
894830.9433865369
936907.4703865371
902531.912386537
929717.2603865372
923673.3083865371
909720.799386537
898644.881386537
893598.415386537
882749.854386537
861073.8653865372
917533.108386537
921443.9373865369
898269.989386537
930795.131386537
919008.2713865371
905730.8283865371
857587.8973865368
879184.6803865371
910031.7033865371
894024.6733865371
889913.418386537
896805.3493865369
920061.2983865371
922258.7143865371
881780.9373865369
884964.850386537
887214.3883865372
898198.2373865371
893361.7823865371
874453.2803865372
867730.273386537
852146.478386537
886460.6763865369
809433.817386537
828902.7003865371
832492.608386537
827271.378386537
760293.955386537
804256.161386537
772396.7003865371
813312.3523865369
753387.3363865371
815695.5703865372
782343.806386537
824799.543386537
810378.8923865369
802733.645386537
804109.3903865371
814639.7233865372
856673.7273865369
821036.364386537
764126.2213865371
729860.745386537
773522.120386537
732796.381386537
730380.786386537
791772.256386537
822362.5553865371
785258.5963865371
802930.7983865371
768731.154386537
766633.2003865371
763039.6253865369
726615.6103865373
800425.9503865371
759451.3833865371
792546.094386537
775017.9543865368
779744.4573865369
766754.9263865369
778618.682386537
782537.0443865372
730254.6473865368
760607.5533865372
748258.0003865369
730286.1783865372
757296.6103865373
728932.8323865369
776311.536386537
729766.2723865368
728864.7743865371
692497.3323865369
696457.9503865371
687402.8663865371
654501.597386537
650856.0153865371
613529.0873865372
597983.8023865371
594415.9843865371
603077.6973865371
594141.982386537
629775.374386537
597952.1943865371
567807.233386537
589164.5343865369
636144.499386537
621613.5173865369
596921.5253865371
573895.9173865371
556848.040386537
600927.492386537
583684.6163865371
599907.6663865371
597145.583386537
598310.6123865371
657231.049386537
639347.887386537
602899.111386537
630915.986386537
604891.016386537
601182.995386537
624513.4423865372
665510.938386537
666715.979386537
685736.887386537
659251.556386537
702485.2313865371
691460.120386537
717904.289386537
710871.188386537
691201.306386537
705501.699386537
672843.4263865369
642925.256386537
621689.483386537
616566.1213865372
571674.239386537
581920.6563865369
558920.989386537
600169.3713865372
526578.7513865371
561126.9333865371
561071.3383865369
584226.969386537
598873.7123865372
633758.185386537
586690.3373865372
620669.3093865371
586183.8423865371
600700.5623865371
627847.401386537
624950.786386537
645890.195386537
634893.591386537
612963.6923865372
659195.9743865369
669403.7843865369
605625.1933865369
623545.046386537
629385.709386537
634402.529386537
604869.4503865371
647758.358386537
648473.1053865369
626100.796386537
641890.3553865369
663088.023386537
596953.023386537
609122.651386537
570726.4843865371
564598.7773865372
581787.7133865369
621913.691386537
597741.5623865371
626081.5303865372
577447.810386537
584666.2833865372
571411.367386537
623285.2833865372
618281.9503865371
629381.8153865369
656009.486386537
637884.1403865371
636196.2313865371
697385.799386537
691587.2463865372
678061.172386537
679017.3923865369
677590.858386537
627274.4233865371
638260.458386537
630583.529386537
672518.334386537
676098.360386537
670070.3153865369
735611.8883865372
737509.966386537
731391.4813865371
720579.9073865371
702465.7913865371
727047.6563865369
721025.2373865371
740043.543386537
685912.8453865371
691836.9253865372
743617.9733865372
707635.7113865371
681445.0183865371
669730.2613865369
708984.752386537
675060.688386537
646999.9053865372
658107.624386537
691055.5153865371
668272.425386537
728174.4463865369
688367.1863865372
670587.6873865371
656233.9443865371
688964.847386537
695384.948386537
726901.8483865372
667815.6943865371
637964.1703865369
654606.9643865371
655159.6463865371
668536.2113865371
663542.5883865369
647762.485386537
665981.952386537
659003.6493865371
672451.573386537
670446.104386537
693173.2033865371
679744.3023865371
706006.9843865371
723316.9303865371
695870.962386537
698700.519386537
636522.733386537
654674.4173865371
712897.9053865372
749380.077386537
702305.4573865369
717270.185386537
745952.6583865372
736936.8313865372
729493.489386537
728843.8353865371
768113.9363865372
757500.218386537
777555.8013865369
748528.536386537
755756.162386537
765262.1323865372
787668.644386537
781909.370386537
775456.573386537
766094.597386537
765314.108386537
784705.4733865372
747111.7913865371
681413.0223865368
694861.5813865372
693940.483386537
693528.2133865369
731259.7213865371
716359.056386537
769799.0823865369
758242.057386537
780356.6223865369
736268.4163865371
702660.2343865371
737595.745386537
752895.2463865372
720646.415386537
758400.8083865371
719946.1403865371
752722.0503865372
751378.3253865371
710806.4853865373
694239.333386537
703765.755386537
635544.2373865371
685047.824386537
652560.5553865371
603066.979386537
589932.4333865371
568199.7923865371
545501.2813865369
522634.14738653705
549943.1533865371
585903.9603865369
586075.904386537
549821.5813865372
599730.968386537
568079.4343865371
546070.8213865369
522385.41438653704
501454.63738653704
542662.820386537
555779.503386537
606440.648386537
587272.2063865372
631041.2383865371
605006.0623865371
609308.6253865369
668822.215386537
640112.5213865371
591439.9573865371
588052.1093865371
572499.701386537
538873.0453865369
555840.104386537
573130.8563865371
547474.958386537
567870.512386537
563023.7853865371
588640.111386537
612196.735386537
638553.0153865371
663607.577386537
643490.7973865372
596061.8793865371
633762.134386537
579029.7443865369
606256.4363865372
583875.3283865371
603657.0513865369
607755.076386537
606903.483386537
656823.3523865369
665545.8053865371
677130.2273865369
670720.4763865372
636849.574386537
663806.958386537
701451.5883865369
737274.1753865372
702888.843386537
737392.0523865371
730959.486386537
744321.7463865372
763464.6943865371
770957.9163865371
736065.4603865371
795344.563386537
770161.5723865371
792446.9573865369
775035.7273865369
794011.2583865371
743732.449386537
753314.600386537
751562.0353865371
815964.891386537
800337.459386537
813900.3043865369
826893.2403865372
803185.334386537
769594.603386537
832362.637386537
815459.2413865371
812673.1103865373
806682.4853865373
768818.577386537
800590.3423865371
798741.692386537
832875.9193865372
769898.441386537
775634.5343865369
817426.2783865371
794204.1223865369
788434.422386537
758270.401386537
784201.6603865371
758741.2143865371
766517.307386537
809278.674386537
768719.499386537
782005.8693865369
779672.5013865371
826717.7953865371
807601.7923865368
809537.2783865371
815794.0813865372
770963.7783865371
836818.5223865368
864706.6103865373
835734.5313865369
826515.451386537
848419.867386537
813279.7133865369
886647.0423865368
912814.786386537
900211.6603865371
892991.3113865372
860934.7573865372
838293.692386537
864773.080386537
875201.7133865369
846646.6833865371
881113.1703865371
878475.1193865369
918657.8013865369
889022.3193865371
883875.2503865369
856949.2233865372
840380.296386537
833177.341386537
865912.046386537
834797.8143865372
826663.827386537
851336.968386537
832451.5613865372
880071.3423865371
876634.124386537
898876.354386537
865808.3793865371
836072.543386537
837538.1393865369
849373.374386537
828604.3823865372
836176.0713865369
832930.7073865369
787405.5623865369
769939.3603865373
792750.641386537
754558.6503865371
755350.941386537
784323.002386537
775243.1293865371
738395.5343865369
786324.5043865371
765331.4343865371
753281.0343865369
739067.8463865371
817868.3633865371
807640.4103865371
766233.5183865371
817558.1943865371
740718.8833865371
727965.516386537
721835.4173865368
744441.9033865371
756974.4563865372
689451.216386537
733378.9443865371
712877.880386537
631378.1013865372
637580.2103865369
632249.358386537
615547.9303865371
650468.736386537
666982.9053865372
650597.7773865372
683853.3713865372
684161.958386537
642421.590386537
632084.3393865371
638841.8283865371
690233.6633865371
663235.1463865371
642470.2973865372
688045.4443865371
692610.672386537
608049.162386537
621773.0673865372
603009.8223865371
614956.479386537
606346.722386537
631974.3753865369
562290.7883865371
535085.840386537
568919.850386537
572046.523386537
603689.270386537
613181.5963865371
619607.2263865372
610265.8293865368
637484.2923865371
668773.7973865372
646448.6803865371
672776.600386537
637700.147386537
639895.0173865369
651590.2043865368
612683.233386537
630001.603386537
587116.475386537
584501.881386537
576905.0133865372
576764.577386537
595159.5013865371
605581.9563865372
641732.3723865369
640721.5213865371
671207.824386537
615845.949386537
669024.7683865371
647461.3593865371
583811.7443865369
595918.8483865372
590565.333386537
589693.3153865369
606990.343386537
640455.1923865372
593840.5273865372
573266.286386537
524940.252386537
515654.688386537
571603.688386537
531581.766386537
521910.01038653695
557856.6223865369
570787.2243865369
574219.347386537
648688.2543865371
616368.185386537
592182.8633865371
606950.529386537
585587.3123865371
610719.9163865371
563537.4103865371
523693.2673865369
571982.3013865369
595399.6333865371
608743.7653865371
571437.002386537
583353.6783865372
590082.8373865372
598120.807386537
635945.610386537
596121.205386537
578898.130386537
548942.5453865369
551913.634386537
579158.1253865369
566869.2133865369
576689.4883865371
538526.0013865371
561866.1593865369
580365.7413865371
524859.272386537
523226.18438653706
546079.593386537
521816.634386537
517360.86338653706
487044.634386537
505364.06638653704
502579.4933865372
533307.083386537
587753.4643865371
541542.0953865371
495908.2543865371
448961.4913865371
461588.8293865371
393829.83438653697
381020.5793865371
412094.533386537
411871.30938653706
442978.16738653707
493494.455386537
510580.74038653716
505221.5993865371
534399.209386537
507203.418386537
506100.19338653714
485094.22538653703
520311.29438653693
476860.354386537
505679.2843865369
463587.506386537
410686.550386537
416861.53938653704
406396.6023865371
401507.9103865371
372545.2303865369
361261.48338653694
355751.67938653694
345867.3353865369
331748.58638653706
334593.1873865371
371617.23338653694
362131.31838653714
404563.41238653695
435454.7433865372
414616.5183865371
405409.87538653694
374201.6763865369
381277.61038653704
420478.026386537
454240.52938653703
435227.32438653696
385096.38238653715
428711.9223865372
395832.21138653706
375268.68238653697
359138.50538653706
426795.6393865369
448052.21138653706
452946.58638653706
[truncated: 5,653,324 more chars]
