# Supplementary material for: Comprehensive view of microscopic interactions between DNA-coated colloids
Source: Nat Commun. 2022 Apr 28;13:2304. doi: 10.1038/s41467-022-29853-w (PMC9051097; doi:10.1038/s41467-022-29853-w)
Supplement: Supplementary file 2 — Source data files [file 41467_2022_29853_MOESM2_ESM.zip › Fig1_Fig2_61.3C_A6B6.txt]

0.000	0.000	0.000	0.000	0.000	0.000	0.000	0.000	0.000
873652.391	0.000	0.000	0.000	0.000	0.000	0.000	0.000	0.000
912134.120	871793.978	877793.578	851875.831	898553.329	0.000	0.000	0.000	0.000
844815.788	838975.443	835268.372	850991.405	895150.967	848903.641	0.000	0.000	0.000
885284.796	865283.943	853089.463	887350.814	927205.126	880490.962	0.000	0.000	0.000
865321.380	872128.517	899223.970	848111.679	850709.066	878047.924	0.000	0.000	0.000
822097.994	846611.016	860518.548	817648.117	839313.442	854810.446	0.000	0.000	0.000
806991.777	790882.704	759445.605	754346.924	745456.443	771992.126	784362.940	0.000	0.000
751489.829	806516.655	782932.081	746892.925	719657.443	0.000	0.000	0.000	0.000
751484.181	746246.381	741713.209	724910.836	736811.082	687918.771	0.000	0.000	0.000
774515.347	706199.727	689574.326	732450.486	0.000	0.000	0.000	0.000	0.000
684420.535	686643.412	693418.763	707458.737	727463.190	742633.080	0.000	0.000	0.000
729980.291	753653.335	732949.756	734235.954	744845.668	0.000	0.000	0.000	0.000
757816.881	744180.508	806575.201	777357.141	788388.613	0.000	0.000	0.000	0.000
728056.381	845844.787	795753.857	795544.948	806302.057	822523.997	0.000	0.000	0.000
831981.364	808237.557	789446.677	843888.978	840717.637	0.000	0.000	0.000	0.000
880607.267	851071.073	899838.929	953952.703	863990.600	916128.441	871611.610	0.000	0.000
880359.187	924368.194	902437.484	900649.368	827513.157	886965.160	0.000	0.000	0.000
939143.501	908925.650	867648.845	921913.893	918180.900	912958.533	0.000	0.000	0.000
880018.304	916380.298	961067.169	903375.009	901250.034	895062.833	0.000	0.000	0.000
919853.191	903464.787	839962.034	859409.242	908810.004	859401.856	925257.684	0.000	0.000
938359.185	860555.575	882932.041	849899.287	879762.816	850369.060	0.000	0.000	0.000
827910.519	770831.727	792964.816	769503.055	765427.185	0.000	0.000	0.000	0.000
754164.876	788674.632	773413.150	746753.489	730065.560	761910.567	0.000	0.000	0.000
745840.077	733395.916	753034.730	781921.964	752870.318	0.000	0.000	0.000	0.000
751947.544	733621.891	730652.326	760178.794	742710.298	0.000	0.000	0.000	0.000
775644.755	784818.471	787482.183	761556.622	774983.532	804026.565	0.000	0.000	0.000
826541.914	785274.532	804615.273	787042.138	726733.623	0.000	0.000	0.000	0.000
781231.690	760259.705	808956.769	792141.952	790939.003	0.000	0.000	0.000	0.000
759462.908	773431.095	780420.803	765450.621	800781.563	754363.996	0.000	0.000	0.000
777647.306	768220.264	795880.522	844872.889	841602.074	0.000	0.000	0.000	0.000
803148.341	858472.263	800236.870	812499.492	856450.356	820667.695	0.000	0.000	0.000
854525.567	872615.578	888565.056	865426.222	805191.877	871854.784	0.000	0.000	0.000
898585.626	920437.392	847529.452	800525.144	868462.647	891647.050	0.000	0.000	0.000
878379.565	896081.436	775825.284	856773.221	862269.666	829662.079	0.000	0.000	0.000
896667.982	898730.992	899474.707	855080.891	901412.513	853591.915	0.000	0.000	0.000
870072.129	827896.811	792280.023	852543.991	889632.226	771247.879	0.000	0.000	0.000
845487.212	813629.929	807460.939	820068.722	796216.380	835414.909	0.000	0.000	0.000
821868.271	781512.539	852551.260	831262.105	781860.829	808165.706	0.000	0.000	0.000
844872.889	823336.654	849718.743	823506.160	850962.439	0.000	0.000	0.000	0.000
870246.280	848025.373	832570.144	840159.630	866821.539	885763.129	0.000	0.000	0.000
876716.172	900162.929	915432.359	929290.301	870428.077	870693.333	855776.061	0.000	0.000
844958.555	800435.437	801622.484	878040.214	851556.646	0.000	0.000	0.000	0.000
860385.281	918687.013	881966.432	891027.355	864341.588	827711.791	870435.653	0.000	0.000
840590.431	910697.048	863528.030	901680.733	938279.945	877393.090	868885.220	0.000	0.000
858899.921	877570.184	837408.722	846890.641	858221.765	920039.378	0.000	0.000	0.000
879082.238	902347.909	830095.959	875603.072	862753.218	878557.058	0.000	0.000	0.000
840632.828	905887.362	857360.872	834111.838	800236.870	858789.279	0.000	0.000	0.000
854284.665	853591.915	870685.752	881437.801	880103.500	850470.310	0.000	0.000	0.000
843269.863	847967.845	854547.474	859254.167	876693.114	895543.774	0.000	0.000	0.000
878966.336	961261.175	917195.583	871695.186	903293.408	860133.665	0.000	0.000	0.000
934169.103	912908.527	903742.397	902299.058	906585.437	953243.411	0.000	0.000	0.000
889292.035	880956.366	854854.290	947912.223	921098.687	894238.422	860185.456	0.000	0.000
912591.944	877308.418	891909.489	886839.305	863677.192	886925.826	0.000	0.000	0.000
853293.285	897682.185	878055.634	918813.628	887256.337	868764.443	0.000	0.000	0.000
915952.224	898666.379	915214.526	914252.279	869935.886	897239.195	0.000	0.000	0.000
881383.419	899054.195	898811.771	859778.693	942942.547	889497.701	920827.271	0.000	0.000
879468.801	855439.311	933279.825	875848.478	873278.550	879337.331	0.000	0.000	0.000
849632.109	884149.846	868424.938	898504.888	902885.622	886163.444	0.000	0.000	0.000
880026.049	861511.953	897915.937	916489.479	919650.165	899288.663	0.000	0.000	0.000
892889.032	887484.691	880374.687	867242.516	870989.095	870458.383	863871.180	849148.728	0.000
851324.661	901713.255	900341.229	868447.563	909289.299	881772.009	0.000	0.000	0.000
926861.369	917894.350	921259.915	893830.780	886344.097	897553.270	868349.528	0.000	0.000
915952.224	933680.663	905083.856	894262.412	909976.068	892801.343	0.000	0.000	0.000
839158.492	943618.778	953879.907	926543.622	872022.045	933715.534	0.000	0.000	0.000
911286.281	905788.897	911435.785	935007.620	879267.746	867438.108	0.000	0.000	0.000
896242.057	900681.816	933933.541	921429.690	877208.372	862663.906	919286.634	0.000	0.000
890535.390	903105.781	949766.832	882659.276	956837.079	933036.006	0.000	0.000	0.000
905149.395	843867.614	900098.111	921319.329	883204.974	918062.887	0.000	0.000	0.000
879422.395	908009.552	935217.485	931957.764	922994.564	959757.373	938235.929	0.000	0.000
880297.188	863624.979	852115.376	875097.355	886454.095	878533.903	0.000	0.000	0.000
902380.480	879793.776	885590.556	865171.650	937101.732	874592.221	0.000	0.000	0.000
923557.173	865493.634	870784.315	901558.795	898206.282	907622.211	0.000	0.000	0.000
881266.909	893495.354	911410.864	897722.478	867535.938	940326.858	830971.988	0.000	0.000
848039.756	882955.428	866941.776	880088.009	877069.885	848687.505	0.000	0.000	0.000
839588.266	837457.813	862649.023	851679.939	808701.630	0.000	0.000	0.000	0.000
822936.897	886037.816	857169.797	846704.204	905657.643	907803.479	941008.196	0.000	0.000
852638.490	889031.134	882052.006	908026.042	864588.197	929514.886	0.000	0.000	0.000
918248.349	868628.609	920420.448	877747.349	861445.160	920115.567	0.000	0.000	0.000
858604.939	807122.045	854357.651	841892.575	903489.276	881010.695	0.000	0.000	0.000
823228.207	804356.394	821409.210	842935.777	796108.621	812031.052	0.000	0.000	0.000
812869.348	863103.201	793455.578	809251.362	860918.600	903619.901	0.000	0.000	0.000
881453.340	907128.214	889189.237	904846.357	846654.023	835945.664	0.000	0.000	0.000
854437.951	850665.646	875587.738	824415.901	821314.761	840286.706	0.000	0.000	0.000
825784.289	904453.529	868802.182	804919.669	856663.126	853111.297	0.000	0.000	0.000
872676.499	841354.244	827547.398	844102.677	868161.061	0.000	0.000	0.000	0.000
857081.637	857831.573	884689.562	882005.327	874194.648	928798.321	866648.756	0.000	0.000
890099.424	867859.684	865388.776	846159.704	886917.960	873713.457	0.000	0.000	0.000
921947.892	970459.221	864117.520	880483.209	891098.814	903913.947	0.000	0.000	0.000
939205.245	879051.328	858568.080	897496.881	869149.537	912525.323	0.000	0.000	0.000
871634.402	865283.943	840025.537	855959.188	897609.665	883150.374	0.000	0.000	0.000
826063.970	855424.676	781146.254	810615.825	853373.385	818705.790	0.000	0.000	0.000
851469.637	843732.334	863304.384	877801.283	881810.887	790701.352	0.000	0.000	0.000
834884.828	826070.794	862098.693	803948.997	824361.532	826098.091	0.000	0.000	0.000
810839.300	829613.898	844202.440	809402.014	838539.265	820176.338	0.000	0.000	0.000
824327.555	819490.768	876931.441	870208.415	873827.978	0.000	0.000	0.000	0.000
921608.022	940521.425	846166.864	844601.728	894462.383	878194.432	862314.279	0.000	0.000
864289.295	874706.973	861979.795	916027.737	882067.566	886807.846	0.000	0.000	0.000
899960.402	846517.849	871740.779	880599.512	924368.194	927876.184	0.000	0.000	0.000
880080.263	941859.041	911593.648	903758.733	892952.816	905551.028	0.000	0.000	0.000
886910.094	929990.328	907613.974	871467.289	971760.636	905829.921	899838.929	0.000	0.000
918290.510	898884.484	891122.636	888060.033	919827.808	888849.384	0.000	0.000	0.000
868379.690	931263.445	885810.206	837275.506	928634.443	898706.761	0.000	0.000	0.000
884087.312	889671.800	839503.685	888249.349	842836.313	866521.091	0.000	0.000	0.000
896338.457	890337.171	942471.537	948298.752	892602.114	916918.055	898117.546	0.000	0.000
855322.243	890765.435	890305.464	935970.274	889450.231	876224.524	0.000	0.000	0.000
845065.662	883064.587	862626.698	877539.380	881127.138	844017.184	0.000	0.000	0.000
930033.574	856421.017	873179.421	890329.244	890218.282	874852.369	0.000	0.000	0.000
886697.760	895543.774	858892.544	849220.840	848406.692	860918.600	0.000	0.000	0.000
902657.423	927359.899	906174.674	913492.281	890765.435	906092.566	880033.793	0.000	0.000
883727.918	859712.168	897021.887	893902.690	868424.938	878425.861	0.000	0.000	0.000
895399.438	919202.133	909760.824	912958.533	866829.053	893016.610	0.000	0.000	0.000
866633.735	851092.803	883142.575	877254.544	875948.214	868221.362	0.000	0.000	0.000
891368.875	889299.943	881663.169	851708.954	910572.659	941584.121	888115.242	0.000	0.000
948127.921	857809.498	895319.271	880335.936	841970.548	843483.248	0.000	0.000	0.000
819383.332	850217.231	884979.247	925848.772	828123.059	860237.253	0.000	0.000	0.000
867754.252	852653.030	842886.042	908463.244	874523.385	855256.406	0.000	0.000	0.000
825682.013	847752.185	816013.448	875518.745	852137.160	848478.678	0.000	0.000	0.000
897803.076	885504.295	914586.744	873156.548	827917.374	865920.820	0.000	0.000	0.000
873774.531	866723.870	863968.206	869829.948	854540.172	913959.822	0.000	0.000	0.000
870807.064	871771.178	929057.193	930613.460	889695.546	886391.235	899782.253	0.000	0.000
892188.002	905190.362	928022.570	889616.397	916103.263	898319.245	0.000	0.000	0.000
880824.452	883158.174	922670.948	900381.762	911087.018	867272.601	0.000	0.000	0.000
903905.777	885284.796	891981.090	876808.417	848550.675	866956.808	0.000	0.000	0.000
881725.360	917380.695	852762.096	847428.901	891837.900	815142.079	0.000	0.000	0.000
927463.110	907704.597	900057.604	880088.009	876839.170	887209.106	812301.494	0.000	0.000
876939.132	899968.501	904879.108	847888.757	896025.232	0.000	0.000	0.000	0.000
858170.209	889054.846	920657.718	868251.515	889212.958	852289.676	866919.229	908380.721	0.000
905141.202	866844.081	952771.135	867671.430	868983.376	912217.327	0.000	0.000	0.000
867716.604	839602.364	810819.576	851600.157	848896.435	865276.456	0.000	0.000	0.000
903497.439	847321.194	869134.429	894230.425	841538.332	868628.609	0.000	0.000	0.000
896885.118	860681.488	846646.855	899766.061	835617.354	889703.462	884540.879	0.000	0.000
860274.255	925137.846	870632.689	850108.814	862269.666	0.000	0.000	0.000	0.000
872729.812	855834.653	877062.192	899199.712	829421.230	900333.123	909123.968	0.000	0.000
921361.773	885833.747	906568.999	916069.695	876431.871	851230.454	0.000	0.000	0.000
864662.954	891925.399	881608.760	902266.493	905674.048	886045.667	872729.812	883712.299	0.000
861504.532	885833.747	862515.094	882846.296	853082.186	899304.837	0.000	0.000	0.000
937848.763	916741.534	937128.077	864110.053	887642.245	881958.654	872288.274	0.000	0.000
909090.909	891488.072	920047.842	827656.986	930492.230	898666.379	0.000	0.000	0.000
893136.248	875066.724	894478.385	880754.631	889141.800	868990.928	0.000	0.000	0.000
906273.223	889276.218	916968.502	868960.723	870799.481	911078.717	909198.360	0.000	0.000
891941.310	850144.950	866716.358	882706.024	864737.725	0.000	0.000	0.000	0.000
855029.712	877254.544	926123.156	867942.542	848925.261	856135.064	862842.548	0.000	0.000
860762.980	823390.888	882269.904	884955.752	912758.539	870352.319	913934.763	0.000	0.000
895447.545	859283.701	884251.481	878456.727	912308.871	898101.414	0.000	0.000	0.000
832216.776	896676.022	886516.964	882830.708	900106.213	902999.765	0.000	0.000	0.000
876193.814	916405.491	869686.217	882207.636	917498.532	899701.299	0.000	0.000	0.000
854240.879	937005.144	973112.891	916069.695	903717.895	882433.398	941841.300	0.000	0.000
965884.944	830799.395	877562.482	867829.558	860592.604	884501.760	912883.525	0.000	0.000
929765.513	895543.774	877993.959	874286.364	862768.105	890852.724	0.000	0.000	0.000
848694.708	872524.213	888841.484	908405.476	857934.608	859645.654	0.000	0.000	0.000
866821.539	851745.226	867814.496	870670.590	860052.291	866904.198	0.000	0.000	0.000
886053.518	906741.624	871133.257	916640.695	889054.846	985299.334	860215.054	0.000	0.000
895215.075	906002.265	940211.924	878657.411	884799.151	875082.039	875059.066	0.000	0.000
901111.972	899928.006	879213.631	957762.666	953125.298	897738.596	0.000	0.000	0.000
850564.349	859830.441	878943.159	857375.573	862455.584	860933.424	0.000	0.000	0.000
798658.254	893758.882	833333.333	858111.297	903375.009	865755.891	0.000	0.000	0.000
874722.276	901680.733	914921.454	871429.318	902869.319	888675.607	0.000	0.000	0.000
914762.436	885465.091	914093.493	943565.356	930016.275	917473.279	918265.213	0.000	0.000
843461.905	820654.226	858848.284	858015.582	925771.631	0.000	0.000	0.000	0.000
824551.856	875679.746	869534.973	845844.787	845665.962	869451.811	0.000	0.000	0.000
854277.367	880948.605	855593.012	882581.374	879747.337	877724.237	875641.407	0.000	0.000
867716.604	899312.925	874393.390	860963.073	796013.564	902632.980	0.000	0.000	0.000
923267.258	922543.267	900373.655	931341.504	873728.725	833319.445	891909.489	837633.184	0.000
891702.706	929186.683	901997.925	958956.655	875825.466	0.000	0.000	0.000	0.000
891718.609	970082.651	891655.001	910365.421	919827.808	899418.077	889679.715	888391.390	0.000
906355.364	889537.263	913692.597	902250.212	877608.692	916548.279	0.000	0.000	0.000
902795.959	830971.988	879739.597	867475.732	863088.303	882028.666	907795.238	0.000	0.000
857559.386	898303.105	885425.890	823133.339	866220.852	880770.145	0.000	0.000	0.000
878356.419	872082.883	879461.066	874156.439	856245.023	907556.314	880452.200	0.000	0.000
867189.871	896378.630	896869.030	912192.363	893591.164	911718.316	0.000	0.000	0.000
883446.856	893463.422	880196.460	840420.883	848126.065	900308.806	809035.306	0.000	0.000
872235.015	877362.298	899928.006	907325.748	899232.056	873057.447	0.000	0.000	0.000
882254.336	898892.564	859446.173	876032.623	876132.401	914377.675	929990.328	0.000	0.000
919202.133	854503.662	909289.299	908611.823	898827.928	862954.238	0.000	0.000	0.000
894966.707	857324.120	889062.750	899936.105	909264.496	863229.861	923497.470	901176.937	0.000
928315.479	873377.701	942400.483	900681.816	874255.790	856545.722	930500.889	0.000	0.000
915608.376	871376.164	840724.705	945367.228	865478.653	907745.795	901014.542	897464.662	0.000
916531.478	904183.658	897561.326	898085.282	883891.953	925951.647	0.000	0.000	0.000
900787.288	942089.743	907589.261	881228.079	880754.631	868100.769	0.000	0.000	0.000
914887.972	857986.135	912683.563	875771.774	892291.494	881453.340	0.000	0.000	0.000
907202.279	890353.025	933541.202	876623.946	870056.989	831089.392	0.000	0.000	0.000
854306.559	898609.851	828946.823	832812.825	874531.033	875288.845	895768.390	878163.584	0.000
869913.183	866611.204	878997.240	855673.543	812103.592	848939.674	0.000	0.000	0.000
892371.119	964720.183	894406.382	943058.149	954471.700	944153.331	909537.409	0.000	0.000
870647.849	927531.930	915834.783	895030.789	853307.848	941992.125	0.000	0.000	0.000
925103.612	856457.691	919734.748	879623.521	907441.016	959831.070	0.000	0.000	0.000
900325.017	860488.930	877855.224	889505.613	865913.322	887610.729	0.000	0.000	0.000
889039.038	934824.066	909173.561	872661.268	931879.601	882394.466	932157.572	0.000	0.000
880204.207	861326.443	882565.795	897762.775	914611.839	885222.102	0.000	0.000	0.000
861816.364	919785.506	882721.607	865763.387	892355.193	938332.770	0.000	0.000	0.000
883884.140	878549.339	891305.317	875242.880	889197.144	901510.029	907993.063	0.000	0.000
899587.989	846689.866	854598.595	925780.201	870503.848	916758.343	0.000	0.000	0.000
889458.142	886509.104	951655.881	925172.082	895455.563	892450.759	0.000	0.000	0.000
895936.926	921905.394	846439.031	853293.285	869104.214	863908.495	0.000	0.000	0.000
922202.958	885637.615	876439.552	899685.110	904764.490	869262.865	0.000	0.000	0.000
930786.701	919844.730	888738.791	881546.585	868191.210	924872.599	863923.422	0.000	0.000
879979.584	917077.823	902388.623	891694.755	895335.303	913083.575	0.000	0.000	0.000
885904.375	905731.469	900406.083	858472.263	833256.951	897851.442	0.000	0.000	0.000
891734.513	909918.107	918636.376	932053.313	874102.952	911435.785	905994.057	0.000	0.000
927463.110	894878.610	892657.889	914988.425	840696.433	0.000	0.000	0.000	0.000
879778.296	904608.983	887059.575	930769.374	923378.086	849278.538	898246.623	0.000	0.000
910763.402	910000.910	877316.115	887634.366	899766.061	898496.815	0.000	0.000	0.000
870306.870	867107.157	879995.072	854321.156	885990.715	886045.667	0.000	0.000	0.000
911759.879	879275.477	915423.979	908653.104	886171.297	877770.463	0.000	0.000	0.000
897746.656	851839.548	846747.221	894862.594	908554.036	879468.801	877832.106	0.000	0.000
956928.642	915214.526	927110.567	937391.614	984474.832	898375.737	978291.707	0.000	0.000
917237.647	872387.200	920895.110	901323.142	937954.322	860022.705	0.000	0.000	0.000
928988.146	882558.006	901932.842	877439.281	892912.950	923514.527	910597.534	0.000	0.000
866100.814	889054.846	852565.797	829338.685	887886.564	779611.598	0.000	0.000	0.000
786237.695	844987.114	804311.108	802149.761	828164.208	0.000	0.000	0.000	0.000
799021.997	835826.884	791527.490	820337.815	846675.529	857912.527	0.000	0.000	0.000
842957.093	880793.419	869300.648	856751.199	822287.274	876908.372	0.000	0.000	0.000
822544.294	821746.705	810905.051	856956.775	792393.027	878132.739	0.000	0.000	0.000
904339.019	879298.671	886092.774	908661.360	905116.624	873598.966	0.000	0.000	0.000
847709.066	900009.000	889355.306	933462.774	888659.812	920623.815	0.000	0.000	0.000
886784.254	874684.020	886132.034	889845.968	857890.447	860333.465	885433.730	0.000	0.000
870905.655	828219.081	881204.783	898609.851	886108.477	876616.261	0.000	0.000	0.000
881927.541	894622.425	872257.839	887453.187	906864.968	902233.931	892920.923	0.000	0.000
889782.626	911452.399	862634.140	914177.058	886171.297	902404.909	0.000	0.000	0.000
872432.866	858966.320	871892.792	838377.572	865755.891	899304.837	0.000	0.000	0.000
946297.611	860555.575	891337.095	888304.582	895904.819	881616.532	927351.299	0.000	0.000
874485.147	860970.486	849985.975	890646.431	906166.463	907589.261	0.000	0.000	0.000
880165.471	863364.012	855812.680	848068.524	895511.695	873919.617	0.000	0.000	0.000
935733.802	910813.174	899240.142	868236.438	906478.603	881515.501	0.000	0.000	0.000
883243.978	900219.654	901103.852	902787.809	929800.093	911394.251	0.000	0.000	0.000
901762.043	845923.495	906675.854	878696.015	885323.984	843924.587	0.000	0.000	0.000
848615.484	903342.367	868040.485	882573.585	853344.256	807278.422	0.000	0.000	0.000
801025.312	839419.122	787407.775	817567.899	804518.174	776958.518	0.000	0.000	0.000
771485.882	749799.429	779192.445	812096.997	804395.215	824103.376	0.000	0.000	0.000
765843.385	795355.126	784362.940	739590.267	764824.205	0.000	0.000	0.000	0.000
752927.004	802838.838	792148.227	766988.802	824694.657	801038.145	0.000	0.000	0.000
807376.189	779897.366	772397.599	782325.698	771593.031	0.000	0.000	0.000	0.000
765943.106	776916.264	762607.814	757598.715	791339.580	788525.379	0.000	0.000	0.000
769082.869	803270.919	795007.354	797111.269	810806.428	812116.782	812684.378	0.000	0.000
778743.420	746881.769	750598.602	760311.728	790982.796	0.000	0.000	0.000	0.000
799219.961	776060.098	797384.579	777677.544	809120.405	0.000	0.000	0.000	0.000
750440.884	792901.942	738568.801	816093.361	825716.102	807826.220	0.000	0.000	0.000
781018.135	782007.570	790588.831	807135.074	775205.817	788220.828	0.000	0.000	0.000
818444.464	785669.390	801314.155	740751.715	738236.206	790245.213	0.000	0.000	0.000
722266.762	766224.810	730550.908	706748.744	690674.513	743704.541	0.000	0.000	0.000
766072.195	716773.944	705377.800	758529.666	722225.031	0.000	0.000	0.000	0.000
759595.591	776813.666	763650.248	748172.588	747993.507	0.000	0.000	0.000	0.000
706314.451	738367.027	771164.613	750418.358	748575.834	708943.320	709778.620	0.000	0.000
735770.204	769159.770	777127.581	758035.173	762067.336	0.000	0.000	0.000	0.000
731496.789	720642.813	724753.222	755955.036	725905.385	0.000	0.000	0.000	0.000
728470.067	679024.920	697690.644	716368.299	752286.952	0.000	0.000	0.000	0.000
745289.769	736724.229	736073.490	768391.449	757948.990	0.000	0.000	0.000	0.000
787035.944	781616.383	791966.294	775801.209	788127.645	804803.065	0.000	0.000	0.000
760300.167	771325.214	777284.634	761029.216	795133.781	0.000	0.000	0.000	0.000
779994.696	779702.777	733476.606	762631.077	718788.410	0.000	0.000	0.000	0.000
733939.567	740790.127	765515.077	730209.497	734392.327	0.000	0.000	0.000	0.000
722992.611	727621.986	723238.372	727341.494	750598.602	716881.851	0.000	0.000	0.000
778846.528	747535.003	781934.192	720289.845	746073.787	0.000	0.000	0.000	0.000
720378.054	744219.277	711111.111	786132.621	733030.347	0.000	0.000	0.000	0.000
759099.708	764169.615	697836.706	751184.994	772075.571	0.000	0.000	0.000	0.000
776397.516	754108.003	758500.899	793556.323	748362.956	0.000	0.000	0.000	0.000
764374.054	745979.172	716286.199	698202.130	721006.525	741284.349	0.000	0.000	0.000
715650.562	742302.325	677727.174	737609.996	0.000	0.000	0.000	0.000	0.000
715077.407	741564.702	681904.970	656056.053	665668.164	0.000	0.000	0.000	0.000
643239.871	654733.065	678228.197	640217.162	696213.988	0.000	0.000	0.000	0.000
723411.028	664425.339	617867.492	640779.187	0.000	0.000	0.000	0.000	0.000
658332.181	631831.680	607123.993	639194.104	588997.526	0.000	0.000	0.000	0.000
624040.538	654424.564	666271.346	658475.235	0.000	0.000	0.000	0.000	0.000
600835.161	591037.507	634115.409	595752.286	588325.273	600420.294	0.000	0.000	0.000
627671.527	614077.104	613327.609	610340.387	0.000	0.000	0.000	0.000	0.000
600315.766	552644.959	546654.203	489763.934	0.000	0.000	0.000	0.000	0.000
502429.245	475158.703	477110.618	0.000	0.000	0.000	0.000	0.000	0.000
463392.030	480561.296	444357.548	0.000	0.000	0.000	0.000	0.000	0.000
420148.649	436165.062	455936.060	0.000	0.000	0.000	0.000	0.000	0.000
444934.862	474885.671	470234.177	449103.141	0.000	0.000	0.000	0.000	0.000
402320.585	436913.989	475522.480	0.000	0.000	0.000	0.000	0.000	0.000
459006.160	468878.209	459820.854	0.000	0.000	0.000	0.000	0.000	0.000
491533.338	490244.142	474795.482	0.000	0.000	0.000	0.000	0.000	0.000
452010.089	469503.406	466548.474	0.000	0.000	0.000	0.000	0.000	0.000
451820.158	451642.624	449078.939	460912.330	0.000	0.000	0.000	0.000	0.000
447908.268	476703.500	489224.823	0.000	0.000	0.000	0.000	0.000	0.000
455616.153	439029.744	470163.429	0.000	0.000	0.000	0.000	0.000	0.000
480406.616	481220.375	505978.132	501205.399	0.000	0.000	0.000	0.000	0.000
525094.254	527445.634	555784.045	0.000	0.000	0.000	0.000	0.000	0.000
545152.234	556811.475	561845.099	593221.847	0.000	0.000	0.000	0.000	0.000
584405.718	599153.995	607551.870	608276.206	0.000	0.000	0.000	0.000	0.000
569703.185	615869.731	609124.688	618930.612	680781.537	0.000	0.000	0.000	0.000
666337.940	663121.179	697680.909	670088.586	656702.304	0.000	0.000	0.000	0.000
646408.233	662356.931	665925.270	620763.291	0.000	0.000	0.000	0.000	0.000
599718.132	600827.941	618161.587	627584.865	0.000	0.000	0.000	0.000	0.000
620355.091	584925.305	604280.725	614749.059	621067.864	0.000	0.000	0.000	0.000
582720.021	592417.062	645552.787	658822.289	0.000	0.000	0.000	0.000	0.000
595411.757	600669.145	607998.833	614092.188	0.000	0.000	0.000	0.000	0.000
642013.354	652345.508	647546.769	673849.907	633468.684	0.000	0.000	0.000	0.000
630377.912	623947.089	634348.714	599660.592	0.000	0.000	0.000	0.000	0.000
625551.267	591940.143	560613.535	591233.194	0.000	0.000	0.000	0.000	0.000
562720.868	560211.536	566630.025	558425.241	0.000	0.000	0.000	0.000	0.000
592245.142	570828.386	588173.017	564499.740	0.000	0.000	0.000	0.000	0.000
572108.563	534022.578	554486.629	547471.230	0.000	0.000	0.000	0.000	0.000
574986.919	584306.691	545857.488	544268.041	0.000	0.000	0.000	0.000	0.000
569956.455	549359.996	559080.871	617943.854	0.000	0.000	0.000	0.000	0.000
591544.463	590974.635	573072.471	552797.709	0.000	0.000	0.000	0.000	0.000
519051.796	509574.913	515790.940	0.000	0.000	0.000	0.000	0.000	0.000
548290.704	548170.481	521961.531	545303.843	556247.775	0.000	0.000	0.000	0.000
546758.814	573236.724	530999.766	605030.221	0.000	0.000	0.000	0.000	0.000
630680.062	659521.847	676837.275	668243.722	0.000	0.000	0.000	0.000	0.000
689793.131	645761.223	648874.527	662861.840	672988.270	0.000	0.000	0.000	0.000
689298.639	689755.068	641902.084	613459.297	619597.881	0.000	0.000	0.000	0.000
677855.807	665991.795	622777.463	634051.079	648361.267	0.000	0.000	0.000	0.000
627203.051	618008.776	609752.380	604587.611	610001.586	0.000	0.000	0.000	0.000
592571.523	578007.953	583760.938	662339.383	0.000	0.000	0.000	0.000	0.000
584296.449	567830.151	571412.245	591736.985	0.000	0.000	0.000	0.000	0.000
614745.280	611355.314	633432.571	591712.475	631783.778	0.000	0.000	0.000	0.000
605620.155	677961.505	638349.484	659774.225	0.000	0.000	0.000	0.000	0.000
706194.740	662063.121	640303.248	681723.670	0.000	0.000	0.000	0.000	0.000
659856.943	698494.744	689027.919	694376.936	679869.737	697778.274	713786.064	0.000	0.000
664540.138	725221.011	740866.963	747049.156	701700.220	0.000	0.000	0.000	0.000
717653.560	748368.557	686633.983	713796.254	729431.846	0.000	0.000	0.000	0.000
696757.292	646889.110	634417.129	667503.271	0.000	0.000	0.000	0.000	0.000
686063.982	752654.990	741597.698	695410.292	689265.381	669559.162	0.000	0.000	0.000
695013.970	676585.409	694198.582	648146.948	0.000	0.000	0.000	0.000	0.000
725221.011	707418.700	650355.745	644437.857	652052.008	692161.274	0.000	0.000	0.000
658388.528	730289.487	737207.605	736317.382	771075.419	0.000	0.000	0.000	0.000
742611.020	710307.990	741179.958	762974.379	735223.839	0.000	0.000	0.000	0.000
803490.362	776928.336	790401.366	770309.202	768220.264	0.000	0.000	0.000	0.000
744091.910	780701.070	787042.138	788425.908	844865.751	808224.492	0.000	0.000	0.000
794388.440	777145.699	851592.905	819309.486	812077.212	0.000	0.000	0.000	0.000
746909.661	724312.266	720705.138	756075.063	734672.887	0.000	0.000	0.000	0.000
732509.504	780530.448	803877.907	757048.118	777290.676	777859.021	0.000	0.000	0.000
733369.024	775061.617	681798.038	718040.038	689864.511	671560.101	0.000	0.000	0.000
667066.907	653231.865	658974.241	650127.425	0.000	0.000	0.000	0.000	0.000
628590.825	706778.715	658245.512	681997.981	640799.718	0.000	0.000	0.000	0.000
670439.003	615562.655	609889.976	646128.399	0.000	0.000	0.000	0.000	0.000
627155.848	603609.585	622599.102	620439.768	614563.936	0.000	0.000	0.000	0.000
559669.124	543233.215	567723.768	587792.721	0.000	0.000	0.000	0.000	0.000
570037.679	560732.990	565172.915	538221.823	0.000	0.000	0.000	0.000	0.000
520372.587	505602.071	526931.467	536633.270	0.000	0.000	0.000	0.000	0.000
550848.858	561132.590	539956.803	0.000	0.000	0.000	0.000	0.000	0.000
514623.013	525215.601	510962.705	541805.730	573243.296	0.000	0.000	0.000	0.000
519386.086	509442.517	556888.995	556492.318	0.000	0.000	0.000	0.000	0.000
488345.632	459609.516	435293.606	0.000	0.000	0.000	0.000	0.000	0.000
458869.254	426055.873	458921.901	408298.254	0.000	0.000	0.000	0.000	0.000
405893.575	426724.929	0.000	0.000	0.000	0.000	0.000	0.000	0.000
402542.458	380872.579	360474.673	0.000	0.000	0.000	0.000	0.000	0.000
345804.185	337338.668	372217.673	0.000	0.000	0.000	0.000	0.000	0.000
361603.495	354151.541	376667.696	0.000	0.000	0.000	0.000	0.000	0.000
384810.750	343572.953	322979.681	0.000	0.000	0.000	0.000	0.000	0.000
312677.836	287567.866	0.000	0.000	0.000	0.000	0.000	0.000	0.000
299385.063	282174.209	0.000	0.000	0.000	0.000	0.000	0.000	0.000
254819.269	0.000	0.000	0.000	0.000	0.000	0.000	0.000	0.000
242303.238	233906.639	0.000	0.000	0.000	0.000	0.000	0.000	0.000
237620.563	251660.329	0.000	0.000	0.000	0.000	0.000	0.000	0.000
241650.375	207064.202	0.000	0.000	0.000	0.000	0.000	0.000	0.000
224619.158	0.000	0.000	0.000	0.000	0.000	0.000	0.000	0.000
235837.376	235629.543	0.000	0.000	0.000	0.000	0.000	0.000	0.000
215234.283	0.000	0.000	0.000	0.000	0.000	0.000	0.000	0.000
220581.585	238127.555	0.000	0.000	0.000	0.000	0.000	0.000	0.000
244167.450	259484.146	0.000	0.000	0.000	0.000	0.000	0.000	0.000
301854.898	324301.536	348930.528	0.000	0.000	0.000	0.000	0.000	0.000
330968.015	318717.989	0.000	0.000	0.000	0.000	0.000	0.000	0.000
336716.209	312251.175	0.000	0.000	0.000	0.000	0.000	0.000	0.000
294311.546	283778.108	0.000	0.000	0.000	0.000	0.000	0.000	0.000
272992.820	273193.440	0.000	0.000	0.000	0.000	0.000	0.000	0.000
257320.114	283129.716	295338.961	0.000	0.000	0.000	0.000	0.000	0.000
296327.905	263549.752	0.000	0.000	0.000	0.000	0.000	0.000	0.000
288912.965	299680.241	0.000	0.000	0.000	0.000	0.000	0.000	0.000
322941.089	334695.544	341752.988	0.000	0.000	0.000	0.000	0.000	0.000
337089.636	336221.476	0.000	0.000	0.000	0.000	0.000	0.000	0.000
335423.019	302217.064	309020.621	0.000	0.000	0.000	0.000	0.000	0.000
311953.107	308220.550	0.000	0.000	0.000	0.000	0.000	0.000	0.000
300550.308	281297.117	0.000	0.000	0.000	0.000	0.000	0.000	0.000
266808.253	247063.649	0.000	0.000	0.000	0.000	0.000	0.000	0.000
212296.646	0.000	0.000	0.000	0.000	0.000	0.000	0.000	0.000
210959.783	195606.291	0.000	0.000	0.000	0.000	0.000	0.000	0.000
228472.206	240620.609	0.000	0.000	0.000	0.000	0.000	0.000	0.000
220513.001	0.000	0.000	0.000	0.000	0.000	0.000	0.000	0.000
216062.520	227644.719	0.000	0.000	0.000	0.000	0.000	0.000	0.000
248204.242	287837.706	0.000	0.000	0.000	0.000	0.000	0.000	0.000
292703.202	284897.038	0.000	0.000	0.000	0.000	0.000	0.000	0.000
285314.031	324755.459	0.000	0.000	0.000	0.000	0.000	0.000	0.000
281610.814	323153.983	0.000	0.000	0.000	0.000	0.000	0.000	0.000
317206.552	285508.719	0.000	0.000	0.000	0.000	0.000	0.000	0.000
268436.198	270262.966	0.000	0.000	0.000	0.000	0.000	0.000	0.000
271496.407	287762.331	0.000	0.000	0.000	0.000	0.000	0.000	0.000
272872.143	256705.138	0.000	0.000	0.000	0.000	0.000	0.000	0.000
233123.600	0.000	0.000	0.000	0.000	0.000	0.000	0.000	0.000
207131.968	195165.745	0.000	0.000	0.000	0.000	0.000	0.000	0.000
213341.071	0.000	0.000	0.000	0.000	0.000	0.000	0.000	0.000
213725.905	223020.139	0.000	0.000	0.000	0.000	0.000	0.000	0.000
217500.527	0.000	0.000	0.000	0.000	0.000	0.000	0.000	0.000
215506.559	258853.435	0.000	0.000	0.000	0.000	0.000	0.000	0.000
241470.070	239624.269	0.000	0.000	0.000	0.000	0.000	0.000	0.000
229779.412	0.000	0.000	0.000	0.000	0.000	0.000	0.000	0.000
192011.920	0.000	0.000	0.000	0.000	0.000	0.000	0.000	0.000
184212.950	201703.589	0.000	0.000	0.000	0.000	0.000	0.000	0.000
175938.323	0.000	0.000	0.000	0.000	0.000	0.000	0.000	0.000
174039.260	0.000	0.000	0.000	0.000	0.000	0.000	0.000	0.000
208502.742	177634.723	0.000	0.000	0.000	0.000	0.000	0.000	0.000
161630.006	0.000	0.000	0.000	0.000	0.000	0.000	0.000	0.000
153307.455	0.000	0.000	0.000	0.000	0.000	0.000	0.000	0.000
147863.593	0.000	0.000	0.000	0.000	0.000	0.000	0.000	0.000
114440.176	0.000	0.000	0.000	0.000	0.000	0.000	0.000	0.000
96456.013	0.000	0.000	0.000	0.000	0.000	0.000	0.000	0.000
107362.490	0.000	0.000	0.000	0.000	0.000	0.000	0.000	0.000
105409.066	0.000	0.000	0.000	0.000	0.000	0.000	0.000	0.000
125855.978	0.000	0.000	0.000	0.000	0.000	0.000	0.000	0.000
146733.851	0.000	0.000	0.000	0.000	0.000	0.000	0.000	0.000
122832.920	0.000	0.000	0.000	0.000	0.000	0.000	0.000	0.000
130236.314	0.000	0.000	0.000	0.000	0.000	0.000	0.000	0.000
140117.839	0.000	0.000	0.000	0.000	0.000	0.000	0.000	0.000
138162.003	0.000	0.000	0.000	0.000	0.000	0.000	0.000	0.000
149205.407	0.000	0.000	0.000	0.000	0.000	0.000	0.000	0.000
150475.955	0.000	0.000	0.000	0.000	0.000	0.000	0.000	0.000
175810.575	0.000	0.000	0.000	0.000	0.000	0.000	0.000	0.000
190773.434	0.000	0.000	0.000	0.000	0.000	0.000	0.000	0.000
192771.828	0.000	0.000	0.000	0.000	0.000	0.000	0.000	0.000
222717.149	0.000	0.000	0.000	0.000	0.000	0.000	0.000	0.000
232904.246	258356.542	0.000	0.000	0.000	0.000	0.000	0.000	0.000
267571.415	276933.132	0.000	0.000	0.000	0.000	0.000	0.000	0.000
274376.274	297924.065	0.000	0.000	0.000	0.000	0.000	0.000	0.000
303801.775	278889.462	0.000	0.000	0.000	0.000	0.000	0.000	0.000
302048.189	307042.323	0.000	0.000	0.000	0.000	0.000	0.000	0.000
360618.966	334139.724	343311.098	0.000	0.000	0.000	0.000	0.000	0.000
290589.548	316228.532	0.000	0.000	0.000	0.000	0.000	0.000	0.000
272231.070	259066.686	0.000	0.000	0.000	0.000	0.000	0.000	0.000
224492.591	0.000	0.000	0.000	0.000	0.000	0.000	0.000	0.000
241242.301	242551.839	0.000	0.000	0.000	0.000	0.000	0.000	0.000
276707.841	270868.377	0.000	0.000	0.000	0.000	0.000	0.000	0.000
249016.385	266658.845	0.000	0.000	0.000	0.000	0.000	0.000	0.000
246785.008	0.000	0.000	0.000	0.000	0.000	0.000	0.000	0.000
259309.200	231646.100	0.000	0.000	0.000	0.000	0.000	0.000	0.000
212752.830	0.000	0.000	0.000	0.000	0.000	0.000	0.000	0.000
218850.466	243708.067	0.000	0.000	0.000	0.000	0.000	0.000	0.000
230733.733	240893.039	0.000	0.000	0.000	0.000	0.000	0.000	0.000
252765.891	0.000	0.000	0.000	0.000	0.000	0.000	0.000	0.000
237422.541	262009.878	0.000	0.000	0.000	0.000	0.000	0.000	0.000
300057.011	309023.486	353948.472	0.000	0.000	0.000	0.000	0.000	0.000
327489.823	328175.508	0.000	0.000	0.000	0.000	0.000	0.000	0.000
329535.980	330030.825	0.000	0.000	0.000	0.000	0.000	0.000	0.000
297767.932	317072.784	0.000	0.000	0.000	0.000	0.000	0.000	0.000
333410.018	342026.507	331128.021	0.000	0.000	0.000	0.000	0.000	0.000
303071.631	319732.959	0.000	0.000	0.000	0.000	0.000	0.000	0.000
316767.452	332044.999	0.000	0.000	0.000	0.000	0.000	0.000	0.000
336770.639	346842.863	360858.410	0.000	0.000	0.000	0.000	0.000	0.000
392275.315	399726.587	352945.329	0.000	0.000	0.000	0.000	0.000	0.000
389218.644	389333.811	0.000	0.000	0.000	0.000	0.000	0.000	0.000
352076.725	380287.421	394281.343	0.000	0.000	0.000	0.000	0.000	0.000
375763.269	369024.116	0.000	0.000	0.000	0.000	0.000	0.000	0.000
409061.531	395286.603	408672.020	0.000	0.000	0.000	0.000	0.000	0.000
411546.344	417876.768	422079.841	0.000	0.000	0.000	0.000	0.000	0.000
418863.957	453683.456	405483.762	0.000	0.000	0.000	0.000	0.000	0.000
407273.912	417625.465	407020.286	0.000	0.000	0.000	0.000	0.000	0.000
401771.007	412332.026	401290.550	0.000	0.000	0.000	0.000	0.000	0.000
425952.430	429754.481	452902.653	498506.972	0.000	0.000	0.000	0.000	0.000
474908.224	465898.555	468889.201	0.000	0.000	0.000	0.000	0.000	0.000
411717.479	414317.143	376287.845	0.000	0.000	0.000	0.000	0.000	0.000
416281.606	398208.064	0.000	0.000	0.000	0.000	0.000	0.000	0.000
423447.114	442558.163	421057.950	473830.350	0.000	0.000	0.000	0.000	0.000
499096.635	462374.292	492021.865	0.000	0.000	0.000	0.000	0.000	0.000
493783.269	533484.132	585192.294	554652.704	0.000	0.000	0.000	0.000	0.000
544792.870	539580.961	546128.766	0.000	0.000	0.000	0.000	0.000	0.000
574560.748	579109.214	605337.869	578108.199	594265.339	0.000	0.000	0.000	0.000
596153.617	560089.166	538410.182	589914.816	0.000	0.000	0.000	0.000	0.000
583624.659	547948.208	560553.827	0.000	0.000	0.000	0.000	0.000	0.000
551590.235	576834.333	532521.061	619478.894	595503.945	0.000	0.000	0.000	0.000
567285.765	592782.283	628899.175	619513.434	0.000	0.000	0.000	0.000	0.000
663138.768	669532.265	697457.072	698606.978	668033.909	0.000	0.000	0.000	0.000
617878.945	686511.424	618566.904	624699.363	0.000	0.000	0.000	0.000	0.000
641079.064	650199.286	645536.118	593327.440	0.000	0.000	0.000	0.000	0.000
595351.496	589824.350	593584.538	627155.848	610716.859	0.000	0.000	0.000	0.000
597507.200	624617.422	656163.673	605173.019	0.000	0.000	0.000	0.000	0.000
662712.482	646650.673	630489.197	633978.724	0.000	0.000	0.000	0.000	0.000
655209.241	652809.693	641120.165	658037.600	690197.811	0.000	0.000	0.000	0.000
712590.766	698231.380	672264.388	660781.308	675666.545	0.000	0.000	0.000	0.000
664628.473	679523.246	675251.362	706499.085	792374.191	0.000	0.000	0.000	0.000
670102.057	727754.368	711667.793	687861.987	701626.370	0.000	0.000	0.000	0.000
704855.751	682565.902	711662.729	654956.052	0.000	0.000	0.000	0.000	0.000
691018.146	726174.224	701769.160	704905.437	721953.896	0.000	0.000	0.000	0.000
672875.061	675899.453	667743.960	685739.364	688876.030	0.000	0.000	0.000	0.000
716892.129	667440.898	636128.269	665597.274	662089.422	0.000	0.000	0.000	0.000
622265.919	663090.399	660942.901	669563.645	0.000	0.000	0.000	0.000	0.000
617611.819	636444.060	638981.719	625559.093	636039.256	0.000	0.000	0.000	0.000
632875.343	642553.766	599186.305	623612.462	0.000	0.000	0.000	0.000	0.000
642215.386	678674.684	638989.885	713287.112	732804.737	0.000	0.000	0.000	0.000
753392.148	679902.094	659100.196	658470.899	675776.129	0.000	0.000	0.000	0.000
689412.689	738176.262	734430.082	744202.661	700049.704	0.000	0.000	0.000	0.000
699721.511	691687.302	642888.369	661581.312	0.000	0.000	0.000	0.000	0.000
675461.171	699804.754	662918.965	638773.555	638981.719	0.000	0.000	0.000	0.000
625887.979	660018.084	630727.797	622599.102	0.000	0.000	0.000	0.000	0.000
627900.114	668520.697	657643.794	671298.627	650059.806	0.000	0.000	0.000	0.000
687431.686	660052.936	674413.429	637885.283	688037.099	0.000	0.000	0.000	0.000
744141.744	681022.624	689954.946	696941.819	697617.636	0.000	0.000	0.000	0.000
717421.873	748659.899	771015.968	748659.899	863535.487	0.000	0.000	0.000	0.000
759757.182	784061.596	786577.836	762090.567	795880.522	0.000	0.000	0.000	0.000
785799.040	824905.548	799028.381	772887.120	749934.381	781170.662	0.000	0.000	0.000
828850.633	807656.584	815787.112	776524.123	804511.702	0.000	0.000	0.000	0.000
803451.628	717390.992	750778.933	738710.654	721074.112	728013.978	0.000	0.000	0.000
759076.659	663037.641	664244.389	640225.359	0.000	0.000	0.000	0.000	0.000
681705.081	642904.902	675410.988	689950.186	714668.572	0.000	0.000	0.000	0.000
799788.856	781506.432	720014.976	741361.288	675470.296	0.000	0.000	0.000	0.000
699114.921	723055.343	688297.565	647060.727	691567.715	0.000	0.000	0.000	0.000
702775.259	706938.602	715440.640	693659.261	703967.561	0.000	0.000	0.000	0.000
724469.688	732890.667	745867.892	766659.511	696951.534	0.000	0.000	0.000	0.000
703452.545	715184.804	721505.927	627332.894	595447.211	0.000	0.000	0.000	0.000
605799.929	574996.838	581500.154	593922.980	0.000	0.000	0.000	0.000	0.000
663195.941	573575.382	625692.172	628136.758	577034.045	0.000	0.000	0.000	0.000
604704.602	569417.713	597625.038	630882.984	601724.543	0.000	0.000	0.000	0.000
609269.425	578489.448	640024.577	594777.850	0.000	0.000	0.000	0.000	0.000
547261.503	575407.101	537805.003	543112.250	0.000	0.000	0.000	0.000	0.000
550973.294	522419.639	479673.822	0.000	0.000	0.000	0.000	0.000	0.000
487671.660	509253.129	518083.712	530149.608	0.000	0.000	0.000	0.000	0.000
521912.496	560478.424	574052.813	561756.726	0.000	0.000	0.000	0.000	0.000
552141.481	625426.072	552312.255	598343.784	0.000	0.000	0.000	0.000	0.000
590168.965	565102.651	579471.638	538711.832	0.000	0.000	0.000	0.000	0.000
578479.409	602591.142	584313.519	585219.691	0.000	0.000	0.000	0.000	0.000
572704.885	603616.872	572514.714	562062.996	0.000	0.000	0.000	0.000	0.000
572901.747	599441.321	594671.741	581442.676	0.000	0.000	0.000	0.000	0.000
577570.622	548898.635	593133.882	553357.497	0.000	0.000	0.000	0.000	0.000
569686.957	636265.883	645157.128	628298.567	0.000	0.000	0.000	0.000	0.000
587288.723	589368.963	573401.071	570730.649	0.000	0.000	0.000	0.000	0.000
554621.942	549882.600	521370.997	548528.299	0.000	0.000	0.000	0.000	0.000
521528.705	545559.690	547114.790	554917.401	0.000	0.000	0.000	0.000	0.000
565450.947	544659.343	550148.815	0.000	0.000	0.000	0.000	0.000	0.000
556458.255	597703.623	593806.597	606240.641	574438.630	0.000	0.000	0.000	0.000
535048.342	557982.781	531332.689	0.000	0.000	0.000	0.000	0.000	0.000
531507.781	549178.977	502686.861	498293.345	0.000	0.000	0.000	0.000	0.000
471102.568	474741.385	461989.790	0.000	0.000	0.000	0.000	0.000	0.000
481127.763	480699.899	498613.853	507287.180	0.000	0.000	0.000	0.000	0.000
524793.887	518137.400	533100.191	0.000	0.000	0.000	0.000	0.000	0.000
516766.489	502343.432	467628.422	495042.153	0.000	0.000	0.000	0.000	0.000
524364.601	534036.838	509671.007	0.000	0.000	0.000	0.000	0.000	0.000
530850.369	484235.707	477206.244	487507.617	0.000	0.000	0.000	0.000	0.000
484698.082	467982.947	477938.365	0.000	0.000	0.000	0.000	0.000	0.000
522059.630	487745.397	460971.821	451446.887	0.000	0.000	0.000	0.000	0.000
420307.581	418259.538	0.000	0.000	0.000	0.000	0.000	0.000	0.000
448595.448	459330.847	462680.214	428658.385	0.000	0.000	0.000	0.000	0.000
453085.284	460326.740	425778.323	0.000	0.000	0.000	0.000	0.000	0.000
395364.744	369180.788	0.000	0.000	0.000	0.000	0.000	0.000	0.000
415278.943	406117.758	395339.735	0.000	0.000	0.000	0.000	0.000	0.000
410971.290	463392.030	468318.269	0.000	0.000	0.000	0.000	0.000	0.000
476396.915	484212.259	485703.323	506044.704	0.000	0.000	0.000	0.000	0.000
520396.959	504431.430	500615.757	532980.855	0.000	0.000	0.000	0.000	0.000
511472.324	491373.931	461216.320	0.000	0.000	0.000	0.000	0.000	0.000
426774.100	437278.901	438536.866	0.000	0.000	0.000	0.000	0.000	0.000
456337.617	446412.628	439355.729	0.000	0.000	0.000	0.000	0.000	0.000
444756.763	447856.113	445724.168	0.000	0.000	0.000	0.000	0.000	0.000
442838.417	404701.007	394236.266	0.000	0.000	0.000	0.000	0.000	0.000
409083.285	445279.591	463385.588	0.000	0.000	0.000	0.000	0.000	0.000
450765.174	451640.584	427189.775	0.000	0.000	0.000	0.000	0.000	0.000
461465.337	499547.909	486419.177	500205.084	0.000	0.000	0.000	0.000	0.000
491917.791	518521.591	535589.952	0.000	0.000	0.000	0.000	0.000	0.000
513792.767	505395.093	498852.639	495459.117	0.000	0.000	0.000	0.000	0.000
547087.851	545699.614	506382.957	0.000	0.000	0.000	0.000	0.000	0.000
468068.375	500959.337	538592.872	495176.976	0.000	0.000	0.000	0.000	0.000
526321.330	543797.446	581128.435	574567.351	0.000	0.000	0.000	0.000	0.000
575105.963	580399.896	588973.243	572508.158	0.000	0.000	0.000	0.000	0.000
561772.505	585702.990	590513.983	591331.086	0.000	0.000	0.000	0.000	0.000
560421.886	553412.619	542205.257	513959.130	0.000	0.000	0.000	0.000	0.000
532373.641	472279.552	504482.325	0.000	0.000	0.000	0.000	0.000	0.000
471873.953	471353.492	496095.727	493026.145	492979.965	0.000	0.000	0.000	0.000
469413.046	437590.800	420464.866	0.000	0.000	0.000	0.000	0.000	0.000
411909.116	424257.338	0.000	0.000	0.000	0.000	0.000	0.000	0.000
392324.562	394592.504	412764.324	0.000	0.000	0.000	0.000	0.000	0.000
405483.762	363464.544	337932.596	0.000	0.000	0.000	0.000	0.000	0.000
355498.676	307323.519	0.000	0.000	0.000	0.000	0.000	0.000	0.000
323278.301	312007.613	0.000	0.000	0.000	0.000	0.000	0.000	0.000
315047.950	299373.411	0.000	0.000	0.000	0.000	0.000	0.000	0.000
256326.129	268394.411	0.000	0.000	0.000	0.000	0.000	0.000	0.000
250304.746	262875.649	0.000	0.000	0.000	0.000	0.000	0.000	0.000
247099.668	233003.556	0.000	0.000	0.000	0.000	0.000	0.000	0.000
211698.457	0.000	0.000	0.000	0.000	0.000	0.000	0.000	0.000
231236.328	218638.494	0.000	0.000	0.000	0.000	0.000	0.000	0.000
241082.945	0.000	0.000	0.000	0.000	0.000	0.000	0.000	0.000
246827.648	253586.345	0.000	0.000	0.000	0.000	0.000	0.000	0.000
230319.753	251223.458	0.000	0.000	0.000	0.000	0.000	0.000	0.000
255210.766	0.000	0.000	0.000	0.000	0.000	0.000	0.000	0.000
247399.216	213351.084	0.000	0.000	0.000	0.000	0.000	0.000	0.000
195473.995	0.000	0.000	0.000	0.000	0.000	0.000	0.000	0.000
193501.447	204874.791	0.000	0.000	0.000	0.000	0.000	0.000	0.000
224457.318	0.000	0.000	0.000	0.000	0.000	0.000	0.000	0.000
249915.029	242655.427	0.000	0.000	0.000	0.000	0.000	0.000	0.000
213777.535	218390.679	0.000	0.000	0.000	0.000	0.000	0.000	0.000
191289.444	0.000	0.000	0.000	0.000	0.000	0.000	0.000	0.000
180692.304	0.000	0.000	0.000	0.000	0.000	0.000	0.000	0.000
169443.277	0.000	0.000	0.000	0.000	0.000	0.000	0.000	0.000
194870.236	202976.035	0.000	0.000	0.000	0.000	0.000	0.000	0.000
203202.884	0.000	0.000	0.000	0.000	0.000	0.000	0.000	0.000
191443.252	207498.153	0.000	0.000	0.000	0.000	0.000	0.000	0.000
210519.225	0.000	0.000	0.000	0.000	0.000	0.000	0.000	0.000
227732.851	215157.409	0.000	0.000	0.000	0.000	0.000	0.000	0.000
207107.945	0.000	0.000	0.000	0.000	0.000	0.000	0.000	0.000
194738.933	0.000	0.000	0.000	0.000	0.000	0.000	0.000	0.000
222068.255	194474.588	0.000	0.000	0.000	0.000	0.000	0.000	0.000
224216.252	236812.504	0.000	0.000	0.000	0.000	0.000	0.000	0.000
210998.508	0.000	0.000	0.000	0.000	0.000	0.000	0.000	0.000
257329.384	225907.527	0.000	0.000	0.000	0.000	0.000	0.000	0.000
229822.715	0.000	0.000	0.000	0.000	0.000	0.000	0.000	0.000
223858.378	209448.209	0.000	0.000	0.000	0.000	0.000	0.000	0.000
194033.094	0.000	0.000	0.000	0.000	0.000	0.000	0.000	0.000
212357.057	214262.145	0.000	0.000	0.000	0.000	0.000	0.000	0.000
232302.067	0.000	0.000	0.000	0.000	0.000	0.000	0.000	0.000
216416.489	205440.897	0.000	0.000	0.000	0.000	0.000	0.000	0.000
218183.405	0.000	0.000	0.000	0.000	0.000	0.000	0.000	0.000
221774.238	222941.580	0.000	0.000	0.000	0.000	0.000	0.000	0.000
243015.137	0.000	0.000	0.000	0.000	0.000	0.000	0.000	0.000
222721.118	229430.942	0.000	0.000	0.000	0.000	0.000	0.000	0.000
264253.853	248966.168	0.000	0.000	0.000	0.000	0.000	0.000	0.000
277719.148	265487.196	0.000	0.000	0.000	0.000	0.000	0.000	0.000
270521.782	266444.275	0.000	0.000	0.000	0.000	0.000	0.000	0.000
258280.472	278653.990	0.000	0.000	0.000	0.000	0.000	0.000	0.000
258566.970	0.000	0.000	0.000	0.000	0.000	0.000	0.000	0.000
300167.794	307685.681	280999.910	0.000	0.000	0.000	0.000	0.000	0.000
281303.448	293167.440	0.000	0.000	0.000	0.000	0.000	0.000	0.000
275977.789	302176.882	0.000	0.000	0.000	0.000	0.000	0.000	0.000
309147.680	323234.413	0.000	0.000	0.000	0.000	0.000	0.000	0.000
340992.014	342981.400	0.000	0.000	0.000	0.000	0.000	0.000	0.000
302995.413	296954.435	0.000	0.000	0.000	0.000	0.000	0.000	0.000
288959.716	260361.747	0.000	0.000	0.000	0.000	0.000	0.000	0.000
281289.996	285489.157	0.000	0.000	0.000	0.000	0.000	0.000	0.000
286293.416	324238.445	332594.972	0.000	0.000	0.000	0.000	0.000	0.000
306460.807	319279.705	0.000	0.000	0.000	0.000	0.000	0.000	0.000
304865.966	285445.152	0.000	0.000	0.000	0.000	0.000	0.000	0.000
287765.644	296115.556	0.000	0.000	0.000	0.000	0.000	0.000	0.000
269314.567	285130.176	0.000	0.000	0.000	0.000	0.000	0.000	0.000
247014.216	0.000	0.000	0.000	0.000	0.000	0.000	0.000	0.000
254949.201	273535.695	0.000	0.000	0.000	0.000	0.000	0.000	0.000
258675.324	260796.996	0.000	0.000	0.000	0.000	0.000	0.000	0.000
250892.550	249194.479	0.000	0.000	0.000	0.000	0.000	0.000	0.000
255195.786	236498.871	0.000	0.000	0.000	0.000	0.000	0.000	0.000
201625.505	0.000	0.000	0.000	0.000	0.000	0.000	0.000	0.000
181524.442	0.000	0.000	0.000	0.000	0.000	0.000	0.000	0.000
216156.393	239865.100	0.000	0.000	0.000	0.000	0.000	0.000	0.000
237748.804	0.000	0.000	0.000	0.000	0.000	0.000	0.000	0.000
176159.304	175577.518	0.000	0.000	0.000	0.000	0.000	0.000	0.000
172267.069	0.000	0.000	0.000	0.000	0.000	0.000	0.000	0.000
149456.725	0.000	0.000	0.000	0.000	0.000	0.000	0.000	0.000
132811.826	0.000	0.000	0.000	0.000	0.000	0.000	0.000	0.000
133779.801	0.000	0.000	0.000	0.000	0.000	0.000	0.000	0.000
124360.940	0.000	0.000	0.000	0.000	0.000	0.000	0.000	0.000
135790.047	0.000	0.000	0.000	0.000	0.000	0.000	0.000	0.000
142140.147	0.000	0.000	0.000	0.000	0.000	0.000	0.000	0.000
176763.704	0.000	0.000	0.000	0.000	0.000	0.000	0.000	0.000
173334.859	0.000	0.000	0.000	0.000	0.000	0.000	0.000	0.000
166777.852	0.000	0.000	0.000	0.000	0.000	0.000	0.000	0.000
189694.649	0.000	0.000	0.000	0.000	0.000	0.000	0.000	0.000
192454.254	197849.769	0.000	0.000	0.000	0.000	0.000	0.000	0.000
218496.135	0.000	0.000	0.000	0.000	0.000	0.000	0.000	0.000
216976.219	219952.798	0.000	0.000	0.000	0.000	0.000	0.000	0.000
192245.213	0.000	0.000	0.000	0.000	0.000	0.000	0.000	0.000
158285.953	0.000	0.000	0.000	0.000	0.000	0.000	0.000	0.000
170758.029	0.000	0.000	0.000	0.000	0.000	0.000	0.000	0.000
189351.264	196142.274	0.000	0.000	0.000	0.000	0.000	0.000	0.000
245473.469	261250.764	0.000	0.000	0.000	0.000	0.000	0.000	0.000
248268.328	0.000	0.000	0.000	0.000	0.000	0.000	0.000	0.000
242098.510	248914.732	0.000	0.000	0.000	0.000	0.000	0.000	0.000
215722.736	221997.758	0.000	0.000	0.000	0.000	0.000	0.000	0.000
223593.096	0.000	0.000	0.000	0.000	0.000	0.000	0.000	0.000
212792.217	223035.061	0.000	0.000	0.000	0.000	0.000	0.000	0.000
244247.364	0.000	0.000	0.000	0.000	0.000	0.000	0.000	0.000
231419.877	263132.966	0.000	0.000	0.000	0.000	0.000	0.000	0.000
270515.196	286619.183	0.000	0.000	0.000	0.000	0.000	0.000	0.000
280434.898	302023.558	0.000	0.000	0.000	0.000	0.000	0.000	0.000
336524.709	325036.242	0.000	0.000	0.000	0.000	0.000	0.000	0.000
299798.835	304286.175	335027.455	0.000	0.000	0.000	0.000	0.000	0.000
377686.294	362371.358	0.000	0.000	0.000	0.000	0.000	0.000	0.000
370178.426	385119.002	390820.410	356352.518	0.000	0.000	0.000	0.000	0.000
333848.573	392321.484	0.000	0.000	0.000	0.000	0.000	0.000	0.000
392740.583	402954.462	392487.784	0.000	0.000	0.000	0.000	0.000	0.000
390179.951	391181.211	377980.375	0.000	0.000	0.000	0.000	0.000	0.000
377439.676	344263.706	0.000	0.000	0.000	0.000	0.000	0.000	0.000
342024.167	340176.552	326404.846	0.000	0.000	0.000	0.000	0.000	0.000
282564.100	0.000	0.000	0.000	0.000	0.000	0.000	0.000	0.000
240800.807	237232.728	0.000	0.000	0.000	0.000	0.000	0.000	0.000
254951.801	261267.828	0.000	0.000	0.000	0.000	0.000	0.000	0.000
263101.120	229736.653	0.000	0.000	0.000	0.000	0.000	0.000	0.000
234752.254	0.000	0.000	0.000	0.000	0.000	0.000	0.000	0.000
213682.976	0.000	0.000	0.000	0.000	0.000	0.000	0.000	0.000
185874.988	163074.409	0.000	0.000	0.000	0.000	0.000	0.000	0.000
171039.286	0.000	0.000	0.000	0.000	0.000	0.000	0.000	0.000
156250.488	0.000	0.000	0.000	0.000	0.000	0.000	0.000	0.000
176660.654	0.000	0.000	0.000	0.000	0.000	0.000	0.000	0.000
187653.172	222468.421	0.000	0.000	0.000	0.000	0.000	0.000	0.000
218518.098	0.000	0.000	0.000	0.000	0.000	0.000	0.000	0.000
178290.939	0.000	0.000	0.000	0.000	0.000	0.000	0.000	0.000
199983.201	191637.697	0.000	0.000	0.000	0.000	0.000	0.000	0.000
175710.177	0.000	0.000	0.000	0.000	0.000	0.000	0.000	0.000
193407.137	0.000	0.000	0.000	0.000	0.000	0.000	0.000	0.000
154234.588	0.000	0.000	0.000	0.000	0.000	0.000	0.000	0.000
135370.387	0.000	0.000	0.000	0.000	0.000	0.000	0.000	0.000
118957.834	0.000	0.000	0.000	0.000	0.000	0.000	0.000	0.000
111538.427	0.000	0.000	0.000	0.000	0.000	0.000	0.000	0.000
90091.145	0.000	0.000	0.000	0.000	0.000	0.000	0.000	0.000
0.000	0.000	0.000	0.000	0.000	0.000	0.000	0.000	0.000
83726.639	0.000	0.000	0.000	0.000	0.000	0.000	0.000	0.000
87265.441	0.000	0.000	0.000	0.000	0.000	0.000	0.000	0.000
0.000	0.000	0.000	0.000	0.000	0.000	0.000	0.000	0.000
112844.910	0.000	0.000	0.000	0.000	0.000	0.000	0.000	0.000
114564.072	0.000	0.000	0.000	0.000	0.000	0.000	0.000	0.000
115231.136	0.000	0.000	0.000	0.000	0.000	0.000	0.000	0.000
0.000	0.000	0.000	0.000	0.000	0.000	0.000	0.000	0.000
102993.612	0.000	0.000	0.000	0.000	0.000	0.000	0.000	0.000
85793.240	0.000	0.000	0.000	0.000	0.000	0.000	0.000	0.000
0.000	0.000	0.000	0.000	0.000	0.000	0.000	0.000	0.000
0.000	0.000	0.000	0.000	0.000	0.000	0.000	0.000	0.000
55012.642	0.000	0.000	0.000	0.000	0.000	0.000	0.000	0.000
0.000	0.000	0.000	0.000	0.000	0.000	0.000	0.000	0.000
67830.502	0.000	0.000	0.000	0.000	0.000	0.000	0.000	0.000
0.000	0.000	0.000	0.000	0.000	0.000	0.000	0.000	0.000
75647.886	0.000	0.000	0.000	0.000	0.000	0.000	0.000	0.000
96970.355	0.000	0.000	0.000	0.000	0.000	0.000	0.000	0.000
0.000	0.000	0.000	0.000	0.000	0.000	0.000	0.000	0.000
99876.852	0.000	0.000	0.000	0.000	0.000	0.000	0.000	0.000
94794.547	0.000	0.000	0.000	0.000	0.000	0.000	0.000	0.000
0.000	0.000	0.000	0.000	0.000	0.000	0.000	0.000	0.000
105334.009	0.000	0.000	0.000	0.000	0.000	0.000	0.000	0.000
91224.812	0.000	0.000	0.000	0.000	0.000	0.000	0.000	0.000
0.000	0.000	0.000	0.000	0.000	0.000	0.000	0.000	0.000
67601.734	0.000	0.000	0.000	0.000	0.000	0.000	0.000	0.000
0.000	0.000	0.000	0.000	0.000	0.000	0.000	0.000	0.000
0.000	0.000	0.000	0.000	0.000	0.000	0.000	0.000	0.000
56114.865	0.000	0.000	0.000	0.000	0.000	0.000	0.000	0.000
0.000	0.000	0.000	0.000	0.000	0.000	0.000	0.000	0.000
68701.467	0.000	0.000	0.000	0.000	0.000	0.000	0.000	0.000
0.000	0.000	0.000	0.000	0.000	0.000	0.000	0.000	0.000
71212.543	0.000	0.000	0.000	0.000	0.000	0.000	0.000	0.000
0.000	0.000	0.000	0.000	0.000	0.000	0.000	0.000	0.000
74378.696	0.000	0.000	0.000	0.000	0.000	0.000	0.000	0.000
94011.646	0.000	0.000	0.000	0.000	0.000	0.000	0.000	0.000
0.000	0.000	0.000	0.000	0.000	0.000	0.000	0.000	0.000
91513.496	0.000	0.000	0.000	0.000	0.000	0.000	0.000	0.000
118046.194	0.000	0.000	0.000	0.000	0.000	0.000	0.000	0.000
137636.019	0.000	0.000	0.000	0.000	0.000	0.000	0.000	0.000
152785.587	0.000	0.000	0.000	0.000	0.000	0.000	0.000	0.000
168680.145	0.000	0.000	0.000	0.000	0.000	0.000	0.000	0.000
173170.368	0.000	0.000	0.000	0.000	0.000	0.000	0.000	0.000
167505.310	0.000	0.000	0.000	0.000	0.000	0.000	0.000	0.000
185488.149	0.000	0.000	0.000	0.000	0.000	0.000	0.000	0.000
216649.515	205857.045	0.000	0.000	0.000	0.000	0.000	0.000	0.000
223315.476	0.000	0.000	0.000	0.000	0.000	0.000	0.000	0.000
205271.790	216429.604	0.000	0.000	0.000	0.000	0.000	0.000	0.000
241917.535	0.000	0.000	0.000	0.000	0.000	0.000	0.000	0.000
223631.598	216082.128	0.000	0.000	0.000	0.000	0.000	0.000	0.000
220610.296	255660.319	0.000	0.000	0.000	0.000	0.000	0.000	0.000
257068.087	0.000	0.000	0.000	0.000	0.000	0.000	0.000	0.000
238204.131	248051.555	0.000	0.000	0.000	0.000	0.000	0.000	0.000
290106.498	330301.169	0.000	0.000	0.000	0.000	0.000	0.000	0.000
299350.111	269260.906	0.000	0.000	0.000	0.000	0.000	0.000	0.000
307560.766	294421.594	0.000	0.000	0.000	0.000	0.000	0.000	0.000
258227.783	267026.975	0.000	0.000	0.000	0.000	0.000	0.000	0.000
279949.721	265375.174	0.000	0.000	0.000	0.000	0.000	0.000	0.000
219896.209	253371.744	0.000	0.000	0.000	0.000	0.000	0.000	0.000
249013.285	0.000	0.000	0.000	0.000	0.000	0.000	0.000	0.000
255914.832	272793.239	0.000	0.000	0.000	0.000	0.000	0.000	0.000
217237.349	222528.817	0.000	0.000	0.000	0.000	0.000	0.000	0.000
207184.753	0.000	0.000	0.000	0.000	0.000	0.000	0.000	0.000
196081.123	0.000	0.000	0.000	0.000	0.000	0.000	0.000	0.000
187425.967	0.000	0.000	0.000	0.000	0.000	0.000	0.000	0.000
159939.351	174688.661	0.000	0.000	0.000	0.000	0.000	0.000	0.000
158190.803	0.000	0.000	0.000	0.000	0.000	0.000	0.000	0.000
166729.746	0.000	0.000	0.000	0.000	0.000	0.000	0.000	0.000
166206.552	0.000	0.000	0.000	0.000	0.000	0.000	0.000	0.000
169020.274	0.000	0.000	0.000	0.000	0.000	0.000	0.000	0.000
173842.599	176861.869	0.000	0.000	0.000	0.000	0.000	0.000	0.000
190528.087	0.000	0.000	0.000	0.000	0.000	0.000	0.000	0.000
231720.175	0.000	0.000	0.000	0.000	0.000	0.000	0.000	0.000
184747.607	168636.908	0.000	0.000	0.000	0.000	0.000	0.000	0.000
173134.390	0.000	0.000	0.000	0.000	0.000	0.000	0.000	0.000
177416.007	0.000	0.000	0.000	0.000	0.000	0.000	0.000	0.000
215473.125	207604.555	0.000	0.000	0.000	0.000	0.000	0.000	0.000
211191.904	0.000	0.000	0.000	0.000	0.000	0.000	0.000	0.000
177723.750	0.000	0.000	0.000	0.000	0.000	0.000	0.000	0.000
178655.652	184195.645	0.000	0.000	0.000	0.000	0.000	0.000	0.000
218193.402	0.000	0.000	0.000	0.000	0.000	0.000	0.000	0.000
236358.007	201653.966	0.000	0.000	0.000	0.000	0.000	0.000	0.000
203759.775	0.000	0.000	0.000	0.000	0.000	0.000	0.000	0.000
204335.175	198563.985	0.000	0.000	0.000	0.000	0.000	0.000	0.000
188620.168	0.000	0.000	0.000	0.000	0.000	0.000	0.000	0.000
195401.041	0.000	0.000	0.000	0.000	0.000	0.000	0.000	0.000
178711.845	0.000	0.000	0.000	0.000	0.000	0.000	0.000	0.000
185988.725	182535.380	0.000	0.000	0.000	0.000	0.000	0.000	0.000
169763.435	0.000	0.000	0.000	0.000	0.000	0.000	0.000	0.000
159671.715	0.000	0.000	0.000	0.000	0.000	0.000	0.000	0.000
173030.438	0.000	0.000	0.000	0.000	0.000	0.000	0.000	0.000
149853.144	0.000	0.000	0.000	0.000	0.000	0.000	0.000	0.000
150660.950	0.000	0.000	0.000	0.000	0.000	0.000	0.000	0.000
170955.951	0.000	0.000	0.000	0.000	0.000	0.000	0.000	0.000
155434.455	0.000	0.000	0.000	0.000	0.000	0.000	0.000	0.000
142778.207	0.000	0.000	0.000	0.000	0.000	0.000	0.000	0.000
144837.275	149101.070	0.000	0.000	0.000	0.000	0.000	0.000	0.000
164963.691	0.000	0.000	0.000	0.000	0.000	0.000	0.000	0.000
192248.909	0.000	0.000	0.000	0.000	0.000	0.000	0.000	0.000
227198.371	229635.362	0.000	0.000	0.000	0.000	0.000	0.000	0.000
244908.355	0.000	0.000	0.000	0.000	0.000	0.000	0.000	0.000
253500.204	246441.386	0.000	0.000	0.000	0.000	0.000	0.000	0.000
242030.539	233969.575	0.000	0.000	0.000	0.000	0.000	0.000	0.000
240398.485	0.000	0.000	0.000	0.000	0.000	0.000	0.000	0.000
228989.629	235087.241	0.000	0.000	0.000	0.000	0.000	0.000	0.000
240042.440	262971.738	0.000	0.000	0.000	0.000	0.000	0.000	0.000
270675.552	255292.207	0.000	0.000	0.000	0.000	0.000	0.000	0.000
261975.558	273881.809	0.000	0.000	0.000	0.000	0.000	0.000	0.000
293296.417	294696.639	0.000	0.000	0.000	0.000	0.000	0.000	0.000
299011.766	329739.176	0.000	0.000	0.000	0.000	0.000	0.000	0.000
319980.545	301614.543	0.000	0.000	0.000	0.000	0.000	0.000	0.000
295929.782	254237.504	0.000	0.000	0.000	0.000	0.000	0.000	0.000
255673.393	269292.085	0.000	0.000	0.000	0.000	0.000	0.000	0.000
316867.825	324292.070	0.000	0.000	0.000	0.000	0.000	0.000	0.000
342344.995	320814.098	0.000	0.000	0.000	0.000	0.000	0.000	0.000
373592.956	329393.784	343576.494	0.000	0.000	0.000	0.000	0.000	0.000
307302.742	335127.382	0.000	0.000	0.000	0.000	0.000	0.000	0.000
311513.864	270293.647	0.000	0.000	0.000	0.000	0.000	0.000	0.000
244830.406	236591.194	0.000	0.000	0.000	0.000	0.000	0.000	0.000
275422.153	282158.285	0.000	0.000	0.000	0.000	0.000	0.000	0.000
282738.264	0.000	0.000	0.000	0.000	0.000	0.000	0.000	0.000
275144.795	299701.797	307435.953	0.000	0.000	0.000	0.000	0.000	0.000
331789.407	371162.183	0.000	0.000	0.000	0.000	0.000	0.000	0.000
324031.470	321331.598	0.000	0.000	0.000	0.000	0.000	0.000	0.000
381468.271	364049.394	387876.531	0.000	0.000	0.000	0.000	0.000	0.000
357195.161	375317.613	407584.329	0.000	0.000	0.000	0.000	0.000	0.000
384523.691	384890.730	0.000	0.000	0.000	0.000	0.000	0.000	0.000
390330.727	368620.107	359752.346	0.000	0.000	0.000	0.000	0.000	0.000
377066.797	375396.513	390857.071	0.000	0.000	0.000	0.000	0.000	0.000
400339.488	431151.563	0.000	0.000	0.000	0.000	0.000	0.000	0.000
418588.686	418511.605	378701.810	0.000	0.000	0.000	0.000	0.000	0.000
396122.751	358813.905	397791.462	0.000	0.000	0.000	0.000	0.000	0.000
422010.373	456079.540	436060.455	0.000	0.000	0.000	0.000	0.000	0.000
418509.854	410750.153	379706.942	373659.962	0.000	0.000	0.000	0.000	0.000
330304.442	358869.275	0.000	0.000	0.000	0.000	0.000	0.000	0.000
372331.315	336027.151	0.000	0.000	0.000	0.000	0.000	0.000	0.000
370786.475	386279.357	379666.577	0.000	0.000	0.000	0.000	0.000	0.000
397938.678	412379.637	416927.246	0.000	0.000	0.000	0.000	0.000	0.000
403230.684	380007.068	374641.281	0.000	0.000	0.000	0.000	0.000	0.000
388689.146	417883.753	406375.214	0.000	0.000	0.000	0.000	0.000	0.000
404483.293	456689.821	437565.908	0.000	0.000	0.000	0.000	0.000	0.000
446763.644	458244.739	450687.975	0.000	0.000	0.000	0.000	0.000	0.000
432477.317	425285.792	396072.545	0.000	0.000	0.000	0.000	0.000	0.000
412177.368	402889.524	0.000	0.000	0.000	0.000	0.000	0.000	0.000
423325.220	433101.047	459727.841	427377.823	0.000	0.000	0.000	0.000	0.000
443164.192	445821.538	469221.421	0.000	0.000	0.000	0.000	0.000	0.000
498531.824	472768.533	454787.319	0.000	0.000	0.000	0.000	0.000	0.000
420060.405	398174.767	355474.665	0.000	0.000	0.000	0.000	0.000	0.000
340085.157	335691.003	0.000	0.000	0.000	0.000	0.000	0.000	0.000
321812.448	292949.296	0.000	0.000	0.000	0.000	0.000	0.000	0.000
281957.802	326637.269	0.000	0.000	0.000	0.000	0.000	0.000	0.000
337340.944	326638.336	358022.570	0.000	0.000	0.000	0.000	0.000	0.000
375057.196	379059.251	0.000	0.000	0.000	0.000	0.000	0.000	0.000
356304.270	335523.181	377264.530	0.000	0.000	0.000	0.000	0.000	0.000
396132.166	360633.272	0.000	0.000	0.000	0.000	0.000	0.000	0.000
368584.782	372929.774	387382.187	0.000	0.000	0.000	0.000	0.000	0.000
386663.212	405702.555	396546.870	0.000	0.000	0.000	0.000	0.000	0.000
392473.920	396567.313	455166.136	0.000	0.000	0.000	0.000	0.000	0.000
438338.871	452083.654	437734.462	0.000	0.000	0.000	0.000	0.000	0.000
424624.844	401617.716	432406.254	0.000	0.000	0.000	0.000	0.000	0.000
422354.372	443111.172	391424.668	0.000	0.000	0.000	0.000	0.000	0.000
374586.550	366162.217	0.000	0.000	0.000	0.000	0.000	0.000	0.000
348222.152	372599.065	414671.062	0.000	0.000	0.000	0.000	0.000	0.000
403673.428	400397.194	409205.487	0.000	0.000	0.000	0.000	0.000	0.000
448527.037	405705.847	412354.130	0.000	0.000	0.000	0.000	0.000	0.000
410497.235	440421.924	443026.759	0.000	0.000	0.000	0.000	0.000	0.000
406662.763	379427.444	0.000	0.000	0.000	0.000	0.000	0.000	0.000
383501.755	368225.118	411831.083	0.000	0.000	0.000	0.000	0.000	0.000
402369.150	387259.173	380098.065	0.000	0.000	0.000	0.000	0.000	0.000
373438.095	352947.820	0.000	0.000	0.000	0.000	0.000	0.000	0.000
332900.563	318480.466	359651.426	0.000	0.000	0.000	0.000	0.000	0.000
369596.955	392712.821	0.000	0.000	0.000	0.000	0.000	0.000	0.000
421379.089	466679.111	451279.830	467143.464	0.000	0.000	0.000	0.000	0.000
470019.788	428271.027	424590.589	0.000	0.000	0.000	0.000	0.000	0.000
422547.114	457023.770	477577.726	0.000	0.000	0.000	0.000	0.000	0.000
472752.887	475957.031	488562.746	0.000	0.000	0.000	0.000	0.000	0.000
498352.944	435234.875	459531.370	0.000	0.000	0.000	0.000	0.000	0.000
447385.257	462710.186	450196.961	475843.790	0.000	0.000	0.000	0.000	0.000
474547.637	444891.313	451638.545	0.000	0.000	0.000	0.000	0.000	0.000
407323.680	394014.137	413310.243	0.000	0.000	0.000	0.000	0.000	0.000
401007.330	405025.557	0.000	0.000	0.000	0.000	0.000	0.000	0.000
407207.574	439475.442	455017.018	467213.306	0.000	0.000	0.000	0.000	0.000
452675.083	461333.346	451269.647	0.000	0.000	0.000	0.000	0.000	0.000
463346.940	440011.088	466237.417	0.000	0.000	0.000	0.000	0.000	0.000
461537.751	495012.747	500846.430	0.000	0.000	0.000	0.000	0.000	0.000
529162.125	505584.177	540824.108	476592.175	0.000	0.000	0.000	0.000	0.000
437906.980	461367.401	435858.991	0.000	0.000	0.000	0.000	0.000	0.000
472824.417	472703.723	450178.721	448623.623	0.000	0.000	0.000	0.000	0.000
466433.139	456933.973	456225.193	0.000	0.000	0.000	0.000	0.000	0.000
477131.106	468342.396	525436.375	501733.489	0.000	0.000	0.000	0.000	0.000
499970.002	455097.778	475262.583	0.000	0.000	0.000	0.000	0.000	0.000
487151.382	509154.600	504800.654	496349.351	0.000	0.000	0.000	0.000	0.000
527531.889	517416.230	530954.656	0.000	0.000	0.000	0.000	0.000	0.000
532022.430	559443.689	564952.600	530099.022	0.000	0.000	0.000	0.000	0.000
527495.714	569635.035	521365.561	502469.638	0.000	0.000	0.000	0.000	0.000
522725.491	547609.139	542340.525	617783.516	0.000	0.000	0.000	0.000	0.000
580612.198	559346.683	522840.278	551553.727	0.000	0.000	0.000	0.000	0.000
547054.930	514927.756	501882.058	0.000	0.000	0.000	0.000	0.000	0.000
542785.030	561302.671	542167.042	572396.740	0.000	0.000	0.000	0.000	0.000
561463.398	529717.131	527437.288	523628.747	0.000	0.000	0.000	0.000	0.000
501768.735	478240.077	492729.772	0.000	0.000	0.000	0.000	0.000	0.000
507047.967	491600.997	437405.138	0.000	0.000	0.000	0.000	0.000	0.000
431916.934	437797.702	458070.515	462453.408	0.000	0.000	0.000	0.000	0.000
433376.960	430057.585	424305.942	0.000	0.000	0.000	0.000	0.000	0.000
431028.909	468990.358	498820.290	0.000	0.000	0.000	0.000	0.000	0.000
494163.924	455010.807	410709.665	0.000	0.000	0.000	0.000	0.000	0.000
448833.034	413700.092	371501.386	0.000	0.000	0.000	0.000	0.000	0.000
417567.917	476312.957	487028.009	0.000	0.000	0.000	0.000	0.000	0.000
519116.464	520616.410	539223.087	483919.360	0.000	0.000	0.000	0.000	0.000
519361.808	482851.528	453599.082	0.000	0.000	0.000	0.000	0.000	0.000
439384.686	455788.514	465568.855	0.000	0.000	0.000	0.000	0.000	0.000
438129.537	475346.171	466576.773	483774.213	0.000	0.000	0.000	0.000	0.000
510107.786	500375.281	538677.009	0.000	0.000	0.000	0.000	0.000	0.000
517724.291	548633.628	502300.536	469622.470	0.000	0.000	0.000	0.000	0.000
465075.179	444778.523	441678.555	0.000	0.000	0.000	0.000	0.000	0.000
443160.264	435619.756	436311.596	0.000	0.000	0.000	0.000	0.000	0.000
459335.067	482744.305	454774.909	0.000	0.000	0.000	0.000	0.000	0.000
463860.619	478315.564	477486.511	0.000	0.000	0.000	0.000	0.000	0.000
433824.423	455834.222	407255.667	0.000	0.000	0.000	0.000	0.000	0.000
422500.697	413499.946	390440.456	0.000	0.000	0.000	0.000	0.000	0.000
412418.754	482429.903	474610.701	0.000	0.000	0.000	0.000	0.000	0.000
504421.252	568114.032	578041.365	558412.768	0.000	0.000	0.000	0.000	0.000
535845.376	543206.658	556263.246	551283.111	0.000	0.000	0.000	0.000	0.000
532889.969	529349.800	511294.495	527991.468	0.000	0.000	0.000	0.000	0.000
582085.730	583134.582	580009.396	546648.226	0.000	0.000	0.000	0.000	0.000
549541.133	517643.892	502053.398	0.000	0.000	0.000	0.000	0.000	0.000
490299.426	570926.156	599624.635	573677.387	584614.125	0.000	0.000	0.000	0.000
630875.024	590322.257	582333.176	610604.987	0.000	0.000	0.000	0.000	0.000
576897.560	532907.008	587678.728	569969.450	0.000	0.000	0.000	0.000	0.000
550757.843	543262.727	566870.929	0.000	0.000	0.000	0.000	0.000	0.000
596011.491	609043.072	576890.904	556498.511	578181.734	0.000	0.000	0.000	0.000
551234.490	537724.029	564378.676	0.000	0.000	0.000	0.000	0.000	0.000
547546.172	557948.535	581916.367	527810.326	0.000	0.000	0.000	0.000	0.000
560880.807	533689.126	521907.048	565831.688	0.000	0.000	0.000	0.000	0.000
569683.712	594018.236	575357.441	620890.481	0.000	0.000	0.000	0.000	0.000
593549.306	594187.656	618283.891	640996.878	619260.232	0.000	0.000	0.000	0.000
670340.131	600427.504	671826.293	625027.345	0.000	0.000	0.000	0.000	0.000
624477.001	619955.115	619034.059	616059.437	0.000	0.000	0.000	0.000	0.000
619011.068	643981.350	640635.510	642355.647	603198.157	0.000	0.000	0.000	0.000
614518.617	627498.227	662694.915	626236.818	0.000	0.000	0.000	0.000	0.000
630524.975	679500.160	664107.639	673378.001	649472.953	660659.073	0.000	0.000	0.000
657012.956	705054.536	643923.296	656284.250	0.000	0.000	0.000	0.000	0.000
665158.973	608772.410	623690.250	623643.575	651881.983	0.000	0.000	0.000	0.000
647006.302	656267.022	635469.358	637015.709	0.000	0.000	0.000	0.000	0.000
645140.479	623915.946	585764.745	583849.554	0.000	0.000	0.000	0.000	0.000
571908.975	582129.780	554948.196	578784.090	0.000	0.000	0.000	0.000	0.000
585456.100	554951.275	650546.133	627927.713	0.000	0.000	0.000	0.000	0.000
656861.908	672798.100	634707.051	657713.000	666582.233	0.000	0.000	0.000	0.000
641794.972	643703.613	658345.184	695594.107	671122.923	0.000	0.000	0.000	0.000
642925.569	659061.102	685217.796	632547.077	0.000	0.000	0.000	0.000	0.000
659400.078	633472.697	636282.077	644334.049	596619.554	0.000	0.000	0.000	0.000
583495.253	535899.937	525099.769	0.000	0.000	0.000	0.000	0.000	0.000
489538.561	497774.946	518556.546	502560.546	0.000	0.000	0.000	0.000	0.000
519507.507	512565.544	531977.146	582295.876	0.000	0.000	0.000	0.000	0.000
593926.508	547771.119	597692.905	574336.354	0.000	0.000	0.000	0.000	0.000
638133.587	612156.198	604949.698	643148.857	0.000	0.000	0.000	0.000	0.000
675032.570	663363.118	697291.719	666098.263	652860.836	0.000	0.000	0.000	0.000
658548.953	668051.761	687923.503	705412.631	720009.792	0.000	0.000	0.000	0.000
747317.131	691821.289	739721.569	688416.024	0.000	0.000	0.000	0.000	0.000
705800.978	707819.280	681816.632	726105.677	743654.766	750649.312	0.000	0.000	0.000
725557.773	765257.318	703581.228	757030.925	699907.612	0.000	0.000	0.000	0.000
753556.788	793140.917	791803.253	775680.854	792971.104	0.000	0.000	0.000	0.000
755395.412	731261.426	774533.344	792386.748	826999.892	806386.582	0.000	0.000	0.000
817026.839	819470.622	776144.425	756080.780	793071.725	0.000	0.000	0.000	0.000
825143.781	812446.683	792210.982	755538.094	785916.378	787023.556	0.000	0.000	0.000
758184.603	783109.886	799884.817	792261.193	798097.336	0.000	0.000	0.000	0.000
794369.509	761446.444	761405.860	709375.820	784295.271	0.000	0.000	0.000	0.000
741867.280	748900.988	722157.228	701168.848	691787.787	0.000	0.000	0.000	0.000
729953.648	725768.407	763901.090	741185.452	709758.469	735602.422	0.000	0.000	0.000
751077.797	749456.644	765743.690	770077.855	778058.743	0.000	0.000	0.000	0.000
754460.749	790726.361	782252.261	757116.899	719616.013	0.000	0.000	0.000	0.000
744418.721	786132.621	736908.815	715154.116	783662.210	0.000	0.000	0.000	0.000
781677.480	760444.708	764584.448	822064.203	777635.211	807891.484	0.000	0.000	0.000
794659.886	776680.932	823825.020	805191.877	761858.325	0.000	0.000	0.000	0.000
781646.930	782717.595	751670.588	695913.595	723866.606	699912.511	0.000	0.000	0.000
678039.652	687975.563	654390.305	673836.285	0.000	0.000	0.000	0.000	0.000
693928.817	719026.151	670618.847	663415.929	687323.014	0.000	0.000	0.000	0.000
661362.539	637462.390	651682.318	624601.816	0.000	0.000	0.000	0.000	0.000
637889.352	674036.128	702562.950	676658.660	697111.866	0.000	0.000	0.000	0.000
749715.108	710156.661	735607.833	706728.765	742892.377	718034.882	0.000	0.000	0.000
765860.981	723442.428	700074.208	703027.235	0.000	0.000	0.000	0.000	0.000
720378.054	702785.137	703437.700	750249.458	721969.533	680721.292	0.000	0.000	0.000
713602.695	677171.859	678315.607	722141.583	0.000	0.000	0.000	0.000	0.000
735342.780	760624.016	753023.389	771111.094	714443.913	745311.988	0.000	0.000	0.000
768066.853	769023.724	747484.714	705556.967	659204.472	0.000	0.000	0.000	0.000
606880.815	647609.673	634043.039	645857.149	0.000	0.000	0.000	0.000	0.000
643894.273	660711.454	694782.186	645565.289	709255.069	0.000	0.000	0.000	0.000
699315.370	699775.372	714658.358	712408.010	764824.205	0.000	0.000	0.000	0.000
740806.590	709617.445	717144.046	709506.680	712002.221	0.000	0.000	0.000	0.000
729410.563	739666.854	689522.023	685880.465	699545.296	0.000	0.000	0.000	0.000
707483.763	723452.896	724307.019	686770.735	726337.733	0.000	0.000	0.000	0.000
740488.426	748083.037	745917.964	723960.935	736496.340	0.000	0.000	0.000	0.000
760236.586	763486.998	726105.677	750615.505	767130.013	0.000	0.000	0.000	0.000
783557.823	773114.181	772522.905	795525.962	748351.755	753375.121	820970.880	0.000	0.000
819564.647	816706.549	821908.801	838905.061	830778.689	799398.852	0.000	0.000	0.000
798224.748	801134.406	847464.809	819470.622	851846.804	916145.227	0.000	0.000	0.000
825934.338	867806.965	846804.583	883087.982	891122.636	843504.593	0.000	0.000	0.000
874294.008	840590.431	897231.145	884329.678	876285.950	875089.697	0.000	0.000	0.000
887216.978	914829.384	905436.239	917473.279	880739.116	888359.821	0.000	0.000	0.000
847077.160	868651.245	876362.744	957304.231	858686.039	860311.261	0.000	0.000	0.000
886501.246	879755.076	942782.528	881873.098	874768.186	885292.633	934422.247	0.000	0.000
926620.892	925172.082	897400.232	927755.666	929385.305	904715.377	0.000	0.000	0.000
921786.422	901111.972	885935.770	901111.972	869512.291	887177.622	0.000	0.000	0.000
859800.870	901965.383	826220.948	877624.096	861341.281	889284.126	0.000	0.000	0.000
954973.022	925137.846	908611.823	875886.835	897956.252	930128.730	901241.911	0.000	0.000
862820.214	841333.008	877593.288	855292.981	892076.576	871695.186	0.000	0.000	0.000
847127.391	865089.320	894134.478	873995.997	851759.736	847658.766	0.000	0.000	0.000
889845.968	886650.589	904764.490	914980.053	915901.889	872235.015	0.000	0.000	0.000
911660.133	900608.812	885480.772	874745.230	916287.934	906881.416	0.000	0.000	0.000
881150.430	862120.990	913342.101	881772.009	887602.851	930613.460	0.000	0.000	0.000
897086.264	844658.800	870935.995	903195.506	913141.939	893263.897	962463.908	0.000	0.000
882230.986	886375.522	892665.857	911959.436	862477.899	891067.053	0.000	0.000	0.000
899830.832	915248.032	857522.617	908925.650	945957.451	871664.793	0.000	0.000	0.000
874416.327	924052.154	943779.080	894150.468	917633.240	885716.057	906232.159	0.000	0.000
892060.660	888960.006	846826.096	863654.814	841587.908	868628.609	0.000	0.000	0.000
864812.509	865583.533	866573.654	907087.071	871641.999	879863.445	0.000	0.000	0.000
879492.005	890614.702	901631.954	859195.106	913575.735	918805.186	0.000	0.000	0.000
893910.680	854657.026	912092.523	911095.319	870481.115	857162.449	0.000	0.000	0.000
835114.912	875741.096	903742.397	909173.561	907729.315	953843.512	0.000	0.000	0.000
884298.398	922109.418	911045.516	911759.879	852500.384	928548.215	912192.363	0.000	0.000
924103.389	883540.524	898553.329	908182.726	895391.420	874110.592	0.000	0.000	0.000
904200.009	890701.962	945224.254	910092.010	904061.042	907259.894	0.000	0.000	0.000
895199.048	874546.329	915683.833	878302.417	920649.242	963939.040	919362.698	0.000	0.000
870041.849	887721.043	917574.301	886831.440	909107.438	881966.432	0.000	0.000	0.000
933314.667	869958.590	917464.861	891678.853	900098.111	913926.411	0.000	0.000	0.000
926998.841	895551.794	921608.022	873629.494	848457.081	847486.355	913083.575	0.000	0.000
887311.446	916817.177	907877.654	875679.746	921760.932	900487.164	0.000	0.000	0.000
880715.846	867460.682	914570.015	851295.672	852580.334	918113.460	0.000	0.000	0.000
834543.421	866145.824	886925.826	839355.711	857169.797	841545.414	0.000	0.000	0.000
865486.144	861333.862	872646.037	829999.502	858442.785	890511.599	0.000	0.000	0.000
900852.206	881398.956	902038.607	945948.503	897521.047	939725.976	0.000	0.000	0.000
906281.437	868304.289	898488.742	905600.232	826685.405	877077.578	0.000	0.000	0.000
855102.826	882425.612	859468.333	894622.425	913125.263	925266.245	872364.369	0.000	0.000
929108.984	899579.896	860037.498	898941.047	947283.664	884267.119	0.000	0.000	0.000
918349.542	919980.128	874959.533	903456.625	865343.844	932148.883	0.000	0.000	0.000
868357.068	930856.015	957111.819	870458.383	860348.269	815235.114	0.000	0.000	0.000
853905.336	864266.886	864550.823	912250.613	873660.024	860851.899	0.000	0.000	0.000
879793.776	867505.834	864169.792	884290.578	878418.145	872585.121	0.000	0.000	0.000
880304.938	936057.886	930016.275	947903.238	901120.092	908768.709	908042.533	0.000	0.000
857382.924	911111.921	907943.599	889893.480	960421.049	882059.786	0.000	0.000	0.000
932044.626	905756.080	877354.600	828933.080	854401.449	884157.663	0.000	0.000	0.000
870496.270	958010.404	872905.028	888265.129	908834.783	926354.794	900511.491	0.000	0.000
885276.959	839954.978	854898.139	854394.149	790663.841	837422.748	0.000	0.000	0.000
842850.520	795342.474	833284.725	867573.570	877547.080	0.000	0.000	0.000	0.000
836995.187	853264.162	830806.298	885535.661	880506.467	905985.849	0.000	0.000	0.000
873965.443	879909.897	871717.982	874026.553	906634.753	890701.962	0.000	0.000	0.000
895993.119	907993.063	912200.684	880049.283	927041.810	910166.560	875166.282	915021.915	966482.391
910522.913	856545.722	906404.655	898739.069	912059.247	894646.436	0.000	0.000	0.000
853067.631	900130.519	897376.072	850051.003	930734.722	869550.095	0.000	0.000	0.000
927721.238	905067.473	904396.270	924359.650	938086.304	898989.536	916128.441	0.000	0.000
859468.333	906215.734	864364.001	848018.182	905879.156	881655.396	0.000	0.000	0.000
886564.121	906084.356	917422.776	882815.121	939143.501	864177.260	0.000	0.000	0.000
860666.672	920361.150	903750.565	889806.378	883766.968	925548.850	0.000	0.000	0.000
893231.981	879925.382	925377.554	911178.336	838975.443	875181.600	0.000	0.000	0.000
913650.857	919185.234	859756.517	979010.025	929834.675	882448.972	898125.612	0.000	0.000
979652.615	936671.631	895463.581	894678.453	903113.937	897037.981	0.000	0.000	0.000
877354.600	871512.859	885935.770	858214.399	872737.428	937883.946	0.000	0.000	0.000
911352.721	894006.580	861215.175	894350.389	890694.029	929186.683	933044.712	0.000	0.000
908843.043	851317.414	919506.409	967492.260	912875.192	890717.829	0.000	0.000	0.000
890051.890	848802.764	822023.658	833111.170	860030.101	924205.876	0.000	0.000	0.000
893535.272	888825.684	836610.056	879832.480	931133.376	879314.135	0.000	0.000	0.000
869996.433	851455.137	881041.744	903122.093	890321.317	878194.432	0.000	0.000	0.000
885057.573	888975.811	908950.435	906906.090	917641.661	896458.987	916976.911	0.000	0.000
957881.931	904363.554	913976.529	892522.447	918822.070	901420.639	0.000	0.000	0.000
928453.382	879677.686	925651.659	892689.764	861252.261	870064.559	0.000	0.000	0.000
885167.252	911626.889	888280.910	878665.132	828672.053	874202.290	0.000	0.000	0.000
862068.966	870935.995	906552.562	896748.390	841892.575	928367.188	941229.622	0.000	0.000
883439.052	951311.859	917751.143	871862.385	903726.063	892323.342	0.000	0.000	0.000
898125.612	898295.036	942214.014	935838.886	900876.553	926028.818	0.000	0.000	0.000
876078.672	862120.990	909876.712	900722.379	873476.875	890313.390	0.000	0.000	0.000
899337.188	901193.180	851665.432	917170.346	842949.988	933480.201	923020.122	0.000	0.000
896121.586	895086.868	942444.891	874148.798	931749.359	902217.651	0.000	0.000	0.000
894854.586	927179.335	901672.603	892307.418	881966.432	917296.544	0.000	0.000	0.000
891853.807	921175.051	864580.722	926852.779	918703.893	901729.517	947068.350	0.000	0.000
915097.275	926655.238	906593.656	902779.659	908289.962	888454.533	0.000	0.000	0.000
877940.002	941380.252	876378.105	892363.156	894286.404	898432.236	0.000	0.000	0.000
895848.637	860459.313	852631.220	872927.887	853009.417	867009.424	0.000	0.000	0.000
884947.921	873789.801	919692.455	877762.758	881709.812	859919.168	0.000	0.000	0.000
905108.432	928944.997	909239.694	931341.504	894214.433	922075.407	896065.377	0.000	0.000
841007.527	847120.215	890107.347	909678.065	912209.005	916523.078	0.000	0.000	0.000
904568.069	908702.645	970515.732	915532.932	913934.763	944974.155	900552.038	0.000	0.000
904903.673	890567.113	911070.417	898222.418	902901.927	908009.552	0.000	0.000	0.000
850766.966	897577.438	852674.841	910945.926	872752.662	994302.646	0.000	0.000	0.000
919641.708	900900.901	896009.175	845308.538	863080.853	938729.148	0.000	0.000	0.000
846489.186	876885.303	840972.164	844929.998	887847.148	883540.524	0.000	0.000	0.000
844908.581	858000.858	857750.635	874821.755	858324.893	915181.023	0.000	0.000	0.000
874087.671	868711.614	899571.804	844088.427	892514.481	908182.726	0.000	0.000	0.000
906404.655	906716.959	914862.862	948064.999	859379.700	878981.787	910224.552	0.000	0.000
930613.460	886061.369	899636.547	872988.852	883002.208	899855.123	0.000	0.000	0.000
878217.570	892355.193	886336.241	856457.691	869293.091	883103.579	0.000	0.000	0.000
943796.895	881492.190	853067.631	841538.332	795570.265	773880.002	0.000	0.000	0.000
758731.098	823770.728	808564.313	854452.552	834125.753	812796.671	0.000	0.000	0.000
751275.290	742936.531	744951.094	748066.249	781060.837	0.000	0.000	0.000	0.000
770232.071	732906.782	772624.373	749731.971	771402.564	0.000	0.000	0.000	0.000
782038.148	805302.109	836071.467	744402.096	779174.231	737223.910	0.000	0.000	0.000
756200.847	797435.448	735056.305	693524.561	686257.017	0.000	0.000	0.000	0.000
725526.188	712098.554	680559.147	697637.103	716409.356	0.000	0.000	0.000	0.000
679592.516	725489.343	774581.339	809388.911	800614.872	0.000	0.000	0.000	0.000
785663.218	815068.996	791778.175	820472.428	818163.224	808564.313	0.000	0.000	0.000
828994.927	851136.267	801776.737	760288.606	757501.155	0.000	0.000	0.000	0.000
770499.129	765849.250	731502.140	737762.367	764379.897	753165.177	0.000	0.000	0.000
764438.329	783858.780	800980.400	757288.906	783189.618	722256.329	0.000	0.000	0.000
758869.285	774749.369	824300.375	755458.185	791809.522	0.000	0.000	0.000	0.000
732981.991	721641.301	759278.382	765626.436	762567.106	0.000	0.000	0.000	0.000
734408.507	758380.100	716553.093	722705.230	739043.677	0.000	0.000	0.000	0.000
721453.874	748402.161	797403.654	858619.683	853730.375	897303.603	0.000	0.000	0.000
879747.337	874714.624	902282.775	858103.934	872318.710	875480.420	0.000	0.000	0.000
856589.745	887587.094	876723.858	884869.614	936908.576	885747.438	0.000	0.000	0.000
823492.597	880002.816	887468.939	884126.395	878719.179	892912.950	0.000	0.000	0.000
867475.732	883790.400	905116.624	891114.695	888525.581	871748.379	895407.455	0.000	0.000
864461.138	962510.227	926226.092	909901.549	903162.876	930267.173	0.000	0.000	0.000
887114.660	942444.891	898286.967	922602.847	883501.493	896025.232	0.000	0.000	0.000
906642.973	880739.116	840484.455	866265.874	826651.236	814557.777	0.000	0.000	0.000
852885.739	827321.464	807976.342	845201.369	861074.276	863088.303	0.000	0.000	0.000
862537.413	831787.595	815540.948	863707.031	811122.106	792839.077	0.000	0.000	0.000
780244.216	790288.930	754648.636	754625.857	725115.837	0.000	0.000	0.000	0.000
759393.700	762887.070	773790.179	786367.532	782454.246	767713.060	0.000	0.000	0.000
808309.421	822835.326	773826.106	814398.567	835463.766	0.000	0.000	0.000	0.000
788401.044	804835.451	745034.346	813762.349	856003.150	845980.745	0.000	0.000	0.000
854240.879	832403.816	756200.847	791847.142	811800.330	834271.889	0.000	0.000	0.000
818216.778	830323.411	798498.822	828315.124	822903.037	0.000	0.000	0.000	0.000
865358.821	866138.322	854518.265	906856.744	852275.149	842949.988	0.000	0.000	0.000
907927.112	930856.015	838532.233	823791.087	858516.484	887658.003	868078.162	0.000	0.000
874225.218	898658.303	915885.111	849834.282	842552.259	860377.878	0.000	0.000	0.000
887067.444	922245.483	893168.157	909132.233	916447.483	947418.285	0.000	0.000	0.000
905042.899	861066.862	856399.013	869678.654	850701.829	868847.474	0.000	0.000	0.000
828260.239	883618.595	871209.151	864139.922	904715.377	852071.813	0.000	0.000	0.000
844138.304	851317.414	818732.602	863088.303	849451.679	850962.439	0.000	0.000	0.000
841255.153	867716.604	836064.477	928582.704	890099.424	929782.803	0.000	0.000	0.000
897883.688	945438.731	941079.041	904879.108	871118.080	875495.749	934867.763	0.000	0.000
891352.985	894406.382	895359.352	866641.245	889964.757	887508.320	0.000	0.000	0.000
869058.896	934265.107	907523.369	898730.992	899838.929	885104.575	0.000	0.000	0.000
886383.379	870882.901	877893.757	864259.416	865126.741	928910.481	0.000	0.000	0.000
920539.068	916800.367	856956.775	886579.841	834550.386	897037.981	0.000	0.000	0.000
901241.911	933340.800	898165.945	908950.435	918046.031	865845.845	857816.856	0.000	0.000
922798.664	882254.336	911045.516	874951.878	898561.403	879229.092	0.000	0.000	0.000
911934.487	941504.336	860118.868	875166.282	878279.275	877470.078	0.000	0.000	0.000
901436.890	1011879.465	904240.890	873797.436	895744.319	893543.256	0.000	0.000	0.000
878657.411	910307.411	885245.611	888123.129	922441.148	849653.766	932557.446	0.000	0.000
941752.602	862113.558	898149.811	931098.696	907655.164	891670.902	0.000	0.000	0.000
907128.214	896788.600	914720.599	953052.628	877277.632	851875.831	0.000	0.000	0.000
872029.649	877901.464	920242.576	890797.174	911377.638	840272.584	0.000	0.000	0.000
874852.369	873545.547	887177.622	842296.775	829503.791	812275.101	0.000	0.000	0.000
792123.128	831289.746	814823.265	853781.398	844951.415	846575.180	0.000	0.000	0.000
833284.725	812730.612	790488.838	817020.164	778488.798	788195.977	0.000	0.000	0.000
803839.136	786367.532	762200.931	757581.497	754591.690	0.000	0.000	0.000	0.000
692161.274	735423.898	730252.156	723097.170	684762.661	0.000	0.000	0.000	0.000
747747.411	740285.602	746892.925	761678.435	742776.499	0.000	0.000	0.000	0.000
701326.208	722245.896	683414.888	681431.005	661073.981	0.000	0.000	0.000	0.000
638814.361	618054.611	665765.664	668516.228	635380.529	0.000	0.000	0.000	0.000
634095.305	671546.572	668118.711	675438.359	0.000	0.000	0.000	0.000	0.000
685556.020	687327.738	627372.251	663605.235	595390.487	0.000	0.000	0.000	0.000
643745.051	637730.699	681760.852	686049.862	0.000	0.000	0.000	0.000	0.000
696097.676	706119.942	687857.256	721271.746	738841.644	721568.401	678946.547	0.000	0.000
688657.806	652009.493	670272.734	666688.890	0.000	0.000	0.000	0.000	0.000
660737.648	671041.860	699232.243	690512.360	677295.694	0.000	0.000	0.000	0.000
662273.585	745595.395	719864.665	736013.896	753971.545	0.000	0.000	0.000	0.000
735223.839	793915.432	829551.959	826459.941	752598.346	821179.871	0.000	0.000	0.000
819383.332	868817.279	852028.253	830709.675	845723.178	814425.097	0.000	0.000	0.000
838454.895	921259.915	875419.107	872988.852	857302.070	892100.451	0.000	0.000	0.000
858907.298	911361.027	886249.834	857397.627	868251.515	938667.468	0.000	0.000	0.000
826685.405	884368.782	905329.676	883993.529	864580.722	876209.169	0.000	0.000	0.000
857986.135	902624.833	853023.970	863721.951	868696.521	858162.845	0.000	0.000	0.000
831566.255	847939.084	836995.187	899587.989	940353.385	960947.109	0.000	0.000	0.000
893072.437	939161.141	873766.896	905911.982	897496.881	904437.169	0.000	0.000	0.000
933549.917	955584.435	963112.781	946422.994	906610.094	956727.228	933384.358	0.000	0.000
894558.401	970082.651	873850.886	926363.375	919185.234	878865.911	0.000	0.000	0.000
917271.301	904895.485	921098.687	877639.501	910241.123	887776.209	911327.805	0.000	0.000
945224.254	939002.404	872935.508	940282.649	855373.456	926226.092	0.000	0.000	0.000
918391.712	904805.422	940362.228	947714.586	898424.164	904028.350	0.000	0.000	0.000
912666.904	899191.627	918720.773	895391.420	925326.177	915776.074	958212.359	0.000	0.000
959333.839	902999.765	948946.669	874209.933	884689.562	906955.441	0.000	0.000	0.000
883954.459	883236.177	915273.163	896708.184	929376.667	907968.330	897102.359	0.000	0.000
875434.434	887642.245	903407.654	891178.227	923079.763	933506.343	0.000	0.000	0.000
920700.100	891957.222	873629.494	887453.187	940512.579	898642.152	0.000	0.000	0.000
924881.153	898198.214	931419.577	912167.401	896756.432	867716.604	873476.875	0.000	0.000
872866.931	880863.246	907078.843	903032.383	897062.122	885355.337	0.000	0.000	0.000
896716.225	920691.624	890210.357	863311.837	862388.644	926792.649	0.000	0.000	0.000
927729.845	925600.252	901485.648	887996.945	907968.330	882044.226	0.000	0.000	0.000
871118.080	869572.779	944420.834	858251.227	893112.318	889070.654	0.000	0.000	0.000
917582.720	868666.337	863185.153	926655.238	947831.362	918450.757	940494.888	0.000	0.000
920132.499	944010.724	924419.465	926689.587	946835.203	893798.824	0.000	0.000	0.000
901323.142	874064.751	896917.295	910896.140	868598.430	925737.350	921879.897	0.000	0.000
896467.023	888375.605	909884.991	890559.182	904486.252	876155.430	0.000	0.000	0.000
929307.573	891925.399	873927.254	874332.229	914904.713	955684.892	0.000	0.000	0.000
931775.405	859645.654	901315.019	906182.886	910755.107	888004.831	0.000	0.000	0.000
903505.602	920251.044	893088.389	963066.403	914595.109	903611.736	902347.909	0.000	0.000
877470.078	940839.982	890226.206	844801.514	956132.635	924949.590	0.000	0.000	0.000
909603.595	884564.352	876255.236	955036.864	934588.174	913909.706	0.000	0.000	0.000
881259.143	920581.439	875948.214	859172.960	897778.895	948154.891	872486.149	0.000	0.000
892554.312	933759.127	930535.523	892681.795	853810.557	856831.950	0.000	0.000	0.000
882013.107	877023.732	913392.156	878194.432	924513.475	907399.846	0.000	0.000	0.000
948838.622	899733.679	906445.736	912716.884	907737.555	926586.548	902461.916	0.000	0.000
914277.355	871702.784	897819.197	907391.612	933070.829	901835.235	0.000	0.000	0.000
944786.667	924675.901	860800.028	882596.953	919497.954	925660.227	0.000	0.000	0.000
944037.459	911527.173	922662.435	934212.739	935725.047	943805.803	957313.396	0.000	0.000
865486.144	847701.880	880700.333	876762.292	887878.680	856465.026	0.000	0.000	0.000
903097.625	855695.509	962556.550	987176.576	915440.739	942338.318	0.000	0.000	0.000
883150.374	924060.692	951547.216	974725.371	945152.784	893200.068	869951.022	0.000	0.000
920750.964	887752.566	897327.758	968391.695	917582.720	932366.159	0.000	0.000	0.000
902006.061	916985.319	889877.642	942347.198	948280.767	885825.900	0.000	0.000	0.000
875894.507	934780.373	915834.783	911136.825	930500.889	904494.433	956608.250	0.000	0.000
869466.930	901298.772	889220.865	861096.520	846833.267	785786.690	0.000	0.000	0.000
914536.559	867739.192	884493.937	925685.933	872668.883	901949.112	0.000	0.000	0.000
884853.955	917742.720	887642.245	873537.916	940778.023	912533.650	0.000	0.000	0.000
890622.634	927893.404	917052.593	951927.653	913634.163	979278.468	935488.699	0.000	0.000
894574.406	927721.238	941663.920	929203.951	854678.940	911967.753	909934.667	955895.004	0.000
899879.416	961298.137	926577.962	875342.478	897247.245	925488.890	0.000	0.000	0.000
912233.970	886273.398	889964.757	900900.901	905280.501	893990.595	945948.503	0.000	0.000
950461.924	933471.487	878842.740	903228.137	923130.891	952226.782	0.000	0.000	0.000
984300.408	919810.887	913075.237	926003.093	929826.030	926020.243	898133.678	0.000	0.000
881577.671	954034.612	859963.538	888478.215	917279.715	941894.527	0.000	0.000	0.000
894174.453	874141.156	924616.053	895142.954	946763.489	849350.671	0.000	0.000	0.000
855132.075	927953.677	923429.247	907087.071	907087.071	918366.410	937057.826	0.000	0.000
904036.523	918594.183	935025.105	935138.775	889086.464	921234.454	0.000	0.000	0.000
922594.335	925985.944	898262.760	898698.684	871786.377	920640.766	0.000	0.000	0.000
928824.201	943992.901	910199.698	944001.812	922458.167	951329.959	889584.742	0.000	0.000
917523.787	880995.172	932835.821	902690.016	949397.133	934675.527	0.000	0.000	0.000
934073.119	910779.992	894014.572	921132.625	906527.907	896089.466	901445.016	0.000	0.000
897311.654	882737.191	915465.881	925608.819	922679.461	912991.874	0.000	0.000	0.000
930206.599	878256.135	903856.757	882783.947	908768.709	918012.320	0.000	0.000	0.000
899046.112	913650.857	918754.536	890916.218	904445.349	908653.104	884048.234	0.000	0.000
913075.237	890131.116	916548.279	926071.696	938051.105	910954.225	0.000	0.000	0.000
919870.114	891575.503	846747.221	907218.740	899984.700	898892.564	0.000	0.000	0.000
884157.663	962880.940	906371.794	898844.087	882589.164	903415.815	0.000	0.000	0.000
863036.161	874446.912	906684.075	914235.562	901623.825	932835.821	898214.350	0.000	0.000
907539.841	874661.069	893663.035	930241.212	937488.281	911734.940	0.000	0.000	0.000
900114.315	911444.092	946817.274	871254.694	907251.663	887594.973	0.000	0.000	0.000
909835.320	887855.031	913884.649	917473.279	872516.600	892347.230	871277.467	0.000	0.000
917313.373	913993.236	956727.228	918003.892	933907.375	948424.667	0.000	0.000	0.000
949965.326	846066.636	967894.925	907679.879	891551.657	883165.973	0.000	0.000	0.000
898973.372	930379.688	901786.439	883884.140	914369.314	924556.213	887106.790	0.000	0.000
854496.360	950028.501	913951.469	922066.905	937409.188	886406.949	0.000	0.000	0.000
947912.223	870898.070	931810.134	908281.713	804233.485	825866.127	0.000	0.000	0.000
790438.852	851201.471	812908.995	850173.861	839799.792	872410.033	0.000	0.000	0.000
918560.432	803393.534	887981.175	891678.853	898642.152	881282.442	0.000	0.000	0.000
913450.559	878587.933	898650.227	938024.708	963149.885	935830.128	0.000	0.000	0.000
853591.915	927101.972	917254.474	936206.864	917439.610	908545.782	876216.846	0.000	0.000
922560.289	945939.554	857096.329	949153.829	905018.327	948847.625	913383.813	0.000	0.000
881352.347	868402.313	948856.628	902836.713	901518.157	944019.636	0.000	0.000	0.000
895583.876	880754.631	915742.530	892211.882	944661.717	881453.340	0.000	0.000	0.000
940822.279	894990.737	884697.389	925771.631	885159.417	869693.781	0.000	0.000	0.000
854437.951	846639.687	858140.752	852733.009	838989.521	828486.686	0.000	0.000	0.000
861994.656	831510.939	836113.410	860933.424	835519.610	832078.282	0.000	0.000	0.000
876193.814	879329.599	884220.206	878804.123	899466.616	926200.356	0.000	0.000	0.000
930986.007	889782.626	914996.798	860659.265	919963.201	909140.499	909628.417	0.000	0.000
932244.472	878086.474	877878.344	907696.357	942818.083	915491.024	0.000	0.000	0.000
906150.040	967651.413	925694.502	918256.781	906881.416	933916.097	0.000	0.000	0.000
925386.117	892100.451	876393.466	880591.758	857544.678	885253.448	776023.964	0.000	0.000
909661.515	843817.769	841793.357	826910.991	849466.111	0.000	0.000	0.000	0.000
843960.199	798977.309	814697.136	889339.488	851346.404	861608.451	0.000	0.000	0.000
872448.089	876024.949	910688.754	826562.410	848529.075	845959.276	0.000	0.000	0.000
812228.919	850803.158	876032.623	878194.432	894982.727	884447.000	0.000	0.000	0.000
858826.156	832230.628	876593.208	878263.848	849740.404	869262.865	908793.486	0.000	0.000
863446.013	862909.558	866889.168	881297.976	867182.351	0.000	0.000	0.000	0.000
839489.590	890535.390	838729.158	833437.513	874630.469	928272.392	877246.848	0.000	0.000
878495.313	873621.862	881632.077	906265.010	911593.648	916338.312	0.000	0.000	0.000
925737.350	854146.025	878140.450	944590.331	908545.782	943129.303	0.000	0.000	0.000
926887.142	886061.369	924453.648	924265.671	892897.004	953670.678	884853.955	0.000	0.000
917330.202	924701.553	903954.802	950922.871	909578.774	901973.518	0.000	0.000	0.000
893511.321	883134.775	922849.760	949631.543	927660.996	930293.135	895415.473	0.000	0.000
935007.620	955922.417	942178.505	888565.056	956754.688	917414.359	925788.772	0.000	0.000
946324.476	892506.515	875557.073	918703.893	902698.165	896450.951	0.000	0.000	0.000
923889.946	882589.164	912850.192	905838.127	918914.945	906873.192	0.000	0.000	0.000
944527.878	934099.295	927411.502	936557.589	861415.478	900827.861	849603.235	0.000	0.000
918138.749	890582.976	922807.179	878194.432	916245.957	860377.878	0.000	0.000	0.000
844081.302	894254.415	909802.209	890036.046	883923.205	845094.228	0.000	0.000	0.000
876094.022	873392.957	913734.341	883423.443	847903.136	914268.996	0.000	0.000	0.000
838138.662	896909.251	914929.825	925531.718	874523.385	924231.502	0.000	0.000	0.000
893319.755	872821.220	929618.577	889956.837	881841.992	894310.397	873568.440	0.000	0.000
921650.492	893287.835	872098.094	888667.709	839179.618	824538.259	0.000	0.000	0.000
878750.066	873904.342	896997.749	810766.986	834870.887	844780.104	0.000	0.000	0.000
856157.053	877285.328	861912.930	856876.001	863311.837	903089.469	0.000	0.000	0.000
851215.962	867746.722	842339.345	876639.316	896298.288	838609.585	0.000	0.000	0.000
859438.786	882199.854	848205.198	839313.442	842289.680	829153.020	0.000	0.000	0.000
836470.096	807467.459	819591.516	850340.136	856531.049	840639.895	0.000	0.000	0.000
868025.416	792524.905	837443.787	847586.920	857228.580	0.000	0.000	0.000	0.000
845716.025	858346.995	816719.890	829827.313	832632.534	893631.091	0.000	0.000	0.000
880754.631	840859.022	882573.585	869308.205	835059.122	831725.331	0.000	0.000	0.000
870004.002	833604.255	845801.862	861519.376	830868.424	882332.180	0.000	0.000	0.000
852493.116	900065.705	896017.204	837121.307	908603.567	893184.112	963335.453	0.000	0.000
888596.639	854394.149	823791.087	844437.689	868176.136	880816.693	0.000	0.000	0.000
930830.021	855132.075	882448.972	893527.288	870049.419	850745.253	0.000	0.000	0.000
931853.550	863036.161	871239.512	859187.724	832168.298	893822.791	0.000	0.000	0.000
807161.134	843404.995	847687.508	837949.036	836267.238	772785.583	0.000	0.000	0.000
785151.220	798811.369	805269.685	833743.257	789029.336	0.000	0.000	0.000	0.000
890392.663	898787.536	867897.345	893702.969	833159.758	865883.331	0.000	0.000	0.000
881989.769	850463.077	851158.000	912417.084	860281.656	861452.581	0.000	0.000	0.000
845773.248	881142.666	808937.137	842147.814	875534.076	806718.350	0.000	0.000	0.000
855205.206	826582.906	821281.034	818317.212	844024.308	816659.861	0.000	0.000	0.000
845022.816	827328.309	821577.923	843362.317	789116.505	816646.523	0.000	0.000	0.000
852609.411	830192.439	851629.167	823831.806	865673.451	829345.563	0.000	0.000	0.000
850694.592	867731.663	810090.487	811661.959	851600.157	0.000	0.000	0.000	0.000
841446.278	831960.598	843447.677	873614.229	892235.764	901762.043	862500.216	0.000	0.000
893008.635	884251.481	850911.752	862455.584	930552.841	940857.686	0.000	0.000	0.000
953207.065	951592.490	901900.304	900689.928	898932.967	944572.486	0.000	0.000	0.000
928677.563	882783.947	893846.759	897070.169	885245.611	902274.634	928462.003	0.000	0.000
857434.385	880723.603	887571.339	878055.634	896169.770	890115.270	0.000	0.000	0.000
954307.745	919726.289	911843.017	871307.833	883415.638	874294.008	0.000	0.000	0.000
837668.267	867280.123	904764.490	876985.275	824286.786	835945.664	0.000	0.000	0.000
873927.254	889917.238	891758.369	852740.281	869361.107	859956.142	0.000	0.000	0.000
957900.283	886721.348	914060.072	893383.601	865456.182	911053.816	0.000	0.000	0.000
905370.659	889774.709	859793.478	930362.376	895287.208	886194.857	0.000	0.000	0.000
851883.088	838026.281	845201.369	859793.478	822733.780	785910.202	0.000	0.000	0.000
798836.893	797015.972	836484.090	786918.271	875932.869	765796.467	0.000	0.000	0.000
835561.497	751207.566	758150.114	799168.864	745411.989	0.000	0.000	0.000	0.000
817080.245	758512.405	800396.997	771855.076	772015.965	802265.598	0.000	0.000	0.000
813643.169	781396.512	840519.777	815301.580	831628.495	871118.080	0.000	0.000	0.000
762811.418	776548.243	815501.044	803258.015	778076.905	0.000	0.000	0.000	0.000
766295.269	803832.674	771503.738	843163.211	783834.203	774677.347	0.000	0.000	0.000
793487.058	807669.631	816626.516	750345.159	752864.650	0.000	0.000	0.000	0.000
768320.605	790526.332	759411.001	781952.535	775590.612	814226.159	0.000	0.000	0.000
782827.887	836309.200	780262.480	788363.751	755389.706	0.000	0.000	0.000	0.000
787283.792	783649.928	752196.414	773066.368	781243.897	754113.690	775115.686	0.000	0.000
730684.359	758017.935	758921.118	702864.171	757202.893	0.000	0.000	0.000	0.000
752972.358	749316.249	769319.537	832009.052	792468.381	881002.934	0.000	0.000	0.000
861111.350	879190.441	868153.524	873263.298	827273.555	888075.806	0.000	0.000	0.000
923130.891	894214.433	874622.819	915189.398	914051.717	891909.489	0.000	0.000	0.000
896234.025	974421.437	923889.946	911111.921	858649.173	943823.618	861786.656	0.000	0.000
889307.852	870269.000	943173.780	925960.221	938429.632	857111.022	0.000	0.000	0.000
908958.697	849855.949	868824.828	816893.355	888012.716	915172.647	0.000	0.000	0.000
906552.562	914812.646	889750.959	922875.310	919058.516	915885.111	0.000	0.000	0.000
865149.195	927342.699	957845.231	935199.993	894526.393	858671.292	0.000	0.000	0.000
890321.317	879375.995	862366.333	815148.724	840738.841	763213.127	0.000	0.000	0.000
835435.847	824313.965	737740.596	823411.228	787035.944	816666.531	0.000	0.000	0.000
761875.738	747663.551	733982.663	739513.696	749675.765	0.000	0.000	0.000	0.000
735661.949	726659.691	761011.841	765907.907	751433.359	0.000	0.000	0.000	0.000
793625.599	853431.649	803709.925	826439.451	824035.466	822422.528	0.000	0.000	0.000
808061.219	803780.986	798875.184	779544.746	760537.244	811629.021	0.000	0.000	0.000
767689.485	783858.780	812816.490	759612.901	759307.208	0.000	0.000	0.000	0.000
827903.665	775560.536	819463.907	821652.178	825852.486	804382.275	0.000	0.000	0.000
795779.187	838581.456	811023.430	784898.552	763323.817	0.000	0.000	0.000	0.000
807421.821	738252.556	841970.548	779526.516	857485.851	852050.032	0.000	0.000	0.000
798059.120	828452.368	845158.509	801699.603	808727.790	0.000	0.000	0.000	0.000
799724.895	822239.946	838898.024	924616.053	826350.670	887169.751	908537.527	0.000	0.000
887925.982	902747.059	899717.489	908306.463	837100.285	899288.663	0.000	0.000	0.000
931653.872	922475.185	938253.535	839397.984	891766.322	843853.372	0.000	0.000	0.000
891551.657	846181.184	865134.226	884822.637	882044.226	910067.163	0.000	0.000	0.000
852238.831	860281.656	827102.495	866618.714	942258.405	906914.315	0.000	0.000	0.000
894246.419	898674.455	896378.630	869618.151	872098.094	898908.725	899474.707	0.000	0.000
876785.354	856259.686	875572.405	897633.837	883384.422	882324.395	0.000	0.000	0.000
884126.395	933201.441	888020.602	918484.501	903399.492	885621.928	0.000	0.000	0.000
928772.441	941610.719	877516.278	852217.043	885716.057	844309.355	0.000	0.000	0.000
903913.947	872722.195	866258.370	884626.953	862529.973	850853.832	0.000	0.000	0.000
817567.899	909157.030	886375.522	911560.409	894086.512	878279.275	0.000	0.000	0.000
853810.557	863721.951	814531.237	840329.073	845079.945	881228.079	0.000	0.000	0.000
898085.282	911751.566	940662.979	907819.961	842389.015	864169.792	918594.183	0.000	0.000
870572.053	891965.178	871338.201	892713.671	864692.861	929229.854	0.000	0.000	0.000
881204.783	891440.389	919345.794	924812.725	871323.017	899038.029	0.000	0.000	0.000
934544.503	900584.479	894870.602	894038.551	895575.855	887768.328	0.000	0.000	0.000
870261.427	913734.341	886705.623	913392.156	922134.927	902918.232	891472.177	0.000	0.000
882075.347	892586.179	910738.518	934300.022	913125.263	951873.287	0.000	0.000	0.000
873087.937	923096.805	906026.891	863930.886	886226.271	837857.765	0.000	0.000	0.000
874546.329	907745.795	846919.331	880312.687	886902.228	856479.697	0.000	0.000	0.000
871087.727	874653.419	835163.734	868658.791	874898.293	849458.895	0.000	0.000	0.000
871140.846	866213.348	880304.938	857986.135	923676.602	898424.164	834292.770	0.000	0.000
894742.493	863804.020	883321.997	867204.912	888012.716	916741.534	0.000	0.000	0.000
861831.219	887965.405	889925.157	860837.078	896627.783	886847.170	0.000	0.000	0.000
874416.327	851520.390	855607.653	895760.366	916758.343	905838.127	0.000	0.000	0.000
932227.091	855688.187	880746.873	932931.551	847407.357	906881.416	0.000	0.000	0.000
925874.488	862165.588	870352.319	844758.695	924402.374	869671.090	0.000	0.000	0.000
902983.457	903016.074	946700.748	884016.973	937303.752	859808.263	881896.430	0.000	0.000
885198.594	879700.902	826794.765	849841.505	854803.139	912683.563	0.000	0.000	0.000
842396.111	869693.781	885582.713	891806.086	965670.417	877262.240	0.000	0.000	0.000
934981.394	892881.059	813563.735	844894.304	832230.628	899604.174	0.000	0.000	0.000
894022.565	878557.058	847924.704	861259.678	884345.319	886870.765	0.000	0.000	0.000
909008.272	931619.154	900568.259	941841.300	901542.539	899992.800	913625.815	0.000	0.000
811938.747	912400.434	850709.066	844723.015	862321.715	846711.373	0.000	0.000	0.000
863058.507	829792.884	911726.628	907836.444	976572.037	885888.679	0.000	0.000	0.000
920081.703	868093.233	928186.231	905329.676	897029.934	884572.177	919396.508	0.000	0.000
913250.349	901152.574	895335.303	909049.589	951112.802	917506.950	0.000	0.000	0.000
851672.685	922858.277	865426.222	902160.675	894662.444	871315.425	0.000	0.000	0.000
895648.046	903448.463	928091.473	907309.284	875702.751	901209.423	909223.160	0.000	0.000
910481.463	896442.915	876001.927	921412.710	877154.511	885261.285	0.000	0.000	0.000
899458.526	947912.223	872531.826	927248.113	895022.778	897698.302	0.000	0.000	0.000
881554.357	905895.568	868975.825	918113.460	904052.869	948307.745	0.000	0.000	0.000
902071.155	892968.764	887035.969	912700.224	956772.996	888841.484	924752.860	0.000	0.000
882192.071	883954.459	936636.538	995024.876	867603.679	901363.763	0.000	0.000	0.000
880351.436	893279.856	880793.419	897537.158	888651.915	879492.005	0.000	0.000	0.000
834954.537	894022.565	914762.436	895439.526	915599.993	866528.600	883876.328	0.000	0.000
894902.635	889220.865	904388.091	980248.003	897674.126	959379.857	0.000	0.000	0.000
883657.636	879368.262	890218.282	910415.149	888588.743	867965.143	0.000	0.000	0.000
909371.988	867814.496	878356.419	913000.210	889489.789	883587.365	0.000	0.000	0.000
934369.861	946315.521	907704.597	924188.793	971609.568	944840.228	981209.832	0.000	0.000
912541.977	956800.459	860651.858	896708.184	914536.559	880018.304	0.000	0.000	0.000
946584.251	929748.224	930604.800	894182.449	867347.824	938438.438	902502.640	0.000	0.000
873255.672	891329.150	884001.344	840251.403	828898.725	856113.075	0.000	0.000	0.000
839686.965	850101.587	864588.197	852682.112	865508.616	882971.021	0.000	0.000	0.000
836771.068	886744.937	876324.345	862024.378	846969.543	879654.472	0.000	0.000	0.000
888194.124	889125.989	852304.204	885465.091	890416.448	851252.192	0.000	0.000	0.000
879352.796	897126.504	902787.809	856883.344	829689.613	854321.156	0.000	0.000	0.000
876524.056	878819.570	879321.867	923864.340	872790.748	872554.666	0.000	0.000	0.000
902795.959	870140.267	881538.814	914377.675	885543.502	888067.919	0.000	0.000	0.000
867603.679	846095.270	895495.657	875948.214	927953.677	841092.411	0.000	0.000	0.000
890289.611	905149.395	861148.428	822679.632	944019.636	892785.401	0.000	0.000	0.000
811635.608	909918.107	878394.997	898448.380	949433.188	962973.663	878186.720	0.000	0.000
926243.250	921013.852	900292.595	945143.851	883017.802	906314.292	0.000	0.000	0.000
893104.341	921956.391	891678.853	921786.422	878371.850	877778.168	0.000	0.000	0.000
859158.197	845909.183	820263.797	804349.924	907745.795	859556.984	0.000	0.000	0.000
881414.494	869459.370	832002.130	854671.635	860348.269	875564.739	914971.682	0.000	0.000
875925.196	897142.601	909835.320	936390.962	896033.261	863639.897	0.000	0.000	0.000
931315.483	922619.871	881740.909	893040.535	891543.708	944786.667	0.000	0.000	0.000
895070.845	927041.810	922994.564	902063.018	884642.604	890979.721	0.000	0.000	0.000
932835.821	934806.589	893575.194	930596.140	906700.517	863490.748	868500.360	0.000	0.000
821834.499	852718.466	881096.084	887634.366	879321.867	863080.853	0.000	0.000	0.000
887122.529	898868.325	869905.615	846224.148	906544.344	864745.203	0.000	0.000	0.000
892506.515	933018.595	838785.439	906848.520	883010.005	898440.308	0.000	0.000	0.000
881313.510	916413.889	977220.979	883181.573	923727.796	887083.182	0.000	0.000	0.000
896917.295	920903.591	932366.159	911294.585	930474.914	956892.015	963595.367	0.000	0.000
881468.880	930492.230	913050.227	868221.362	875572.405	902567.805	0.000	0.000	0.000
935532.458	876201.491	841998.905	885935.770	917490.114	864573.247	0.000	0.000	0.000
876916.062	885716.057	963159.162	896869.030	883314.195	908380.721	873049.825	0.000	0.000
873347.190	917852.226	902396.766	889790.543	876155.430	845701.721	0.000	0.000	0.000
861059.448	867995.278	870473.538	837745.459	831034.139	828672.053	0.000	0.000	0.000
845337.120	810707.829	867438.108	878464.444	849675.424	867739.192	0.000	0.000	0.000
867174.831	926277.568	888517.686	876716.172	844402.037	907523.369	0.000	0.000	0.000
866468.534	859121.291	901396.263	920081.703	886611.283	884501.760	0.000	0.000	0.000
944447.593	906642.973	894678.453	861044.619	881670.943	926646.651	0.000	0.000	0.000
949866.069	901315.019	816226.584	829923.730	899644.640	918324.242	916447.483	0.000	0.000
878040.214	885175.088	927076.187	932670.515	869814.816	820310.898	0.000	0.000	0.000
888778.285	905887.362	919785.506	904118.259	905510.029	884251.481	932774.912	0.000	0.000
932679.214	939452.299	881212.548	911876.277	878310.131	880940.845	0.000	0.000	0.000
903709.728	898472.597	910763.402	933950.986	882254.336	841672.909	893224.003	0.000	0.000
871178.792	870852.565	897279.449	899644.640	890376.807	917296.544	0.000	0.000	0.000
921608.022	861638.146	897110.407	870973.923	899385.720	875235.219	0.000	0.000	0.000
918214.623	859128.672	888004.831	861185.508	907754.035	903897.606	0.000	0.000	0.000
924616.053	899749.870	926663.825	899660.828	911610.268	955785.369	0.000	0.000	0.000
928599.950	920996.887	854372.250	915859.947	900665.592	927945.066	870966.337	0.000	0.000
883860.704	912983.539	886768.527	852987.589	871604.013	900422.298	0.000	0.000	0.000
898165.945	914695.498	910879.545	926689.587	938588.176	896531.320	0.000	0.000	0.000
957102.659	948730.598	896234.025	908364.218	861920.359	885747.438	881228.079	0.000	0.000
846510.683	867468.207	892235.764	858804.030	868477.732	881624.305	0.000	0.000	0.000
863229.861	824687.856	839898.540	823947.201	871110.492	837942.014	0.000	0.000	0.000
816586.505	828431.779	836799.076	791101.688	791270.702	0.000	0.000	0.000	0.000
802536.014	746135.021	764350.684	746971.032	739847.443	770166.818	0.000	0.000	0.000
756922.052	725420.925	771408.515	725994.976	719641.906	0.000	0.000	0.000	0.000
801012.480	746196.265	749928.757	701852.892	737017.438	0.000	0.000	0.000	0.000
674513.507	701562.379	688439.720	707508.791	669653.320	0.000	0.000	0.000	0.000
730038.911	762235.790	677433.341	715062.067	713791.159	0.000	0.000	0.000	0.000
723175.609	732160.900	730833.881	702706.121	731405.835	0.000	0.000	0.000	0.000
742919.973	760386.885	739262.216	755486.722	760635.587	0.000	0.000	0.000	0.000
753318.367	733971.889	743765.387	769763.683	797378.220	0.000	0.000	0.000	0.000
780877.863	811793.739	803264.467	697184.768	723159.920	675442.922	0.000	0.000	0.000
732091.219	700152.633	736984.848	716686.614	0.000	0.000	0.000	0.000	0.000
691142.320	685358.682	715583.988	737359.809	750778.933	723589.001	0.000	0.000	0.000
708275.491	729176.541	669353.003	736208.966	0.000	0.000	0.000	0.000	0.000
708125.027	731421.884	757937.500	767677.698	719786.943	759036.327	0.000	0.000	0.000
780634.031	723704.208	746391.199	704642.183	700618.646	0.000	0.000	0.000	0.000
731844.761	724333.251	690059.690	668377.714	673083.395	0.000	0.000	0.000	0.000
707864.373	690684.053	687738.989	663217.933	702118.995	0.000	0.000	0.000	0.000
690831.969	702271.849	683727.958	716984.649	0.000	0.000	0.000	0.000	0.000
730881.955	749153.457	738050.955	751891.006	691018.146	0.000	0.000	0.000	0.000
731946.539	773862.036	724170.644	668319.644	646763.595	0.000	0.000	0.000	0.000
642046.330	697719.852	710348.355	718359.841	721906.990	0.000	0.000	0.000	0.000
713297.288	739382.468	697213.933	727976.879	673818.123	0.000	0.000	0.000	0.000
700319.346	660986.589	647777.475	637991.094	608013.620	0.000	0.000	0.000	0.000
646742.680	615062.890	616424.001	657725.978	0.000	0.000	0.000	0.000	0.000
635796.621	617985.860	634433.229	599207.847	621960.170	0.000	0.000	0.000	0.000
633400.474	639770.706	727182.821	698328.899	0.000	0.000	0.000	0.000	0.000
665730.206	660855.544	674804.813	667726.125	654283.265	0.000	0.000	0.000	0.000
636464.313	617581.305	607729.099	594335.978	0.000	0.000	0.000	0.000	0.000
607825.141	638337.259	661721.402	654535.934	649933.057	0.000	0.000	0.000	0.000
709844.118	705865.744	720097.933	695250.742	0.000	0.000	0.000	0.000	0.000
661117.686	626715.634	624235.312	624247.002	647115.161	0.000	0.000	0.000	0.000
639414.808	643827.943	625500.400	619260.232	0.000	0.000	0.000	0.000	0.000
643836.234	638520.675	666089.389	650351.515	623142.257	0.000	0.000	0.000	0.000
656948.213	658007.291	659909.196	669994.305	0.000	0.000	0.000	0.000	0.000
595323.141	627037.873	650728.165	687795.752	719729.957	0.000	0.000	0.000	0.000
729708.627	688155.468	760896.031	752530.383	738645.177	0.000	0.000	0.000	0.000
751823.171	770332.938	747518.239	737441.373	789390.590	0.000	0.000	0.000	0.000
823255.316	807532.665	798454.193	791646.546	825818.386	812829.704	0.000	0.000	0.000
837079.263	802362.154	814060.452	828788.808	803961.924	806471.124	0.000	0.000	0.000
816006.789	804783.634	860681.488	883798.211	816146.645	864386.415	0.000	0.000	0.000
844017.184	781714.143	814624.132	782735.975	773395.205	756246.597	710010.437	0.000	0.000
716368.299	769023.724	738841.644	751450.299	720741.499	0.000	0.000	0.000	0.000
733159.330	721896.567	661222.601	714219.394	712890.486	0.000	0.000	0.000	0.000
738285.259	676297.138	688795.366	694970.499	0.000	0.000	0.000	0.000	0.000
680874.243	706748.744	737849.464	670439.003	671343.694	0.000	0.000	0.000	0.000
680336.903	720014.976	671095.900	638365.784	758236.342	0.000	0.000	0.000	0.000
714924.039	725752.605	716681.478	729751.228	744180.508	0.000	0.000	0.000	0.000
738481.534	774317.439	749827.540	727092.937	704806.073	0.000	0.000	0.000	0.000
699599.130	755983.610	725684.139	732691.984	758201.848	696514.641	0.000	0.000	0.000
724280.789	736930.537	740225.325	753199.214	730534.898	0.000	0.000	0.000	0.000
755269.896	746725.608	738858.021	739382.468	761388.468	0.000	0.000	0.000	0.000
792908.229	780122.479	829235.528	799776.063	780798.601	0.000	0.000	0.000	0.000
761887.347	729607.471	794874.648	742732.364	771420.416	746948.715	0.000	0.000	0.000
744258.049	820176.338	805334.536	824551.856	735948.896	0.000	0.000	0.000	0.000
791790.714	824517.863	733627.273	774509.348	787035.944	720123.861	0.000	0.000	0.000
684823.624	731459.335	713012.478	696180.060	719781.762	0.000	0.000	0.000	0.000
664535.722	717267.498	778755.549	747652.372	773784.192	0.000	0.000	0.000	0.000
761614.623	751343.026	758541.174	778204.061	790014.220	0.000	0.000	0.000	0.000
828033.916	836603.057	849516.625	786713.974	856802.584	835449.806	0.000	0.000	0.000
892180.042	838736.192	823879.318	894302.399	850058.229	880266.192	0.000	0.000	0.000
863207.506	816413.170	889046.942	827800.864	864782.594	851955.664	0.000	0.000	0.000
840597.497	887177.622	915893.500	933776.566	940946.216	948622.600	0.000	0.000	0.000
898214.350	957130.141	976581.574	876670.056	905083.856	895479.619	933671.945	0.000	0.000
924821.278	954335.067	953734.347	897907.875	943191.572	937839.967	0.000	0.000	0.000
900592.590	881414.494	875296.507	913826.190	859985.724	827650.136	0.000	0.000	0.000
874072.391	881484.420	854569.382	844894.304	880964.127	872577.507	0.000	0.000	0.000
926457.781	886996.629	876923.751	886910.094	850405.218	902853.016	909702.891	0.000	0.000
888075.806	896121.586	865291.430	905706.859	863624.979	925634.522	0.000	0.000	0.000
864618.098	857735.920	952816.526	896250.090	897851.442	884337.499	0.000	0.000	0.000
901420.639	924581.858	955867.593	918965.612	933759.127	957936.987	921090.202	0.000	0.000
881290.209	899126.948	836603.057	866273.379	902339.767	0.000	0.000	0.000	0.000
865628.490	923924.090	826391.644	844687.339	850861.071	905583.830	862135.855	0.000	0.000
896748.390	915222.903	851817.779	878603.372	918881.170	890662.296	0.000	0.000	0.000
910448.305	852958.487	888588.743	878734.622	915231.279	906733.402	0.000	0.000	0.000
945510.245	849033.376	784190.715	859904.379	860444.506	902950.843	0.000	0.000	0.000
917153.522	909611.869	893391.582	868093.233	876716.172	949487.277	918881.170	0.000	0.000
950245.163	879507.476	927256.711	889687.631	897239.195	866250.866	0.000	0.000	0.000
857309.420	875396.117	878827.293	893080.413	856670.465	917363.863	0.000	0.000	0.000
923147.934	859889.590	896595.626	848939.674	850629.466	921480.635	0.000	0.000	0.000
858464.893	865111.772	883798.211	886485.528	854503.662	859180.342	0.000	0.000	0.000
871573.626	917203.995	848882.022	880653.797	887981.175	894854.586	0.000	0.000	0.000
878364.135	913141.939	858155.481	866491.058	855871.277	888288.800	0.000	0.000	0.000
847924.704	887295.700	876539.422	932496.573	869754.294	949658.598	893247.939	0.000	0.000
830164.871	909371.988	876839.170	891885.625	888691.402	896651.902	0.000	0.000	0.000
937435.551	934579.439	845923.495	877993.959	882223.202	906733.402	0.000	0.000	0.000
877523.978	934710.473	897956.252	856443.021	853795.977	867460.682	0.000	0.000	0.000
891488.072	896740.349	826658.069	851194.225	867092.120	853774.108	0.000	0.000	0.000
867731.663	803335.449	874921.257	913943.116	827369.379	842701.363	0.000	0.000	0.000
837247.465	816479.829	849906.510	849754.846	887508.320	882402.252	0.000	0.000	0.000
895912.846	923241.686	886760.663	915122.398	940167.726	901111.972	949424.174	0.000	0.000
895575.855	936320.821	882643.694	899207.798	913951.469	913650.857	0.000	0.000	0.000
905001.946	891527.811	895543.774	883845.080	899612.267	866078.311	0.000	0.000	0.000
907268.125	872425.255	878294.703	934038.221	883798.211	894150.468	0.000	0.000	0.000
862113.558	884580.001	891297.372	895896.793	841928.015	820829.366	796590.592	845144.224	0.000
791646.546	815301.580	837191.390	822727.011	834056.182	809546.168	0.000	0.000	0.000
873652.391	837436.774	856039.789	832022.897	810018.306	860822.257	0.000	0.000	0.000
840187.866	871292.650	837023.211	858022.944	901461.269	867686.488	0.000	0.000	0.000
932209.710	872866.931	940521.425	841850.050	888778.285	839130.325	0.000	0.000	0.000
852202.517	895944.953	915969.004	873431.099	898852.166	867016.942	0.000	0.000	0.000
891305.317	931957.764	901696.994	874378.099	818303.820	902681.868	0.000	0.000	0.000
887981.175	870352.319	833319.445	901355.639	852064.552	914578.379	0.000	0.000	0.000
889940.997	876885.303	866521.091	862663.906	875281.184	888596.639	0.000	0.000	0.000
911161.731	846123.906	914469.653	883282.986	931246.100	904576.251	879925.382	0.000	0.000
856091.088	887665.883	872547.052	910605.826	937066.607	874485.147	0.000	0.000	0.000
910730.223	870049.419	888730.892	885904.375	886061.369	933297.246	0.000	0.000	0.000
926457.781	937831.172	872805.984	858081.844	895632.003	912001.021	0.000	0.000	0.000
880343.686	886957.293	891416.550	892785.401	888691.402	893718.943	830958.178	0.000	0.000
888549.266	869489.610	857265.324	845151.367	837801.609	0.000	0.000	0.000	0.000
821652.178	895439.526	844159.681	873331.936	864558.297	856465.026	945206.386	0.000	0.000
864296.765	887571.339	931220.085	928281.009	856076.431	906527.907	0.000	0.000	0.000
880211.955	854109.548	868032.951	878479.878	893591.164	896563.472	0.000	0.000	0.000
901501.902	925394.681	897875.626	912375.461	938350.380	953216.151	958846.316	0.000	0.000
893870.728	926784.059	904780.862	893998.587	865081.837	858265.959	0.000	0.000	0.000
858494.373	868658.791	905903.775	931801.452	883852.892	874814.102	0.000	0.000	0.000
957139.302	913909.706	899418.077	923028.642	852813.004	843803.529	0.000	0.000	0.000
873866.159	850535.412	855029.712	863826.405	852958.487	876693.114	0.000	0.000	0.000
873660.024	858781.904	877678.015	823146.891	837541.982	933454.060	0.000	0.000	0.000
864259.416	891448.336	874316.940	838026.281	844002.937	853111.297	0.000	0.000	0.000
826890.478	857669.711	867671.430	844316.484	886139.886	884697.389	0.000	0.000	0.000
900511.491	860533.359	900081.907	900154.827	883759.158	880816.693	0.000	0.000	0.000
821287.779	886296.963	904216.361	903946.631	902861.167	909959.507	869913.183	0.000	0.000
945197.452	885590.556	892594.146	935882.678	946208.071	908157.983	0.000	0.000	0.000
931064.020	924154.630	900098.111	881981.990	863408.738	884188.933	0.000	0.000	0.000
888912.593	892371.119	851984.698	846288.601	940379.913	889236.679	0.000	0.000	0.000
859497.881	819510.916	837338.603	845351.413	898787.536	878117.316	0.000	0.000	0.000
878549.339	837359.638	834661.837	893407.546	843896.100	834884.828	0.000	0.000	0.000
901575.052	792531.186	806679.305	882215.419	900260.175	931810.134	0.000	0.000	0.000
869414.015	877092.963	869361.107	909198.360	823811.446	870632.689	0.000	0.000	0.000
856362.344	879159.523	926938.692	942684.766	869829.948	894990.737	914678.765	0.000	0.000
918088.173	939884.958	897786.955	895848.637	908339.465	884173.298	0.000	0.000	0.000
890638.499	927033.216	886359.809	873866.159	882386.679	845329.975	0.000	0.000	0.000
845387.145	822388.710	827718.642	905698.656	847019.761	845916.339	0.000	0.000	0.000
826514.588	865396.265	869633.276	907268.125	923642.476	863632.438	0.000	0.000	0.000
920335.738	842034.355	889592.656	907465.720	866528.600	848212.392	0.000	0.000	0.000
900219.654	911344.415	880622.776	902364.194	883454.661	952925.481	945090.256	0.000	0.000
884846.125	883891.953	903962.974	821537.425	893870.728	913442.216	0.000	0.000	0.000
917776.411	876793.042	938456.052	897915.937	865433.712	902641.128	0.000	0.000	0.000
868063.091	876232.202	883080.184	908834.783	912850.192	860829.668	0.000	0.000	0.000
860674.080	872722.195	885998.565	928737.938	939240.530	945617.536	899644.640	0.000	0.000
845258.522	855388.090	853577.343	854985.850	915030.288	886713.485	0.000	0.000	0.000
864692.861	877393.090	854445.251	823621.464	848327.522	838145.686	0.000	0.000	0.000
828850.633	888651.915	896065.377	896017.204	883610.787	857956.690	0.000	0.000	0.000
894246.419	885967.166	890408.519	996720.789	944884.866	886147.739	0.000	0.000	0.000
927635.180	901136.333	928884.595	902722.611	885982.865	918822.070	915172.647	0.000	0.000
844815.788	853358.820	888304.582	887579.216	897666.068	841403.798	0.000	0.000	0.000
800659.744	825852.486	882846.296	921412.710	845608.754	888052.146	0.000	0.000	0.000
885394.532	823506.160	887957.520	867754.252	838532.233	0.000	0.000	0.000	0.000
836603.057	821672.432	840032.593	865898.326	820539.751	919328.890	881507.731	0.000	0.000
873553.178	860933.424	912875.192	880343.686	849581.581	868824.828	0.000	0.000	0.000
856465.026	856707.160	856472.362	888944.201	864296.765	851447.887	0.000	0.000	0.000
815088.926	854861.598	815075.639	811069.476	838349.458	846704.204	0.000	0.000	0.000
876447.233	855322.243	822591.657	866130.820	833833.634	839313.442	0.000	0.000	0.000
878379.565	866949.292	869882.914	876362.744	812123.378	830606.176	0.000	0.000	0.000
873026.959	892387.046	793499.651	872996.473	861178.092	810458.152	0.000	0.000	0.000
821956.091	838525.202	879863.445	872166.549	853723.086	844680.204	0.000	0.000	0.000
888067.919	913584.082	929687.718	898553.329	892689.764	886973.027	0.000	0.000	0.000
924949.590	872676.499	843874.735	883353.209	840456.200	851534.892	0.000	0.000	0.000
841276.385	862120.990	833805.823	845301.392	849863.172	857544.678	0.000	0.000	0.000
884314.038	865516.107	823472.253	845072.803	894150.468	880669.309	0.000	0.000	0.000
925865.916	818129.755	898932.967	824776.279	891464.230	876577.840	0.000	0.000	0.000
812763.640	808969.858	857493.204	831047.951	858310.159	857316.770	0.000	0.000	0.000
890622.634	846439.031	844380.647	865606.011	914662.032	887665.883	0.000	0.000	0.000
861185.508	911926.170	890828.916	854664.331	875526.410	918560.432	865388.776	0.000	0.000
881904.208	919252.831	930258.519	892267.609	857074.291	847170.451	0.000	0.000	0.000
897239.195	886351.953	850101.587	892355.193	879082.238	864177.260	0.000	0.000	0.000
875166.282	837373.661	925240.563	890900.344	874967.189	857155.102	0.000	0.000	0.000
865688.439	844216.694	847084.336	830027.059	856956.775	883314.195	0.000	0.000	0.000
872052.463	864872.345	855461.265	866160.829	863677.192	851310.166	0.000	0.000	0.000
980027.049	922100.915	862165.588	855768.737	917405.943	909694.616	0.000	0.000	0.000
921107.171	901063.255	893391.582	849336.244	880537.480	923591.292	885637.615	0.000	0.000
891535.759	916052.911	929532.166	881562.128	850636.702	898997.618	0.000	0.000	0.000
858582.823	895936.926	939831.958	887067.444	910092.010	912841.859	0.000	0.000	0.000
885073.240	913934.763	889537.263	915776.074	866964.324	916019.346	0.000	0.000	0.000
894454.383	842431.595	907004.798	876247.557	878371.850	893399.564	0.000	0.000	0.000
856259.686	899992.800	812182.741	871004.268	881810.887	854051.192	0.000	0.000	0.000
841587.908	818310.516	857419.681	846467.690	888722.994	855849.302	0.000	0.000	0.000
860385.281	896410.771	836358.162	840654.029	783514.848	839531.877	825375.339	0.000	0.000
773138.090	851890.345	837977.123	848334.719	828459.232	0.000	0.000	0.000	0.000
842062.717	855688.187	855168.639	836491.087	784615.264	859512.656	0.000	0.000	0.000
846145.385	883228.376	845437.176	898472.597	864065.254	858619.683	0.000	0.000	0.000
864192.196	879739.597	885551.344	816499.829	866716.358	860192.855	0.000	0.000	0.000
917835.377	890487.809	891337.095	858280.692	917616.400	904854.545	0.000	0.000	0.000
952172.381	885951.468	876677.742	864610.623	880653.797	878827.293	0.000	0.000	0.000
845072.803	890781.304	915667.063	860104.073	875227.559	873820.343	0.000	0.000	0.000
817180.401	918999.393	842708.465	886579.841	870155.410	876186.137	859180.342	0.000	0.000
939708.315	912750.208	933123.070	887807.736	900673.704	870799.481	0.000	0.000	0.000
901818.969	874057.111	906708.738	885284.796	909661.515	903775.068	0.000	0.000	0.000
923719.263	843042.371	884517.407	885363.176	912991.874	898416.092	0.000	0.000	0.000
929929.790	849386.743	871459.695	896065.377	902551.513	894854.586	922160.437	0.000	0.000
881057.269	909512.592	943093.725	919768.586	879252.284	905944.810	0.000	0.000	0.000
912308.871	908306.463	900098.111	864416.303	863207.506	896346.492	0.000	0.000	0.000
864849.905	876308.987	887650.124	904527.158	902608.539	914344.232	0.000	0.000	0.000
873026.959	869966.158	889600.569	894182.449	915147.522	890083.579	0.000	0.000	0.000
886627.005	848010.990	903750.565	904200.009	893287.835	919870.114	861044.619	0.000	0.000
871011.854	917515.368	891615.250	857838.932	875296.507	883080.184	0.000	0.000	0.000
892418.901	873682.923	870359.894	967389.306	856391.679	899110.779	0.000	0.000	0.000
840562.168	901371.888	938596.985	868236.438	887925.982	933227.568	0.000	0.000	0.000
882737.191	884572.177	900673.704	885739.593	848874.816	874018.914	0.000	0.000	0.000
875495.749	909876.712	895175.007	897593.552	880971.888	902486.350	897400.232	0.000	0.000
909777.377	864042.857	862150.721	910854.655	920488.227	896033.261	0.000	0.000	0.000
896442.915	903644.398	865868.336	907984.818	912875.192	900949.601	880777.903	880692.577	0.000
895824.562	935856.402	877932.294	895856.663	862254.796	840590.431	0.000	0.000	0.000
866295.892	818618.663	867498.308	811319.530	795665.216	815594.160	0.000	0.000	0.000
794546.235	805795.280	740170.535	830461.321	824932.768	848507.475	0.000	0.000	0.000
881515.501	827232.494	861994.656	825886.589	852464.047	0.000	0.000	0.000	0.000
817200.435	816486.495	832965.440	805931.657	791420.996	774443.369	0.000	0.000	0.000
803006.456	828493.550	812235.516	851150.756	782497.105	815747.184	0.000	0.000	0.000
865224.050	821402.463	838644.750	843305.420	837331.592	867566.043	0.000	0.000	0.000
872014.441	829896.180	872455.701	805029.826	779897.366	0.000	0.000	0.000	0.000
795893.191	857155.102	871452.101	845187.082	872273.056	839313.442	0.000	0.000	0.000
836904.124	871444.506	881259.143	873995.997	926148.888	895455.563	865156.680	0.000	0.000
888383.497	909628.417	906881.416	897835.319	829386.834	852166.206	0.000	0.000	0.000
931836.183	912050.929	923207.592	875219.899	842694.262	906035.100	0.000	0.000	0.000
869376.223	916220.773	883931.018	861935.217	929791.448	838743.227	0.000	0.000	0.000
888999.520	918762.978	853358.820	817120.305	885551.344	917195.583	0.000	0.000	0.000
886414.807	900487.164	947418.285	897190.895	872082.883	940088.180	856802.584	0.000	0.000
919895.500	910481.463	839278.221	894894.626	854649.722	0.000	0.000	0.000	0.000
807617.448	844922.859	859091.768	882519.062	860977.899	877577.885	861289.350	0.000	0.000
804117.079	868945.621	832986.256	823628.247	835477.726	867957.609	0.000	0.000	0.000
900422.298	869172.200	845244.233	888383.497	887768.328	871679.989	0.000	0.000	0.000
900057.604	886375.522	851854.060	926157.465	879855.704	909769.101	0.000	0.000	0.000
866829.053	825668.379	851984.698	883376.619	881702.038	882020.886	0.000	0.000	0.000
839553.022	867408.011	835435.847	867550.990	837436.774	887264.210	0.000	0.000	0.000
882114.251	861267.096	884290.578	844723.015	912075.885	921013.852	0.000	0.000	0.000
937769.609	886037.816	932835.821	907416.314	946351.342	885041.907	0.000	0.000	0.000
918155.609	853460.783	878317.846	867265.080	826296.045	849567.146	0.000	0.000	0.000
867445.633	878302.417	876977.584	845816.170	838068.420	886037.816	0.000	0.000	0.000
868681.428	911976.070	916691.112	886516.964	927239.515	842353.536	862113.558	0.000	0.000
901298.772	876985.275	893040.535	851063.830	880281.690	882137.596	0.000	0.000	0.000
883361.012	880777.903	908611.823	858405.940	894982.727	883150.374	0.000	0.000	0.000
906544.344	872539.439	939955.634	889220.865	883970.086	889078.559	0.000	0.000	0.000
908735.676	870670.590	889473.965	889078.559	927437.305	884235.843	0.000	0.000	0.000
867581.097	921200.509	889205.051	888273.020	919929.349	907251.663	951302.809	0.000	0.000
902453.772	880483.209	924898.261	892984.712	870670.590	879933.125	0.000	0.000	0.000
908026.042	883938.831	902274.634	845501.509	856743.859	840979.236	0.000	0.000	0.000
861230.009	864438.720	882410.038	876877.614	843675.387	879329.599	0.000	0.000	0.000
862351.460	910846.358	962880.940	931254.773	881841.992	908504.511	0.000	0.000	0.000
916867.613	906330.720	857691.780	907465.720	854825.060	914954.938	903864.926	0.000	0.000
868281.671	908017.797	933985.878	912192.363	883595.172	876147.754	0.000	0.000	0.000
894414.382	834271.889	929221.220	869074.002	889062.750	876531.739	0.000	0.000	0.000
880514.220	901615.695	914519.831	864065.254	956297.217	898666.379	0.000	0.000	0.000
880521.973	871080.139	920191.768	918155.609	884079.496	889110.179	873476.875	0.000	0.000
892283.532	889537.263	828184.785	890448.163	858089.207	879569.363	0.000	0.000	0.000
866874.139	829565.722	853519.059	918425.451	901266.279	880762.388	0.000	0.000	0.000
845194.226	908521.019	853788.687	883033.396	852689.382	889331.578	0.000	0.000	0.000
890527.459	864640.526	882098.689	822165.584	878904.533	837619.151	0.000	0.000	0.000
890464.021	910257.694	931384.876	943663.301	937611.341	875051.409	0.000	0.000	0.000
900795.402	888865.186	907819.961	854934.683	945385.103	972876.211	907119.985	0.000	0.000
865770.882	934160.377	908694.388	856817.267	904028.350	895311.255	0.000	0.000	0.000
922322.038	940318.016	901290.648	877678.015	914754.068	894510.390	0.000	0.000	0.000
880235.199	870011.571	888612.432	871573.626	884048.234	868372.150	0.000	0.000	0.000
859763.909	916178.801	874905.948	876316.666	908479.750	904551.704	873927.254	0.000	0.000
911926.170	882620.323	900252.071	910506.333	904699.007	842105.263	0.000	0.000	0.000
855856.627	909148.764	883548.330	883837.268	855966.515	925728.780	838602.553	881173.723	0.000
835080.042	841000.454	832785.083	821820.991	813709.376	0.000	0.000	0.000	0.000
821760.210	824946.378	858833.532	863296.931	857206.535	890694.029	0.000	0.000	0.000
893511.321	846345.902	846467.690	887358.688	828761.333	871095.315	914887.972	0.000	0.000
845158.509	887500.444	931168.057	930916.674	913767.739	907268.125	0.000	0.000	0.000
865074.353	857280.022	893694.982	909827.042	931914.338	922705.002	0.000	0.000	0.000
939064.129	876378.105	932653.118	891901.534	925386.117	901501.902	0.000	0.000	0.000
924231.502	924804.173	921514.601	891345.040	894078.518	959637.641	866558.636	0.000	0.000
895295.224	879507.476	918206.192	877431.582	908141.488	893128.271	0.000	0.000	0.000
868402.313	876301.307	914177.058	875212.239	875426.771	892211.882	0.000	0.000	0.000
888920.495	862291.972	872905.028	915264.786	827129.859	882939.836	0.000	0.000	0.000
888794.084	878433.577	911070.417	922756.088	885551.344	905452.636	0.000	0.000	0.000
871118.080	897601.609	883236.177	868613.519	880312.687	839545.974	902079.293	0.000	0.000
888351.930	917767.988	904903.673	920005.520	910622.410	870814.647	0.000	0.000	0.000
887067.444	921064.751	911510.555	928505.107	966248.925	877585.587	0.000	0.000	0.000
920954.477	927041.810	879484.270	926912.917	910987.419	915390.460	904592.617	0.000	0.000
945563.887	880615.022	878078.764	835324.189	858339.628	903195.506	0.000	0.000	0.000
856443.021	909413.337	883439.052	890408.519	890289.611	889442.320	0.000	0.000	0.000
870367.469	932566.142	890575.044	870519.003	901924.707	894054.537	0.000	0.000	0.000
924325.473	850911.752	854671.635	923497.470	886045.667	910348.846	0.000	0.000	0.000
895704.203	879082.238	856472.362	853686.646	926294.728	889537.263	900884.669	0.000	0.000
817962.456	831725.331	865441.202	883158.174	901493.775	827328.309	0.000	0.000	0.000
834661.837	931098.696	886587.701	887358.688	867129.714	871323.017	0.000	0.000	0.000
914026.653	919109.199	909793.932	934797.850	978540.605	874936.567	0.000	0.000	0.000
845766.095	930544.182	914218.846	865785.874	903481.113	856032.461	0.000	0.000	0.000
903595.406	902364.194	925000.925	900462.838	864476.084	914009.944	946871.065	0.000	0.000
957625.090	870731.240	860637.044	861222.592	849689.863	778464.557	0.000	0.000	0.000
841276.385	798804.988	814650.678	768550.897	780213.779	0.000	0.000	0.000	0.000
790682.596	785860.793	822808.245	737294.571	752643.661	743759.855	0.000	0.000	0.000
742048.946	728608.067	720035.714	708877.988	707228.583	0.000	0.000	0.000	0.000
697048.696	679749.580	727595.515	693514.942	0.000	0.000	0.000	0.000	0.000
713215.890	742373.963	687568.757	665690.321	661857.171	0.000	0.000	0.000	0.000
692539.960	665703.615	669711.622	718726.417	724795.245	0.000	0.000	0.000	0.000
688235.982	736463.795	743660.296	769497.134	743162.901	772290.227	0.000	0.000	0.000
789702.282	751721.442	743168.424	715614.713	734359.969	0.000	0.000	0.000	0.000
707408.691	788270.534	739929.559	779654.145	770374.479	0.000	0.000	0.000	0.000
797740.798	762991.844	752230.363	799955.203	770932.752	0.000	0.000	0.000	0.000
707739.127	747507.064	719973.505	746675.428	774851.422	781365.984	0.000	0.000	0.000
705681.441	750305.750	766078.063	834661.837	755737.940	0.000	0.000	0.000	0.000
749917.509	745350.874	720082.377	725757.873	782588.961	0.000	0.000	0.000	0.000
772331.979	737773.253	771718.076	745650.991	837135.323	771974.247	0.000	0.000	0.000
790726.361	791164.277	826945.182	810116.738	838876.912	0.000	0.000	0.000	0.000
835100.964	936662.858	824130.542	856824.608	912400.434	835296.280	0.000	0.000	0.000
886965.160	848305.933	854547.474	868311.828	876270.592	871976.422	0.000	0.000	0.000
861059.448	922687.975	875534.076	892275.570	887335.067	905797.101	0.000	0.000	0.000
898916.805	888351.930	906043.309	901445.016	906223.946	883321.997	935226.231	0.000	0.000
885261.285	885912.224	938535.322	874722.276	857434.385	860800.028	0.000	0.000	0.000
863490.748	918332.675	867129.714	906191.098	923105.326	857574.094	0.000	0.000	0.000
837920.951	838975.443	852035.513	856076.431	860333.465	805574.576	0.000	0.000	0.000
819611.668	822808.245	822172.344	782625.709	807408.783	818705.790	0.000	0.000	0.000
781445.361	821018.062	805600.535	826173.166	831151.560	0.000	0.000	0.000	0.000
857287.371	863692.111	866280.883	886666.312	854890.830	870708.496	0.000	0.000	0.000
834418.077	807787.067	769088.784	824898.744	817654.802	812103.592	0.000	0.000	0.000
801815.310	774665.345	790164.038	767819.163	795127.459	0.000	0.000	0.000	0.000
793745.287	725715.737	738476.081	779690.619	764514.304	751410.774	782374.664	0.000	0.000
755737.940	806861.551	752468.095	782527.721	739360.601	0.000	0.000	0.000	0.000
739245.821	786608.772	793373.743	779398.928	779854.791	0.000	0.000	0.000	0.000
764847.604	739475.416	786633.523	731850.117	770855.495	787724.108	0.000	0.000	0.000
765538.518	757191.426	816179.951	835896.750	854467.154	0.000	0.000	0.000	0.000
789066.692	765878.578	816880.008	719124.394	737778.696	783177.351	0.000	0.000	0.000
801102.317	826405.302	829586.368	826063.970	852696.653	0.000	0.000	0.000	0.000
806536.169	850137.722	817721.664	804608.799	823635.031	758523.912	0.000	0.000	0.000
840166.689	837331.592	807604.403	817661.488	844601.728	874538.681	0.000	0.000	0.000
913700.946	906141.829	904772.676	857250.626	866986.874	840413.820	0.000	0.000	0.000
906043.309	878418.145	898327.315	886737.074	904428.989	843789.289	0.000	0.000	0.000
906462.169	943058.149	887752.566	881608.760	879971.841	888217.791	0.000	0.000	0.000
917995.465	879020.420	844124.052	834696.671	862708.560	911203.244	917751.143	0.000	0.000
917178.758	838940.251	864184.728	933410.495	832792.019	0.000	0.000	0.000	0.000
852173.468	901867.768	962084.259	929800.093	883852.892	856986.151	850202.773	0.000	0.000
919929.349	867114.676	856670.465	856369.678	853358.820	864438.720	0.000	0.000	0.000
853825.137	918974.057	851201.471	867152.272	908157.983	875511.080	0.000	0.000	0.000
866040.808	857221.232	874431.619	822787.935	903383.170	888351.930	0.000	0.000	0.000
904461.710	913016.882	851042.101	847299.656	891305.317	872486.149	0.000	0.000	0.000
841715.416	865875.833	911028.916	908909.127	906642.973	881266.909	941743.733	0.000	0.000
848586.679	854920.065	913091.912	888415.068	909893.270	871459.695	0.000	0.000	0.000
847931.894	887555.583	849668.205	882316.610	904445.349	874156.439	0.000	0.000	0.000
894398.383	872493.762	876808.417	904911.862	879306.403	912075.885	0.000	0.000	0.000
839905.595	875986.580	888944.201	922202.958	835059.122	919929.349	0.000	0.000	0.000
897899.812	847737.812	875649.075	929774.158	927979.510	858892.544	0.000	0.000	0.000
871042.202	848651.493	836253.251	826084.442	864685.384	890551.251	0.000	0.000	0.000
850332.905	897649.952	853584.629	839038.797	840484.455	853956.380	0.000	0.000	0.000
844787.240	923651.008	827492.615	893319.755	906002.265	850094.360	952136.117	0.000	0.000
879321.867	839602.364	902918.232	917035.774	880584.003	886108.477	0.000	0.000	0.000
914444.566	917616.400	854277.367	882285.472	930042.224	882643.694	0.000	0.000	0.000
851868.574	953288.847	834216.212	878526.184	893766.870	847400.176	0.000	0.000	0.000
934972.652	886163.444	850455.844	932766.211	880088.009	846983.890	0.000	0.000	0.000
845515.807	848889.228	874837.062	857890.447	902494.495	899636.547	0.000	0.000	0.000
863915.958	891639.100	885872.984	858428.047	878379.565	892315.380	0.000	0.000	0.000
863192.604	828404.328	836064.477	845351.413	861296.768	862284.537	0.000	0.000	0.000
852922.111	826118.565	808564.313	840435.009	886855.035	881329.044	0.000	0.000	0.000
927540.534	931914.338	871239.512	880529.727	890701.962	925403.244	869731.601	0.000	0.000
917818.529	942036.494	902983.457	900600.701	926990.248	898149.811	0.000	0.000	0.000
888896.790	880049.283	886941.559	842530.963	834836.038	879484.270	0.000	0.000	0.000
848018.182	914168.701	879399.194	888888.889	961288.896	905616.634	0.000	0.000	0.000
886532.682	911294.585	841970.548	907539.841	875994.253	893287.835	0.000	0.000	0.000
871072.552	885778.821	867814.496	822043.930	845079.945	872760.279	0.000	0.000	0.000
872349.149	881049.506	854766.606	935506.202	892267.609	909595.321	0.000	0.000	0.000
869482.050	874034.192	936250.690	964227.172	874057.111	890924.156	890598.839	0.000	0.000
860474.121	901680.733	896298.288	873087.937	906076.147	854277.367	0.000	0.000	0.000
926397.703	878132.739	885198.594	889695.546	921888.396	871421.725	0.000	0.000	0.000
830847.714	818544.954	820499.356	882262.120	852943.936	914411.119	0.000	0.000	0.000
873423.471	876370.424	925154.963	925823.057	914636.935	874187.006	0.000	0.000	0.000
880397.940	912608.600	835603.389	890067.734	859911.773	912625.258	901989.789	0.000	0.000
916380.298	908166.231	823167.218	877893.757	883774.779	869149.537	0.000	0.000	0.000
861779.229	823641.815	856758.540	889450.231	870223.560	860637.044	0.000	0.000	0.000
849386.743	899118.864	837682.301	823675.735	827040.930	813530.642	0.000	0.000	0.000
805237.263	855037.023	823607.897	774635.340	846876.297	0.000	0.000	0.000	0.000
863923.422	822916.581	813927.935	806991.777	787519.393	781976.994	817995.910	867897.345	0.000
831393.415	857375.573	861230.009	806217.550	804602.325	0.000	0.000	0.000	0.000
790757.625	835840.856	827157.226	868002.812	813279.223	869013.583	0.000	0.000	0.000
862961.685	874378.099	866941.776	912017.657	912650.245	941442.290	921760.932	0.000	0.000
891734.513	854773.912	914662.032	973056.077	908141.488	906897.865	0.000	0.000	0.000
846740.051	912242.292	929990.328	978684.257	889687.631	855051.645	0.000	0.000	0.000
872493.762	920496.700	907795.238	900098.111	832002.130	899976.601	0.000	0.000	0.000
916027.737	915524.550	876163.107	902901.927	917473.279	893599.149	972469.392	0.000	0.000
907622.211	901599.437	853293.285	935409.943	903954.802	891154.401	0.000	0.000	0.000
874309.296	904748.118	894350.389	879244.553	878819.570	886084.922	0.000	0.000	0.000
928919.110	866603.693	929108.984	857802.139	931315.483	885496.454	878742.344	0.000	0.000
891448.336	909454.691	888494.003	835798.940	844059.928	894182.449	0.000	0.000	0.000
859172.960	839870.324	871877.588	882122.033	884048.234	857581.449	0.000	0.000	0.000
895728.272	860407.489	888288.800	924898.261	938535.322	900000.900	0.000	0.000	0.000
855717.476	936496.193	897062.122	903971.145	909512.592	914469.653	0.000	0.000	0.000
898182.079	912442.060	937347.681	911560.409	913033.554	964766.719	889671.800	0.000	0.000
917911.201	878726.900	923685.134	906881.416	891488.072	932705.312	0.000	0.000	0.000
893431.492	904379.912	907416.314	902160.675	914101.849	957918.634	0.000	0.000	0.000
855322.243	865673.451	901136.333	874898.293	873614.229	865036.937	0.000	0.000	0.000
891376.821	890051.890	892092.492	925754.490	882799.534	886910.094	843248.531	0.000	0.000
900884.669	877624.096	905059.281	917061.003	884353.140	865613.504	0.000	0.000	0.000
883938.831	886760.663	876270.592	820580.150	851687.192	835031.230	0.000	0.000	0.000
845708.873	867332.778	838307.290	862537.413	840965.092	857691.780	0.000	0.000	0.000
838497.078	901940.977	952716.672	934125.472	846575.180	946745.562	0.000	0.000	0.000
930189.294	855761.414	897223.095	928151.771	922279.506	911510.555	907976.574	0.000	0.000
887429.560	868900.320	839250.046	872455.701	876416.508	834445.928	0.000	0.000	0.000
842857.624	882542.428	950949.999	875725.758	884048.234	854978.540	0.000	0.000	0.000
895704.203	889497.701	879708.640	884321.858	883727.918	903472.950	0.000	0.000	0.000
892092.492	926973.062	913242.009	952743.902	901810.836	932766.211	0.000	0.000	0.000
917591.140	911976.070	894878.610	894494.387	873973.082	914268.996	854678.940	0.000	0.000
911751.566	937189.556	882503.486	886399.092	942853.641	941619.586	0.000	0.000	0.000
944563.564	948226.816	891790.180	914578.379	918712.333	882690.440	0.000	0.000	0.000
929938.438	905477.232	898642.152	878672.853	845065.662	850419.682	862165.588	0.000	0.000
894470.384	864371.472	894750.499	861118.766	855402.724	991512.652	0.000	0.000	0.000
921591.035	857008.184	916699.515	885637.615	890178.659	896748.390	0.000	0.000	0.000
877816.694	906092.566	902584.098	908265.213	943147.093	892434.830	0.000	0.000	0.000
849899.287	914419.481	961141.067	915834.783	890892.407	922798.664	922645.409	0.000	0.000
951058.528	885567.029	900373.655	902616.686	944983.085	900065.705	0.000	0.000	0.000
902176.953	901428.765	908620.079	882371.108	887579.216	904936.428	0.000	0.000	0.000
869398.898	922347.559	850788.681	920750.964	866115.817	882846.296	0.000	0.000	0.000
879059.055	910854.655	953016.297	898626.001	902030.471	861816.364	945483.426	0.000	0.000
889007.423	889750.959	862663.906	884705.216	905214.943	855834.653	0.000	0.000	0.000
899054.195	852108.115	853402.516	917700.609	860474.121	944135.502	0.000	0.000	0.000
891496.019	862024.378	893056.486	907581.024	858811.405	892267.609	0.000	0.000	0.000
886627.005	930596.140	934038.221	910638.995	928703.437	900552.038	906552.562	0.000	0.000
905288.697	925985.944	899393.809	915901.889	895744.319	909165.295	0.000	0.000	0.000
905247.721	888952.103	920666.194	852551.260	870844.981	899806.542	0.000	0.000	0.000
907811.720	856707.160	922015.896	947831.362	897400.232	884181.116	0.000	0.000	0.000
894598.415	872501.374	914846.123	865381.287	850267.834	854138.729	880196.460	0.000	0.000
890115.270	881841.992	922730.544	896635.822	883962.272	904715.377	0.000	0.000	0.000
883946.645	842034.355	868681.428	899741.774	845673.114	839651.712	0.000	0.000	0.000
891368.875	844708.744	907819.961	833069.528	811721.255	864887.305	0.000	0.000	0.000
855292.981	865770.882	892649.921	915273.163	900600.701	945233.189	0.000	0.000	0.000
895150.967	958745.194	882869.680	871140.846	855585.691	922764.603	0.000	0.000	0.000
929359.393	903105.781	904412.629	909785.654	874768.186	945170.651	918433.887	917262.888	903407.654
875449.762	882846.296	928806.947	899636.547	893742.906	880444.448	0.000	0.000	0.000
867671.430	923011.602	881639.850	882153.159	877470.078	885629.771	0.000	0.000	0.000
947283.664	951085.664	854204.394	896346.492	877539.380	889592.656	0.000	0.000	0.000
942987.006	891448.336	870852.565	839799.792	869572.779	944634.946	928522.350	0.000	0.000
921574.048	851462.387	941912.270	912392.110	892976.738	901087.613	0.000	0.000	0.000
900179.136	892904.977	900357.442	891217.938	836155.358	870223.560	0.000	0.000	0.000
914060.072	875549.407	916985.319	841240.999	874133.515	895640.024	0.000	0.000	0.000
915289.918	882098.689	922662.435	952671.290	895969.035	1008806.884	888604.535	0.000	0.000
937391.614	908034.287	931645.192	963985.502	921888.396	916271.143	0.000	0.000	0.000
947975.125	924616.053	943921.617	964850.496	903562.748	873217.545	917414.359	0.000	0.000
915633.527	885519.977	878140.450	920971.441	890900.344	887594.973	0.000	0.000	0.000
941079.041	922739.059	911743.253	841850.050	913859.595	874752.882	0.000	0.000	0.000
878433.577	859793.478	867212.432	837605.119	876370.424	898480.669	0.000	0.000	0.000
880126.738	907803.479	917599.560	869126.875	928117.314	902421.196	900519.600	0.000	0.000
879824.739	903285.248	908355.967	858030.306	841488.762	0.000	0.000	0.000	0.000
846066.636	755321.238	857934.608	781140.152	811214.225	825423.029	0.000	0.000	0.000
807284.939	782625.709	819920.796	874385.744	761939.593	744402.096	0.000	0.000	0.000
777617.070	801384.793	772911.015	765831.655	779216.731	0.000	0.000	0.000	0.000
788506.726	774605.339	768568.618	779976.445	763125.763	795994.555	0.000	0.000	0.000
754642.941	771354.962	754477.826	792418.143	744917.798	0.000	0.000	0.000	0.000
761110.308	791314.532	825627.477	795969.212	782717.595	0.000	0.000	0.000	0.000
754796.733	818136.449	806172.053	758512.405	787767.546	817233.827	0.000	0.000	0.000
831580.085	804971.504	816393.175	788270.534	797785.348	747300.377	0.000	0.000	0.000
712144.195	760473.623	745206.459	802413.660	762799.780	0.000	0.000	0.000	0.000
778519.101	775181.780	781097.442	794502.046	809415.117	0.000	0.000	0.000	0.000
759509.053	755806.483	815693.952	856817.267	872996.473	849329.030	0.000	0.000	0.000
826016.206	879786.036	846209.826	880514.220	889062.750	823479.034	0.000	0.000	0.000
865680.945	870314.445	844473.344	857875.728	909835.320	887847.148	0.000	0.000	0.000
919024.731	901071.374	909198.360	928229.310	886988.762	913867.946	917725.875	0.000	0.000
885723.902	892817.285	951393.316	899078.445	858619.683	856450.356	0.000	0.000	0.000
894670.448	910871.248	873675.290	910332.271	916758.343	860459.313	0.000	0.000	0.000
848464.280	871801.578	903562.748	912300.548	877701.125	928643.067	0.000	0.000	0.000
912009.339	940158.887	898900.645	914544.922	849401.172	896209.928	0.000	0.000	0.000
888099.467	887224.849	864416.303	885590.556	905747.876	928617.196	910705.341	0.000	0.000
927187.932	918088.173	940459.509	914143.630	922236.978	939408.173	0.000	0.000	0.000
886249.834	872196.977	881251.377	866288.387	909752.547	889909.318	0.000	0.000	0.000
892474.654	871710.383	862656.464	822361.658	849610.454	854613.202	0.000	0.000	0.000
899539.436	881018.457	853162.246	891202.053	916993.728	949811.937	924932.480	0.000	0.000
943227.157	895447.545	877824.400	914427.842	948649.597	852623.950	0.000	0.000	0.000
878071.054	911444.092	930146.033	878032.505	892825.256	949757.812	0.000	0.000	0.000
901916.573	907235.201	950308.375	850166.633	894630.428	838307.290	914812.646	0.000	0.000
864438.720	838968.404	931098.696	888904.692	908034.287	877446.980	0.000	0.000	0.000
913700.946	868726.707	900081.907	916850.801	960974.813	901217.545	0.000	0.000	0.000
947167.023	886965.160	932409.626	913483.936	925266.245	873728.725	867791.904	0.000	0.000
848759.538	868749.348	846095.270	851868.574	829806.655	0.000	0.000	0.000	0.000
843497.478	832216.776	830930.559	854204.394	861868.358	831089.392	0.000	0.000	0.000
865553.565	846940.850	873560.809	850499.243	915658.679	854898.139	0.000	0.000	0.000
882262.120	841488.762	833903.167	792336.521	847630.026	839088.079	0.000	0.000	0.000
886006.415	838033.303	820970.880	797384.579	812031.052	814139.983	0.000	0.000	0.000
819571.364	836043.508	823587.547	843832.010	874622.819	808996.036	0.000	0.000	0.000
804233.485	783128.284	771360.912	721573.608	733519.647	0.000	0.000	0.000	0.000
687573.484	717890.550	696466.131	702543.206	652767.080	0.000	0.000	0.000	0.000
720108.304	738170.813	735894.738	749495.964	756498.321	770321.070	801108.734	0.000	0.000
787941.346	829517.553	740307.524	836967.166	872432.866	0.000	0.000	0.000	0.000
864887.305	850000.425	842893.146	853198.642	787686.879	822720.242	0.000	0.000	0.000
858030.306	806503.645	837338.603	794868.330	798199.262	790701.352	0.000	0.000	0.000
768598.154	808760.494	772403.565	799124.160	827492.615	0.000	0.000	0.000	0.000
810234.887	760861.295	833340.278	824891.939	796546.176	856729.179	0.000	0.000	0.000
866063.309	864864.865	818096.290	833659.850	816786.598	830082.178	0.000	0.000	0.000
854722.771	825995.738	836953.156	884149.846	888509.791	902266.493	0.000	0.000	0.000
918535.120	854744.688	892124.326	959812.645	943734.546	870685.752	0.000	0.000	0.000
884540.879	887736.804	866325.912	888722.994	900835.976	898399.950	0.000	0.000	0.000
891925.399	925523.152	884853.955	911643.511	951510.999	895006.757	926028.818	0.000	0.000
939081.766	899587.989	922458.167	891734.513	891337.095	897029.934	0.000	0.000	0.000
898157.878	915164.272	858236.496	871353.386	895311.255	921820.411	0.000	0.000	0.000
915667.063	874011.275	843333.867	836708.056	881391.188	830744.181	0.000	0.000	0.000
913066.900	926011.668	886124.181	879964.097	920708.577	908785.227	903113.937	0.000	0.000
887910.215	931254.773	920827.271	931324.157	921225.968	920284.920	0.000	0.000	0.000
852057.292	878773.233	977020.478	922764.603	885425.890	944456.512	0.000	0.000	0.000
881173.723	855446.629	855988.496	910473.173	928212.078	914185.415	927162.142	0.000	0.000
892753.520	883072.385	842523.864	839031.757	884337.499	918442.322	0.000	0.000	0.000
859933.957	881756.459	909603.595	922960.488	952244.917	880436.697	0.000	0.000	0.000
908364.218	868017.881	897819.197	888628.225	831967.520	947104.229	0.000	0.000	0.000
892148.204	917077.823	902510.785	884658.257	946315.521	936847.135	840110.222	0.000	0.000
888123.129	948056.011	852616.681	870503.848	936934.911	896563.472	0.000	0.000	0.000
898739.069	903505.602	910241.123	900025.201	918046.031	882986.614	0.000	0.000	0.000
900909.017	936382.194	891845.853	905018.327	870412.924	921404.220	0.000	0.000	0.000
911942.803	873057.447	880824.452	895808.512	921276.890	905641.239	844922.859	0.000	0.000
837787.571	900722.379	933523.772	907301.052	921370.262	921183.537	0.000	0.000	0.000
894350.389	878217.570	917565.881	927592.156	913692.597	945510.245	0.000	0.000	0.000
908289.962	893902.690	873751.627	909363.718	855307.611	876186.137	0.000	0.000	0.000
902193.232	896796.642	886084.922	915348.565	907013.025	910854.655	977918.598	0.000	0.000
924060.692	839799.792	882635.904	925617.387	898957.210	881943.097	0.000	0.000	0.000
900195.342	908108.501	945099.188	919878.576	912308.871	912850.192	0.000	0.000	0.000
889276.218	912075.885	933227.568	932687.913	844067.053	891011.476	878889.084	0.000	0.000
896274.188	889545.176	879484.270	873515.024	886831.440	891885.625	0.000	0.000	0.000
898537.181	884525.231	917212.408	919345.794	886351.953	927205.126	0.000	0.000	0.000
959803.432	877423.883	926063.120	930223.905	921421.200	846991.064	933837.606	0.000	0.000
894966.707	942675.880	891011.476	887878.680	882464.547	849870.395	0.000	0.000	0.000
887539.828	867152.272	873644.759	861504.532	899555.620	820317.627	0.000	0.000	0.000
853118.575	894118.489	883041.194	890376.807	906429.303	896314.355	0.000	0.000	0.000
932487.878	923386.613	903726.063	885567.029	914060.072	876255.236	920666.194	0.000	0.000
836057.487	845208.513	879283.208	805866.710	856208.367	0.000	0.000	0.000	0.000
882589.164	893527.288	916027.737	897512.992	896177.802	886320.529	892912.950	0.000	0.000
930899.342	941938.887	928625.820	915390.460	873400.585	899458.526	0.000	0.000	0.000
939072.947	910498.042	914101.849	858774.529	916842.395	937057.826	0.000	0.000	0.000
895279.193	896732.307	906265.010	897223.095	889371.126	901656.343	864020.460	0.000	0.000
898182.079	953125.298	958910.677	947220.854	928367.188	929661.789	0.000	0.000	0.000
891098.814	912733.546	876024.949	919219.032	890408.519	907103.528	0.000	0.000	0.000
913834.541	968935.915	880002.816	903130.249	867062.047	913050.227	868726.707	0.000	0.000
886965.160	896563.472	856751.199	892785.401	893200.068	890345.098	0.000	0.000	0.000
880995.172	923727.796	874286.364	882830.708	881639.850	847378.634	0.000	0.000	0.000
887437.436	832092.129	910357.133	877940.002	890590.907	876892.993	0.000	0.000	0.000
908537.527	918391.712	877008.349	869557.656	892809.314	902885.622	0.000	0.000	0.000
899838.929	855037.023	900308.806	879592.573	890400.591	876677.742	0.000	0.000	0.000
874164.081	881927.541	894414.382	901501.902	873095.560	918425.451	850832.114	911128.524	828644.586
846998.238	874967.189	897641.895	877439.281	899620.360	916749.938	0.000	0.000	0.000
887862.914	867295.167	896941.430	838124.612	915784.461	883766.968	0.000	0.000	0.000
943859.252	912475.363	920691.624	907539.841	954398.824	909413.337	0.000	0.000	0.000
899126.948	897335.810	952952.724	939311.109	933410.495	840124.338	913634.163	0.000	0.000
933959.709	880824.452	897440.500	829958.170	853650.208	875503.414	0.000	0.000	0.000
833270.838	851288.425	905018.327	877493.177	840859.022	851143.511	0.000	0.000	0.000
850253.376	893064.461	913600.775	908289.962	923412.193	980978.821	0.000	0.000	0.000
893679.008	862812.770	832812.825	892681.795	865366.310	902559.659	0.000	0.000	0.000
854372.250	875695.083	906552.562	894958.698	857699.136	881383.419	0.000	0.000	0.000
895271.178	916237.562	838251.073	905059.281	850166.633	897932.062	0.000	0.000	0.000
855907.904	868183.673	898319.245	890876.533	879012.693	818096.290	0.000	0.000	0.000
844979.974	859763.909	833583.408	846969.543	864237.008	827533.701	0.000	0.000	0.000
867114.676	801487.561	834975.452	867671.430	831587.001	891106.755	0.000	0.000	0.000
853475.352	852536.723	894334.392	903040.537	889972.678	871892.792	0.000	0.000	0.000
935873.919	904388.091	956589.948	869043.791	921879.897	877631.798	845637.357	0.000	0.000
843333.867	894686.457	875357.803	865531.090	898085.282	890257.908	0.000	0.000	0.000
880273.941	901022.661	855871.277	902063.018	866588.674	832729.604	0.000	0.000	0.000
837275.506	869126.875	904061.042	883751.348	869444.251	892339.267	0.000	0.000	0.000
859490.494	854218.988	923633.945	881212.548	874714.624	898932.967	0.000	0.000	0.000
906174.674	883540.524	887642.245	853468.067	837457.813	844074.177	0.000	0.000	0.000
863796.559	887043.838	896314.355	895800.487	867543.464	849365.100	0.000	0.000	0.000
860229.853	855827.328	854620.506	866085.812	822679.632	835303.257	0.000	0.000	0.000
850795.920	852754.824	915843.171	864050.322	838286.208	861044.619	0.000	0.000	0.000
872318.710	857463.794	862589.494	838187.838	871596.416	859298.469	0.000	0.000	0.000
836806.079	834606.108	845344.266	833340.278	804906.711	790357.637	0.000	0.000	0.000
813802.083	834216.212	814590.953	828967.438	894382.384	847098.687	0.000	0.000	0.000
855571.051	864461.138	831753.003	874553.977	843981.567	901932.842	0.000	0.000	0.000
859254.167	899046.112	880607.267	866979.357	886289.108	876301.307	0.000	0.000	0.000
871482.479	902918.232	888312.473	849242.476	851194.225	885841.594	0.000	0.000	0.000
857169.797	878641.971	866138.322	906059.727	849819.838	927282.506	0.000	0.000	0.000
876662.371	859616.095	909198.360	882752.776	886776.390	874875.330	0.000	0.000	0.000
909041.325	868417.396	875787.114	858258.593	888952.103	865561.057	908702.645	0.000	0.000
870473.538	881367.883	877631.798	895792.463	879600.310	911909.539	0.000	0.000	0.000
918535.120	842680.060	895632.003	814677.225	810287.409	861400.637	0.000	0.000	0.000
880057.028	829820.427	862306.843	859505.269	894406.382	865366.310	0.000	0.000	0.000
865980.810	857522.617	843376.542	794880.967	877023.732	882013.107	0.000	0.000	0.000
833805.823	880134.485	833222.237	860740.753	841481.681	816006.789	0.000	0.000	0.000
822354.895	870079.699	792612.848	862872.329	850130.495	0.000	0.000	0.000	0.000
871733.180	863781.636	862477.899	886666.312	857302.070	884846.125	859616.095	0.000	0.000
842779.487	858745.030	875833.136	876869.925	903570.912	879739.597	0.000	0.000	0.000
872448.089	906503.254	972100.710	900925.250	912125.800	851020.373	0.000	0.000	0.000
884697.389	860044.894	894510.390	866588.674	874737.579	872349.149	0.000	0.000	0.000
883072.385	812044.240	877585.587	850651.173	894854.586	844287.970	0.000	0.000	0.000
891051.173	895495.657	875779.444	924504.928	903701.562	898803.692	0.000	0.000	0.000
916960.094	860888.954	884196.751	911128.524	887232.721	901404.388	891130.577	0.000	0.000
921107.171	899442.346	907968.330	886084.922	905953.017	843910.343	0.000	0.000	0.000
873461.616	839419.122	945072.393	901916.573	893271.876	934780.373	0.000	0.000	0.000
899814.638	874569.275	938667.468	896684.062	895030.789	851491.387	0.000	0.000	0.000
853526.344	917431.193	887650.124	879182.712	896555.434	896467.023	0.000	0.000	0.000
867257.558	898456.452	936706.726	925480.324	940335.700	955027.744	909173.561	0.000	0.000
925840.200	936689.178	920022.449	848190.809	846274.277	881018.457	0.000	0.000	0.000
857684.424	927592.156	932270.545	892641.952	827759.751	916724.726	877685.718	0.000	0.000
892713.671	904854.545	852217.043	854138.729	822023.658	835554.516	847392.995	0.000	0.000
879422.395	938826.092	840258.464	880832.210	902910.079	911934.487	0.000	0.000	0.000
880622.776	915088.901	886516.964	897215.045	934579.439	908488.003	853278.723	0.000	0.000
909181.827	910323.984	955164.575	886092.774	909405.067	839651.712	0.000	0.000	0.000
873103.183	866528.600	858804.030	828472.959	885598.399	840004.368	0.000	0.000	0.000
859800.870	873248.046	939134.681	898254.691	832202.924	890170.735	0.000	0.000	0.000
[truncated: 43,030 more rows]
