# Supplementary material for: Comprehensive view of microscopic interactions between DNA-coated colloids
Source: Nat Commun. 2022 Apr 28;13:2304. doi: 10.1038/s41467-022-29853-w (PMC9051097; doi:10.1038/s41467-022-29853-w)
Supplement: Supplementary file 2 — Source data files [file 41467_2022_29853_MOESM2_ESM.zip › Figure3potentialwell.xlsx]

## Sheet: Fig3
34KPEO AB6		34KPEO AB5		34KPEO AB5		34KPEO AB5		34KPEO AB4		34KPEO AB4		34KPEO AB4
Temperature (C)	Potential depth (nm)	Temperature (C)	Potential depth (nm)	Temperature (C)	Potential depth (nm)	Temperature (C)	Potential depth (nm)	Temperature (C)	Potential depth (nm)	Temperature (C)	Potential depth (nm)	Temperature (C)	Potential depth (nm)
59.1	-5.33	46.9775	-4	54.3206	-2.45	62.042	-2.3	27.9175	-2.55	36.322	-4.1	40.6	-5.99
59.8	-4.34	47.7977	-3.57	54.3206	-2.68	60.77	-2.34	31.106	-1.17	37.52	-2.74	40.6	-5.81
60.5	-2.85	48.6179	-2.58	52.8364	-4.15	58.862	-1.95	34.2945	-0.88	38.119	-2.33	42.6	-4.02
61.3	-1.92	49.4381	-2.3	55.8048	-2.06	55.682	-3.37	40.6715	-0.74	40.515	-0.77	42.6	-3.72
65.5	-0.74	50.8051	-1.35	55.8048	-2.22	56.636	-2.98	50.237	-0.69	37.2205	-4.07	44.5	-3.08
67	-0.71	51.6253	-1.22	52.8364	-4.19	57.59	-2.96	27.9175	-2.7	38.119	-2.83	44.5	-3.1
62	-1.07	51.6253	-1.23	52.0943	-4.46	58.862	-2.66	31.106	-1.04	38.718	-2.18	47	-2.26
62.7	-1.4	46.4307	-5.48	51.3522	-5.9	55.682	-4.19	40.6715	-0.77	39.6165	-1.41	47	-1.87
63.4	-1.19	46.9775	-4.99	57.289	-2.2	56.636	-3.32	50.237	-0.75	40.515	-0.74	50.2	-1.59
64.1	-0.93	47.7977	-3.51	58.7732	-1.05			26.3233	-3.9	43.51	-0.8	50.2	-1.8
70	-0.7	48.6179	-2.75	60.9995	-1.18			26.961	-2.77	37.4	-3.71	53.8	-1.7
58.22	-7.64	49.4381	-2.08	60.9995	-0.93			26.3233	-4.35	38.1	-3.29	60.7	-1.3
58.95	-5.21	53.2657	-0.94	60.9995	-1.09			26.961	-3.14	39.353	-2.09	60.7	-1.45
59.7	-2.72			56.5469	-1.59					41.5038	-1.37
60.4	-2.52									38.8153	-2.41
61.1	-1.67									39.353	-1.93
61.9	-1.93									41.5038	-0.88
										44.1923	-0.95
										38.8153	-2.24
										41.5038	-1.27

## Sheet: Fig4a
Increasing Temperature			Decreasing Temperature
Temperature (C)	Distance to surface (nm)		Temperature (C)	Distance to surface (nm)
22	33		22	33
26.1679	32.7443		26.1679	32.8553
31.6269	33.1104		31.6269	33.0502
37.0859	33.6788		48.0039	35.1957
39.8154	33.4085		50.7334	36.8802
42.5449	34.6673		53.4629	38.2636
45.2744	35.2281		56.1924	39.7662
48.0039	36.0221		57.5572	41.0749
50.7334	36.6679		58.9219	42.017
53.4629	37.6633		60.0137	43.2559
56.1924	39.6508		61.1055	48.29
57.5572	42.0535		62.1973	50.5233
58.9219	43.1032
60.2867	46.136
61.6514	47.3571
63.2891	51.6974

## Sheet: Fig4b
20% complementary				50% complementary				100% complementary
Temperature (C)	Distance to surface (nm)			Temperature (C)	Distance to surface (nm)			Temperature (C)	Distance to surface (nm)
22	25.74			22	18.97			22	12.95
28.8974	25.4966			26.1679	17.7939			31.6269	13.2204
37.0859	28.6347			31.6269	18.2503			42.5449	18.6594
45.2744	29.0528			37.0859	18.3232			48.0039	19.8777
48.0039	31.4368			42.5449	21.4503			56.1924	26.4234
49.3687	34.2296			45.2744	22.2313			57.5572	30.3599
				48.0039	24.526			58.9219	31.522
				50.7334	26.486
				52.0982	28.1179
				53.4629	30.9516
				54.8277	32.7033
